# Supplementary material for: Bone marrow stromal cells induce chromatin remodeling in multiple myeloma cells leading to transcriptional changes
Source: Nat Commun. 2024 May 16;15:4139. doi: 10.1038/s41467-024-47793-5 (PMC11098817; doi:10.1038/s41467-024-47793-5)
Supplement: Supplementary file 4 — Supplementary Data 1 [file 41467_2024_47793_MOESM4_ESM.xlsx]

## Sheet: ATAC-seq DCA
Peak	log2FC	P	FDR	Q	target1	target2
PEAK071158	3.47601	2.67249e-16	1.94652e-11	1.36326e-11	MBD2
PEAK002952	3.17424	1.85334e-10	7.91098e-07	5.54052e-07	GJA4	SMIM12
PEAK085521	3.16674	2.18443e-12	3.53564e-08	2.47621e-08	GPR39	LYPD1
PEAK041078	3.13822	5.65702e-17	8.24063e-12	5.77139e-12	ARNTL2
PEAK005647	3.07818	1.92959e-09	4.84629e-06	3.39414e-06	LHX8	SLC44A5
PEAK021248	3.07155	5.13474e-11	3.39992e-07	2.38116e-07	TSNAX-DISC1	TSNAX
PEAK039250	3.07072	2.05439e-10	8.08825e-07	5.66467e-07	ETS1
PEAK046362	3.00906	9.01529e-09	1.62132e-05	1.1355e-05	NAA25	ERP29
PEAK032468	3.00053	9.49351e-10	2.71163e-06	1.89911e-06	PAMR1	FJX1
PEAK130991	2.98273	5.21769e-10	1.61716e-06	1.13259e-06	OTULIN	ANKH
PEAK032441	2.94056	9.07225e-11	4.89468e-07	3.42803e-07	CD44	PDHX
PEAK140385	2.93026	1.77038e-13	5.73225e-09	4.01463e-09	NR3C1	ARHGAP26
PEAK040917	2.9096	2.35442e-10	8.79413e-07	6.15904e-07	SOX5	BCAT1
PEAK133599	2.89534	1.8954e-10	7.91098e-07	5.54052e-07	IQGAP2	SV2C
PEAK032326	2.83177	2.63356e-10	9.59084e-07	6.71703e-07	C11orf91	KIAA1549L
PEAK042892	2.82296	9.27314e-12	1.0391e-07	7.27741e-08	PPM1H	MON2
PEAK110488	2.81818	2.07145e-11	2.12622e-07	1.48911e-07	SLC9A9
PEAK006174	2.81503	1.95506e-10	7.91098e-07	5.54052e-07	GBP5
PEAK005222	2.76377	4.30101e-09	8.70184e-06	6.09441e-06	SGIP1	PDE4B
PEAK029203	2.75463	4.31145e-08	5.00333e-05	3.50412e-05	SORCS1
PEAK005080	2.73386	1.90942e-10	7.91098e-07	5.54052e-07	JAK1	RAVER2
PEAK125642	2.72984	4.83746e-11	3.35561e-07	2.35013e-07	ARHGAP24	WDFY3
PEAK063783	2.70875	6.74436e-08	6.63822e-05	4.64913e-05	ELAC2	HS3ST3A1
PEAK044009	2.69922	2.5127e-13	6.10045e-09	4.2725e-09	PPP1R12A	OTOGL
PEAK135291	2.69558	3.22001e-08	4.14355e-05	2.90197e-05	FAM172A	SLF1
PEAK051006	2.69546	4.68261e-09	9.21785e-06	6.4558e-06	STYX	GNPNAT1
PEAK044575	2.69193	1.67479e-10	7.62401e-07	5.33954e-07	TMTC3	KITLG
PEAK126670	2.69052	3.85561e-13	8.02357e-09	5.61938e-09	ALPK1	NEUROG2
PEAK089197	2.67954	3.99245e-09	8.19132e-06	5.73686e-06	OSBPL6	RBM45
PEAK105648	2.67047	6.09216e-09	1.15253e-05	8.07186e-06	SACM1L	LIMD1
PEAK152604	2.66272	5.02952e-09	9.64021e-06	6.7516e-06	SLC2A12	SGK1
PEAK151094	2.65168	3.62823e-10	1.25376e-06	8.7808e-07	SIM1	ASCC3
PEAK098291	2.63513	7.76422e-08	7.38755e-05	5.17393e-05	ZNF217	BCAS1
PEAK056735	2.62323	3.32363e-09	7.22623e-06	5.06095e-06	C15orf39	PPCDC
PEAK142831	2.6184	1.52226e-07	0.000123194	8.62799e-05	FBXW11	SMIM23
PEAK006968	2.59963	2.41444e-07	0.00016991	0.000118998	CHIA	CHI3L2
PEAK087957	2.59079	4.72192e-11	3.35561e-07	2.35013e-07	KCNH7	FIGN
PEAK143064	2.58924	1.88077e-07	0.000142695	9.99374e-05	BOD1	CPEB4
PEAK066880	2.5866	6.49053e-11	4.11079e-07	2.87903e-07	SOX9	SLC39A11
PEAK027793	2.58492	1.66825e-10	7.62401e-07	5.33954e-07	PPIF	ZMIZ1
PEAK103226	2.58051	1.20365e-07	0.000103611	7.25651e-05	SUMF1	SETMAR
PEAK046621	2.58013	3.78698e-10	1.25376e-06	8.7808e-07	TESC	FBXO21
PEAK050001	2.56395	2.01631e-07	0.000149095	0.00010442
PEAK019206	2.55594	5.20072e-13	9.46993e-09	6.63235e-09	LYPLAL1	ZC3H11B
PEAK176833	2.55579	8.9581e-10	2.66313e-06	1.86515e-06	SNTB1	HAS2
PEAK080387	2.55154	4.55933e-07	0.000265665	0.00018606	STRN	VIT
PEAK030270	2.55064	3.04305e-07	0.000201493	0.000141117	FANK1	ADAM12
PEAK088864	2.55	1.49787e-10	7.524e-07	5.2695e-07	GPR155	WIPF1
PEAK139813	2.54748	9.31929e-08	8.62113e-05	6.03788e-05	SPOCK1
PEAK029530	2.53045	2.49293e-08	3.4918e-05	2.44551e-05	HABP2	TCF7L2
PEAK032674	2.52649	3.06976e-11	2.63045e-07	1.84225e-07	ACCSL	ALKBH3
PEAK049935	2.52215	2.57601e-08	3.5738e-05	2.50294e-05	COL4A2	RAB20
PEAK101515	2.51821	5.63282e-07	0.000303903	0.000212841	TFIP11	TPST2
PEAK108016	2.51207	1.11371e-07	9.89242e-05	6.92824e-05	FILIP1L	CMSS1
PEAK019619	2.50339	1.96753e-13	5.73225e-09	4.01463e-09	DUSP10	HLX
PEAK152174	2.50256	5.52134e-07	0.000298996	0.000209404	CENPW	TRMT11
PEAK105302	2.49454	6.89491e-07	0.000342794	0.000240079	TRAK1	CCK
PEAK051959	2.48807	6.57288e-07	0.000333616	0.000233651	DIO2	CEP128
PEAK103286	2.48572	1.09029e-07	9.74375e-05	6.82412e-05	ARL8B	BHLHE40
PEAK128411	2.48539	1.64465e-07	0.000130917	9.16889e-05	SFRP2	DCHS2
PEAK058311	2.48242	4.71382e-08	5.24173e-05	3.67109e-05	MCTP2
PEAK189203	2.48003	1.00092e-08	1.75669e-05	1.23032e-05	CD40LG	ARHGEF6
PEAK129700	2.47853	1.49581e-09	3.891e-06	2.72509e-06
PEAK120495	2.4609	6.8937e-10	2.09211e-06	1.46522e-06	TRA2B	ETV5
PEAK036372	2.45823	5.64112e-08	5.87367e-05	4.11367e-05	ENDOD1	SRSF8
PEAK125791	2.44463	4.75296e-07	0.000271517	0.000190159	SPP1	MEPE
PEAK007135	2.43378	6.35979e-07	0.000325985	0.000228306
PEAK104587	2.43234	5.32864e-08	5.70828e-05	3.99784e-05	TGFBR2
PEAK104030	2.42955	2.79671e-09	6.4167e-06	4.49399e-06	PLCL2	TBC1D5
PEAK110007	2.42909	4.88102e-08	5.34604e-05	3.74414e-05	AMOTL2	ANAPC13
PEAK005605	2.4281	4.34261e-12	5.44851e-08	3.81591e-08	CRYZ	LHX8
PEAK096148	2.42147	6.36011e-08	6.38954e-05	4.47497e-05
PEAK046678	2.41854	1.09468e-06	0.000473183	0.000331398	SRRM4	SUDS3
PEAK085743	2.41492	1.90902e-08	2.89676e-05	2.02877e-05	MCM6	DARS
PEAK067140	2.41437	2.83857e-11	2.58436e-07	1.80998e-07	SLC25A19	GRB2
PEAK098149	2.41418	8.43881e-09	1.53661e-05	1.07618e-05	NFATC2	ATP9A
PEAK065579	2.40858	1.93477e-07	0.000146031	0.000102274	UBE2Z	SNF8
PEAK148893	2.40398	4.8311e-08	5.33144e-05	3.73392e-05	BEND6	DST
PEAK029346	2.40366	2.04762e-07	0.000149889	0.000104976	MXI1	SMNDC1
PEAK140491	2.4033	4.94631e-08	5.37712e-05	3.76591e-05	YIPF5	KCTD16
PEAK152605	2.40037	1.33562e-06	0.000531588	0.000372302	SLC2A12	SGK1
PEAK107792	2.39312	9.74095e-07	0.000443429	0.000310559	MTRNR2L12
PEAK091821	2.38824	1.56898e-10	7.61848e-07	5.33566e-07	SPATS2L	KCTD18
PEAK039432	2.38764	1.04332e-07	9.38158e-05	6.57046e-05	ST14	ZBTB44
PEAK005212	2.38734	1.57175e-07	0.000126497	8.85929e-05	SGIP1	PDE4B
PEAK031580	2.38083	1.18963e-07	0.000103249	7.23113e-05	RRAS2	SPON1
PEAK016192	2.38082	2.4595e-08	3.47842e-05	2.43614e-05
PEAK064183	2.3796	8.31403e-07	0.000396742	0.000277861	WSB1
PEAK029427	2.37572	2.77888e-07	0.000186545	0.000130648	PDCD4	RBM20
PEAK086670	2.37372	3.13835e-08	4.14355e-05	2.90197e-05	MMADHC	RND3
PEAK149896	2.37247	1.98524e-08	2.98136e-05	2.08802e-05	KHDC1	KCNQ5
PEAK053745	2.36843	1.86263e-07	0.000142058	9.94917e-05	C15orf48	SLC30A4
PEAK047165	2.36712	4.68909e-07	0.000269986	0.000189087
PEAK007119	2.35986	3.95506e-08	4.76147e-05	3.33473e-05	CD58	ATP1A1
PEAK182997	2.35524	1.34759e-07	0.000111607	7.8165e-05	SLC44A1	ABCA1
PEAK085753	2.35483	4.32299e-08	5.00333e-05	3.50412e-05	DARS	CXCR4
PEAK137795	2.35169	4.39075e-08	5.00333e-05	3.50412e-05	ATG12	LVRN
PEAK188026	2.34166	2.48159e-07	0.000173796	0.000121719	PGAM4	PGK1
PEAK132709	2.34053	1.48731e-07	0.000121038	8.47698e-05	DEPDC1B	ELOVL7
PEAK094585	2.33937	1.18847e-06	0.000499527	0.000349848	C2orf82	KCNJ13
PEAK040919	2.33887	6.37778e-07	0.000325985	0.000228306	SOX5	BCAT1
PEAK137727	2.33051	4.14313e-07	0.000249394	0.000174665	CCDC112	FEM1C
PEAK076948	2.32836	1.06694e-08	1.80724e-05	1.26571e-05	CACNG6	CACNG8
PEAK140472	2.32714	1.34844e-07	0.000111607	7.8165e-05	HMHB1	YIPF5
PEAK086871	2.325	1.60319e-09	4.09715e-06	2.86948e-06	ARL6IP6	FMNL2
PEAK160787	2.32476	1.16083e-07	0.000101867	7.13437e-05	FZD1	CDK14
PEAK086105	2.32296	3.44293e-08	4.36117e-05	3.05438e-05	KYNU
PEAK151726	2.31636	1.22702e-07	0.000103919	7.27806e-05	FAM26F	DSE
PEAK154131	2.31231	1.1607e-06	0.000495835	0.000347262	MAP3K4	AGPAT4
PEAK151016	2.30941	4.34389e-07	0.000259101	0.000181463	POU3F2	MMS22L
PEAK068267	2.30937	4.47162e-09	8.92308e-06	6.24935e-06
PEAK095502	2.30394	3.78436e-08	4.60422e-05	3.2246e-05	EBF4	CPXM1
PEAK183742	2.29685	1.29237e-06	0.000522637	0.000366033	TNFSF8	TNC
PEAK139449	2.29654	4.39605e-07	0.000259101	0.000181463	IRF1	IL5
PEAK131141	2.29643	1.60513e-06	0.000598028	0.000418834
PEAK007117	2.29476	4.2695e-08	5.00333e-05	3.50412e-05	CD58	ATP1A1
PEAK106025	2.29086	1.49412e-09	3.891e-06	2.72509e-06	GPX1	RHOA
PEAK173565	2.29013	3.86049e-09	8.15016e-06	5.70803e-06	CYP7B1	BHLHE22
PEAK016188	2.28774	1.01592e-07	9.19193e-05	6.43764e-05	GPR37L1	ELF3
PEAK078062	2.28671	2.86431e-08	3.84315e-05	2.69158e-05
PEAK027790	2.28472	1.15749e-06	0.000495835	0.000347262	PPIF	ZMIZ1
PEAK188612	2.28397	1.26578e-08	2.1194e-05	1.48434e-05	SLC6A14	AGTR2
PEAK187638	2.28171	7.34941e-07	0.00036047	0.000252458	HUWE1	PHF8
PEAK151090	2.28011	1.34287e-06	0.000532949	0.000373255	SIM1
PEAK082255	2.27885	4.4023e-07	0.000259101	0.000181463	LGALSL	PELI1
PEAK029531	2.27821	8.56629e-08	7.9991e-05	5.60224e-05	HABP2	TCF7L2
PEAK139260	2.27778	3.29111e-07	0.000207207	0.000145119	HINT1	CHSY3
PEAK153578	2.27024	1.11085e-06	0.000478755	0.0003353
PEAK131027	2.2685	9.74156e-08	8.86914e-05	6.21158e-05	ZNF622
PEAK180378	2.26768	3.77106e-09	8.07845e-06	5.65781e-06	CDKN2B	DMRTA1
PEAK151216	2.26202	2.21115e-06	0.000752569	0.000527068	PRDM1	PREP
PEAK175297	2.25833	1.25309e-06	0.00051754	0.000362464	RNF19A	ANKRD46
PEAK086203	2.25812	2.60533e-09	6.22166e-06	4.35739e-06	GTDC1	ZEB2
PEAK066022	2.25716	1.88004e-06	0.000671244	0.000470111	TRIM25
PEAK189454	2.25555	6.43934e-08	6.42483e-05	4.49968e-05	MTM1	MAMLD1
PEAK044484	2.25221	2.8668e-12	4.1761e-08	2.92476e-08	C12orf50
PEAK076379	2.2514	1.84717e-07	0.000141621	9.91851e-05	CEACAM16	CEACAM19
PEAK172431	2.24643	4.10104e-08	4.89674e-05	3.42947e-05	ZNF703	KCNU1
PEAK026664	2.24611	1.18535e-06	0.000499527	0.000349848	IPMK
PEAK145335	2.24489	3.46962e-07	0.00021421	0.000150023	EDN1	HIVEP1
PEAK099327	2.24385	1.47094e-06	0.000565364	0.000395957	CHODL	C21orf91
PEAK096310	2.24091	1.6511e-06	0.000608903	0.00042645	MGME1	BANF2
PEAK086201	2.24068	1.18535e-06	0.000499527	0.000349848	GTDC1	ZEB2
PEAK062827	2.23911	5.07633e-07	0.000279047	0.000195433	DYNLRB2	CDYL2
PEAK145351	2.23078	1.58482e-06	0.000593477	0.000415647	EDN1	HIVEP1
PEAK099431	2.22701	2.38734e-06	0.000782258	0.000547861	NCAM2
PEAK171250	2.22653	1.91156e-06	0.000678017	0.000474855	PPP1R3B	ERI1
PEAK085646	2.226	2.61704e-08	3.59648e-05	2.51882e-05	MGAT5	TMEM163
PEAK002172	2.22492	1.74226e-08	2.69997e-05	1.89094e-05	RUNX3	SYF2
PEAK189313	2.22291	2.21946e-06	0.000753639	0.000527818	LDOC1
PEAK036375	2.22231	3.52676e-08	4.42885e-05	3.10178e-05	ENDOD1	SESN3
PEAK079575	2.22199	4.34132e-08	5.00333e-05	3.50412e-05	DNMT3A	DTNB
PEAK173864	2.21841	2.29124e-07	0.000166054	0.000116297	EYA1	XKR9
PEAK086875	2.21686	6.2402e-07	0.000323493	0.000226561	ARL6IP6	FMNL2
PEAK006479	2.21658	4.01059e-06	0.00110498	0.00077388	RWDD3
PEAK040618	2.2156	3.98374e-06	0.00110498	0.00077388	EPS8	PTPRO
PEAK074746	2.2125	3.06104e-07	0.000201767	0.000141309	ANGPTL4	RPS28
PEAK066006	2.20937	6.14606e-07	0.000320604	0.000224537	DGKE	TRIM25
PEAK045713	2.2082	1.29609e-06	0.000522637	0.000366033	GNPTAB	DRAM1
PEAK123492	2.20588	4.25344e-06	0.00115814	0.000811111	BOD1L1
PEAK097939	2.20497	3.34629e-06	0.000987979	0.000691939	PTGIS	B4GALT5
PEAK084091	2.20316	1.28443e-06	0.000522637	0.000366033	C2orf40	NCK2
PEAK161132	2.20132	6.72196e-07	0.000337066	0.000236067	COL1A2	BET1
PEAK152151	2.1982	1.03811e-08	1.77909e-05	1.246e-05	NCOA7	HEY2
PEAK103976	2.197	5.79647e-07	0.000309537	0.000216787	RFTN1	OXNAD1
PEAK128049	2.19209	7.40168e-07	0.000361815	0.0002534	ZNF827	LSM6
PEAK046111	2.18754	1.96947e-06	0.000694661	0.000486512	TMEM119	SELPLG
PEAK174966	2.1875	3.07061e-06	0.000937882	0.000656853	CCNE2	INTS8
PEAK090772	2.18677	6.74041e-16	3.27294e-11	2.29223e-11	MYO1B	STAT4
PEAK004394	2.18624	6.60668e-07	0.000334167	0.000234037	SSBP3
PEAK026445	2.18517	4.77918e-06	0.00125214	0.000876945	ASAH2	SGMS1
PEAK014158	2.18183	4.61176e-07	0.00026765	0.000187451	RGS13	RGS1
PEAK123354	2.17737	1.05071e-06	0.000463811	0.000324834	SLC2A9	WDR1
PEAK122877	2.17413	1.78502e-06	0.000645226	0.00045189	TNIP2	RNF4
PEAK089528	2.17335	1.01002e-06	0.00044994	0.000315119	ITGA4	UBE2E3
PEAK071653	2.17123	1.29226e-06	0.000522637	0.000366033	CCBE1	PMAIP1
PEAK140602	2.17097	4.92755e-09	9.57068e-06	6.70291e-06	SH3RF2	LARS
PEAK047205	2.16305	4.89078e-06	0.00126769	0.00088784	TMEM132C
PEAK099054	2.16263	1.97774e-07	0.000148505	0.000104007	TNFRSF6B	RTEL1-TNFRSF6B
PEAK121148	2.1623	7.3204e-11	4.26548e-07	2.98737e-07	TP63	P3H2
PEAK129487	2.16194	5.86474e-07	0.000309537	0.000216787	ASB5
PEAK086973	2.16087	3.7008e-07	0.000227468	0.000159309	RPRM	GALNT13
PEAK099613	2.1567	3.14304e-09	6.93712e-06	4.85847e-06	BACH1	MAP3K7CL
PEAK141848	2.15394	1.99473e-06	0.000700177	0.000490375
PEAK035719	2.15306	3.71116e-10	1.25376e-06	8.7808e-07
PEAK097324	2.15283	5.18871e-06	0.0013168	0.000922234	MAFB	DHX35
PEAK006613	2.15112	3.35044e-06	0.000987979	0.000691939	S1PR1	OLFM3
PEAK047902	2.15099	2.39423e-07	0.00016991	0.000118998	FOXO1	COG6
PEAK123579	2.1482	5.78814e-06	0.00141708	0.000992466	TAPT1	LDB2
PEAK066946	2.14712	8.00304e-07	0.00038603	0.000270359	CDC42EP4	SDK2
PEAK047754	2.14325	4.13477e-06	0.00113217	0.000792928	STARD13	RFC3
PEAK110628	2.1427	2.81915e-09	6.4167e-06	4.49399e-06	PLSCR1	PLSCR5
PEAK090909	2.14245	2.41289e-06	0.000786326	0.00055071	CAVIN2	TMEFF2
PEAK130626	2.14207	1.62871e-06	0.000603703	0.000422808	MED10	ICE1
PEAK069827	2.14004	3.73259e-06	0.0010619	0.00074371	MAPRE2	DTNA
PEAK157335	2.13672	2.17594e-06	0.000745815	0.000522338	EEPD1	2021-09-07
PEAK182712	2.13654	3.8129e-06	0.00107019	0.000749517	NR4A3	SEC61B
PEAK051563	2.13307	1.64817e-06	0.000608903	0.00042645	ACTN1	DCAF5
PEAK132710	2.118	7.27271e-11	4.26548e-07	2.98737e-07	DEPDC1B	ELOVL7
PEAK153930	2.11498	3.12347e-06	0.000945933	0.000662492	TULP4	GTF2H5
PEAK044561	2.1147	2.32142e-06	0.000772062	0.00054072	TMTC3	KITLG
PEAK051310	2.11445	7.01066e-06	0.00162619	0.00113892	HIF1A	ENSG00000258989
PEAK174236	2.11329	3.0711e-06	0.000937882	0.000656853	TPD52	ZBTB10
PEAK181490	2.11227	4.42578e-06	0.0011895	0.000833074	ZFAND5	TMC1
PEAK152609	2.11063	1.91298e-06	0.000678017	0.000474855	SLC2A12	SGK1
PEAK025855	2.10925	4.01269e-06	0.00110498	0.00077388
PEAK187640	2.1072	6.80906e-06	0.00159467	0.00111684	HUWE1	PHF8
PEAK146682	2.10658	1.99316e-06	0.000700177	0.000490375	RIPOR2
PEAK045748	2.10624	4.82675e-06	0.00125557	0.000879347	IGF1	PAH
PEAK078580	2.10533	6.11967e-06	0.00147955	0.00103621
PEAK096959	2.10533	1.52208e-06	0.00057891	0.000405444	MAP1LC3A	DYNLRB1
PEAK142716	2.10524	5.14847e-07	0.000281948	0.000197465	GABRP	KCNIP1
PEAK153575	2.10419	2.0048e-07	0.000149	0.000104354
PEAK108631	2.10264	1.20916e-07	0.000103611	7.25651e-05	BTLA	ATG3
PEAK107685	2.10142	6.57647e-06	0.0015552	0.00108919	EPHA3	C3orf38
PEAK085748	2.10086	1.61062e-08	2.56538e-05	1.79669e-05	DARS	CXCR4
PEAK092221	2.09981	3.35939e-06	0.000988617	0.000692386	NRP2	PARD3B
PEAK032102	2.09434	2.2871e-06	0.00076789	0.000537798	SLC5A12	FIBIN
PEAK150413	2.09431	5.09936e-06	0.0013055	0.000914317	FAM46A	IBTK
PEAK090520	2.09405	4.83783e-06	0.00125621	0.000879794	WDR75	COL5A2
PEAK116796	2.09076	1.79532e-06	0.000645745	0.000452253	FNDC3B	GHSR
PEAK141898	2.08886	3.88148e-07	0.000237571	0.000166385	ADRA1B	IL12B
PEAK094659	2.08617	2.06095e-06	0.000718232	0.00050302	SPP2	TRPM8
PEAK090119	2.08507	8.46596e-07	0.000400404	0.000280426	ZC3H15	FSIP2
PEAK073724	2.08407	8.84236e-11	4.89468e-07	3.42803e-07	KCNG2	CTDP1
PEAK074402	2.08311	2.29833e-06	0.00076789	0.000537798	SEMA6B	TNFAIP8L1
PEAK012582	2.08305	1.33038e-10	6.92133e-07	4.84741e-07	C1orf21	EDEM3
PEAK157173	2.08224	1.52718e-06	0.000579339	0.000405745	AVL9	KBTBD2
PEAK082384	2.08021	7.78968e-06	0.00172977	0.00121146	SPRED2	ACTR2
PEAK186552	2.0799	2.64386e-06	0.000839071	0.00058765	AMELX	ARHGAP6
PEAK173447	2.07821	8.44901e-06	0.00180202	0.00126206	CLVS1	ASPH
PEAK137191	2.07815	6.52964e-07	0.00033258	0.000232925	TMEM232	MAN2A1
PEAK094972	2.07555	8.35457e-06	0.00180058	0.00126105	TWIST2	ASB1
PEAK162184	2.07451	4.94703e-07	0.000275053	0.000192636	SYPL1	NAMPT
PEAK152814	2.07356	2.54196e-07	0.000174665	0.000122328	TNFAIP3	PERP
PEAK066007	2.07338	8.27533e-07	0.000396538	0.000277719	DGKE	TRIM25
PEAK105298	2.0711	2.85147e-08	3.84315e-05	2.69158e-05	TRAK1
PEAK046109	2.06936	2.29212e-06	0.00076789	0.000537798	TMEM119	SELPLG
PEAK066805	2.06626	1.70557e-06	0.000623428	0.000436623	KCNJ2
PEAK046504	2.06479	7.19276e-06	0.00165972	0.0011624	TBX3
PEAK165136	2.06282	6.96888e-09	1.28502e-05	8.99973e-06	PTPRZ1	FAM3C
PEAK148346	2.05889	4.33274e-06	0.00117097	0.000820101	SUPT3H	CLIC5
PEAK007298	2.05299	1.2822e-09	3.45887e-06	2.42245e-06	BCL9	CHD1L
PEAK113173	2.05289	1.62019e-08	2.56538e-05	1.79669e-05	SCHIP1	MFSD1
PEAK057872	2.05225	3.74569e-06	0.0010619	0.00074371	IDH2	SEMA4B
PEAK090690	2.05074	4.84475e-07	0.000273543	0.000191578	GLS	NAB1
PEAK154756	2.05067	4.93698e-07	0.000275053	0.000192636	SUN1	DNAAF5
PEAK182565	2.05057	5.7875e-06	0.00141708	0.000992466	TMOD1	TSTD2
PEAK005915	2.04943	9.88519e-06	0.00201397	0.0014105	TTLL7	PRKACB
PEAK055298	2.04923	2.90504e-06	0.000904232	0.000633286	C2CD4B	C2CD4A
PEAK050931	2.04875	5.46636e-06	0.00135907	0.000951834	CDKL1	MAP4K5
PEAK054367	2.04608	7.91735e-06	0.00174482	0.001222	MYO5C	MYO5A
PEAK182531	2.04552	5.70613e-08	5.87367e-05	4.11367e-05	HABP4	CDC14B
PEAK044469	2.04282	7.55478e-06	0.0016879	0.00118214	MGAT4C
PEAK122693	2.04098	8.62966e-07	0.000405513	0.000284005	LMLN
PEAK084478	2.04094	1.42264e-06	0.00055411	0.000388075	IL1B
PEAK004723	2.04084	9.35079e-08	8.62113e-05	6.03788e-05	JUN	FGGY
PEAK135478	2.03962	2.25232e-08	3.21665e-05	2.2528e-05	GLRX	ELL2
PEAK049562	2.0392	3.80609e-06	0.00107019	0.000749517	GGACT	PCCA
PEAK116783	2.03786	1.42073e-06	0.00055411	0.000388075	FNDC3B	GHSR
PEAK091830	2.03668	5.58878e-06	0.00137887	0.000965702	KCTD18	SPATS2L
PEAK126997	2.03573	2.12267e-08	3.08654e-05	2.16168e-05	TNIP3	QRFPR
PEAK107859	2.03521	7.84037e-06	0.00173412	0.0012145	RIOX2	GABRR3
PEAK085985	2.03348	3.70241e-06	0.0010619	0.00074371
PEAK052197	2.03311	1.04621e-05	0.0020992	0.00147019	FOXN3	EFCAB11
PEAK006178	2.03232	1.60519e-06	0.000598028	0.000418834	GBP6	GBP5
PEAK041979	2.03099	5.4064e-06	0.00135087	0.000946092	TMBIM6	NCKAP5L
PEAK026960	2.02969	2.38159e-06	0.000782258	0.000547861	REEP3
PEAK181938	2.0262	7.32344e-06	0.00166944	0.0011692	SLC28A3	RMI1
PEAK139628	2.02577	1.03667e-09	2.9041e-06	2.03391e-06	JADE2	SAR1B
PEAK034947	2.02489	1.74387e-07	0.000135846	9.51405e-05	MOGAT2	MAP6
PEAK121330	2.02382	3.47039e-07	0.00021421	0.000150023	IL1RAP	GMNC
PEAK040273	2.0236	4.38114e-06	0.00117968	0.000826196	CD69	KLRF1
PEAK001744	2.02216	9.15799e-06	0.00191399	0.00134048	HP1BP3	EIF4G3
PEAK082838	2.01935	8.10954e-06	0.00176292	0.00123468	EXOC6B	SPR
PEAK061057	2.01476	9.42616e-08	8.63596e-05	6.04826e-05
PEAK074765	2.0141	1.04622e-06	0.000463236	0.000324431	ZNF414	MYO1F
PEAK153942	2.01276	2.40452e-07	0.00016991	0.000118998	TMEM181	TULP4
PEAK068533	2.01254	1.19529e-05	0.00230827	0.00161661	NDUFV2	MTCL1
PEAK154613	2.0124	9.49236e-06	0.00195859	0.00137171	THBS2	WDR27
PEAK189796	2.00906	1.17551e-05	0.00228598	0.001601
PEAK172317	2.00853	7.44163e-06	0.00167806	0.00117525	WRN
PEAK166854	2.00727	7.50968e-06	0.00168322	0.00117885	MKLN1	KLF14
PEAK105692	2.007	1.02787e-05	0.00207959	0.00145646	FYCO1	CXCR6
PEAK058436	2.00617	1.17268e-05	0.00228377	0.00159945	SPATA8	NR2F2
PEAK108838	2.0061	1.23475e-05	0.00235321	0.00164809	GAP43	LSAMP
PEAK088376	2.00439	1.16556e-05	0.00227294	0.00159187	B3GALT1	XIRP2
PEAK096481	2.00394	7.85687e-06	0.00173412	0.0012145	NKX2-4	NKX2-2
PEAK054174	2.00324	1.23003e-05	0.00235321	0.00164809	SPPL2A	AP4E1
PEAK066213	2.00283	7.25434e-06	0.00166417	0.00116551	PTRH2	TUBD1
PEAK127827	1.99806	5.00494e-06	0.00128824	0.000902229	IL15	INPP4B
PEAK029781	1.99688	1.16343e-05	0.00227182	0.00159109	EMX2	PDZD8
PEAK039961	1.99538	4.43854e-08	5.01215e-05	3.5103e-05	PARP11	CCND2
PEAK028468	1.99534	1.29722e-05	0.00241268	0.00168974	MYOF	CYP26A1
PEAK128952	1.9952	1.30513e-05	0.00241271	0.00168976	TLL1	CPE
PEAK094343	1.99493	1.061e-05	0.00211722	0.00148281	DNER	TRIP12
PEAK161904	1.99435	1.23387e-05	0.00235321	0.00164809	LRRC17	FAM185A
PEAK101666	1.99093	4.51444e-06	0.00120665	0.000845086	LIF	HORMAD2
PEAK177912	1.99083	3.18406e-08	4.14355e-05	2.90197e-05	HHLA1	KCNQ3
PEAK087582	1.99052	3.4529e-07	0.00021421	0.000150023	ITGB6	RBMS1
PEAK034670	1.98969	1.1417e-05	0.0022384	0.00156768	ATG16L2	FCHSD2
PEAK170252	1.98589	4.06645e-07	0.000246818	0.000172861	DPP6	PAXIP1
PEAK140477	1.98583	2.26396e-06	0.000764698	0.000535563	HMHB1	YIPF5
PEAK020006	1.98352	1.79353e-06	0.000645745	0.000452253	FBXO28	TP53BP2
PEAK062114	1.98274	1.0969e-05	0.00216513	0.00151637	KCTD19	PLEKHG4
PEAK138942	1.98209	2.63802e-06	0.000839046	0.000587633	LMNB1	PHAX
PEAK172984	1.98184	6.24893e-06	0.00150212	0.00105203	PXDNL
PEAK150536	1.98072	5.00541e-06	0.00128824	0.000902229	NT5E	SNX14
PEAK172430	1.97938	1.27282e-05	0.00239242	0.00167555	ZNF703	KCNU1
PEAK080445	1.97713	1.39522e-06	0.000547825	0.000383674	CDC42EP3	QPCT
PEAK092062	1.97695	1.42707e-05	0.00255384	0.0017886
PEAK098541	1.97618	4.79567e-06	0.0012542	0.00087839	RAB22A	PMEPA1
PEAK028174	1.97495	8.1451e-06	0.00176511	0.00123621	KLLN	RNLS
PEAK179256	1.97474	1.09413e-05	0.00216513	0.00151637	SMARCA2	DMRT2
PEAK176715	1.97296	1.81758e-06	0.000652139	0.000456731	COL14A1	DEPTOR
PEAK139358	1.97269	1.414e-05	0.00253982	0.00177878	RAPGEF6	ENSG00000273217
PEAK029753	1.97129	1.3876e-05	0.00249855	0.00174988	HSPA12A	SHTN1
PEAK171044	1.96984	3.27318e-06	0.000975067	0.000682896	ARHGEF10
PEAK150661	1.96871	2.50903e-06	0.000810407	0.000567575	UBE2J1	RRAGD
PEAK031303	1.96781	1.67106e-07	0.000132296	9.26549e-05	WEE1	ZNF143
PEAK103581	1.96705	1.34641e-05	0.00246501	0.00172639	MKRN2	TSEN2
PEAK085752	1.9668	5.7496e-07	0.000309059	0.000216452	DARS	CXCR4
PEAK031860	1.96592	8.66986e-06	0.00183958	0.00128837	NAV2	DBX1
PEAK104212	1.96269	9.63718e-06	0.00197726	0.00138479	SGO1
PEAK029026	1.96117	4.99654e-06	0.00128824	0.000902229	INA
PEAK058157	1.95605	7.36538e-08	7.10544e-05	4.97635e-05	CHD2	FAM174B
PEAK036909	1.95441	1.58585e-05	0.00275016	0.00192609	MMP13	DCUN1D5
PEAK121751	1.95404	5.32931e-08	5.70828e-05	3.99784e-05	FGF12	PYDC2
PEAK133627	1.95318	5.81566e-06	0.00142143	0.000995511	F2R
PEAK142614	1.95234	6.80127e-06	0.00159467	0.00111684	SPDL1	SLIT3
PEAK058367	1.9517	1.61757e-05	0.00278913	0.00195339	NR2F2
PEAK006482	1.94843	1.5041e-05	0.00265009	0.00185601	PTBP2
PEAK050311	1.94654	1.64973e-05	0.00282017	0.00197513	DAD1	OR4E2
PEAK110253	1.9451	8.43889e-06	0.00180202	0.00126206	TRIM42	CLSTN2
PEAK117829	1.94496	1.31687e-07	0.000110247	7.72124e-05	NAALADL2
PEAK160925	1.94473	3.15617e-06	0.000947963	0.000663914	FAM133B	CDK6
PEAK095073	1.94408	5.71594e-08	5.87367e-05	4.11367e-05	GPC1	OTOS
PEAK092008	1.94404	1.03204e-05	0.00208224	0.00145832
PEAK053083	1.94355	1.21312e-05	0.00232979	0.00163169	GABRG3	OCA2
PEAK023825	1.94203	1.26168e-05	0.0023825	0.0016686	SCCPDH	CNST
PEAK152719	1.94188	1.54481e-05	0.00269503	0.00188748
PEAK121367	1.94074	1.47549e-07	0.00012075	8.45686e-05	GMNC	IL1RAP
PEAK098138	1.93924	1.44657e-05	0.00258239	0.0018086	NFATC2	ATP9A
PEAK109774	1.93828	3.19911e-07	0.000203501	0.000142523	PIK3R4	ATP2C1
PEAK000777	1.9315	2.89627e-06	0.000904232	0.000633286	RERE	ENO1
PEAK038325	1.92841	8.36303e-06	0.00180058	0.00126105	APOA1	SIK3
PEAK160999	1.92829	3.93516e-09	8.18912e-06	5.73532e-06	SAMD9L	HEPACAM2
PEAK130200	1.92597	1.75782e-05	0.0029365	0.0020566	EXOC3	SLC9A3
PEAK144916	1.92522	2.92932e-07	0.000195742	0.000137089	OFCC1
PEAK142637	1.92381	1.52614e-05	0.00267527	0.00187365	FOXI1	DOCK2
PEAK039326	1.92344	8.61954e-06	0.0018357	0.00128565	C11orf45	TP53AIP1
PEAK097306	1.92325	1.73854e-05	0.00291097	0.00203872	DHX35
PEAK032155	1.92226	1.67832e-05	0.00284449	0.00199216	METTL15
PEAK069979	1.92225	4.04427e-07	0.000246499	0.000172638	FHOD3	TPGS2
PEAK148992	1.92173	2.3479e-06	0.000777322	0.000544404	LGSN	PTP4A1
PEAK182654	1.91908	1.71189e-05	0.0028796	0.00201675	COL15A1	GALNT12
PEAK085810	1.91736	1.85042e-05	0.00305961	0.00214283	HNMT	THSD7B
PEAK141614	1.91721	3.16127e-07	0.000203392	0.000142447	TIMD4	PPP1R2P3
PEAK046369	1.91652	1.79387e-05	0.00298305	0.0020892	HECTD4	TRAFD1
PEAK027644	1.91534	1.6454e-05	0.00281985	0.00197491	KCNMA1
PEAK099231	1.91512	1.93146e-05	0.00315424	0.0022091	USP25	NRIP1
PEAK086907	1.91482	1.43974e-05	0.00257335	0.00180227
PEAK094977	1.91336	7.34607e-06	0.00166944	0.0011692	TWIST2
PEAK098142	1.91174	1.95234e-05	0.00316377	0.00221577	NFATC2	ATP9A
PEAK029830	1.91133	1.11997e-05	0.00220469	0.00154407	RAB11FIP2	PRLHR
PEAK178557	1.90977	1.41645e-05	0.00254109	0.00177967	AGO2	PTK2
PEAK181491	1.90973	1.1333e-05	0.00222791	0.00156034	ZFAND5	TMC1
PEAK059350	1.90928	1.97924e-05	0.00317896	0.00222641	PRSS22	ZG16B
PEAK013011	1.90851	1.51149e-06	0.000576388	0.000403678	PLA2G4A
PEAK186511	1.90811	1.58832e-07	0.000127127	8.90347e-05	WWC3	CLDN34
PEAK133730	1.90484	1.99104e-05	0.00318372	0.00222974	LHFPL2	SCAMP1
PEAK138171	1.90388	1.4845e-06	0.000569077	0.000398557	TNFAIP8	DMXL1
PEAK057985	1.90357	4.30258e-06	0.00116826	0.000818201	SLCO3A1	SV2B
PEAK099252	1.90106	1.869e-05	0.00307962	0.00215683	USP25
PEAK004193	1.89957	6.47923e-06	0.00153719	0.00107659	ZFYVE9
PEAK030277	1.89874	2.09779e-05	0.00328236	0.00229883	ADAM12	FANK1
PEAK000331	1.89752	2.69828e-07	0.000182711	0.000127963	ARHGEF16	PRDM16
PEAK004142	1.89457	7.89906e-07	0.00038228	0.000267733	EPS15	OSBPL9
PEAK125818	1.89287	2.0703e-05	0.00325332	0.00227849	ABCG2	PPM1K
PEAK094242	1.8927	9.94789e-07	0.000446771	0.0003129	DAW1	CCL20
PEAK181625	1.89055	2.07291e-05	0.00325391	0.0022789	PCSK5	OSTF1
PEAK097935	1.88966	8.42196e-06	0.00180202	0.00126206	PTGIS	B4GALT5
PEAK084689	1.88956	1.31951e-06	0.000528061	0.000369832	EN1	INSIG2
PEAK156871	1.88912	9.44874e-06	0.0019579	0.00137123	JAZF1	CREB5
PEAK048585	1.88896	5.13565e-06	0.00130561	0.000914395	PCDH9
PEAK016191	1.88884	1.37963e-05	0.00249346	0.00174631
PEAK074916	1.88799	1.46563e-05	0.00260366	0.0018235	SMARCA4	TIMM29
PEAK054838	1.88542	2.08796e-07	0.000152078	0.000106509	TCF12	ZNF280D
PEAK123147	1.88392	2.19534e-05	0.00338406	0.00237005	CCDC96	TBC1D14
PEAK086202	1.88375	9.96539e-09	1.75669e-05	1.23032e-05	GTDC1	ZEB2
PEAK090765	1.88337	2.1452e-06	0.000737012	0.000516172	MYO1B	STAT4
PEAK017434	1.88275	4.48834e-12	5.44851e-08	3.81591e-08	PLXNA2	CAMK1G
PEAK133170	1.88239	7.80995e-08	7.38755e-05	5.17393e-05	PIK3R1	CD180
PEAK129816	1.88174	2.2813e-05	0.00347264	0.00243209	WWC2	DCTD
PEAK060615	1.88129	1.71835e-05	0.00288713	0.00202203	C16orf54	ZG16
PEAK055160	1.88092	6.4718e-06	0.00153719	0.00107659	MYO1E	GCNT3
PEAK175130	1.87967	2.22949e-06	0.000755285	0.00052897	TSPYL5	MTDH
PEAK039564	1.87859	2.13516e-05	0.00332298	0.00232728	NTM	OPCML
PEAK048060	1.87767	1.95654e-05	0.00316679	0.00221789	SMIM2	SERP2
PEAK055642	1.87493	2.26845e-05	0.00346382	0.00242591
PEAK004717	1.87486	2.09448e-06	0.000724716	0.000507561	JUN	FGGY
PEAK087585	1.8744	3.56856e-11	2.88797e-07	2.02262e-07	ITGB6	RBMS1
PEAK031835	1.87368	1.98918e-05	0.00318372	0.00222974	NAV2	E2F8
PEAK098315	1.87342	1.72906e-05	0.00290055	0.00203142	BCAS1	CYP24A1
PEAK047005	1.8724	2.32323e-05	0.00351066	0.00245872	NCOR2	RFLNA
PEAK081596	1.8718	2.19764e-05	0.00338406	0.00237005	SPTBN1	TSPYL6
PEAK173286	1.87174	1.47764e-05	0.00261541	0.00183173	UBXN2B	FAM110B
PEAK071164	1.87069	2.1894e-11	2.12622e-07	1.48911e-07	MBD2
PEAK097396	1.86921	8.91447e-06	0.00187656	0.00131426	EMILIN3	CHD6
PEAK093797	1.86633	1.09489e-05	0.00216513	0.00151637	SLC4A3
PEAK091994	1.86376	2.53605e-06	0.000813719	0.000569895	SUMO1	FZD7
PEAK128645	1.86344	1.33641e-05	0.00245447	0.00171901	RAPGEF2	FNIP2
PEAK087581	1.86179	1.56629e-06	0.000591094	0.000413978	ITGB6	RBMS1
PEAK015868	1.86073	1.34697e-05	0.00246501	0.00172639	ZNF281	KIF14
PEAK017542	1.86016	1.23974e-05	0.00235456	0.00164903	CAMK1G	LAMB3
PEAK152037	1.85875	1.08248e-05	0.00214831	0.00150458	CLVS2	SMPDL3A
PEAK183129	1.85491	6.02207e-07	0.000316693	0.000221799	RAD23B	ZNF462
PEAK098135	1.85371	1.01698e-05	0.00206113	0.00144353	NFATC2	ATP9A
PEAK153733	1.84994	6.90967e-06	0.00161304	0.00112971	CLDN20	TIAM2
PEAK175056	1.84861	2.31946e-05	0.0035086	0.00245727	C8orf37	GDF6
PEAK161552	1.84709	1.21278e-06	0.000506207	0.000354526	BUD31	ARPC1B
PEAK123508	1.84689	1.2985e-05	0.00241268	0.00168974	CPEB2
PEAK030577	1.84655	3.06498e-06	0.000937882	0.000656853	ADAM8	VENTX
PEAK097967	1.84609	3.78242e-06	0.00106781	0.000747849	SNAI1	UBE2V1
PEAK025094	1.84549	3.72441e-06	0.0010619	0.00074371	RPP38	NMT2
PEAK152293	1.84148	5.26574e-07	0.000287291	0.000201206	LAMA2	PTPRK
PEAK147831	1.84038	1.67076e-06	0.000613839	0.000429907	CCDC167	MDGA1
PEAK162538	1.83995	2.03217e-06	0.0007099	0.000497184	LAMB4	NRCAM
PEAK153658	1.83943	4.08043e-06	0.0011194	0.00078398	IPCEF1	OPRM1
PEAK109022	1.83917	6.28596e-07	0.00032471	0.000227413	CD80
PEAK152732	1.83823	2.7661e-05	0.00393492	0.00275585
PEAK150856	1.83549	2.80865e-05	0.00395303	0.00276854	EPHA7
PEAK021261	1.83506	1.72563e-06	0.000628437	0.000440131	DISC1	SIPA1L2
PEAK052656	1.83459	5.46306e-06	0.00135907	0.000951834	WDR25	SLC25A47
PEAK024333	1.83306	5.05413e-06	0.0012962	0.000907802	PFKP	PITRM1
PEAK042873	1.83224	2.41491e-05	0.00358596	0.00251146	PPM1H	MON2
PEAK030291	1.83195	2.55158e-05	0.00371875	0.00260445	DOCK1	C10orf90
PEAK032143	1.83159	2.82152e-05	0.00396731	0.00277854	BDNF	KIF18A
PEAK132394	1.82974	1.25539e-05	0.00237918	0.00166628	MAP3K1	IL6ST
PEAK070449	1.82923	5.46835e-06	0.00135907	0.000951834	SLC14A2	SETBP1
PEAK129620	1.82897	2.181e-05	0.00336556	0.0023571
PEAK160946	1.82848	1.06426e-05	0.00212083	0.00148534	FAM133B	CDK6
PEAK026404	1.82809	2.39303e-05	0.00356436	0.00249633	FAM170B	C10orf128
PEAK094973	1.82616	2.86778e-05	0.00400913	0.00280783	TWIST2	ASB1
PEAK183503	1.82337	1.6379e-05	0.00281361	0.00197053	KIAA1958	INIP
PEAK133095	1.82313	2.17939e-05	0.00336556	0.0023571	MAST4	CD180
PEAK129730	1.823	2.70066e-05	0.00386831	0.0027092
PEAK045835	1.82265	2.79455e-05	0.00395032	0.00276664	HSP90B1
PEAK116814	1.82256	6.79246e-08	6.6407e-05	4.65087e-05	FNDC3B	GHSR
PEAK058411	1.82197	5.63695e-08	5.87367e-05	4.11367e-05	NR2F2
PEAK107858	1.82191	1.31214e-05	0.00241951	0.00169452	RIOX2	GABRR3
PEAK086406	1.8219	1.22176e-06	0.000508502	0.000356133	ACVR2A
PEAK040864	1.8209	4.56539e-06	0.00121581	0.000851499	ST8SIA1	C2CD5
PEAK154096	1.81976	3.18999e-07	0.000203501	0.000142523	SLC22A3	LPA
PEAK103447	1.81836	2.34538e-05	0.00352591	0.0024694	TATDN2	IRAK2
PEAK110413	1.81712	2.83178e-06	0.000887113	0.000621297	PCOLCE2	PAQR9
PEAK045063	1.81527	1.99072e-07	0.000148713	0.000104152	SOCS2	MRPL42
PEAK082256	1.81266	1.29863e-07	0.000109348	7.65828e-05	LGALSL	PELI1
PEAK033858	1.81153	1.01733e-05	0.00206113	0.00144353	GPHA2	MAJIN
PEAK052782	1.81064	3.04927e-05	0.00416172	0.0029147	MARK3	EIF5
PEAK169795	1.81016	1.96446e-05	0.00317256	0.00222193	GIMAP6	GIMAP2
PEAK111811	1.80909	1.28466e-06	0.000522637	0.000366033	ARHGEF26	RAP2B
PEAK114235	1.80864	3.60123e-08	4.48353e-05	3.14008e-05
PEAK123033	1.80685	3.21943e-05	0.00433036	0.0030328	EVC	CRMP1
PEAK040825	1.80625	1.29513e-05	0.00241256	0.00168966	SPX	GOLT1B
PEAK181541	1.80608	2.99698e-05	0.00411739	0.00288365	ANXA1
PEAK097491	1.80481	4.2358e-06	0.00115549	0.00080926	TOX2	JPH2
PEAK089597	1.80428	6.80027e-06	0.00159467	0.00111684	ITGA4	CERKL
PEAK099617	1.80378	1.16695e-06	0.000497049	0.000348112	BACH1	MAP3K7CL
PEAK097566	1.80343	6.71662e-06	0.0015832	0.00110881	ADA	WISP2
PEAK128515	1.8026	1.833e-05	0.00303427	0.00212507	CTSO	PDGFC
PEAK063045	1.80213	2.06489e-05	0.00325278	0.00227811	IRF8	COX4I1
PEAK173725	1.80157	2.51974e-05	0.00369269	0.00258621	SULF1
PEAK097152	1.80122	2.46919e-05	0.00363866	0.00254837	MANBAL
PEAK122540	1.80121	3.05121e-05	0.00416172	0.0029147	NRROS	CEP19
PEAK028674	1.80065	6.70846e-06	0.0015832	0.00110881	PI4K2A	AVPI1
PEAK175357	1.79912	1.21391e-05	0.00232979	0.00163169	PABPC1	YWHAZ
PEAK017007	1.79635	2.31351e-07	0.000166838	0.000116846	MAPKAPK2	IL10
PEAK160133	1.79593	1.04377e-05	0.00209888	0.00146997	SEMA3A	SEMA3D
PEAK104442	1.79552	7.27297e-06	0.00166582	0.00116667	LRRC3B	OXSM
PEAK043713	1.79487	1.55258e-05	0.0027021	0.00189244	ZDHHC17	OSBPL8
PEAK124361	1.79481	1.64492e-05	0.00281985	0.00197491	ATP8A1	SHISA3
PEAK029142	1.79468	1.11593e-05	0.00219972	0.00154059	ITPRIP	GSTO2
PEAK077341	1.79463	3.26425e-05	0.00436735	0.00305871	PXDN	TPO
PEAK173897	1.79454	1.30377e-06	0.000523199	0.000366427	MSC	TRPA1
PEAK086721	1.79299	3.42285e-05	0.00450823	0.00315737	RND3	RBM43
PEAK015071	1.79224	4.65036e-10	1.50538e-06	1.05431e-06	CFHR5	CFHR2
PEAK148470	1.79113	6.26853e-06	0.00150435	0.00105359	PTCHD4	MUT
PEAK151909	1.79053	1.35464e-05	0.00246606	0.00172712	FAM184A	MAN1A1
PEAK031384	1.7903	9.27962e-07	0.000426426	0.000298651	ZBED5	CSNK2A3
PEAK103285	1.79019	1.9844e-05	0.00318359	0.00222965	ARL8B	BHLHE40
PEAK042743	1.78952	1.99842e-05	0.00318852	0.0022331	LRIG3	ATP23
PEAK102268	1.78883	3.10218e-06	0.000941452	0.000659354	CBX6
PEAK139754	1.78851	5.69392e-06	0.00139872	0.000979603	LECT2	TGFBI
PEAK180636	1.78782	4.7405e-07	0.000271517	0.000190159
PEAK010115	1.78755	2.1203e-06	0.000731379	0.000512227	TBX19	XCL2
PEAK140195	1.78682	7.49508e-06	0.00168322	0.00117885	ARAP3	PCDH1
PEAK047984	1.7866	3.53763e-05	0.00462594	0.00323982	TNFSF11	AKAP11
PEAK039562	1.78614	2.8013e-05	0.00395032	0.00276664	NTM	OPCML
PEAK133096	1.78143	2.89958e-05	0.00403038	0.00282271	MAST4	CD180
PEAK129948	1.78076	7.22085e-06	0.00166172	0.0011638	HELT	ACSL1
PEAK129923	1.78026	3.67073e-05	0.00475064	0.00332715	PRIMPOL	CENPU
PEAK124369	1.77998	4.77443e-07	0.000271678	0.000190272	GRXCR1
PEAK024378	1.77939	1.69843e-05	0.00286956	0.00200972	PITRM1	KLF6
PEAK179504	1.77905	1.26284e-06	0.000518196	0.000362923	RIC1	PDCD1LG2
PEAK095407	1.77607	2.90727e-05	0.00403339	0.00282481	FKBP1A	NSFL1C
PEAK097873	1.77607	2.10051e-05	0.00328309	0.00229934	PREX1
PEAK176876	1.77551	8.9192e-07	0.000414331	0.00029018	HAS2
PEAK174023	1.77359	1.61197e-05	0.00278881	0.00195316	HNF4G	CRISPLD1
PEAK081290	1.77206	3.46026e-05	0.00453768	0.003178	FBXO11	FOXN2
PEAK173372	1.76978	2.89746e-05	0.00403038	0.00282271	CA8	RAB2A
PEAK126384	1.76921	1.90128e-06	0.000677166	0.000474259	TET2	PPA2
PEAK052689	1.76662	8.545e-07	0.000402835	0.000282129	DIO3	RTL1
PEAK108126	1.76641	3.70043e-05	0.00477031	0.00334093	ZPLD1	NFKBIZ
PEAK171060	1.76378	8.67567e-06	0.00183958	0.00128837	KBTBD11	ARHGEF10
PEAK153107	1.76204	3.28554e-05	0.00437194	0.00306193	HIVEP2	ADGRG6
PEAK126215	1.76199	6.18227e-06	0.00149102	0.00104425	EMCN	PPP3CA
PEAK031706	1.76141	3.95966e-05	0.00497677	0.00348552	PIK3C2A	NUCB2
PEAK100046	1.7607	4.03353e-05	0.00503282	0.00352478	SIM2	CLDN14
PEAK176958	1.7601	2.37225e-06	0.000782258	0.000547861	HAS2	ZHX2
PEAK097489	1.75989	3.82506e-05	0.00487469	0.00341403	TOX2	JPH2
PEAK012683	1.75941	8.15482e-06	0.00176511	0.00123621	TRMT1L	SWT1
PEAK170477	1.7591	1.86565e-08	2.86074e-05	2.00354e-05
PEAK097063	1.75834	1.66328e-05	0.00282391	0.00197775
PEAK103368	1.75819	2.625e-05	0.00379095	0.00265502
PEAK083342	1.75668	3.89796e-05	0.00491618	0.00344309	TGOLN2	TCF7L1
PEAK133775	1.75613	2.50573e-07	0.000173815	0.000121733	JMY	BHMT
PEAK186591	1.75571	3.38411e-05	0.00446932	0.00313013	PRPS2	FRMPD4
PEAK092447	1.75401	3.70999e-06	0.0010619	0.00074371	CREB1	KLF7
PEAK185214	1.75349	3.9991e-05	0.00501337	0.00351115	QRFP	ABL1
PEAK025888	1.75211	8.99095e-06	0.00188856	0.00132267	ZEB1	ZNF438
PEAK090773	1.75174	1.09374e-06	0.000473183	0.000331398	STAT4	MYO1B
PEAK029201	1.75056	4.0463e-05	0.00503282	0.00352478	SORCS1
PEAK098117	1.74869	1.38135e-05	0.00249346	0.00174631	KCNG1	NFATC2
PEAK075694	1.74852	1.83651e-06	0.000657314	0.000460355	ZNF91	ZNF675
PEAK103284	1.7466	5.82606e-07	0.000309537	0.000216787	ARL8B	BHLHE40
PEAK092219	1.74641	2.03093e-05	0.00322625	0.00225953	NRP2	PARD3B
PEAK029365	1.74619	7.29447e-06	0.00166812	0.00116828	DUSP5	SMNDC1
PEAK153001	1.74589	2.95583e-05	0.00407682	0.00285523
PEAK093627	1.74498	3.29236e-05	0.00437592	0.00306471	GPBAR1
PEAK152808	1.74473	1.00974e-06	0.00044994	0.000315119	OLIG3	TNFAIP3
PEAK003350	1.74436	1.97802e-05	0.00317896	0.00222641	TMCO2	RLF
PEAK012160	1.74386	4.03935e-05	0.00503282	0.00352478	ZNF648	GLUL
PEAK150881	1.7433	2.08802e-08	3.07236e-05	2.15175e-05	EPHA7
PEAK098025	1.74325	6.16245e-07	0.000320604	0.000224537	PTPN1	CEBPB
PEAK099969	1.74233	2.51732e-05	0.00369269	0.00258621	RUNX1	SETD4
PEAK051566	1.74231	3.66502e-05	0.00474988	0.00332662	ACTN1	DCAF5
PEAK140535	1.74216	1.18009e-06	0.000499527	0.000349848	PRELID2	KCTD16
PEAK051669	1.73835	1.92962e-06	0.000682257	0.000477824	RGS6	SIPA1L1
PEAK116852	1.7362	5.12711e-06	0.00130561	0.000914395	GHSR	FNDC3B
PEAK098638	1.73605	2.76643e-05	0.00393492	0.00275585	EDN3	ZNF831
PEAK012336	1.73537	1.45133e-06	0.000559303	0.000391713	LAMC2	LAMC1
PEAK164778	1.73455	5.51407e-08	5.86306e-05	4.10624e-05	KCND2
PEAK127700	1.73425	1.07872e-06	0.000470139	0.000329266	MAML3	MGST2
PEAK109192	1.73341	2.79625e-05	0.00395032	0.00276664	PARP14	PARP15
PEAK141205	1.73328	1.22511e-05	0.00234819	0.00164457	TNIP1	GPX3
PEAK104704	1.73297	3.59273e-05	0.00467701	0.00327558	CMTM7	CMTM6
PEAK157411	1.72976	6.73342e-07	0.000337066	0.000236067	ELMO1	GPR141
PEAK189196	1.72882	2.20196e-05	0.00338714	0.00237221	CD40LG	VGLL1
PEAK105688	1.72782	2.39499e-06	0.000782258	0.000547861	CXCR6	FYCO1
PEAK133577	1.72638	1.13548e-05	0.0022292	0.00156124
PEAK049561	1.72491	6.34264e-07	0.000325985	0.000228306	GGACT	PCCA
PEAK097332	1.72409	3.54576e-05	0.00463241	0.00324435	MAFB
PEAK100044	1.72389	1.17686e-09	3.23462e-06	2.26539e-06	SIM2	CLDN14
PEAK168653	1.72341	4.77657e-06	0.00125214	0.000876945	CTAGE15	TAS2R41
PEAK158097	1.72328	1.19487e-06	0.000500165	0.000350295	UPP1
PEAK017888	1.7232	3.02117e-10	1.07341e-06	7.5177e-07	LPGAT1	INTS7
PEAK082251	1.72274	3.87454e-05	0.00490363	0.0034343	LGALSL	PELI1
PEAK133991	1.71993	9.73703e-07	0.000443429	0.000310559	ATP6AP1L	TMEM167A
PEAK057244	1.7199	1.69931e-05	0.00286956	0.00200972	ABHD17C	ARNT2
PEAK004731	1.71935	3.21533e-08	4.14355e-05	2.90197e-05	JUN	FGGY
PEAK151243	1.71922	3.42005e-05	0.00450823	0.00315737	PREP	PRDM1
PEAK109481	1.71919	4.39639e-08	5.00333e-05	3.50412e-05	PLXNA1	CHCHD6
PEAK053457	1.71746	2.5305e-06	0.000813719	0.000569895	SRP14	BMF
PEAK182502	1.71641	1.66186e-05	0.00282391	0.00197775	HSD17B3	ERCC6L2
PEAK032442	1.71408	1.32843e-05	0.00244335	0.00171122	CD44	PDHX
PEAK123343	1.71407	2.28921e-05	0.00347729	0.00243535	SLC2A9	DRD5
PEAK099059	1.71391	5.03484e-06	0.00129353	0.000905933	TNFRSF6B	ARFRP1
PEAK032003	1.71336	2.96027e-07	0.000196907	0.000137905
PEAK099374	1.71297	1.97204e-05	0.00317775	0.00222556	TMPRSS15
PEAK048288	1.71202	3.75106e-05	0.00482278	0.00337767	RNASEH2B	KCNRG
PEAK175606	1.70918	2.35365e-05	0.00352591	0.0024694	DCSTAMP	DPYS
PEAK097787	1.70822	2.57568e-05	0.00373983	0.00261922	ZMYND8	EYA2
PEAK175957	1.70628	4.21961e-05	0.00518276	0.00362979	ENY2	TRHR
PEAK173440	1.70532	5.04416e-05	0.00589245	0.00412682	CLVS1	ASPH
PEAK119965	1.70522	2.61438e-05	0.00378192	0.0026487	ATP11B	DCUN1D1
PEAK085476	1.70454	2.3059e-05	0.00349171	0.00244545	ARHGEF4	AMER3
PEAK076385	1.70432	3.83597e-05	0.00488026	0.00341793	BCL3	CEACAM16
PEAK043893	1.70285	1.2591e-06	0.000518118	0.000362868	SYT1	PAWR
PEAK027916	1.70227	4.85748e-05	0.00572488	0.00400946	NRG3
PEAK157242	1.70194	2.50067e-05	0.00367583	0.0025744	NPSR1	BMPER
PEAK146845	1.70033	1.93584e-05	0.00315784	0.00221162	HIST1H4H	BTN3A2
PEAK021846	1.69936	3.63186e-08	4.48353e-05	3.14008e-05	IRF2BP2	TOMM20
PEAK001288	1.6963	6.49962e-06	0.00153952	0.00107822	EFHD2	TMEM51
PEAK123879	1.69555	4.62354e-05	0.00552062	0.00386641	RBPJ	SMIM20
PEAK032233	1.69533	5.4155e-05	0.00611572	0.00428319	DCDC1	DNAJC24
PEAK127992	1.69499	6.10892e-06	0.00147955	0.00103621	SMAD1	OTUD4
PEAK124401	1.69449	7.66043e-06	0.00170367	0.00119318	GNPDA2	GABRG1
PEAK165505	1.69419	2.37529e-05	0.00354883	0.00248545	TAS2R16	SLC13A1
PEAK052746	1.69385	5.34214e-05	0.00608816	0.00426389	AMN	TRAF3
PEAK094835	1.6935	4.81014e-05	0.00568287	0.00398005	COPS8	ACKR3
PEAK092661	1.69275	3.3979e-06	0.000995927	0.000697506	MAP2	PTH2R
PEAK054029	1.69275	1.28556e-05	0.00240088	0.00168148	SHC4	EID1
PEAK035916	1.69256	4.0299e-06	0.00110762	0.000775731	ME3	CCDC81
PEAK071655	1.69123	3.78523e-05	0.00484855	0.00339572	CCBE1	PMAIP1
PEAK028974	1.6904	5.07615e-05	0.00590614	0.00413641	C10orf95
PEAK134696	1.69032	6.01245e-06	0.00146217	0.00102404	MEF2C	CETN3
PEAK025454	1.68787	4.11129e-05	0.00508401	0.00356063	PIP4K2A	SPAG6
PEAK065500	1.68464	4.31434e-06	0.00116826	0.000818201	NFE2L1	CBX1
PEAK171789	1.68241	5.65082e-05	0.00630774	0.00441768	GFRA2
PEAK185096	1.68236	4.60828e-06	0.00122053	0.00085481	FNBP1	USP20
PEAK187073	1.68128	3.1547e-05	0.00427089	0.00299115	FTHL17
PEAK094661	1.68097	4.46637e-05	0.00540832	0.00378776	SPP2	TRPM8
PEAK050799	1.68095	4.88157e-05	0.00574861	0.00402609	FSCB
PEAK128507	1.68008	2.11623e-05	0.00330057	0.00231158	CTSO	PDGFC
PEAK100968	1.6795	1.42195e-06	0.00055411	0.000388075	PCBP3	SLC19A1
PEAK051273	1.67846	1.74906e-05	0.00292523	0.00204871	TRMT5	TMEM30B
PEAK152068	1.67811	5.4517e-05	0.00614196	0.00430157	TRDN	NKAIN2
PEAK188693	1.67791	4.92896e-05	0.00579505	0.00405861	NKRF	2021-09-06
PEAK090107	1.6765	2.62583e-05	0.00379095	0.00265502	FSIP2
PEAK178983	1.67513	8.86178e-06	0.00186817	0.00130839	MAFA	ZC3H3
PEAK065192	1.67449	2.14799e-05	0.00333725	0.00233727	ETV4	MEOX1
PEAK157525	1.67394	4.67404e-05	0.00555814	0.00389269
PEAK134609	1.67384	5.65748e-05	0.00631034	0.0044195	TMEM161B	MEF2C
PEAK132796	1.67326	5.49429e-05	0.00617085	0.0043218	KIF2A	ZSWIM6
PEAK132494	1.67267	2.20747e-05	0.00339202	0.00237563	GPBP1	ACTBL2
PEAK173144	1.67202	5.19879e-05	0.00597726	0.00418622	XKR4	RP1
PEAK006937	1.67153	5.89653e-05	0.00648757	0.00454362	KCNA2	KCNA3
PEAK148627	1.67149	2.39504e-06	0.000782258	0.000547861	PAQR8	MCM3
PEAK099279	1.67	4.80554e-05	0.00568287	0.00398005	CXADR
PEAK087291	1.66996	2.64802e-05	0.00381542	0.00267216	CYTIP	ACVR1C
PEAK174637	1.66829	5.8152e-05	0.00643209	0.00450477	RIPK2
PEAK098986	1.66767	4.28609e-05	0.00523791	0.00366841	BIRC7
PEAK156785	1.66727	5.69676e-05	0.0063386	0.00443929	HOXA4
PEAK155597	1.66687	4.22769e-05	0.00518393	0.00363061	THSD7A	PHF14
PEAK097204	1.66574	3.53409e-06	0.00102349	0.000716807	VSTM2L	TTI1
PEAK176297	1.66567	9.78494e-06	0.00199913	0.00140011	TRPS1
PEAK034649	1.66556	5.82151e-05	0.00643418	0.00450623	PDE2A	ARAP1
PEAK127717	1.66528	6.12139e-05	0.00665454	0.00466056	MAML3	MGST2
PEAK068261	1.6652	2.01689e-06	0.000706256	0.000494632
PEAK057497	1.66511	5.28845e-06	0.00133096	0.00093215	AKAP13	PDE8A
PEAK078225	1.6647	2.84536e-05	0.00399211	0.0027959	ODC1	NOL10
PEAK141583	1.66442	2.40761e-05	0.00357876	0.00250642	PPP1R2P3	SGCD
PEAK180342	1.66264	6.28062e-05	0.00674211	0.00472189	ENSG00000264545	CDKN2A
PEAK128849	1.66242	3.43234e-05	0.0045154	0.00316239	TMA16	2021-03-01
PEAK183818	1.66078	5.84909e-05	0.00644998	0.0045173	TRIM32	PAPPA
PEAK102800	1.66065	3.58814e-05	0.0046752	0.00327432	WNT7B	PPARA
PEAK183264	1.65778	2.09747e-05	0.00328236	0.00229883	EPB41L4B	PTPN3
PEAK046741	1.65758	1.75682e-06	0.000638199	0.000446968	COX6A1	MSI1
PEAK149502	1.65715	5.2187e-06	0.00131982	0.000924343	SDHAF4	FAM135A
PEAK004657	1.65674	6.24425e-05	0.00671791	0.00470495	TACSTD2	MYSM1
PEAK105221	1.65489	2.75634e-05	0.0039326	0.00275423	CTNNB1	ZNF621
PEAK087689	1.65219	1.17696e-05	0.00228598	0.001601	PSMD14	TANK
PEAK032116	1.6521	1.70614e-07	0.000133621	9.35825e-05	LGR4	BBOX1
PEAK153760	1.64869	9.68834e-07	0.000443429	0.000310559	NOX3
PEAK128117	1.64825	4.48726e-06	0.0012038	0.000843091	EDNRA	POU4F2
PEAK032852	1.64808	6.66706e-05	0.00703572	0.00492752	CHRM4	AMBRA1
PEAK092441	1.64767	6.409e-06	0.0015305	0.0010719	CREB1	KLF7
PEAK031159	1.64764	6.70981e-05	0.00706231	0.00494615	PPFIBP2	CYB5R2
PEAK006328	1.64639	2.5527e-05	0.00371875	0.00260445	GFI1	EVI5
PEAK010368	1.64613	4.85338e-05	0.00572488	0.00400946	SCYL3	KIFAP3
PEAK140785	1.64487	2.94726e-05	0.00407631	0.00285488	SPINK6	SPINK14
PEAK087536	1.64372	5.18798e-05	0.00597726	0.00418622	CD302	LY75
PEAK146413	1.64366	9.79624e-07	0.000444557	0.000311349
PEAK041388	1.64353	4.79159e-05	0.00567476	0.00397436	ALG10B	CPNE8
PEAK148989	1.6435	3.34688e-06	0.000987979	0.000691939	LGSN	PTP4A1
PEAK179454	1.64319	5.54974e-06	0.00137489	0.000962917	JAK2	RCL1
PEAK095830	1.64287	5.96122e-05	0.00653898	0.00457963	BMP2	HAO1
PEAK061943	1.64221	2.77457e-05	0.00393932	0.00275894	CDH5	CDH11
PEAK029616	1.64175	2.40219e-05	0.00357436	0.00250333	VWA2	AFAP1L2
PEAK142719	1.64144	3.27692e-05	0.00436735	0.00305871	GABRP	KCNIP1
PEAK101914	1.64138	5.92562e-06	0.00144346	0.00101094	APOL6	MB
PEAK075769	1.64098	3.46079e-05	0.00453768	0.003178	POP4	VSTM2B
PEAK157877	1.64049	8.73308e-06	0.00184906	0.00129501	ADCY1	RAMP3
PEAK029876	1.64044	2.96279e-06	0.000916333	0.000641761	EIF3A	SFXN4
PEAK045279	1.6397	6.11814e-05	0.00665454	0.00466056	ELK3	CDK17
PEAK024601	1.63958	1.39286e-05	0.00250493	0.00175435	IL15RA	FBXO18
PEAK029137	1.63936	4.97611e-05	0.00584236	0.00409175	ITPRIP	GSTO2
PEAK128007	1.63899	4.42904e-07	0.00025911	0.000181469	MMAA	SMAD1
PEAK136998	1.63727	7.20078e-06	0.00165972	0.0011624	PJA2	FER
PEAK063330	1.63615	2.06772e-05	0.00325278	0.00227811	TLCD2
PEAK033010	1.63501	3.28636e-05	0.00437194	0.00306193	OR5D14	OR4C6
PEAK035126	1.63491	3.73668e-06	0.0010619	0.00074371	MYO7A	OMP
PEAK136736	1.6333	2.76251e-05	0.00393492	0.00275585	EFNA5
PEAK056736	1.63256	4.13559e-05	0.00509674	0.00356954	C15orf39	PPCDC
PEAK038180	1.6312	3.13697e-05	0.00425932	0.00298305	CADM1	NXPE2
PEAK186512	1.63016	7.22077e-05	0.00741266	0.00519152	WWC3	CLDN34
PEAK152976	1.62908	9.15688e-07	0.000423458	0.000296572
PEAK047415	1.62812	1.35733e-05	0.00246606	0.00172712	GJB6	CRYL1
PEAK042034	1.62787	6.5558e-05	0.0069555	0.00487134	CERS5	LIMA1
PEAK036046	1.62628	6.98834e-05	0.00724319	0.00507283	CTSC	GRM5
PEAK130667	1.62554	8.64856e-06	0.00183919	0.00128809	ADCY2	PAPD7
PEAK124411	1.62544	7.40634e-05	0.00751316	0.0052619	GNPDA2	GABRG1
PEAK154517	1.62494	4.07633e-05	0.00505794	0.00354237	KIF25	FRMD1
PEAK078170	1.62456	5.97966e-05	0.00653951	0.00458	HPCAL1	RRM2
PEAK051955	1.62444	7.00596e-05	0.00724319	0.00507283	DIO2	CEP128
PEAK151048	1.62239	5.3731e-05	0.00609222	0.00426674	FBXL4	FAXC
PEAK042779	1.62191	6.74028e-05	0.00707609	0.0049558	SLC16A7	LRIG3
PEAK098559	1.62064	7.61026e-05	0.00765075	0.00535827	PMEPA1	RAB22A
PEAK182675	1.62035	2.82634e-06	0.000887113	0.000621297	TGFBR1	COL15A1
PEAK139635	1.62028	7.47439e-05	0.00756637	0.00529917	SAR1B	JADE2
PEAK172397	1.62008	7.57511e-05	0.00763975	0.00535056	UNC5D
PEAK066477	1.61932	2.15783e-05	0.00334213	0.00234069	TEX2	PECAM1
PEAK087333	1.61929	2.26778e-06	0.000764698	0.000535563	UPP2	CCDC148
PEAK073288	1.61836	2.51999e-07	0.000173976	0.000121846	CNDP1	CNDP2
PEAK128153	1.61753	5.58913e-06	0.00137887	0.000965702	ARHGAP10	NR3C2
PEAK006884	1.61691	5.40983e-05	0.00611572	0.00428319	STRIP1	AHCYL1
PEAK059826	1.61625	1.98915e-05	0.00318372	0.00222974	CLEC16A	SOCS1
PEAK029289	1.61607	5.19475e-05	0.00597726	0.00418622	XPNPEP1
PEAK143501	1.61507	5.15226e-05	0.00594775	0.00416556	RUFY1	HNRNPH1
PEAK093274	1.61421	6.45345e-05	0.00687478	0.00481481	VWC2L	SPAG16
PEAK086400	1.61354	1.04461e-05	0.00209888	0.00146997	ACVR2A
PEAK128688	1.6129	7.93453e-06	0.00174514	0.00122222	RAPGEF2	FNIP2
PEAK171455	1.61284	4.04691e-05	0.00503282	0.00352478	KIAA1456	DLC1
PEAK015803	1.61283	4.26407e-05	0.00521976	0.0036557	NR5A2	ZNF281
PEAK125311	1.61279	7.47206e-05	0.00756637	0.00529917	CXCL13	CNOT6L
PEAK098694	1.6095	7.80739e-05	0.00777105	0.00544252	CDH26
PEAK101485	1.60788	5.34865e-05	0.00608816	0.00426389	SEZ6L	MYO18B
PEAK007540	1.60779	1.8692e-05	0.00307962	0.00215683	SNX27	CELF3
PEAK030328	1.6065	8.11221e-05	0.00797034	0.00558209	PTPRE	MKI67
PEAK098539	1.60527	6.14414e-05	0.00666982	0.00467127	ZBP1	PMEPA1
PEAK098275	1.60369	5.6902e-05	0.00633713	0.00443826	ZNF217	BCAS1
PEAK071946	1.60108	3.40245e-07	0.00021272	0.00014898	SERPINB11	SERPINB3
PEAK151093	1.6007	2.69091e-05	0.00385815	0.00270209	SIM1	ASCC3
PEAK051148	1.60068	3.85941e-05	0.00489725	0.00342983	C14orf105	SLC35F4
PEAK098176	1.6002	3.75588e-05	0.00482471	0.00337903	ZFP64	TSHZ2
PEAK154036	1.59863	3.19009e-05	0.00431079	0.0030191
PEAK047663	1.59857	2.76877e-05	0.00393492	0.00275585	UBE2L5P	HMGB1
PEAK089836	1.59825	2.84838e-05	0.00399211	0.0027959	NUP35
PEAK039933	1.59693	8.11092e-05	0.00797034	0.00558209	PRMT8	CRACR2A
PEAK140529	1.59675	8.19914e-05	0.00799985	0.00560276	KCTD16
PEAK128288	1.5964	7.9584e-05	0.00786505	0.00550835	PRSS48	GATB
PEAK152730	1.59608	2.57758e-05	0.00373983	0.00261922
PEAK093301	1.5956	4.75056e-05	0.00563927	0.00394951	VWC2L	SPAG16
PEAK123608	1.59537	2.66933e-05	0.00383475	0.0026857	LAP3	CLRN2
PEAK052617	1.59483	7.18222e-06	0.00165972	0.0011624	EVL	EML1
PEAK151273	1.59469	2.10975e-05	0.003294	0.00230698	PRDM1	ATG5
PEAK085130	1.59439	8.27184e-05	0.00804921	0.00563733	CNTNAP5
PEAK028637	1.59434	1.57783e-06	0.000593477	0.000415647	SLIT1	ARHGAP19
PEAK124498	1.59425	8.34481e-05	0.00810939	0.00567948	OCIAD2
PEAK130563	1.59283	2.82762e-05	0.00397206	0.00278187	ADAMTS16
PEAK076139	1.59266	4.64684e-05	0.00553936	0.00387953	ZNF780A
PEAK066071	1.59229	3.21742e-05	0.00433036	0.0030328	CCDC182	MSI2
PEAK058891	1.59136	7.95327e-05	0.00786505	0.00550835	LRRK1	CHSY1
PEAK126269	1.59068	8.58349e-05	0.00823924	0.00577042	NFKB1	MANBA
PEAK042163	1.59052	8.85462e-07	0.000413417	0.00028954	KRT80	KRT7
PEAK145203	1.59031	2.46675e-06	0.000800299	0.000560496	TMEM170B	NEDD9
PEAK050465	1.5898	7.59407e-05	0.00763975	0.00535056	NOVA1
PEAK141789	1.58966	7.53128e-05	0.00761339	0.0053321	CLINT1	EBF1
PEAK159118	1.5895	2.15894e-05	0.00334213	0.00234069	CLDN3	CLDN4
PEAK044006	1.58801	4.63964e-05	0.00553531	0.0038767	PPP1R12A	OTOGL
PEAK057448	1.5869	3.27676e-05	0.00436735	0.00305871	ALPK3	ZNF592
PEAK074753	1.58581	8.15748e-05	0.00799131	0.00559678	HNRNPM	2021-03-02
PEAK068637	1.58468	2.67604e-05	0.0038406	0.0026898	APCDD1	VAPA
PEAK025558	1.58284	5.72565e-08	5.87367e-05	4.11367e-05	KIAA1217	ARHGAP21
PEAK039371	1.58186	8.74032e-05	0.00834893	0.00584724	TMEM45B	BARX2
PEAK069850	1.58176	1.89307e-05	0.00310546	0.00217494	ZNF397	MAPRE2
PEAK111812	1.58028	1.36496e-05	0.00247431	0.0017329	ARHGEF26	RAP2B
PEAK005979	1.57987	1.55579e-05	0.00270445	0.00189409	BCL10
PEAK123966	1.57937	1.51429e-05	0.0026609	0.00186358
PEAK097210	1.57871	7.76301e-05	0.00775082	0.00542835	RPRD1B	TGM2
PEAK155294	1.5778	8.96875e-05	0.00850024	0.00595321	COL28A1	C1GALT1
PEAK003416	1.57774	4.41368e-05	0.00535341	0.0037493	CTPS1	CITED4
PEAK008627	1.57666	1.97042e-05	0.00317775	0.00222556	CADM3	AIM2
PEAK046242	1.57653	8.49449e-05	0.00818386	0.00573164	GIT2	TCHP
PEAK071808	1.5759	7.88588e-07	0.00038228	0.000267733	RNF152	PIGN
PEAK043043	1.57547	9.26468e-05	0.00866792	0.00607065	HMGA2	MSRB3
PEAK096118	1.57413	3.11922e-05	0.00424258	0.00297133	ISM1	TASP1
PEAK073038	1.57408	7.34042e-06	0.00166944	0.0011692	CBLN2	NETO1
PEAK183068	1.57344	8.51602e-05	0.0081907	0.00573643	FKTN	FSD1L
PEAK082484	1.57193	9.41107e-05	0.00877108	0.0061429	ETAA1	C1D
PEAK087325	1.57192	3.13738e-05	0.00425932	0.00298305	ACVR1C	ACVR1
PEAK043343	1.57025	5.8401e-05	0.00644495	0.00451377	PTPRB	KCNMB4
PEAK132217	1.57003	2.70421e-06	0.000856358	0.000599758	MOCS2	FST
PEAK028156	1.56956	5.90947e-05	0.00649689	0.00455015	KLLN	RNLS
PEAK126650	1.56899	3.56282e-05	0.00465053	0.00325704	C4orf32
PEAK110435	1.56893	2.35486e-05	0.00352591	0.0024694	CHST2	SLC9A9
PEAK066315	1.56891	6.58721e-05	0.00697495	0.00488496	EFCAB3	MED13
PEAK154602	1.5684	4.57552e-05	0.005497	0.00384987	THBS2	SMOC2
PEAK041115	1.56823	7.68399e-05	0.00769831	0.00539158	CCDC91	PTHLH
PEAK118445	1.56761	1.76304e-06	0.000638865	0.000447434	TBL1XR1
PEAK005117	1.56618	7.25017e-05	0.00742192	0.005198	DNAJC6	AK4
PEAK087220	1.56508	8.9862e-05	0.00850106	0.00595378	GALNT5	GPD2
PEAK073241	1.56496	9.30238e-06	0.00193861	0.00135772	CYB5A
PEAK016184	1.56448	3.13971e-06	0.000945933	0.000662492	GPR37L1	ELF3
PEAK103265	1.56407	9.03857e-06	0.00189447	0.00132681	BHLHE40	ITPR1
PEAK120016	1.56342	2.52044e-06	0.00081229	0.000568894	MCCC1	LAMP3
PEAK020783	1.56299	3.58333e-05	0.00467312	0.00327286	RNF187
PEAK069825	1.56297	6.21336e-05	0.00670946	0.00469902	MAPRE2	DTNA
PEAK105222	1.56279	1.6923e-08	2.65074e-05	1.85647e-05	CTNNB1	ZNF621
PEAK098708	1.56149	8.84125e-05	0.00841223	0.00589158	CDH4
PEAK177504	1.56101	1.15774e-05	0.00226374	0.00158543	MYC
PEAK141008	1.56076	7.93295e-05	0.00785588	0.00550193	PDE6A	PPARGC1B
PEAK157524	1.56044	2.67242e-07	0.000181913	0.000127404
PEAK102023	1.56004	4.2236e-05	0.00518329	0.00363016	CSF2RB	TST
PEAK147688	1.55991	2.36097e-05	0.00353106	0.00247301	BRPF3	MAPK13
PEAK085278	1.55892	5.86846e-05	0.00646479	0.00452767	IWS1	PROC
PEAK092124	1.5589	6.75848e-07	0.000337163	0.000236135	ICOS	CTLA4
PEAK176831	1.55888	3.03039e-06	0.000933278	0.000653629	SNTB1	HAS2
PEAK153175	1.55842	3.73461e-06	0.0010619	0.00074371
PEAK187302	1.55807	0.000100509	0.00914503	0.0064048	USP9X	MED14
PEAK043895	1.55689	1.42686e-05	0.00255384	0.0017886	SYT1	PAWR
PEAK006644	1.55607	9.12012e-05	0.00857864	0.00600812	OLFM3	COL11A1
PEAK051302	1.55594	3.09676e-06	0.000941452	0.000659354	HIF1A	ENSG00000258989
PEAK035197	1.55569	0.000101634	0.0092149	0.00645373	KCTD14
PEAK110840	1.55532	3.09472e-05	0.00421712	0.0029535	AGTR1	ZIC1
PEAK093211	1.55338	4.54337e-05	0.00546973	0.00383077	SPAG16	IKZF2
PEAK039195	1.55308	2.14003e-08	3.08654e-05	2.16168e-05	KIRREL3	ETS1
PEAK097573	1.55193	9.89845e-05	0.00905277	0.00634018	KCNK15	WISP2
PEAK183210	1.55185	7.22049e-05	0.00741266	0.00519152	ACTL7B
PEAK025479	1.55114	9.55619e-05	0.00884971	0.00619797	PIP4K2A	ARMC3
PEAK020005	1.55079	5.46055e-05	0.00614575	0.00430422	FBXO28	TP53BP2
PEAK000781	1.54954	9.00253e-05	0.00851011	0.00596012
PEAK110835	1.54941	9.32143e-06	0.0019398	0.00135856	AGTR1	ZIC1
PEAK151080	1.54919	1.46911e-05	0.00260667	0.0018256	MCHR2	SIM1
PEAK053556	1.54914	0.000100125	0.00911579	0.00638432	CHAC1	INO80
PEAK029610	1.54893	0.000102396	0.00924428	0.00647431	VWA2	AFAP1L2
PEAK157648	1.54828	8.44929e-05	0.00816191	0.00571626	STK17A	HECW1
PEAK150945	1.54722	9.65231e-05	0.00890476	0.00623652	UFL1	FUT9
PEAK071553	1.547	1.87097e-05	0.00307962	0.00215683	ZNF532	MALT1
PEAK103252	1.54653	0.000103193	0.00929061	0.00650676	BHLHE40	ITPR1
PEAK150052	1.54552	1.65139e-05	0.00282017	0.00197513	CD109
PEAK183591	1.54322	5.88792e-06	0.00143668	0.00100619	ZNF618	RGS3
PEAK128564	1.5429	5.10934e-05	0.00592581	0.00415019	GRIA2	FAM198B
PEAK102418	1.54286	7.66837e-05	0.00768795	0.00538432	MKL1	MCHR1
PEAK098700	1.54259	9.2977e-05	0.00869323	0.00608838	CDH4	CDH26
PEAK075770	1.54159	0.000105597	0.00946029	0.00662559	POP4	VSTM2B
PEAK071431	1.54077	2.87631e-05	0.00401337	0.00281079	NEDD4L	ATP8B1
PEAK129996	1.5407	9.62878e-05	0.00890476	0.00623652	PDLIM3	SORBS2
PEAK132503	1.53996	1.58137e-06	0.000593477	0.000415647	GPBP1	ACTBL2
PEAK103887	1.53885	8.7986e-05	0.00838485	0.0058724	SH3BP5	CAPN7
PEAK137098	1.53856	7.4275e-06	0.00167747	0.00117483	MAN2A1	TMEM232
PEAK021020	1.53812	2.25301e-05	0.00344745	0.00241445	GALNT2	PGBD5
PEAK025531	1.53798	0.000103875	0.00933438	0.00653741	KIAA1217	OTUD1
PEAK081583	1.53689	3.78062e-05	0.00484794	0.0033953	ACYP2	TSPYL6
PEAK043147	1.53658	9.85501e-05	0.00902319	0.00631946	DYRK2	CAND1
PEAK156856	1.5355	2.80648e-05	0.00395303	0.00276854	JAZF1	TAX1BP1
PEAK075494	1.5352	9.03022e-05	0.00853075	0.00597458	ISYNA1	ELL
PEAK080094	1.53477	5.21263e-05	0.00597726	0.00418622	RASGRP3	LTBP1
PEAK040858	1.53446	0.000110492	0.00978777	0.00685495	ST8SIA1	CMAS
PEAK123464	1.53423	4.38273e-05	0.00532919	0.00373234	RAB28
PEAK058672	1.53414	3.84582e-05	0.00488426	0.00342073	TTC23	SYNM
PEAK058366	1.53299	9.07218e-05	0.0085526	0.00598988	NR2F2
PEAK036026	1.53205	1.94988e-05	0.00316377	0.00221577	CTSC	GRM5
PEAK148531	1.53188	0.000112988	0.0099264	0.00695203	TFAP2B
PEAK109196	1.52983	2.56075e-05	0.00372655	0.00260992	PARP14	PARP15
PEAK029514	1.52963	0.000110885	0.00981203	0.00687193	TCF7L2	VTI1A
PEAK044944	1.52942	2.02994e-07	0.000149345	0.000104595	BTG1	CLLU1
PEAK081090	1.52744	0.000107096	0.00957692	0.00670727	EPAS1	PRKCE
PEAK044566	1.52702	1.35179e-05	0.00246606	0.00172712	TMTC3	KITLG
PEAK050961	1.52699	0.000114083	0.00997518	0.0069862	PYGL	TRIM9
PEAK019535	1.52681	4.04917e-05	0.00503282	0.00352478	HLX	DUSP10
PEAK128959	1.5267	1.48498e-05	0.00262523	0.0018386
PEAK107006	1.52524	1.9976e-05	0.00318852	0.0022331	LRIG1	SLC25A26
PEAK135293	1.52465	1.95873e-05	0.00316681	0.0022179	FAM172A	SLF1
PEAK103938	1.52463	1.19635e-05	0.00230827	0.00161661	HACL1	ANKRD28
PEAK046696	1.52381	0.000113252	0.00993823	0.00696032	CIT	PRKAB1
PEAK065032	1.52363	1.06507e-06	0.000465915	0.000326307	KRT17	EIF1
PEAK136916	1.5231	0.000116668	0.0101403	0.00710184	EFNA5	FER
PEAK100118	1.52276	8.5859e-05	0.00823924	0.00577042	DYRK1A	KCNJ6
PEAK148901	1.5226	4.53842e-08	5.0855e-05	3.56167e-05
PEAK090003	1.52165	2.56302e-07	0.000175285	0.000122762	FSIP2	ZNF804A
PEAK177864	1.52055	2.07438e-08	3.07236e-05	2.15175e-05	ADCY8	EFR3A
PEAK033671	1.52052	1.25414e-06	0.00051754	0.000362464	RARRES3
PEAK155835	1.51981	1.45668e-05	0.00259408	0.00181679	ETV1
PEAK173206	1.51935	0.000108841	0.00968535	0.00678321	PENK	IMPAD1
PEAK183179	1.5187	9.58587e-05	0.00887156	0.00621327	KLF4	ACTL7B
PEAK075111	1.51793	8.19434e-07	0.000393953	0.000275908	IER2	CACNA1A
PEAK072768	1.51786	4.4803e-05	0.00541962	0.00379568
PEAK002776	1.51701	2.20359e-06	0.000752569	0.000527068	KHDRBS1	PTP4A2
PEAK183828	1.51557	4.29807e-05	0.00524815	0.00367559	TRIM32	PAPPA
PEAK063972	1.51522	0.000119909	0.0103174	0.00722585	SREBF1	TOM1L2
PEAK141208	1.51382	3.79284e-08	4.60422e-05	3.2246e-05	TNIP1	ANXA6
PEAK028612	1.51382	6.41076e-05	0.0068465	0.004795	LCOR	SLIT1
PEAK087332	1.51329	4.59656e-05	0.00550646	0.00385649	UPP2	CCDC148
PEAK004714	1.51128	7.69479e-05	0.00769854	0.00539173	FGGY	JUN
PEAK031525	1.5096	8.7546e-06	0.00185093	0.00129631	ARNTL	RASSF10
PEAK169644	1.50882	5.13139e-05	0.00593721	0.00415817	ZNF212	ZNF282
PEAK026415	1.50821	9.11757e-05	0.00857864	0.00600812	C10orf128	DRGX
PEAK148420	1.50736	0.000124303	0.0105952	0.00742046	ADGRF1	TNFRSF21
PEAK181989	1.50733	4.90774e-05	0.00577476	0.0040444	GOLM1	ISCA1
PEAK125399	1.50727	3.37775e-05	0.00446497	0.00312708	ANTXR2	PRDM8
PEAK026174	1.50701	4.32425e-05	0.00527128	0.00369178	ZNF32	CXCL12
PEAK173497	1.506	4.65725e-05	0.00554723	0.00388505	YTHDF3
PEAK082234	1.50535	0.000123727	0.0105648	0.00739912	UGP2	VPS54
PEAK129688	1.50515	3.24013e-05	0.00435017	0.00304667
PEAK099933	1.50447	0.000102261	0.00924428	0.00647431	RUNX1	SETD4
PEAK041074	1.5043	6.77417e-05	0.00708399	0.00496133	ARNTL2	STK38L
PEAK010093	1.5042	2.06721e-06	0.000718695	0.000503344	TBX19	XCL2
PEAK060778	1.50339	8.1205e-06	0.00176292	0.00123468	ITGAX
PEAK037874	1.50306	3.82717e-05	0.00487469	0.00341403	IL18	SDHD
PEAK059706	1.50243	8.49939e-08	7.98783e-05	5.59434e-05	USP7	C16orf72
PEAK124490	1.50222	0.0001075	0.00960125	0.00672431	FRYL	ZAR1
PEAK153579	1.50209	0.000126445	0.0106717	0.00747402
PEAK123974	1.50178	0.000127063	0.0107115	0.00750187
PEAK042993	1.50173	2.51294e-05	0.00369015	0.00258443	GNS	TBC1D30
PEAK125877	1.5013	6.42203e-06	0.0015311	0.00107232	TIGD2	SNCA
PEAK027459	1.5	7.37115e-05	0.00749311	0.00524786	ANAPC16	SPOCK2
PEAK129764	1.49986	0.000113693	0.00995413	0.00697145	TENM3
PEAK044443	1.49872	0.000129138	0.0107989	0.00756309	MGAT4C
PEAK169786	1.49724	4.44953e-05	0.00539241	0.00377662	GIMAP6	GIMAP4
PEAK029665	1.49542	6.68354e-05	0.00704485	0.00493392	ABLIM1	TRUB1
PEAK118354	1.49536	2.8822e-09	6.45928e-06	4.52381e-06	TBL1XR1
PEAK061803	1.49424	5.59545e-05	0.00626033	0.00438447	CDH8
PEAK135286	1.49404	6.25788e-05	0.00672762	0.00471174	FAM172A	SLF1
PEAK116958	1.49305	6.1446e-05	0.00666982	0.00467127	TNFSF10	NCEH1
PEAK005082	1.49304	7.89921e-05	0.00783846	0.00548973	JAK1	RAVER2
PEAK028596	1.49251	0.00012195	0.0104559	0.00732285	TM9SF3	PIK3AP1
PEAK062535	1.49238	0.000132014	0.0109563	0.00767334	PMFBP1	ZFHX3
PEAK015003	1.4923	8.67509e-05	0.00829749	0.00581122	KCNT2
PEAK096198	1.49204	0.0001225	0.0104855	0.00734361	FLRT3
PEAK072984	1.49151	1.8763e-05	0.00308142	0.0021581	CBLN2
PEAK112920	1.48922	9.75097e-05	0.00895128	0.0062691	MLF1	RSRC1
PEAK061450	1.48895	4.59596e-05	0.00550646	0.00385649	CCL22	PLLP
PEAK182232	1.4882	3.31843e-05	0.00440254	0.00308335	AUH	SYK
PEAK130634	1.48763	0.000113781	0.0099547	0.00697186	UBE2QL1	MED10
PEAK087981	1.48581	3.57121e-06	0.00103219	0.0007229	FIGN
PEAK091892	1.48487	8.14371e-05	0.00798319	0.00559109	CASP10	CFLAR
PEAK129156	1.48458	0.000114925	0.0100247	0.0070209
PEAK145507	1.48402	0.000133623	0.0110408	0.00773253	TBC1D7	GFOD1
PEAK049287	1.48385	5.79819e-05	0.00642303	0.00449842	SOX21	ABCC4
PEAK124730	1.48384	2.52785e-05	0.00370085	0.00259192
PEAK101962	1.4826	3.64834e-05	0.00473248	0.00331443	MYH9	APOL1
PEAK085822	1.48163	6.5885e-05	0.00697495	0.00488496	HNMT	THSD7B
PEAK064741	1.48159	4.0878e-05	0.00505926	0.00354329	HNF1B	TBC1D3K
PEAK038321	1.48156	0.000117682	0.0101987	0.00714277	APOA1	SIK3
PEAK186897	1.48107	0.000128509	0.0107648	0.00753925
PEAK125826	1.48082	9.712e-05	0.00893023	0.00625436	PPM1K	HERC6
PEAK064521	1.47903	0.000114408	0.0099976	0.0070019	ASIC2	CCL2
PEAK171982	1.47892	0.000139172	0.0113512	0.00794993	ADAMDEC1	ADAM28
PEAK176466	1.47885	6.74354e-05	0.00707609	0.0049558	EIF3H
PEAK071253	1.47806	1.0572e-05	0.00211408	0.00148061	CCDC68	TCF4
PEAK112327	1.47747	3.12789e-07	0.000203392	0.000142447	KCNAB1	GMPS
PEAK140383	1.47671	0.000139487	0.0113579	0.00795458	NR3C1	ARHGAP26
PEAK055417	1.4764	0.000137999	0.0112809	0.00790064	CA12	USP3
PEAK171850	1.47598	0.000144507	0.0116236	0.00814071	PPP3CC	SLC39A14
PEAK043071	1.47586	6.90975e-05	0.00718964	0.00503532	LLPH	HMGA2
PEAK092089	1.47539	9.35888e-05	0.00873921	0.00612058	RAPH1	CD28
PEAK150697	1.47489	9.07684e-05	0.0085526	0.00598988	GJA10	BACH2
PEAK181859	1.47475	0.000144667	0.0116293	0.00814469	RASEF
PEAK029153	1.4735	0.000111756	0.00986632	0.00690996	SORCS3	CFAP58
PEAK076382	1.47269	6.23574e-05	0.00671791	0.00470495	BCL3	CEACAM16
PEAK127811	1.47268	6.24045e-05	0.00671791	0.00470495	IL15
PEAK026892	1.47242	0.000141527	0.0114419	0.00801346	ADO	ZNF365
PEAK002991	1.4722	9.77404e-06	0.00199913	0.00140011	KIAA0319L	ZMYM4
PEAK180920	1.47187	0.00012547	0.0106511	0.00745961	DNAJB5	VCP
PEAK082651	1.47173	6.94829e-05	0.00720914	0.00504898	ASPRV1	PCBP1
PEAK153079	1.47135	0.000144987	0.011643	0.00815429	ADGRG6	HIVEP2
PEAK129703	1.47099	7.24271e-05	0.0074195	0.00519631
PEAK108814	1.4702	0.000148186	0.0117655	0.00824003	ZBTB20	GAP43
PEAK186895	1.4701	9.97755e-05	0.00909537	0.00637002
PEAK054030	1.46985	9.40507e-05	0.00877108	0.0061429	SHC4	EID1
PEAK164249	1.46907	5.30826e-05	0.00606428	0.00424717	CFTR	CTTNBP2
PEAK171335	1.46886	0.000120448	0.0103515	0.00724977	SOX7	ENSG00000258724
PEAK164862	1.46884	5.3741e-05	0.00609222	0.00426674	KCND2	TSPAN12
PEAK045558	1.46849	0.00013583	0.0111599	0.0078159	ANKS1B	FAM71C
PEAK089059	1.46805	4.35661e-05	0.00530629	0.0037163	HNRNPA3	MTX2
PEAK186342	1.46798	0.000147368	0.0117564	0.00823369	ZBED1	ASMT
PEAK152211	1.46779	8.43741e-05	0.00816126	0.00571581	ECHDC1	KIAA0408
PEAK004956	1.4674	8.47507e-05	0.00817597	0.00572611	ATG4C	DOCK7
PEAK026984	1.46695	0.000147664	0.0117628	0.00823816	REEP3
PEAK085851	1.46654	0.000148178	0.0117655	0.00824003	SPOPL	HNMT
PEAK089892	1.46461	0.000143941	0.0115928	0.0081191	ZNF804A	NUP35
PEAK157586	1.46342	0.000150866	0.0119051	0.00833782	INHBA
PEAK047347	1.46195	0.000139942	0.0113758	0.00796715	NOC4L	GALNT9
PEAK064893	1.46132	5.1411e-05	0.00594373	0.00416274	ORMDL3
PEAK157667	1.46109	4.20789e-05	0.00517272	0.00362276	COA1	STK17A
PEAK187526	1.46043	0.000154759	0.0120664	0.00845078	PORCN	FTSJ1
PEAK188845	1.46006	2.05243e-05	0.00324977	0.00227601	SH2D1A	STAG2
PEAK030302	1.4589	0.000151771	0.0119448	0.00836564	NPS	DOCK1
PEAK005931	1.45867	0.00011245	0.00989173	0.00692775	DNASE2B	PRKACB
PEAK003415	1.45839	0.000149178	0.0117974	0.00826242	CTPS1	CITED4
PEAK058776	1.45827	9.77574e-05	0.00896752	0.00628048	LYSMD4	ADAMTS17
PEAK107683	1.45655	2.96097e-05	0.00407682	0.00285523	EPHA3	C3orf38
PEAK044592	1.45584	8.82397e-05	0.00840128	0.00588391	KITLG	TMTC3
PEAK031629	1.45526	0.00015061	0.0118914	0.00832821	SOX6	INSC
PEAK129535	1.45522	9.88448e-06	0.00201397	0.0014105	NEIL3	VEGFC
PEAK096868	1.45511	0.000152295	0.011967	0.00838117	BPIFA2	BPIFB4
PEAK045822	1.45374	0.00014025	0.0113837	0.00797266	STAB2	ASCL1
PEAK027872	1.45301	7.58403e-05	0.00763975	0.00535056	TSPAN14
PEAK042883	1.45285	0.00014862	0.0117725	0.00824495	PPM1H	MON2
PEAK048133	1.45246	6.96571e-06	0.00161834	0.00113342	CPB2	LCP1
PEAK089539	1.45191	9.23762e-05	0.00864815	0.00605681	ITGA4	UBE2E3
PEAK140382	1.4519	0.000118567	0.0102382	0.0071704	NR3C1	ARHGAP26
PEAK090079	1.45164	3.83642e-06	0.00107472	0.000752691	FSIP2	ZNF804A
PEAK043201	1.44993	2.85286e-05	0.00399211	0.0027959	IFNG	IL26
PEAK029356	1.44993	0.000161495	0.0124934	0.00874987	DUSP5	SMNDC1
PEAK127371	1.44976	0.000141528	0.0114419	0.00801346
PEAK027604	1.44971	1.48473e-08	2.43013e-05	1.70196e-05	ZNF503
PEAK124161	1.44911	0.000158098	0.0122763	0.00859778	KLF3	PTTG2
PEAK142882	1.44851	0.000124748	0.0106146	0.00743399	UBTD2	SH3PXD2B
PEAK174686	1.4473	5.51046e-05	0.00618424	0.00433119	CALB1	TMEM64
PEAK098281	1.44662	3.4393e-05	0.00451764	0.00316397	ZNF217	BCAS1
PEAK029396	1.446	2.30296e-05	0.00349089	0.00244488	SMC3	DUSP5
PEAK153435	1.44591	5.03204e-05	0.00588301	0.00412021	RAET1E	RAET1G
PEAK030833	1.4458	0.000138597	0.011317	0.00792597	IGF2
PEAK081039	1.44476	1.31185e-05	0.00241951	0.00169452
PEAK151492	1.44465	0.000146383	0.0117078	0.00819962	GTF3C6	AMD1
PEAK068483	1.44448	0.000165929	0.0127149	0.008905	RAB12	PTPRM
PEAK092503	1.44426	2.94941e-05	0.00407631	0.00285488	FZD5	PLEKHM3
PEAK039093	1.44372	2.44918e-05	0.00362282	0.00253727
PEAK092909	1.44344	7.37646e-05	0.00749328	0.00524798	CPS1
PEAK177567	1.44328	0.000166389	0.01273	0.00891558	MYC
PEAK057869	1.44304	3.99069e-06	0.00110498	0.00077388	SEMA4B	IDH2
PEAK111221	1.44249	4.8174e-06	0.00125538	0.000879213	SERP1	EIF2A
PEAK137725	1.44182	1.97933e-05	0.00317896	0.00222641	CCDC112	FEM1C
PEAK042645	1.44151	8.51845e-05	0.0081907	0.00573643
PEAK183017	1.44105	0.000117026	0.0101654	0.00711941	SLC44A1	ABCA1
PEAK078489	1.44075	7.20712e-05	0.00740909	0.00518902	TRIB2
PEAK070422	1.44069	4.1224e-05	0.00509341	0.00356721	SLC14A2	SETBP1
PEAK045442	1.44018	5.5253e-05	0.00619135	0.00433616	TMPO
PEAK153898	1.43945	7.22576e-07	0.000355833	0.00024921	SNX9	ZDHHC14
PEAK062067	1.43919	2.91792e-05	0.00404431	0.00283247	RRAD
PEAK109178	1.43912	8.91647e-05	0.00846721	0.00593008	WDR5B	KPNA1
PEAK183378	1.43867	0.000166263	0.0127271	0.00891353	SVEP1	MUSK
PEAK049486	1.43846	4.40923e-07	0.000259101	0.000181463	UBAC2	DOCK9
PEAK022495	1.4377	8.42637e-07	0.00039983	0.000280024	CHRM3	MTRNR2L11
PEAK047237	1.4367	7.23098e-05	0.00741791	0.0051952	TMEM132D	GLT1D1
PEAK189106	1.43666	0.000130328	0.0108547	0.00760221	HPRT1	PHF6
PEAK039621	1.43652	4.80972e-05	0.00568287	0.00398005	OPCML	SPATA19
PEAK072824	1.43642	1.82908e-05	0.00303121	0.00212293	SOCS6
PEAK085224	1.43524	5.20946e-10	1.61716e-06	1.13259e-06
PEAK034681	1.43504	9.70125e-05	0.00893023	0.00625436	P2RY2	FCHSD2
PEAK172601	1.43489	3.26765e-05	0.00436735	0.00305871	C8orf4	ZMAT4
PEAK046141	1.43472	0.000172262	0.013056	0.00914387	CORO1C	SSH1
PEAK119061	1.43465	6.84131e-06	0.00159965	0.00112033	PIK3CA	KCNMB3
PEAK040477	1.43389	0.000164653	0.012657	0.00886446	EMP1	GRIN2B
PEAK062326	1.43296	0.000153791	0.0120234	0.00842071	DDX19A	DDX19B
PEAK041068	1.43255	0.000143964	0.0115928	0.0081191	STK38L	MED21
PEAK186748	1.43241	0.000106371	0.00952379	0.00667006	RBBP7	TXLNG
PEAK108930	1.43096	0.000175671	0.0132188	0.00925791
PEAK042333	1.43063	6.9969e-05	0.00724319	0.00507283	HOXC13
PEAK047180	1.43058	6.38258e-05	0.00682764	0.00478179	TMEM132C
PEAK177045	1.43055	1.60565e-08	2.56538e-05	1.79669e-05	ZHX1	ATAD2
PEAK083637	1.43007	6.69821e-05	0.0070552	0.00494117	NEURL3	NCAPH
PEAK032256	1.42999	1.02947e-05	0.00207995	0.00145671	RCN1
PEAK097090	1.42921	0.000177409	0.0132803	0.00930094	MYL9	DLGAP4
PEAK143894	1.42848	0.000178094	0.0133156	0.00932568	GMDS	FOXC1
PEAK003909	1.42835	1.33784e-05	0.00245447	0.00171901	PDZK1IP1	CYP4A22
PEAK171444	1.4283	2.61167e-05	0.00378192	0.0026487	FAM86B2	LONRF1
PEAK024375	1.42808	0.000176312	0.0132335	0.00926817	PITRM1	KLF6
PEAK014147	1.42778	1.5885e-05	0.00275146	0.00192701	RGS1	RGS21
PEAK119035	1.42552	8.93108e-07	0.000414331	0.00029018	ZMAT3	KCNMB2
PEAK021654	1.42484	5.15275e-05	0.00594775	0.00416556	SLC35F3	KCNK1
PEAK168497	1.42476	1.62964e-05	0.00280278	0.00196295	PRSS58	MTRNR2L6
PEAK015627	1.42427	3.00194e-06	0.000926475	0.000648864
PEAK033770	1.4242	0.00011361	0.00995413	0.00697145	CCDC88B
PEAK005511	1.42324	2.20668e-06	0.000752569	0.000527068	NEGR1
PEAK040757	1.42291	2.06032e-05	0.00325278	0.00227811	AEBP2	PLEKHA5
PEAK045788	1.42273	0.000152821	0.0119799	0.00839021	STAB2	ASCL1
PEAK062700	1.42241	0.000167925	0.0128274	0.00898376
PEAK158033	1.42213	0.000163763	0.0126153	0.0088352	TNS3
PEAK129546	1.42138	0.000175674	0.0132188	0.00925791	NEIL3	VEGFC
PEAK027699	1.42118	0.000141118	0.0114332	0.00800731	ZMIZ1	RPS24
PEAK124266	1.42076	0.000184252	0.0136038	0.00952751	CHRNA9	RHOH
PEAK039600	1.42043	9.71999e-06	0.00199145	0.00139473	OPCML	NTM
PEAK093539	1.42025	6.63647e-05	0.00701045	0.00490983	TNP1	TNS1
PEAK139424	1.41913	9.48857e-05	0.00881511	0.00617374	SLC22A5	IRF1
PEAK094172	1.41887	7.27794e-05	0.0074399	0.00521059	IRS1
PEAK085271	1.41871	3.31067e-05	0.00439625	0.00307895	MAP3K2	PROC
PEAK057491	1.41793	0.000110529	0.00978777	0.00685495	AKAP13	PDE8A
PEAK046097	1.41603	0.000178168	0.0133156	0.00932568	ISCU	TMEM119
PEAK066804	1.41503	0.000174193	0.0131544	0.00921279	KCNJ2
PEAK058640	1.41447	1.29673e-06	0.000522637	0.000366033	SYNM	PGPEP1L
PEAK141615	1.41421	1.18991e-06	0.000499527	0.000349848	TIMD4	PPP1R2P3
PEAK043034	1.41382	7.70469e-05	0.00770316	0.00539497	HMGA2	MSRB3
PEAK058423	1.41376	6.15478e-05	0.00667589	0.00467552	NR2F2
PEAK154685	1.41311	9.48574e-06	0.00195859	0.00137171	PSMB1	FAM120B
PEAK024686	1.41286	0.000134438	0.0110831	0.00776211	PRKCQ	SFMBT2
PEAK140794	1.41158	0.000127524	0.0107175	0.0075061	SPINK7	SPINK13
PEAK004615	1.41116	1.47176e-05	0.00260819	0.00182667	C8B	DAB1
PEAK180807	1.41088	3.11124e-07	0.000203392	0.000142447	SPINK4	BAG1
PEAK110438	1.41019	3.99281e-05	0.00500978	0.00350864	CHST2	SLC9A9
PEAK103450	1.40992	2.33455e-05	0.00352046	0.00246559	TATDN2	IRAK2
PEAK176451	1.40974	1.65744e-05	0.00282391	0.00197775	TRPS1	EIF3H
PEAK030592	1.40959	2.00964e-05	0.00319942	0.00224074	MTG1	SPRN
PEAK137267	1.40959	7.30074e-05	0.00744753	0.00521594	CAMK4	STARD4
PEAK029126	1.40943	0.000114589	0.0100074	0.00700874	SFR1	CFAP43
PEAK086119	1.40905	0.000126024	0.010658	0.00746444	ARHGAP15	KYNU
PEAK019620	1.40892	3.78775e-05	0.00484855	0.00339572	DUSP10	HLX
PEAK150186	1.40875	0.000169699	0.0129223	0.00905021	COL12A1	CD109
PEAK092077	1.4087	2.62948e-05	0.00379246	0.00265608	CD28	RAPH1
PEAK024638	1.40777	0.000124841	0.0106163	0.00743519
PEAK145496	1.40752	8.90156e-05	0.00845857	0.00592403	TBC1D7	GFOD1
PEAK097360	1.40724	0.000193251	0.0140334	0.00982841	PLCG1	TOP1
PEAK095719	1.40554	0.000189415	0.013873	0.00971609	SLC23A2	TMEM230
PEAK105626	1.40524	2.29467e-06	0.00076789	0.000537798	LIMD1	LARS2
PEAK098168	1.40497	0.000195396	0.0141599	0.00991699
PEAK156908	1.40417	3.20838e-05	0.00432348	0.00302798
PEAK052122	1.40348	0.00017755	0.0132839	0.00930351	FLRT2
PEAK098681	1.40317	2.31828e-06	0.000772062	0.00054072	SYCP2	FAM217B
PEAK051216	1.40309	0.000197879	0.0143053	0.0100189	DAAM1	DACT1
PEAK128478	1.40205	0.000199616	0.0143839	0.0100739
PEAK143045	1.40008	0.000110344	0.00978777	0.00685495	CPEB4	BOD1
PEAK137040	1.39903	6.08987e-05	0.00663514	0.00464697	MAN2A1	PJA2
PEAK152601	1.39785	0.000190587	0.0139163	0.00974639	SLC2A12	SGK1
PEAK053217	1.3968	0.000111502	0.00985595	0.0069027	KLF13	OTUD7A
PEAK140683	1.39616	0.000195478	0.0141599	0.00991699	PPP2R2B	STK32A
PEAK132629	1.39581	1.36564e-05	0.00247431	0.0017329
PEAK005744	1.39538	3.62085e-06	0.00104446	0.000731496	PTGFR	GIPC2
PEAK045904	1.39358	0.000206084	0.0146375	0.0102515	ALDH1L2	WASHC4
PEAK084079	1.39346	0.000169562	0.0129221	0.00905012	FHL2	NCK2
PEAK167319	1.39293	1.26363e-05	0.0023825	0.0016686	TMEM140	AGBL3
PEAK166549	1.39235	2.72655e-06	0.00086156	0.000603401	PRRT4	IMPDH1
PEAK024401	1.3923	8.40299e-05	0.00813878	0.00570006	PITRM1	KLF6
PEAK086342	1.3922	0.000175681	0.0132188	0.00925791
PEAK188501	1.39177	0.000130867	0.0108872	0.00762496	AMMECR1	CHRDL1
PEAK095778	1.39143	7.39738e-05	0.00750929	0.00525919	LRRN4	FERMT1
PEAK063794	1.39098	0.000208192	0.0147333	0.0103186	HS3ST3B1	PMP22
PEAK051720	1.3904	0.000204596	0.0145923	0.0102198	PNMA1	ELMSAN1
PEAK010085	1.39007	2.38714e-06	0.000782258	0.000547861	TBX19	XCL2
PEAK023098	1.38962	0.000207706	0.0147163	0.0103067	CHML	KMO
PEAK082580	1.38916	9.57833e-06	0.00197226	0.00138129	BMP10	ARHGAP25
PEAK173615	1.38894	6.749e-05	0.00707609	0.0049558	TRIM55
PEAK184406	1.38841	7.28693e-05	0.00744386	0.00521337	PSMB7	NEK6
PEAK005290	1.38834	2.47455e-06	0.000801046	0.000561019	IL12RB2	SERBP1
PEAK030208	1.38781	3.86961e-05	0.00490165	0.00343291	FAM53B	ENSG00000258539
PEAK037218	1.38767	3.0034e-05	0.00411967	0.00288524	GRIA4	MSANTD4
PEAK150600	1.3875	0.00014012	0.0113837	0.00797266	AKIRIN2	SPACA1
PEAK184036	1.38694	0.000116331	0.0101231	0.00708978	RAB14	GSN
PEAK040053	1.38648	0.00012621	0.010658	0.00746444	ANO2	VWF
PEAK088328	1.38586	0.000201747	0.0144843	0.0101442	B3GALT1	XIRP2
PEAK077944	1.38553	0.000205709	0.0146317	0.0102474	ID2
PEAK021231	1.38535	0.000213288	0.0149734	0.0104867	EGLN1	SPRTN
PEAK128993	1.38426	1.08118e-06	0.000470139	0.000329266	SPOCK3	TLL1
PEAK089210	1.38202	0.000217549	0.0151295	0.0105961	OSBPL6	PRKRA
PEAK032570	1.38049	7.83834e-06	0.00173412	0.0012145
PEAK165507	1.38036	0.000118067	0.0102071	0.0071486	TAS2R16	SLC13A1
PEAK133540	1.3803	7.6004e-06	0.0016929	0.00118564	POLK	HMGCR
PEAK153530	1.38006	0.000217679	0.0151295	0.0105961	ESR1	CCDC170
PEAK097745	1.37984	0.000218569	0.0151759	0.0106286	OCSTAMP	SLC13A3
PEAK093835	1.37977	0.000204412	0.0145923	0.0102198	EPHA4
PEAK042978	1.37939	0.000220902	0.0152869	0.0107063	RASSF3	GNS
PEAK046514	1.37742	5.02588e-05	0.00588052	0.00411847	TBX3	MED13L
PEAK136236	1.3766	9.3714e-06	0.00194742	0.00136389	SLCO6A1	PAM
PEAK179649	1.37605	0.00012106	0.010398	0.00728231	DMAC1	KDM4C
PEAK066211	1.37586	0.000140548	0.0113933	0.00797939	PTRH2	TUBD1
PEAK140950	1.3752	0.000216616	0.0151051	0.010579	ARHGEF37	CSNK1A1
PEAK079847	1.37487	0.000214456	0.015012	0.0105138	PPP1CB	PLB1
PEAK050671	1.37463	0.000158983	0.0123319	0.00863674	INSM2	NFKBIA
PEAK124796	1.37318	8.43074e-05	0.00816023	0.00571508	TECRL
PEAK151727	1.37222	1.12465e-07	9.92903e-05	6.95388e-05	FAM26F	DSE
PEAK006547	1.37138	1.25598e-05	0.00237918	0.00166628	FRRS1	PALMD
PEAK049278	1.37109	0.000167496	0.0128013	0.00896548	GPR180	SOX21
PEAK031229	1.3703	5.8061e-07	0.000309537	0.000216787	LMO1	STK33
PEAK103256	1.36794	0.000165646	0.0126999	0.00889446	BHLHE40	ITPR1
PEAK143028	1.36755	0.00012452	0.0106014	0.00742475	STC2	BOD1
PEAK071157	1.36746	0.000224471	0.0154678	0.010833	MBD2
PEAK143347	1.36648	0.000148428	0.0117701	0.00824328	NSD1	FGFR4
PEAK172252	1.36596	3.43449e-05	0.0045154	0.00316239	DUSP4	SARAF
PEAK071827	1.36594	9.15472e-05	0.00860373	0.00602569	PIGN	TNFRSF11A
PEAK157632	1.36514	4.76191e-06	0.00125212	0.000876929	HECW1	PSMA2
PEAK128624	1.36496	8.4074e-06	0.00180202	0.00126206	RXFP1	C4orf46
PEAK099323	1.3649	0.000206992	0.01468	0.0102813	CHODL	C21orf91
PEAK135456	1.36305	6.92095e-06	0.00161309	0.00112974	GLRX	ELL2
PEAK028624	1.36201	1.77061e-05	0.00294902	0.00206537	SLIT1	LCOR
PEAK180054	1.36132	2.32657e-07	0.000166953	0.000116927	PSIP1	BNC2
PEAK099614	1.36129	0.000167309	0.0127938	0.00896022	BACH1	MAP3K7CL
PEAK039701	1.36104	0.000102286	0.00924428	0.00647431	B3GAT1
PEAK150546	1.36097	5.44796e-05	0.00614196	0.00430157	SYNCRIP
PEAK133726	1.36035	0.0001987	0.0143362	0.0100405	LHFPL2	SCAMP1
PEAK055647	1.36004	8.98712e-05	0.00850106	0.00595378
PEAK160254	1.35996	0.000156495	0.0121713	0.00852425	SEMA3D
PEAK176780	1.35959	8.00479e-05	0.00789483	0.00552921	SNTB1	MTBP
PEAK091515	1.35946	0.000143606	0.0115768	0.00810788	PGAP1	ANKRD44
PEAK123478	1.35929	2.77995e-05	0.00394312	0.0027616	NKX3-2	BOD1L1
PEAK033925	1.35862	4.2975e-11	3.29485e-07	2.30757e-07	SCYL1	FRMD8
PEAK085406	1.35839	1.9525e-05	0.00316377	0.00221577	HS6ST1
PEAK153713	1.35809	0.000237835	0.0160619	0.0112491	TIAM2	SCAF8
PEAK093373	1.35787	0.000217796	0.0151295	0.0105961	BARD1	ABCA12
PEAK045327	1.35679	7.5107e-06	0.00168322	0.00117885	CDK17	CFAP54
PEAK078086	1.3564	0.000204035	0.0145892	0.0102177	TAF1B	YWHAQ
PEAK129572	1.35498	0.000193788	0.0140654	0.00985081
PEAK091766	1.35488	7.96666e-05	0.00786787	0.00551033	SPATS2L	TYW5
PEAK010128	1.3529	0.000128432	0.0107645	0.00753903	XCL2	TBX19
PEAK135588	1.35238	0.000242477	0.0161584	0.0113167	ERAP1	CAST
PEAK075859	1.35147	0.000216515	0.0151051	0.010579	PEPD	CEBPG
PEAK099918	1.35141	0.000175156	0.0132134	0.00925411	RUNX1	CLIC6
PEAK125867	1.35125	3.82149e-05	0.00487469	0.00341403	FAM13A	TIGD2
PEAK139841	1.35076	0.000213165	0.014972	0.0104858	WNT8A	FAM13B
PEAK044943	1.35046	0.000250084	0.0164315	0.0115079	BTG1	CLLU1
PEAK162204	1.35005	0.000190388	0.013912	0.00974339	NAMPT	CCDC71L
PEAK006173	1.34938	0.000244906	0.0162458	0.0113779	GBP5
PEAK176868	1.3491	0.000251057	0.0164315	0.0115079	SNTB1	HAS2
PEAK061386	1.34894	5.29933e-06	0.00133096	0.00093215	HERPUD1	SLC12A3
PEAK171508	1.34892	0.000251433	0.0164339	0.0115097	TUSC3	SGCZ
PEAK187901	1.34828	8.50601e-05	0.00818955	0.00573562	IL2RG
PEAK099211	1.348	0.000234261	0.0159173	0.0111478	SAMSN1	NRIP1
PEAK094290	1.34749	0.000172745	0.013079	0.00915997	SPHKAP	PID1
PEAK034952	1.34715	0.000123036	0.0105181	0.00736643	DGAT2	MOGAT2
PEAK071087	1.34698	0.000239649	0.0161146	0.011286	DCC
PEAK082317	1.34617	4.52388e-05	0.00545529	0.00382065	SLC1A4	SERTAD2
PEAK148655	1.34588	0.00013678	0.0112202	0.00785815
PEAK129574	1.34588	0.000240474	0.0161146	0.011286
PEAK097690	1.34544	6.46687e-05	0.0068812	0.0048193	ZNF335	MMP9
PEAK187224	1.34444	9.44535e-06	0.0019579	0.00137123	MID1IP1	BCOR
PEAK062452	1.3442	0.000231791	0.0157929	0.0110607	ZNF821
PEAK070633	1.34413	0.000242968	0.0161835	0.0113343	SMAD2	ZBTB7C
PEAK051303	1.34363	0.000113049	0.0099264	0.00695203	HIF1A	ENSG00000258989
PEAK124165	1.34348	1.48845e-06	0.000569092	0.000398568	KLF3	PTTG2
PEAK101762	1.34291	6.81469e-05	0.00710596	0.00497672	LIMK2	RNF185
PEAK096558	1.34284	0.000259196	0.016781	0.0117527	CD93	NXT1
PEAK177519	1.34281	2.15206e-05	0.00333858	0.0023382	MYC
PEAK074613	1.34233	0.00014714	0.0117447	0.0082255	MBD3L5	ADGRE1
PEAK035203	1.34219	0.000201344	0.0144696	0.0101339	KCTD14	THRSP
PEAK066154	1.34213	0.00017252	0.0130687	0.00915279	2021-09-04	ENSG00000266826
PEAK151096	1.34211	0.000175821	0.0132225	0.00926051	SIM1	ASCC3
PEAK073637	1.34196	8.99739e-06	0.00188856	0.00132267	SALL3
PEAK106982	1.3416	0.000126179	0.010658	0.00746444	MAGI1
PEAK095972	1.34143	1.51051e-05	0.00265746	0.00186118	MKKS	SNAP25
PEAK045579	1.34113	0.00015744	0.0122317	0.00856655	SLC17A8	SCYL2
PEAK080446	1.3405	5.42002e-05	0.00611572	0.00428319	CDC42EP3	QPCT
PEAK032335	1.34005	0.000170611	0.0129781	0.00908932	C11orf91	KIAA1549L
PEAK085554	1.33913	0.000263877	0.016971	0.0118858	LYPD1	NCKAP5
PEAK047390	1.3389	7.80202e-05	0.00777105	0.00544252	CHFR	ZNF605
PEAK036842	1.33821	8.19077e-05	0.00799703	0.00560079	MMP10	MMP1
PEAK171625	1.33804	0.000102135	0.00924428	0.00647431	PSD3	NAT2
PEAK072718	1.33747	0.000247241	0.0163189	0.0114291	CD226	RTTN
PEAK086204	1.33696	0.000240938	0.0161146	0.011286	GTDC1	ZEB2
PEAK143166	1.33571	0.000232058	0.0158037	0.0110683	DRD1	MSX2
PEAK045947	1.33548	0.000266329	0.0170985	0.011975	APPL2	NUAK1
PEAK186698	1.33503	0.00026732	0.0171313	0.011998
PEAK084836	1.3346	0.000127289	0.0107119	0.00750215	INHBB	RALB
PEAK128338	1.33439	1.13875e-06	0.000489328	0.000342705	TMEM154	TIGD4
PEAK047048	1.33387	7.53543e-06	0.00168617	0.00118092	SCARB1	UBC
PEAK129521	1.33318	0.00027089	0.0172998	0.012116	VEGFC	SPCS3
PEAK082039	1.33311	9.63439e-06	0.00197726	0.00138479	BCL11A
PEAK160561	1.33179	0.000189258	0.013873	0.00971609	ZNF804B	STEAP4
PEAK125831	1.33155	7.49447e-06	0.00168322	0.00117885	HERC5	HERC6
PEAK142771	1.33144	0.000144737	0.0116293	0.00814469	NPM1	TLX3
PEAK139448	1.33089	0.000236655	0.0160119	0.0112141	IRF1	IL5
PEAK125025	1.33014	0.000262239	0.016903	0.0118381	SLC4A4	GC
PEAK183067	1.32821	2.44019e-05	0.00361613	0.00253258	FKTN	FSD1L
PEAK040103	1.32816	0.000254721	0.0165575	0.0115962	GAPDH	IFFO1
PEAK165134	1.32783	6.74853e-06	0.00158815	0.00111227	PTPRZ1	FAM3C
PEAK145369	1.32754	7.13441e-05	0.00734471	0.00514393	EDN1	HIVEP1
PEAK016189	1.32702	5.74923e-05	0.00637364	0.00446383
PEAK065705	1.32695	0.000183167	0.0135468	0.00948764	TMEM92	COL1A1
PEAK117830	1.32684	0.000130089	0.0108473	0.00759697	NAALADL2
PEAK137885	1.32659	3.69398e-05	0.00476622	0.00333806	SEMA6A
PEAK087080	1.32624	8.6207e-05	0.00825632	0.00578238	KCNJ3	NR4A2
PEAK171393	1.32587	0.000204109	0.0145892	0.0102177	GATA4	BLK
PEAK026497	1.32576	3.9774e-06	0.00110498	0.00077388	DKK1	CSTF2T
PEAK106904	1.32566	0.000279795	0.0177027	0.0123982	ATXN7	PSMD6
PEAK125496	1.32549	0.000275687	0.0175332	0.0122795	RASGEF1B	HNRNPD
PEAK174939	1.32523	0.000280511	0.0177046	0.0123996	GEM	FSBP
PEAK080962	1.32501	0.000253455	0.0165101	0.011563	ZFP36L2	THADA
PEAK048493	1.32497	0.000114743	0.0100148	0.00701395	PCDH20
PEAK058803	1.3244	1.73032e-05	0.00290055	0.00203142	ADAMTS17	CERS3
PEAK058579	1.32426	0.00012546	0.0106511	0.00745961	IGF1R	ARRDC4
PEAK137166	1.3239	4.36841e-05	0.00531621	0.00372325	TMEM232	MAN2A1
PEAK102915	1.32378	3.95829e-05	0.00497677	0.00348552	FAM19A5
PEAK040328	1.32261	0.000240406	0.0161146	0.011286	STYK1	YBX3
PEAK081944	1.32208	0.000284547	0.0178742	0.0125183	FANCL	VRK2
PEAK186726	1.32208	0.000206202	0.0146383	0.010252	AP1S2	ZRSR2
PEAK172579	1.32188	0.0002822	0.0177728	0.0124473	C8orf4	IDO2
PEAK048661	1.32153	0.000160481	0.0124216	0.00869956	DACH1
PEAK175452	1.32098	1.37334e-05	0.00248517	0.00174051	UBR5	ODF1
PEAK139761	1.32076	0.000257129	0.0166769	0.0116798	SMAD5	TGFBI
PEAK124145	1.32042	5.59419e-06	0.00137887	0.000965702	KLF3	PTTG2
PEAK154206	1.32037	3.89356e-05	0.00491489	0.00344219
PEAK037070	1.31985	0.000113706	0.00995413	0.00697145	PDGFD	CASP4
PEAK183457	1.31882	0.000235423	0.0159508	0.0111713	UGCG	SUSD1
PEAK097602	1.31665	0.000268686	0.0171892	0.0120386	KCNS1	STK4
PEAK061662	1.31622	5.20887e-05	0.00597726	0.00418622
PEAK069732	1.3159	0.00015569	0.0121151	0.00848492	ASXL3	NOL4
PEAK025638	1.31588	0.000178778	0.0133156	0.00932568	GPR158	THNSL1
PEAK029903	1.31577	0.000218947	0.0151828	0.0106334	RGS10	GRK5
PEAK129526	1.31562	0.000230498	0.0157365	0.0110212	VEGFC
PEAK141899	1.31532	0.000290903	0.0180786	0.0126615	ADRA1B	IL12B
PEAK006700	1.3151	0.000211666	0.0149148	0.0104457
PEAK060068	1.31397	0.000176077	0.0132325	0.00926747	C16orf45	MARF1
PEAK026362	1.31396	0.000176548	0.0132362	0.00927007	ARHGAP22
PEAK005340	1.31394	0.000182477	0.0135069	0.00945969	GNG12	GADD45A
PEAK003490	1.31382	0.000261839	0.0168846	0.0118253	EDN2	HIVEP3
PEAK025419	1.3136	0.000288326	0.0180174	0.0126186	DNAJC1	COMMD3
PEAK152053	1.31291	0.000296333	0.0182502	0.0127816	TRDN	CLVS2
PEAK041831	1.31268	0.000292406	0.0181488	0.0127106	HDAC7	VDR
PEAK154445	1.3123	0.000297021	0.0182717	0.0127967	MPC1	RPS6KA2
PEAK103260	1.31226	0.000293331	0.0181618	0.0127197	BHLHE40	ITPR1
PEAK174181	1.31213	0.000215027	0.0150448	0.0105367	HEY1	MRPS28
PEAK030284	1.31161	0.000294324	0.018184	0.0127353	ADAM12	C10orf90
PEAK125851	1.31127	0.000284936	0.0178812	0.0125233	NAP1L5	FAM13A
PEAK045270	1.31086	0.000200715	0.0144387	0.0101122	LTA4H	ELK3
PEAK150696	1.30984	0.000300065	0.018388	0.0128782	GJA10	BACH2
PEAK153740	1.30973	5.39864e-05	0.00611528	0.00428289	CLDN20	TIAM2
PEAK098019	1.30973	0.000191673	0.0139606	0.00977741	PTPN1	CEBPB
PEAK181825	1.30949	5.29202e-05	0.00605573	0.00424118	SPATA31D1	RASEF
PEAK074179	1.30946	0.000152602	0.0119772	0.00838835	S1PR4	GNA15
PEAK129506	1.30901	0.000299104	0.0183533	0.0128539	SPCS3	VEGFC
PEAK150400	1.30891	5.17121e-05	0.00596433	0.00417717	FAM46A
PEAK096736	1.30882	0.000240882	0.0161146	0.011286	ID1	HM13
PEAK153757	1.30858	0.000221569	0.0153185	0.0107285	NOX3
PEAK133933	1.30849	6.84374e-05	0.00713115	0.00499436	ATG10	SSBP2
PEAK084408	1.30779	2.96492e-05	0.0040784	0.00285634	TMEM87B	MERTK
PEAK061126	1.30628	8.7941e-05	0.00838485	0.0058724	CYLD	NOD2
PEAK091823	1.30547	7.24671e-06	0.00166417	0.00116551	KCTD18	SPATS2L
PEAK103536	1.30483	0.000254978	0.0165668	0.0116027	VGLL4	ATG7
PEAK188710	1.30429	0.000149572	0.0118222	0.00827976	RPL39	UPF3B
PEAK184208	1.30402	0.000101461	0.00920866	0.00644936
PEAK094840	1.30289	0.00027532	0.0175289	0.0122765	COPS8	ACKR3
PEAK089540	1.30281	4.48315e-05	0.00541962	0.00379568	ITGA4	UBE2E3
PEAK157815	1.30224	1.8205e-07	0.000140314	9.82702e-05	MYO1G
PEAK029653	1.30127	0.00029264	0.0181536	0.012714	TRUB1	ABLIM1
PEAK082620	1.30047	0.000285028	0.0178812	0.0125233	NFU1	AAK1
PEAK019812	1.30001	0.000292919	0.0181536	0.012714	HHIPL2	TAF1A
PEAK027261	1.2995	0.000259583	0.0167986	0.011765	PPA1	NPFFR1
PEAK179653	1.29924	2.47039e-05	0.00363866	0.00254837	DMAC1
PEAK141179	1.29898	0.000310908	0.0188083	0.0131725	IRGM	SMIM3
PEAK098036	1.2988	6.1874e-05	0.00669581	0.00468947	PTPN1	CEBPB
PEAK175979	1.29849	4.68788e-05	0.00557005	0.00390103	EBAG9	PKHD1L1
PEAK003381	1.29798	0.00023507	0.0159418	0.011165	RIMS3	ZNF684
PEAK109025	1.29766	0.000226495	0.0155778	0.01091	PLA1A	ADPRH
PEAK057071	1.29736	0.00012114	0.0103987	0.00728279	ACSBG1	IDH3A
PEAK097540	1.29733	0.000227906	0.0156303	0.0109468	TTPAL	SERINC3
PEAK169924	1.29713	1.35123e-05	0.00246606	0.00172712	NUB1
PEAK054301	1.29698	0.000238306	0.0160789	0.011261	LEO1	MAPK6
PEAK094016	1.29653	0.000248389	0.016362	0.0114592	SERPINE2	FAM124B
PEAK148191	1.29641	0.00017944	0.0133431	0.00934497	TMEM63B	VEGFA
PEAK141640	1.29523	1.23742e-05	0.00235321	0.00164809	HAVCR1	HAVCR2
PEAK023778	1.2951	0.00030269	0.0184955	0.0129534	SMYD3
PEAK103946	1.29424	0.000308686	0.0187531	0.0131339	ANKRD28	GALNT15
PEAK181489	1.2942	8.45509e-05	0.0081621	0.00571639	ZFAND5	TMC1
PEAK077847	1.2942	0.000320433	0.0190911	0.0133706	RNF144A
PEAK048654	1.29392	0.000146047	0.0116959	0.00819129	DACH1
PEAK036816	1.2937	4.65251e-07	0.000268943	0.000188356	BIRC2	BIRC3
PEAK142720	1.29297	0.000109963	0.00976731	0.00684062	GABRP	KCNIP1
PEAK126956	1.29274	6.78474e-05	0.00708996	0.00496551	MAD2L1	PRDM5
PEAK141618	1.29271	8.36811e-06	0.00180058	0.00126105	TIMD4	PPP1R2P3
PEAK038231	1.29226	0.000118901	0.0102602	0.00718582	CADM1	BUD13
PEAK123440	1.29206	0.000218941	0.0151828	0.0106334
PEAK134272	1.29202	0.000178427	0.0133156	0.00932568
PEAK084397	1.29103	2.94783e-06	0.000914822	0.000640703	ANAPC1	BCL2L11
PEAK171543	1.29094	0.000135037	0.0111199	0.00778789	MSR1	FGF20
PEAK044966	1.29076	9.16919e-05	0.00861177	0.00603132	PLEKHG7	CLLU1
PEAK179488	1.29057	0.00031697	0.0189624	0.0132804	PDCD1LG2	CD274
PEAK092009	1.29042	0.000319483	0.0190736	0.0133583
PEAK140101	1.29041	0.000293871	0.0181724	0.0127272	DND1
PEAK097640	1.29025	2.45199e-05	0.00362282	0.00253727	SDC4
PEAK031853	1.28887	0.000316783	0.0189624	0.0132804	E2F8	NAV2
PEAK045451	1.28874	0.000163187	0.0125851	0.00881406	TMPO
PEAK088716	1.28822	0.000320351	0.0190911	0.0133706	RAPGEF4	PDK1
PEAK003063	1.28809	2.06615e-05	0.00325278	0.00227811	LSM10	OSCP1
PEAK165788	1.288	1.95053e-05	0.00316377	0.00221577	TMEM229A	SSU72P8
PEAK150529	1.28794	0.000323196	0.0191987	0.013446	TBX18	NT5E
PEAK172335	1.2877	0.000330813	0.0194628	0.0136309	NRG1
PEAK089116	1.28725	0.000310427	0.018787	0.0131576	AGPS	TTC30B
PEAK093668	1.28718	0.000325758	0.0192901	0.0135099	CYP27A1	TTLL4
PEAK183785	1.28715	0.000328661	0.0193745	0.0135691	PAPPA	2021-12-01
PEAK027541	1.28655	3.02427e-05	0.00413985	0.00289938	PLAU
PEAK182493	1.28561	0.000312877	0.0188725	0.0132175	ERCC6L2	HSD17B3
PEAK187467	1.28437	0.000311369	0.0188127	0.0131756	RP2	SLC9A7
PEAK094143	1.28388	0.000330127	0.019446	0.0136192	IRS1	NYAP2
PEAK010320	1.28368	0.000228199	0.0156359	0.0109507	SELP	SELL
PEAK108116	1.28355	0.0001529	0.0119799	0.00839021	NFKBIZ	NXPE3
PEAK177698	1.28335	3.52275e-05	0.00461062	0.00322909	FAM49B	ASAP1
PEAK098144	1.28312	0.000325945	0.0192933	0.0135122	NFATC2	ATP9A
PEAK065031	1.28295	9.63726e-05	0.00890476	0.00623652	KRT17	EIF1
PEAK026695	1.28288	0.000224311	0.0154641	0.0108304	PHYHIPL	BICC1
PEAK041791	1.28266	0.000332449	0.0195238	0.0136736	AMIGO2	RPAP3
PEAK154621	1.28253	3.15182e-05	0.00427089	0.00299115	THBS2	WDR27
PEAK084706	1.28247	0.000232418	0.0158209	0.0110803	EN1
PEAK059678	1.28219	9.7048e-05	0.00893023	0.00625436	CARHSP1	PMM2
PEAK107955	1.2821	0.000181172	0.0134239	0.00940157	COL8A1	DCBLD2
PEAK063193	1.28105	0.0001088	0.00968535	0.00678321	ANKRD11	ZNF778
PEAK047200	1.28066	0.0003416	0.0198799	0.0139231	TMEM132C
PEAK095253	1.28066	0.000338422	0.0197653	0.0138428	GAL3ST2
PEAK189479	1.28059	4.10033e-07	0.000247842	0.000173578	CD99L2	MTMR1
PEAK099180	1.28026	0.000313506	0.018876	0.0132199	HSPA13	SAMSN1
PEAK101944	1.27992	1.67931e-05	0.00284449	0.00199216	APOL3
PEAK094216	1.27975	6.15255e-07	0.000320604	0.000224537	AGFG1	TM4SF20
PEAK103601	1.27913	0.000227159	0.0156055	0.0109295	TMEM40	CAND2
PEAK130642	1.27834	1.89592e-05	0.00310664	0.00217576	UBE2QL1	NSUN2
PEAK153019	1.27804	0.000189423	0.013873	0.00971609
PEAK015525	1.2778	1.71049e-05	0.0028796	0.00201675
PEAK180683	1.27771	7.3297e-06	0.00166944	0.0011692
PEAK183158	1.2775	0.000332524	0.0195238	0.0136736	KLF4
PEAK183166	1.27703	4.07615e-05	0.00505794	0.00354237	KLF4
PEAK045027	1.27607	3.91222e-05	0.00492991	0.0034527	EEA1	NUDT4
PEAK185723	1.27581	5.12735e-05	0.00593721	0.00415817	FCN2	COL5A1
PEAK028408	1.27543	0.000241231	0.0161146	0.011286	CPEB3	2021-03-05
PEAK108319	1.27536	0.000349176	0.0200742	0.0140591	CBLB	BBX
PEAK058433	1.27465	3.7542e-06	0.0010619	0.00074371	SPATA8	NR2F2
PEAK076574	1.27447	0.000141255	0.0114379	0.00801061	C5AR1	INAFM1
PEAK005752	1.27392	0.000178915	0.0133156	0.00932568	PTGFR	GIPC2
PEAK127379	1.27382	0.00035233	0.020135	0.0141017
PEAK077001	1.27339	0.00029642	0.0182502	0.0127816	LILRB4	LILRA1
PEAK130694	1.27322	0.000316884	0.0189624	0.0132804	SEMA5A
PEAK021766	1.2732	0.000339689	0.0198031	0.0138693	TARBP1	IRF2BP2
PEAK123776	1.2729	0.000288014	0.0180174	0.0126186	ADGRA3	PPARGC1A
PEAK040330	1.2725	0.000300411	0.0183948	0.0128829	YBX3	TAS2R7
PEAK126150	1.27233	9.92451e-05	0.00906404	0.00634807	LAMTOR3	DAPP1
PEAK092068	1.27216	0.000266524	0.0171035	0.0119786	RAPH1	ABI2
PEAK148720	1.27207	0.000164778	0.01266	0.00886656	ELOVL5	GCLC
PEAK142329	1.27187	0.000210617	0.0148575	0.0104056
PEAK103449	1.27179	0.000338669	0.0197653	0.0138428	TATDN2	IRAK2
PEAK030381	1.27157	8.12949e-05	0.00797462	0.00558509	MGMT
PEAK151100	1.27125	0.000301537	0.0184482	0.0129203	SIM1	ASCC3
PEAK040359	1.27114	0.000100633	0.00914856	0.00640727	BCL2L14	ETV6
PEAK041384	1.27109	0.000248455	0.016362	0.0114592	ALG10B	CPNE8
PEAK183913	1.27108	0.000344568	0.0199469	0.01397	BRINP1
PEAK187375	1.27085	0.000251579	0.0164339	0.0115097	MAOA	PPP1R2P9
PEAK025566	1.27081	0.000336574	0.0196905	0.0137904	KIAA1217	ARHGAP21
PEAK188227	1.26951	0.000353501	0.0201827	0.0141351	DIAPH2
PEAK005213	1.26855	0.000356229	0.0202783	0.0142021	SGIP1	PDE4B
PEAK131279	1.26842	0.000352018	0.020135	0.0141017	CDH9
PEAK137796	1.2681	0.000357835	0.020336	0.0142425	ATG12	LVRN
PEAK039861	1.26802	0.000294427	0.018184	0.0127353	FKBP4	CACNA1C
PEAK099301	1.26732	0.000184712	0.0136187	0.00953797	CXADR
PEAK076472	1.2673	0.000302175	0.0184795	0.0129423	GPR4	EML2
PEAK102214	1.26618	8.11418e-05	0.00797034	0.00558209	TMEM184B	CSNK1E
PEAK051289	1.2639	0.000249293	0.0163957	0.0114829	ENSG00000258989	PRKCH
PEAK055784	1.26342	0.00021591	0.0150848	0.0105648
PEAK101585	1.26204	0.000184677	0.0136187	0.00953797	ZNRF3	XBP1
PEAK010086	1.26172	0.00029908	0.0183533	0.0128539	TBX19	XCL2
PEAK095997	1.2613	0.000368712	0.020663	0.0144715	JAG1
PEAK186903	1.26037	0.000185031	0.0136194	0.00953849
PEAK173892	1.26021	0.000299548	0.0183728	0.0128675	MSC	TRPA1
PEAK031652	1.25941	3.19399e-05	0.00431206	0.00301999	C11orf58	PLEKHA7
PEAK091913	1.25918	0.000100673	0.00914856	0.00640727
PEAK098155	1.25905	0.000375086	0.0208945	0.0146336	SALL4	ZFP64
PEAK168340	1.2588	4.67352e-05	0.00555814	0.00389269	AGK	KIAA1147
PEAK096660	1.25872	0.000153851	0.0120234	0.00842071	PYGB	ENTPD6
PEAK086656	1.25814	4.38002e-06	0.00117968	0.000826196	MMADHC	RND3
PEAK040081	1.25807	1.19491e-05	0.00230827	0.00161661	TNFRSF1A	PLEKHG6
PEAK090099	1.25689	0.000148525	0.0117714	0.00824417	FSIP2
PEAK087391	1.25655	0.000194066	0.0140786	0.00986006	CCDC148	UPP2
PEAK120360	1.25634	0.000222892	0.0153954	0.0107823	EHHADH	MAP3K13
PEAK003567	1.25576	0.00038166	0.0210993	0.0147771	YBX1	PPIH
PEAK053753	1.25354	0.000234806	0.0159313	0.0111576	SQOR	BLOC1S6
PEAK015290	1.25329	0.000117965	0.0102043	0.00714666	LHX9	DENND1B
PEAK154975	1.25304	1.19075e-07	0.000103249	7.23113e-05	GNA12	CARD11
PEAK126369	1.25301	0.000181411	0.0134349	0.00940922	CXXC4	TET2
PEAK169805	1.25255	1.65971e-05	0.00282391	0.00197775	TMEM176A	GIMAP5
PEAK078117	1.25206	7.12709e-05	0.00734471	0.00514393	GRHL1	TAF1B
PEAK046723	1.25125	0.000280483	0.0177046	0.0123996	RPLP0	PXN
PEAK108628	1.25092	2.14891e-05	0.00333725	0.00233727	BTLA	ATG3
PEAK016270	1.25082	0.000240922	0.0161146	0.011286	SYT2	PPP1R12B
PEAK165131	1.25051	0.000343169	0.0199083	0.0139429	PTPRZ1	FAM3C
PEAK097455	1.25048	0.00035507	0.0202425	0.014177	MYBL2	GTSF1L
PEAK029787	1.25047	0.000316966	0.0189624	0.0132804	PDZD8	EMX2
PEAK116930	1.25028	0.000237323	0.0160497	0.0112406	TNFSF10	NCEH1
PEAK017781	1.24927	0.000206091	0.0146375	0.0102515	TRAF5	RCOR3
PEAK173889	1.24924	0.000392012	0.0214438	0.0150183	MSC	TRPA1
PEAK186692	1.24911	0.000275606	0.0175332	0.0122795	MOSPD2	ASB9
PEAK002509	1.24869	4.39177e-05	0.00533572	0.00373692	PHACTR4	MED18
PEAK067522	1.24825	0.000259897	0.0168077	0.0117714	DNAH17	CYTH1
PEAK151101	1.24756	0.000355182	0.0202425	0.014177	SIM1	ASCC3
PEAK153629	1.24748	0.000298113	0.0183234	0.0128329	OPRM1	RGS17
PEAK007905	1.2472	2.17996e-05	0.00336556	0.0023571	ADAR	KCNN3
PEAK130968	1.24712	0.000344545	0.0199469	0.01397	OTULIN	TRIO
PEAK142969	1.2468	0.000391563	0.0214437	0.0150182	RPL26L1	ERGIC1
PEAK123029	1.24569	0.000360806	0.0204341	0.0143112	EVC2	EVC
PEAK132361	1.24545	0.000298086	0.0183234	0.0128329	IL31RA	IL6ST
PEAK126655	1.24505	0.000202793	0.0145373	0.0101813	AP1AR	C4orf32
PEAK160945	1.2448	0.000389468	0.0213784	0.0149725	FAM133B	CDK6
PEAK084013	1.24422	0.000401013	0.0217684	0.0152457	POU3F3
PEAK002754	1.24346	0.000133423	0.0110306	0.00772537	ADGRB2	SPOCD1
PEAK178572	1.24325	0.000178694	0.0133156	0.00932568	PTK2
PEAK046802	1.2431	0.000314065	0.0188972	0.0132348	P2RX4	P2RX7
PEAK074931	1.24249	0.000163555	0.0126059	0.00882866	LDLR	SPC24
PEAK080960	1.24231	3.33889e-05	0.00442163	0.00309672	ZFP36L2	THADA
PEAK029309	1.24228	0.000190067	0.0139062	0.00973933	XPNPEP1
PEAK044591	1.24128	7.38398e-06	0.00167283	0.00117158	KITLG	TMTC3
PEAK171976	1.24123	0.000386197	0.0212695	0.0148962	STC1	ADAM28
PEAK151214	1.24118	3.67866e-05	0.00475488	0.00333012	PRDM1	PREP
PEAK051386	1.24068	0.000336595	0.0196905	0.0137904	ESR2	SYNE2
PEAK019396	1.24053	0.000129807	0.0108359	0.00758903	MARK1	RAB3GAP2
PEAK181103	1.24046	0.000189706	0.0138868	0.00972572	GRHPR	ZCCHC7
PEAK060366	1.24035	0.000396349	0.0215999	0.0151277	COG7	GGA2
PEAK125277	1.24007	0.000307114	0.0186917	0.0130909	2021-09-11	SHROOM3
PEAK075955	1.24001	0.000349727	0.0200808	0.0140638	ZBTB32	UPK1A
PEAK027641	1.23999	0.000325559	0.0192861	0.0135072	KCNMA1
PEAK121116	1.23997	7.99372e-06	0.00174843	0.00122453	TP63	TPRG1
PEAK054392	1.23994	5.94739e-05	0.00652873	0.00457245	MYO5A	ARPP19
PEAK170468	1.23977	0.000234628	0.0159266	0.0111543	CNPY1	RBM33
PEAK182720	1.23934	0.000313198	0.018876	0.0132199	NR4A3	SEC61B
PEAK120221	1.23762	0.000129359	0.010808	0.00756945	EPHB3	CHRD
PEAK063827	1.23745	0.000411116	0.022156	0.0155171	CENPV	PIGL
PEAK093476	1.23719	0.000148409	0.0117701	0.00824328	XRCC5	2021-03-04
PEAK046653	1.23712	0.000411599	0.0221738	0.0155296	WSB2	RFC5
PEAK165758	1.23664	7.2207e-07	0.000355833	0.00024921	TMEM229A	SSU72P8
PEAK047760	1.2365	0.000345628	0.0199703	0.0139864	STARD13	RFC3
PEAK143213	1.23644	0.000248128	0.016362	0.0114592	CPLX2	HRH2
PEAK074565	1.2364	5.92427e-05	0.00650825	0.00455811	TUBB4A	TNFSF9
PEAK152899	1.2364	8.12238e-05	0.00797302	0.00558397	TXLNB	CITED2
PEAK023173	1.23624	8.72342e-05	0.00833825	0.00583976	BECN2	EXO1
PEAK079287	1.23572	0.00034842	0.0200662	0.0140535	APOB
PEAK182993	1.23561	0.000389496	0.0213784	0.0149725	ABCA1	NIPSNAP3B
PEAK147388	1.23482	0.000231345	0.0157699	0.0110446	TNXB	ATF6B
PEAK141106	1.23401	0.00021018	0.0148411	0.0103941	CD74	RPS14
PEAK110337	1.23395	0.000146436	0.0117078	0.00819962	RASA2	ZBTB38
PEAK172566	1.23301	0.000290327	0.0180764	0.0126599	ADAM18	ADAM32
PEAK102065	1.23294	0.000129878	0.0108359	0.00758903	SSTR3	RAC2
PEAK159289	1.23276	0.000155288	0.0120967	0.00847205	HIP1	SPDYE5
PEAK178603	1.23273	9.96771e-07	0.000446771	0.0003129	DENND3	SLC45A4
PEAK084381	1.23238	4.98652e-07	0.000276194	0.000193435	BCL2L11	ANAPC1
PEAK156418	1.23185	0.000254582	0.0165559	0.0115951	CDCA7L	DNAH11
PEAK078808	1.23152	0.000316265	0.0189624	0.0132804	FAM49A	RAD51AP2
PEAK160928	1.23143	0.000351201	0.0201337	0.0141008	FAM133B	CDK6
PEAK140296	1.23125	0.000351569	0.020135	0.0141017	SPRY4	FGF1
PEAK028795	1.23049	0.000373595	0.0208673	0.0146146	DNMBP	ABCC2
PEAK087535	1.22967	0.00027866	0.0176413	0.0123552	CD302	LY75
PEAK098259	1.22959	0.000427117	0.0227324	0.0159208	ZNF217	BCAS1
PEAK055459	1.22952	0.000165445	0.012695	0.00889108	HERC1	DAPK2
PEAK005604	1.22951	8.04282e-06	0.00175653	0.0012302	LHX8	CRYZ
PEAK178126	1.22946	0.000343553	0.0199227	0.013953	ST3GAL1	ZFAT
PEAK062428	1.2292	0.000110321	0.00978777	0.00685495	TAT	MARVELD3
PEAK109831	1.22918	0.000369066	0.020663	0.0144715	ACPP	CPNE4
PEAK024675	1.22908	7.92883e-05	0.00785588	0.00550193	PRKCQ	SFMBT2
PEAK029395	1.22907	4.9109e-07	0.000275053	0.000192636	SMC3	DUSP5
PEAK103931	1.22813	0.000419362	0.0224591	0.0157294	HACL1	ANKRD28
PEAK106530	1.22768	0.00028197	0.0177728	0.0124473	LRTM1	WNT5A
PEAK024893	1.22677	0.000224266	0.0154641	0.0108304	ECHDC3	USP6NL
PEAK032444	1.22647	7.8938e-05	0.00783843	0.00548971	CD44	PDHX
PEAK160127	1.22644	0.000278488	0.0176381	0.012353	SEMA3A	SEMA3D
PEAK124397	1.22604	0.000101656	0.0092149	0.00645373	GNPDA2
PEAK098425	1.22516	0.000397903	0.0216603	0.01517	TFAP2C	BMP7
PEAK041222	1.22514	9.64495e-05	0.00890476	0.00623652	ENSG00000177359
PEAK152985	1.22496	0.00038275	0.0211196	0.0147913
PEAK118573	1.22495	0.000151899	0.0119478	0.00836773	KCNMB2	TBL1XR1
PEAK066947	1.2244	3.7534e-06	0.0010619	0.00074371	CDC42EP4	SDK2
PEAK142581	1.22414	0.000437963	0.0230736	0.0161598	PANK3	SLIT3
PEAK137082	1.22367	0.000306245	0.0186553	0.0130654	MAN2A1	TMEM232
PEAK023247	1.22323	9.44402e-05	0.00879616	0.00616047	MAP1LC3C	PLD5
PEAK076334	1.22297	1.2751e-05	0.00239362	0.00167639	PLAUR
PEAK025803	1.22292	0.00043855	0.0230897	0.0161711	SVIL	JCAD
PEAK051652	1.2224	0.000415576	0.0223468	0.0156507	SIPA1L1	PCNX1
PEAK152345	1.22226	0.000265143	0.0170374	0.0119322	ARHGAP18	LAMA2
PEAK125460	1.22207	1.23625e-05	0.00235321	0.00164809	RASGEF1B	HNRNPD
PEAK125738	1.22203	0.000439081	0.0230991	0.0161776	AFF1	KLHL8
PEAK135992	1.22187	0.000208249	0.0147333	0.0103186	ST8SIA4	FAM174A
PEAK147237	1.22183	0.000313475	0.018876	0.0132199	DDR1	IER3
PEAK067480	1.22182	2.29614e-05	0.00348418	0.00244018	SOCS3	TMEM235
PEAK105701	1.22167	2.99892e-05	0.00411739	0.00288365	XCR1	CCR1
PEAK126224	1.2212	0.000198111	0.014313	0.0100242	BANK1	PPP3CA
PEAK099287	1.22108	6.28589e-06	0.00150604	0.00105477	CXADR
PEAK154109	1.22082	0.000434705	0.0229768	0.016092	MAP3K4	PLG
PEAK094476	1.22044	5.60752e-06	0.00137982	0.000966368	PTMA	TEX44
PEAK037520	1.2202	0.000135314	0.0111363	0.00779943	C11orf87	DDX10
PEAK010818	1.21991	0.000282675	0.017795	0.0124629	TNFSF18	FASLG
PEAK029039	1.21834	0.000199657	0.0143839	0.0100739	CALHM1	CALHM3
PEAK016988	1.21778	4.24341e-05	0.00519884	0.00364105	EIF2D	RASSF5
PEAK097466	1.21774	0.000102333	0.00924428	0.00647431	TOX2	GTSF1L
PEAK158202	1.21697	0.000235311	0.0159506	0.0111712	IKZF1	C7orf72
PEAK052604	1.21693	0.000358261	0.020336	0.0142425	EML1	CYP46A1
PEAK085962	1.21683	0.000420489	0.0225112	0.0157659
PEAK038751	1.21681	3.91711e-06	0.00109312	0.000765576	SORL1	SC5D
PEAK040779	1.21576	5.1279e-05	0.00593721	0.00415817	PDE3A	AEBP2
PEAK096672	1.21566	0.000203128	0.0145476	0.0101885	PYGB	ABHD12
PEAK082276	1.21481	0.00011245	0.00989173	0.00692775	PELI1	LGALSL
PEAK054321	1.21445	0.000140427	0.0113898	0.00797696
PEAK080543	1.21372	0.000281478	0.0177548	0.0124347	HNRNPLL	GALM
PEAK123617	1.21367	0.000263529	0.0169588	0.0118773	LAP3	CLRN2
PEAK099410	1.21361	4.61143e-05	0.00551521	0.00386262	NCAM2
PEAK123389	1.21344	0.000227327	0.0156055	0.0109295	CLNK	HS3ST1
PEAK063725	1.21263	0.000317777	0.0190028	0.0133088	STX8	NTN1
PEAK187643	1.21208	0.000335624	0.0196585	0.013768	PHF8	FAM120C
PEAK089436	1.2119	0.000248431	0.016362	0.0114592	UBE2E3	CWC22
PEAK059797	1.21137	1.2663e-05	0.00238324	0.00166912	TEKT5	NUBP1
PEAK075149	1.21127	0.00025817	0.0167295	0.0117166	NANOS3	ZSWIM4
PEAK094429	1.21111	0.000373839	0.0208673	0.0146146	B3GNT7	ARMC9
PEAK188045	1.21106	4.62947e-06	0.00122392	0.000857181	P2RY10	LPAR4
PEAK134890	1.21086	4.01147e-06	0.00110498	0.00077388	ARRDC3	ADGRV1
PEAK139921	1.21065	0.000199989	0.0144007	0.0100857	LRRTM2	SIL1
PEAK097940	1.21059	0.000446816	0.0233291	0.0163387	PTGIS	B4GALT5
PEAK061339	1.21001	5.73678e-05	0.00636468	0.00445756	MT4	BBS2
PEAK046110	1.20987	2.44022e-06	0.000793458	0.000555705	TMEM119	SELPLG
PEAK067671	1.2097	9.52408e-05	0.00883552	0.00618803	CBX4	TBC1D16
PEAK060060	1.20953	5.35317e-05	0.00608816	0.00426389	BFAR	PLA2G10
PEAK088394	1.20947	0.000368142	0.0206578	0.0144678	B3GALT1	STK39
PEAK164795	1.20939	0.000367002	0.0206256	0.0144453	KCND2
PEAK007562	1.20901	0.000197829	0.0143053	0.0100189	LINGO4	RORC
PEAK016632	1.20856	0.000471678	0.0241413	0.0169076	MDM4	LRRN2
PEAK126029	1.20823	5.7153e-05	0.00634851	0.00444623	PDHA2	UNC5C
PEAK090774	1.20818	1.92658e-05	0.00314979	0.00220598	STAT4	MYO1B
PEAK123345	1.20782	2.90178e-06	0.000904232	0.000633286	SLC2A9	DRD5
PEAK189357	1.20778	3.86755e-05	0.00490165	0.00343291	SLITRK2
PEAK098588	1.20694	0.000237669	0.0160582	0.0112465	APCDD1L	STX16
PEAK162532	1.20684	2.38805e-05	0.00356059	0.00249369	LAMB4	NRCAM
PEAK066696	1.2064	0.000345374	0.0199647	0.0139824	AMZ2	KPNA2
PEAK094749	1.20629	0.000473768	0.024207	0.0169536	AGAP1	SH3BP4
PEAK048444	1.20583	5.41966e-05	0.00611572	0.00428319
PEAK129614	1.20536	0.000478245	0.0243097	0.0170255
PEAK143787	1.20527	5.58632e-05	0.00625492	0.00438068	HUS1B	EXOC2
PEAK084438	1.20452	0.000475707	0.0242462	0.016981	CHCHD5	POLR1B
PEAK133546	1.20406	0.000267345	0.0171313	0.011998	COL4A3BP	ANKDD1B
PEAK026409	1.20361	0.000279994	0.0177027	0.0123982	C10orf128	DRGX
PEAK006445	1.20244	0.00028819	0.0180174	0.0126186	SLC44A3	CNN3
PEAK144030	1.20215	0.000448873	0.0233862	0.0163787	PSMG4	SLC22A23
PEAK134293	1.20182	0.000456441	0.0236536	0.016566
PEAK067481	1.20117	8.1025e-06	0.00176292	0.00123468	SOCS3	TMEM235
PEAK024440	1.20109	4.56891e-05	0.00549594	0.00384912	AKR1E2	KLF6
PEAK179585	1.20102	0.000234273	0.0159173	0.0111478	GLDC	UHRF2
PEAK062542	1.20092	0.000486461	0.0245968	0.0172266	PSMD7	ZFHX3
PEAK155045	1.2008	0.00015016	0.0118623	0.00830783	FOXK1
PEAK129442	1.20058	0.000324767	0.0192549	0.0134853
PEAK099650	1.20052	0.000299078	0.0183533	0.0128539	GRIK1	BACH1
PEAK160166	1.20052	0.000208474	0.014742	0.0103247	SEMA3A	SEMA3D
PEAK077287	1.20023	0.000117414	0.0101869	0.00713447	SNTG2	TMEM18
PEAK109150	1.2	4.01232e-05	0.00502561	0.00351973	ILDR1	SLC15A2
PEAK059809	1.19986	5.8714e-05	0.00646479	0.00452767	CIITA	TVP23A
PEAK156522	1.19973	0.000487675	0.0246176	0.0172412	IL6	STEAP1B
PEAK021724	1.19963	0.000173293	0.0131	0.00917469	COA6	SLC35F3
PEAK035902	1.1991	0.000346391	0.0199759	0.0139903	CCDC81	ME3
PEAK184848	1.19727	0.00042917	0.0227917	0.0159624	SLC25A25	PTGES2
PEAK189708	1.19675	6.12453e-06	0.00147955	0.00103621	SPRY3	TMLHE
PEAK153719	1.19661	0.000287094	0.0179722	0.0125869	CLDN20	TIAM2
PEAK162503	1.19637	1.76616e-07	0.00013685	9.58441e-05	LAMB4	NRCAM
PEAK125479	1.19637	0.00036907	0.020663	0.0144715	RASGEF1B	HNRNPD
PEAK006950	1.19602	0.000435548	0.0229941	0.0161041	CD53	LRIF1
PEAK081892	1.19601	0.00045121	0.0234492	0.0164229	VRK2
PEAK173808	1.19502	0.000368509	0.020663	0.0144715	PRDM14	NCOA2
PEAK188874	1.195	0.000498244	0.02498	0.0174949	TEX13C	TENM1
PEAK182559	1.19495	0.000354188	0.0202016	0.0141484	TDRD7	CCDC180
PEAK085911	1.19407	0.000444141	0.023232	0.0162707
PEAK175259	1.19379	0.000185174	0.0136194	0.00953849	COX6C	VPS13B
PEAK156556	1.19376	0.000332019	0.019518	0.0136696	MALSU1	IGF2BP3
PEAK095691	1.1934	0.000212915	0.0149689	0.0104836	PRNT	RASSF2
PEAK101679	1.19316	0.000475822	0.0242462	0.016981	LIF	OSM
PEAK183661	1.19307	0.000193016	0.0140334	0.00982841	ORM2	AKNA
PEAK130253	1.193	9.48016e-05	0.00881511	0.00617374	NKD2	BRD9
PEAK171710	1.19299	3.3202e-06	0.000985044	0.000689884	SH2D4A	CSGALNACT1
PEAK085116	1.19232	0.000499808	0.025036	0.0175342	CNTNAP5
PEAK071467	1.19224	0.000341615	0.0198799	0.0139231	NEDD4L	ALPK2
PEAK186677	1.19195	0.000215889	0.0150848	0.0105648	GPM6B	GEMIN8
PEAK088141	1.19101	0.00025405	0.0165356	0.0115808	SLC38A11	SCN3A
PEAK084525	1.19069	0.000421868	0.0225602	0.0158002	PAX8	PSD4
PEAK177747	1.19048	0.000352295	0.020135	0.0141017	FAM49B	ASAP1
PEAK094697	1.19027	1.77138e-05	0.00294902	0.00206537	ARL4C	SPP2
PEAK058175	1.18994	5.29335e-06	0.00133096	0.00093215
PEAK030088	1.18992	0.000348498	0.0200662	0.0140535
PEAK138469	1.18963	0.000341861	0.0198799	0.0139231	FTMT	PRR16
PEAK110431	1.18957	8.35684e-05	0.00811078	0.00568045	CHST2	U2SURP
PEAK111702	1.18953	0.000138811	0.0113281	0.00793376	RAP2B	P2RY1
PEAK057467	1.18924	0.000108221	0.00965383	0.00676114	PDE8A	SLC28A1
PEAK110416	1.18849	0.000433907	0.0229512	0.0160741	PCOLCE2	PAQR9
PEAK177696	1.18828	1.94019e-05	0.00316141	0.00221412	FAM49B	ASAP1
PEAK054264	1.18757	0.000301191	0.0184348	0.0129109	TMOD2	SCG3
PEAK004177	1.18674	0.000433864	0.0229512	0.0160741	NRDC	RAB3B
PEAK055542	1.18646	8.10208e-05	0.00797034	0.00558209	ANKDD1A	PLEKHO2
PEAK139621	1.1863	6.9333e-06	0.00161339	0.00112995	CDKN2AIPNL	JADE2
PEAK002628	1.18571	0.00032878	0.0193745	0.0135691	MATN1
PEAK034846	1.1853	0.000486045	0.0245863	0.0172192	OR2AT4
PEAK146354	1.18525	0.000211292	0.0148979	0.0104339	MBOAT1	ID4
PEAK053711	1.18504	4.02354e-05	0.00503101	0.00352351	TRIM69	B2M
PEAK116752	1.1848	0.000374974	0.0208945	0.0146336	FNDC3B	TMEM212
PEAK049991	1.18472	1.28292e-05	0.00240069	0.00168134	ANKRD10	ING1
PEAK128270	1.18465	0.000418579	0.0224388	0.0157152	LRBA	MAB21L2
PEAK040628	1.18435	0.000391568	0.0214437	0.0150182	EPS8	STRAP
PEAK077124	1.18425	0.000370443	0.0207231	0.0145136	ZNF471
PEAK039279	1.18416	0.000522286	0.0257992	0.0180687	ETS1
PEAK156464	1.18397	8.07862e-06	0.00176171	0.00123383
PEAK178038	1.18384	0.000527955	0.0259654	0.0181851	NDRG1	ST3GAL1
PEAK116800	1.18373	0.000176471	0.0132362	0.00927007	FNDC3B	GHSR
PEAK063902	1.18351	0.000527429	0.0259652	0.018185	MED9	NT5M
PEAK037082	1.18336	0.000172894	0.0130834	0.00916309	PDGFD	CASP4
PEAK001518	1.18289	0.000268183	0.0171664	0.0120226	ARHGEF10L	RCC2
PEAK075812	1.18254	0.00049393	0.0248193	0.0173824	TSHZ3
PEAK003430	1.18233	0.000108666	0.00968169	0.00678065	FOXO6	SCMH1
PEAK132359	1.1822	0.000527221	0.0259638	0.0181839	IL31RA	IL6ST
PEAK182753	1.18181	0.00034742	0.0200273	0.0140263	INVS	TEX10
PEAK039311	1.18178	0.000460286	0.0237914	0.0166625	KCNJ1	FLI1
PEAK141606	1.18151	2.95977e-05	0.00407682	0.00285523	PPP1R2P3	TIMD4
PEAK058930	1.18072	2.88783e-05	0.00402558	0.00281935	CHSY1	SELENOS
PEAK109047	1.18057	0.000418804	0.0224388	0.0157152	MAATS1
PEAK132390	1.1803	0.000528457	0.0259654	0.0181851	MAP3K1	IL6ST
PEAK177188	1.18029	0.000475391	0.0242462	0.016981	ZNF572	MTSS1
PEAK175117	1.18009	0.000260071	0.0168077	0.0117714	MTDH	TSPYL5
PEAK140994	1.18001	0.000466758	0.0240088	0.0168148	PPARGC1B	PDE6A
PEAK112212	1.17974	0.000290818	0.0180786	0.0126615	ENSG00000240045	PLCH1
PEAK073501	1.17794	6.18731e-05	0.00669581	0.00468947	ZNF516	ZNF236
PEAK180781	1.17794	0.000539252	0.0262782	0.0184041	DNAJA1	SMU1
PEAK106328	1.17793	0.000286833	0.0179636	0.0125809	DNAH1	GLYCTK
PEAK027811	1.17765	0.00053964	0.0262782	0.0184041	ZCCHC24	PPIF
PEAK093540	1.17765	0.000448827	0.0233862	0.0163787	TNP1	TNS1
PEAK025691	1.17699	0.000520574	0.0257758	0.0180523	ABI1	PDSS1
PEAK048277	1.1769	0.000542238	0.0263119	0.0184278	RNASEH2B	KCNRG
PEAK046555	1.17643	0.000523697	0.0258339	0.018093	MAP1LC3B2	MED13L
PEAK186649	1.17622	0.000546697	0.0264227	0.0185053	RAB9A
PEAK044524	1.17613	0.000212061	0.014916	0.0104466	C12orf50
PEAK047056	1.17612	7.63297e-05	0.007663	0.00536685	UBC
PEAK157779	1.17603	0.000339724	0.0198031	0.0138693	ZMIZ2	OGDH
PEAK059640	1.17591	0.000293911	0.0181724	0.0127272
PEAK183458	1.17511	0.000499961	0.025036	0.0175342	UGCG	SUSD1
PEAK182711	1.175	0.00053061	0.0260395	0.018237	NR4A3	SEC61B
PEAK047694	1.17479	0.00054841	0.0264528	0.0185264	MEDAG	ALOX5AP
PEAK096329	1.17465	0.000250731	0.0164315	0.0115079	MGME1	BANF2
PEAK157885	1.17437	0.000142437	0.0115017	0.00805528	ADCY1	RAMP3
PEAK108907	1.17425	6.76631e-05	0.00708399	0.00496133
PEAK102041	1.17336	0.000119302	0.0102782	0.00719844	TMPRSS6	IL2RB
PEAK070290	1.17267	0.000553484	0.0265622	0.018603	PIK3C3
PEAK103191	1.1722	9.22592e-05	0.00864815	0.00605681	LRRN1	CRBN
PEAK175261	1.1721	0.000531653	0.0260638	0.018254	COX6C	VPS13B
PEAK133069	1.17194	1.5045e-05	0.00265009	0.00185601	MAST4	SREK1
PEAK042875	1.17117	0.000353579	0.0201827	0.0141351	PPM1H	MON2
PEAK006116	1.17103	0.000501664	0.0250954	0.0175758	PKN2	LMO4
PEAK041542	1.17063	5.28074e-05	0.00604757	0.00423546	GXYLT1	PDZRN4
PEAK024414	1.16977	0.000356744	0.0202997	0.0142171	AKR1E2	KLF6
PEAK162641	1.16934	0.000410451	0.0221284	0.0154978
PEAK086221	1.16919	0.000405459	0.0219567	0.0153776	ZEB2
PEAK009009	1.16909	0.0004631	0.0238798	0.0167244	FCGR2A	CFAP126
PEAK006391	1.16897	0.000547232	0.026431	0.0185111	BCAR3	FNBP1L
PEAK084366	1.16871	7.36997e-05	0.00749311	0.00524786	BCL2L11	ACOXL
PEAK015879	1.16823	9.54543e-05	0.00884537	0.00619493	ZNF281	KIF14
PEAK031815	1.16768	0.000565459	0.026901	0.0188403	MRGPRX2	ZDHHC13
PEAK058792	1.16736	0.000226365	0.0155762	0.0109089	LYSMD4	ADAMTS17
PEAK045557	1.16707	0.000116507	0.0101323	0.00709626	ANKS1B	FAM71C
PEAK026189	1.16686	4.60103e-05	0.00550728	0.00385707	ZNF32	CXCL12
PEAK082254	1.16675	5.4635e-05	0.00614575	0.00430422	LGALSL	PELI1
PEAK066718	1.16649	1.46557e-05	0.00260366	0.0018235	WIPI1
PEAK020927	1.16636	0.000122511	0.0104855	0.00734361	ACTA1	NUP133
PEAK183739	1.16628	0.000533314	0.0261225	0.0182951	TNFSF8	TNC
PEAK000815	1.16623	7.61981e-05	0.00765507	0.00536129	H6PD	GPR157
PEAK066827	1.16608	0.000441117	0.0231394	0.0162058	KCNJ2
PEAK081675	1.16591	0.000394982	0.0215496	0.0150924	RTN4	EML6
PEAK154262	1.16566	0.000506375	0.0252786	0.0177041	PRKN	QKI
PEAK108384	1.16534	1.90617e-05	0.00311994	0.00218507	CD47	BBX
PEAK129395	1.16472	0.000142647	0.0115058	0.00805818	HPGD	GLRA3
PEAK050245	1.16439	7.80076e-05	0.00777105	0.00544252	RNASE10	PNP
PEAK146600	1.16436	0.000534364	0.0261564	0.0183188	NRSN1
PEAK186599	1.16421	0.00021648	0.0151051	0.010579	TLR7	PRPS2
PEAK151575	1.16407	0.000563168	0.0268359	0.0187947	FYN	WISP3
PEAK163669	1.16365	3.49201e-06	0.00101332	0.000709685	MDFIC	TFEC
PEAK110360	1.16356	0.000229883	0.0157144	0.0110057	RNF7	RASA2
PEAK002711	1.1635	0.000536753	0.0262557	0.0183884	TINAGL1	SERINC2
PEAK064754	1.16336	0.0005377	0.0262782	0.0184041	ARHGAP23	SRCIN1
PEAK081508	1.16288	1.7076e-06	0.000623428	0.000436623	CHAC2
PEAK025567	1.16247	6.04687e-05	0.00660035	0.00462261	KIAA1217	ARHGAP21
PEAK110329	1.16242	0.000139487	0.0113579	0.00795458	ZBTB38	PXYLP1
PEAK105847	1.16228	0.000471221	0.0241289	0.0168989	CCDC12	SETD2
PEAK177186	1.16197	0.000508701	0.0253419	0.0177484	ZNF572	MTSS1
PEAK059705	1.16172	0.00052663	0.025953	0.0181764	USP7	C16orf72
PEAK050912	1.16075	0.000563973	0.0268572	0.0188096	VCPKMT	ARF6
PEAK007118	1.16028	0.00036585	0.0205847	0.0144167	CD58	ATP1A1
PEAK092131	1.15987	0.00054086	0.0262782	0.0184041	ICOS	CTLA4
PEAK091909	1.1595	0.00022941	0.0156965	0.0109932
PEAK036910	1.15795	0.000589698	0.0276301	0.0193509	MMP13	DCUN1D5
PEAK006062	1.15784	0.000594252	0.0277987	0.0194691	SH3GLB1	SELENOF
PEAK088981	1.1578	0.000583059	0.0274162	0.0192011
PEAK076045	1.15765	0.000565371	0.026901	0.0188403	C19orf33
PEAK086888	1.15724	0.000151779	0.0119448	0.00836564	ARL6IP6	FMNL2
PEAK097559	1.15693	0.000230531	0.0157365	0.0110212	ADA	PKIG
PEAK153236	1.15593	5.97931e-05	0.00653951	0.00458
PEAK119238	1.15583	2.35409e-05	0.00352591	0.0024694	PEX5L	USP13
PEAK157097	1.15573	0.000523141	0.0258152	0.0180799	ENSG00000250424	MINDY4
PEAK003910	1.15555	0.00019026	0.013912	0.00974339	PDZK1IP1	CYP4A22
PEAK174982	1.15517	4.82313e-07	0.000273382	0.000191465	NDUFAF6	TP53INP1
PEAK122182	1.15503	0.000599561	0.0279566	0.0195797	GP5	ATP13A3
PEAK086901	1.15501	0.000122716	0.0104969	0.00735158	ARL6IP6	FMNL2
PEAK020633	1.1547	8.44907e-05	0.00816191	0.00571626	SNAP47	ZNF678
PEAK173324	1.15462	0.000538407	0.0262782	0.0184041	TOX
PEAK086834	1.15453	0.000204954	0.0145923	0.0102198	ARL5A	CACNB4
PEAK099395	1.15443	0.000580691	0.0273754	0.0191726
PEAK009965	1.15425	0.000197565	0.0142968	0.0100129	CD247	CREG1
PEAK029741	1.15364	0.000606097	0.0281181	0.0196927	ENO4	PNLIPRP1
PEAK186646	1.1533	0.000147767	0.0117628	0.00823816	RAB9A	TCEANC
PEAK025010	1.15326	0.000506727	0.0252793	0.0177046	ENSG00000282246	FRMD4A
PEAK081695	1.15266	5.36215e-05	0.00608816	0.00426389	RTN4
PEAK040365	1.15265	0.000132294	0.0109683	0.00768176	BCL2L14	ETV6
PEAK090852	1.15251	3.16834e-05	0.00428537	0.0030013	NABP1	MYO1B
PEAK162488	1.15226	4.85522e-05	0.00572488	0.00400946	LAMB4	NRCAM
PEAK046238	1.15223	0.000597209	0.027889	0.0195323
PEAK084049	1.15168	4.76587e-05	0.00564889	0.00395625	FHL2	C2orf49
PEAK155050	1.15156	1.53654e-06	0.000581374	0.00040717	AP5Z1	FOXK1
PEAK095800	1.1512	0.000587833	0.0275701	0.0193089	FERMT1	BMP2
PEAK031864	1.1508	0.000474839	0.0242462	0.016981	DBX1	NAV2
PEAK103538	1.15061	0.000379154	0.0210326	0.0147304	VGLL4	ATG7
PEAK025616	1.15051	0.000614876	0.0283978	0.0198886	ARHGAP21	PRTFDC1
PEAK102732	1.15047	0.00046082	0.0237959	0.0166656	NUP50	PHF21B
PEAK156637	1.15016	0.000594123	0.0277987	0.0194691
PEAK010638	1.14997	0.000147589	0.0117628	0.00823816	DNM3	METTL13
PEAK042577	1.14966	0.000306139	0.0186553	0.0130654
PEAK107020	1.14961	0.000581708	0.0274024	0.0191915	KBTBD8	LRIG1
PEAK082602	1.14904	0.00044416	0.023232	0.0162707	ANTXR1	GFPT1
PEAK075726	1.14898	0.000344924	0.0199545	0.0139753	UQCRFS1
PEAK173689	1.1489	0.000327577	0.0193505	0.0135523	ARFGEF1	CPA6
PEAK012463	1.14841	0.000603077	0.0280226	0.0196258	APOBEC4	COLGALT2
PEAK127020	1.1484	0.00055466	0.026587	0.0186204	ANXA5	TMEM155
PEAK085610	1.14838	0.000613512	0.0283447	0.0198515	MGAT5	NCKAP5
PEAK096961	1.14832	0.000478298	0.0243097	0.0170255	MAP1LC3A	PIGU
PEAK083583	1.14828	0.000464413	0.023922	0.016754	FAHD2A	KCNIP3
PEAK109186	1.14805	0.000228009	0.0156303	0.0109468	PARP15
PEAK164205	1.14754	0.000380772	0.0210993	0.0147771	CFTR	ASZ1
PEAK066701	1.14754	0.000324733	0.0192549	0.0134853	AMZ2	KPNA2
PEAK189440	1.14736	0.000238639	0.0160858	0.0112658	MAMLD1	HSFX4
PEAK084348	1.14731	0.000137514	0.0112602	0.00788614	BCL2L11	ACOXL
PEAK020648	1.14646	0.000580042	0.0273536	0.0191573	JMJD4	PRSS38
PEAK023915	1.14625	2.75292e-05	0.00393157	0.00275351	ZNF124	ZNF496
PEAK096794	1.14575	0.000334323	0.019606	0.0137312	TM9SF4	PLAGL2
PEAK137068	1.14565	0.000338608	0.0197653	0.0138428	MAN2A1
PEAK107682	1.14564	0.000556514	0.0266408	0.0186581	EPHA3	C3orf38
PEAK131525	1.14547	0.000624031	0.0286085	0.0200362	SLC1A3	RANBP3L
PEAK050916	1.14516	0.000578226	0.0272945	0.0191159	VCPKMT	ARF6
PEAK036896	1.14516	0.000609268	0.0282202	0.0197643	MMP12	MMP13
PEAK171987	1.1451	9.9934e-06	0.00203317	0.00142395	ADAM7	ADAMDEC1
PEAK045790	1.14495	0.00045926	0.0237743	0.0166505	STAB2	ASCL1
PEAK171001	1.14477	0.000135781	0.0111599	0.0078159	DLGAP2	TDRP
PEAK052436	1.14477	0.000437579	0.0230617	0.0161515	SERPINA6	SERPINA1
PEAK139672	1.14459	0.000440874	0.0231394	0.0162058	PITX1	H2AFY
PEAK180399	1.1441	0.000219251	0.0151944	0.0106415	DMRTA1
PEAK031360	1.14363	0.000284677	0.0178747	0.0125187	LYVE1	MRVI1
PEAK110437	1.14349	0.000246469	0.0163023	0.0114175	CHST2	SLC9A9
PEAK128340	1.1434	0.000230502	0.0157365	0.0110212	TMEM154	TIGD4
PEAK142539	1.14329	9.50552e-05	0.00882523	0.00618082	RARS	WWC1
PEAK125021	1.14313	0.000606516	0.0281286	0.0197001	SLC4A4	GC
PEAK110482	1.14301	2.43574e-05	0.00361321	0.00253054	SLC9A9	CHST2
PEAK186543	1.14271	0.000416592	0.0223684	0.0156659	AMELX	ARHGAP6
PEAK074038	1.14186	0.000401253	0.0217694	0.0152464	BTBD2	MKNK2
PEAK108426	1.14183	0.000541983	0.0263083	0.0184252	MYH15	HHLA2
PEAK038078	1.14182	0.000632508	0.0288382	0.0201971	RBM7	NNMT
PEAK129887	1.14149	2.22584e-05	0.00341665	0.00239288	ENPP6	IRF2
PEAK130693	1.14129	0.000636924	0.0289581	0.020281	SEMA5A
PEAK101848	1.14118	2.79165e-06	0.000878322	0.00061514	SYN3	LARGE1
PEAK043213	1.14105	5.1999e-05	0.00597726	0.00418622	RAP1B	MDM1
PEAK026008	1.14095	0.000232601	0.0158259	0.0110838	PARD3	CUL2
PEAK139230	1.14084	0.000405727	0.0219631	0.015382	CHSY3	HINT1
PEAK161740	1.14073	0.000341823	0.0198799	0.0139231	SERPINE1	TRIM56
PEAK125625	1.13999	3.25315e-06	0.000971085	0.000680107	CDS1	WDFY3
PEAK181148	1.13989	0.000113368	0.00994246	0.00696328	SLC25A51	SHB
PEAK071804	1.13914	0.000205813	0.014632	0.0102476	RNF152	PIGN
PEAK135334	1.13909	0.000174917	0.0132023	0.00924632	SLF1	MCTP1
PEAK130560	1.1389	0.000488059	0.0246177	0.0172412
PEAK067477	1.13833	0.000117769	0.0101995	0.0071433	SOCS3	TMEM235
PEAK129886	1.13823	0.000434627	0.0229768	0.016092	ENPP6	IRF2
PEAK117812	1.13805	2.629e-06	0.000838006	0.000586904	NAALADL2
PEAK030203	1.13745	7.80994e-05	0.00777105	0.00544252	FAM53B	LHPP
PEAK145577	1.1373	0.000538137	0.0262782	0.0184041	CD83	RNF182
PEAK131424	1.13689	3.82825e-05	0.00487469	0.00341403	ZFR	SUB1
PEAK130562	1.13644	6.23217e-05	0.00671791	0.00470495
PEAK127078	1.13635	0.000431455	0.0228723	0.0160188	FGF2	BBS12
PEAK025557	1.13618	4.63824e-06	0.00122402	0.00085725	KIAA1217
PEAK098579	1.13614	0.000564078	0.0268572	0.0188096	APCDD1L	VAPB
PEAK040468	1.13572	0.000657269	0.0295875	0.0207218	EMP1	GRIN2B
PEAK153965	1.13571	0.000461147	0.0238043	0.0166716	SYTL3	EZR
PEAK032331	1.13561	0.000538116	0.0262782	0.0184041	C11orf91	KIAA1549L
PEAK058421	1.13535	0.000654404	0.0294916	0.0206547	NR2F2
PEAK183745	1.13499	0.000243475	0.0162025	0.0113475	TNFSF8	TNC
PEAK177205	1.13497	6.44902e-05	0.00687478	0.00481481	TRIB1	NSMCE2
PEAK045559	1.13475	0.000346366	0.0199759	0.0139903	ANKS1B	FAM71C
PEAK088531	1.13451	0.000539074	0.0262782	0.0184041	KLHL23	PHOSPHO2
PEAK108390	1.13426	0.000442741	0.0232078	0.0162538	CD47	BBX
PEAK059836	1.1337	0.000431396	0.0228723	0.0160188	SOCS1	CLEC16A
PEAK010449	1.13304	5.06803e-05	0.00590614	0.00413641	PRRX1	GORAB
PEAK020824	1.13294	0.000382655	0.0211196	0.0147913	TMEM78	RHOU
PEAK149572	1.1326	0.000561898	0.0267961	0.0187669	OGFRL1	B3GAT2
PEAK104619	1.13258	0.000551196	0.0265065	0.018564	STT3B	GADL1
PEAK133734	1.13244	0.000668163	0.0298714	0.0209207	LHFPL2	SCAMP1
PEAK001063	1.13226	0.000664088	0.029762	0.020844	FBXO6	MAD2L2
PEAK058021	1.1317	0.000626954	0.0286848	0.0200896	SLCO3A1	SV2B
PEAK078205	1.13165	2.28686e-05	0.00347729	0.00243535	ODC1	NOL10
PEAK142944	1.13151	0.000667371	0.0298577	0.0209111	ERGIC1	DUSP1
PEAK110453	1.13129	0.000618877	0.0284392	0.0199177	CHST2	SLC9A9
PEAK037749	1.13109	0.000327825	0.0193521	0.0135534	ARHGAP20	COLCA2
PEAK139953	1.13081	0.000668019	0.0298714	0.0209207	DNAJC18
PEAK057716	1.13056	0.000601526	0.0279901	0.0196031	ABHD2	RLBP1
PEAK052245	1.13025	0.000662515	0.0297409	0.0208293
PEAK010099	1.12983	0.000445403	0.0232887	0.0163104	TBX19	XCL2
PEAK134061	1.12924	0.000381143	0.0210993	0.0147771	VCAN	XRCC4
PEAK045724	1.1292	0.000276613	0.0175499	0.0122912	DRAM1	WASHC3
PEAK166948	1.12896	0.000676997	0.0302048	0.0211542	KLF14	MKLN1
PEAK045265	1.12835	0.000647024	0.0292619	0.0204938	LTA4H	ELK3
PEAK139356	1.12784	0.000681396	0.0303175	0.0212331	RAPGEF6	CDC42SE2
PEAK171772	1.12766	0.000579781	0.0273502	0.0191549	LZTS1
PEAK152656	1.12747	0.000111823	0.00986632	0.00690996	ALDH8A1	HBS1L
PEAK098279	1.12745	0.000560189	0.026764	0.0187444	ZNF217	BCAS1
PEAK001292	1.12723	0.000140273	0.0113837	0.00797266	EFHD2	TMEM51
PEAK090840	1.1272	0.000246976	0.0163153	0.0114266	NABP1	MYO1B
PEAK131625	1.12705	0.000385419	0.0212427	0.0148775	LIFR	OSMR
PEAK005943	1.12643	4.97722e-05	0.00584236	0.00409175	CTBS	SSX2IP
PEAK134884	1.1263	0.00068695	0.0304438	0.0213216	ARRDC3	ADGRV1
PEAK043913	1.12627	0.000416316	0.0223684	0.0156659	SYT1	PAWR
PEAK056721	1.12604	2.95163e-06	0.000914822	0.000640703	RPP25	SCAMP5
PEAK158285	1.12596	0.000643257	0.0291549	0.0204189	GRB10	COBL
PEAK060807	1.12586	7.00257e-05	0.00724319	0.00507283	TP53TG3D	ZNF267
PEAK124738	1.12568	0.000178501	0.0133156	0.00932568
PEAK032811	1.12537	5.11151e-06	0.00130561	0.000914395	PHF21A	CREB3L1
PEAK080609	1.12518	1.38219e-06	0.000544174	0.000381117	TMEM178A	MAP4K3
PEAK155082	1.12404	0.00031506	0.018918	0.0132494	RADIL
PEAK067257	1.12396	0.000141541	0.0114419	0.00801346	PRPSAP1	SPHK1
PEAK189195	1.12393	0.000691615	0.0305742	0.0214129	CD40LG	VGLL1
PEAK178359	1.12309	0.000157119	0.0122133	0.00855367
PEAK081184	1.12269	0.000470389	0.0241275	0.0168979	TTC7A	STPG4
PEAK173887	1.12232	0.000546285	0.0264115	0.0184975	EYA1	MSC
PEAK153504	1.12218	0.00068976	0.0305393	0.0213885	AKAP12	MTHFD1L
PEAK048811	1.12208	0.000686137	0.0304438	0.0213216	FBXL3	MYCBP2
PEAK051632	1.12144	0.000698066	0.0307121	0.0215095	MED6	MAP3K9
PEAK133022	1.12132	0.000183361	0.0135468	0.00948764	ERBIN	NLN
PEAK027616	1.12054	0.000705608	0.0309133	0.0216504	LRMDA
PEAK176121	1.12045	0.000171639	0.0130291	0.00912503
PEAK097783	1.12045	0.000423948	0.0226548	0.0158664	ZMYND8	EYA2
PEAK054833	1.12025	4.31469e-06	0.00116826	0.000818201	TCF12	ZNF280D
PEAK076066	1.12002	0.000693932	0.0306395	0.0214586	ACTN4	CAPN12
PEAK187637	1.12	0.000544206	0.0263625	0.0184632	HUWE1	PHF8
PEAK023502	1.11959	9.9468e-05	0.0090787	0.00635834	ADSS	ZBTB18
PEAK086022	1.11925	0.000598643	0.0279234	0.0195564	LRP1B
PEAK051301	1.11909	0.000583062	0.0274162	0.0192011	HIF1A	ENSG00000258989
PEAK019538	1.11908	1.14678e-05	0.00224534	0.00157254	HLX	DUSP10
PEAK177232	1.11877	8.23065e-05	0.00802521	0.00562052	TRIB1	NSMCE2
PEAK096243	1.1181	0.000458471	0.0237419	0.0166278	KIF16B
PEAK174965	1.11787	0.000681983	0.0303344	0.0212449	CCNE2	INTS8
PEAK146944	1.11784	0.00025884	0.0167654	0.0117418	ZNF184	HIST1H2BL
PEAK073075	1.11781	0.00070932	0.0309702	0.0216902	NETO1
PEAK062854	1.11748	0.000119313	0.0102782	0.00719844	CMIP	GAN
PEAK184357	1.11725	0.000358249	0.020336	0.0142425	NEK6	LHX2
PEAK098179	1.11709	0.00065724	0.0295875	0.0207218	ZFP64	TSHZ2
PEAK179573	1.11604	0.000250662	0.0164315	0.0115079	UHRF2	GLDC
PEAK116246	1.11567	2.12378e-06	0.000731379	0.000512227	GPR160	SEC62
PEAK186761	1.11548	0.000657594	0.0295929	0.0207257	NHS	REPS2
PEAK171959	1.11539	0.000565823	0.0269096	0.0188463	NKX2-6	STC1
PEAK180702	1.11467	0.000719881	0.0312286	0.0218712
PEAK131312	1.11434	0.000676047	0.0301809	0.0211375
PEAK189174	1.11415	6.19153e-05	0.00669581	0.00468947	FHL1	SLC9A6
PEAK041139	1.11394	9.23524e-05	0.00864815	0.00605681	FAR2	CCDC91
PEAK088116	1.11351	3.05682e-06	0.000937882	0.000656853	COBLL1	SLC38A11
PEAK084647	1.11332	0.000636926	0.0289581	0.020281	CCDC93	DDX18
PEAK144592	1.11327	5.62734e-05	0.00628635	0.0044027	TXNDC5
PEAK123439	1.11327	0.000717569	0.0311748	0.0218335
PEAK156478	1.1131	0.000426517	0.022717	0.0159101
PEAK023525	1.11256	2.54164e-05	0.00371358	0.00260084	DESI2	CATSPERE
PEAK089096	1.1125	0.000355861	0.0202653	0.014193	NFE2L2	HNRNPA3
PEAK036271	1.11247	0.000117845	0.0102	0.00714365
PEAK177566	1.11234	0.000426049	0.022717	0.0159101	MYC
PEAK141221	1.1121	0.000313582	0.018876	0.0132199	TNIP1	ANXA6
PEAK026723	1.11207	0.000663729	0.029762	0.020844	MRLN	CCDC6
PEAK133641	1.11206	0.000349566	0.0200808	0.0140638	F2RL1	F2R
PEAK080451	1.11181	0.000314564	0.0189116	0.0132449	CDC42EP3	QPCT
PEAK005278	1.1118	0.000569551	0.0270075	0.0189149	SLC35D1	MIER1
PEAK050785	1.11151	0.000733156	0.0315415	0.0220904
PEAK124032	1.11139	0.00071972	0.0312286	0.0218712
PEAK152513	1.11103	0.00062413	0.0286085	0.0200362	VNN3	VNN2
PEAK084736	1.11084	0.000721479	0.03127	0.0219002	DBI	STEAP3
PEAK143086	1.11076	0.000184933	0.0136194	0.00953849	HGNC:24955	CPEB4
PEAK080233	1.11051	0.000277368	0.0175901	0.0123194
PEAK084453	1.11025	0.000615808	0.0283978	0.0198886	NT5DC4	SLC20A1
PEAK098148	1.11023	0.000540501	0.0262782	0.0184041	NFATC2	ATP9A
PEAK139442	1.10998	3.95593e-05	0.00497677	0.00348552	IRF1	SLC22A5
PEAK045320	1.10997	0.000116252	0.0101222	0.00708919	CFAP54	CDK17
PEAK047050	1.10996	0.000560866	0.0267875	0.0187609	SCARB1	UBC
PEAK000896	1.10986	0.00043363	0.0229512	0.0160741	PIK3CD	CLSTN1
PEAK085015	1.10851	3.80087e-05	0.00486108	0.0034045	CLASP1	NIFK
PEAK152906	1.10849	0.000208061	0.0147333	0.0103186	TXLNB	CITED2
PEAK069535	1.1083	0.000112271	0.0098879	0.00692507	DSG2	DSG3
PEAK147778	1.10827	2.71681e-05	0.00388736	0.00272254	PIM1	FGD2
PEAK128384	1.10744	0.000747796	0.03202	0.0224255	TLR2	TMEM131L
PEAK095637	1.10719	0.00015105	0.0119131	0.00834347	SMOX	RNF24
PEAK040002	1.10707	0.000711893	0.0310393	0.0217386	KCNA5	KCNA1
PEAK152575	1.10641	0.000752423	0.0321803	0.0225377	TBPL1	SLC2A12
PEAK123344	1.1064	0.000137354	0.0112534	0.00788141	SLC2A9	DRD5
PEAK152828	1.10629	0.000393012	0.0214743	0.0150397	TNFAIP3	PERP
PEAK036914	1.10605	0.000427279	0.0227327	0.015921	MMP13	DCUN1D5
PEAK079309	1.10598	0.000428059	0.0227621	0.0159417	APOB
PEAK142487	1.10586	0.000435664	0.0229941	0.0161041
PEAK128019	1.10537	6.31481e-06	0.00151048	0.00105788	MMAA	ZNF827
PEAK141018	1.10536	0.000754129	0.0322073	0.0225566	TIGD6	CSF1R
PEAK094067	1.10509	1.42783e-06	0.000554648	0.000388452	CUL3	DOCK10
PEAK075822	1.10461	0.000756528	0.0322895	0.0226142	DPY19L3	ZNF507
PEAK006324	1.10447	0.000154559	0.0120658	0.00845038	GFI1	EVI5
PEAK146431	1.10442	0.000659632	0.029648	0.0207642	SOX4	CDKAL1
PEAK156712	1.10422	3.14244e-07	0.000203392	0.000142447	NPVF	NFE2L3
PEAK102204	1.1041	0.000495002	0.0248475	0.0174022	MAFF	TMEM184B
PEAK094693	1.10401	0.000498908	0.0250005	0.0175093	ARL4C	SPP2
PEAK169534	1.10314	0.000315522	0.0189331	0.0132599	CUL1
PEAK098134	1.10273	0.000483567	0.0245015	0.0171598	NFATC2	ATP9A
PEAK156127	1.1022	0.000768786	0.032631	0.0228534	SNX13	ENSG00000283321
PEAK125396	1.10193	0.000769704	0.0326415	0.0228607	PRDM8	ANTXR2
PEAK051821	1.10177	5.52244e-05	0.00619135	0.00433616	FLVCR2	BATF
PEAK004384	1.10088	0.000745685	0.0319672	0.0223885	MRPL37	SSBP3
PEAK123441	1.10086	0.000375013	0.0208945	0.0146336
PEAK159523	1.10054	0.000362581	0.0204957	0.0143544	MAGI2
PEAK076178	1.10038	0.000510728	0.0254179	0.0178017	LTBP4	NUMBL
PEAK147200	1.10018	0.000267211	0.0171313	0.011998	PRR3	RPP21
PEAK093295	1.10014	0.000210365	0.0148469	0.0103982	VWC2L	SPAG16
PEAK142019	1.09998	1.38645e-05	0.00249855	0.00174988	PTTG1	ATP10B
PEAK129882	1.09975	0.000536194	0.0262371	0.0183754	ENPP6	IRF2
PEAK007111	1.09972	0.000555645	0.0266156	0.0186404	ATP1A1	CD58
PEAK016186	1.09861	0.000234505	0.0159257	0.0111537	GPR37L1	ELF3
PEAK021035	1.09831	0.000768203	0.032631	0.0228534	GALNT2	PGBD5
PEAK037316	1.09811	0.000759118	0.0323811	0.0226784	AASDHPPT	GUCY1A2
PEAK156551	1.09725	0.000781677	0.0329791	0.0230972	MALSU1	IGF2BP3
PEAK032543	1.09669	0.000629638	0.0287524	0.020137	RAG2
PEAK095680	1.09667	0.000697562	0.0306993	0.0215005	ADRA1D	PRNP
PEAK153111	1.09644	0.000647724	0.0292717	0.0205006	HIVEP2	ADGRG6
PEAK131117	1.09616	0.000295741	0.0182301	0.0127676
PEAK075814	1.09599	0.000544547	0.0263625	0.0184632	ZNF507	TSHZ3
PEAK160802	1.09534	0.000162096	0.0125253	0.00877219	FZD1	CDK14
PEAK017748	1.09521	0.000296954	0.0182717	0.0127967	ENSG00000284299	HHAT
PEAK180491	1.09492	2.28139e-05	0.00347264	0.00243209
PEAK021649	1.09483	3.22097e-06	0.000965435	0.00067615	SLC35F3	KCNK1
PEAK036529	1.09466	0.000718684	0.0311953	0.0218479	JRKL
PEAK175308	1.09411	0.000548795	0.0264551	0.018528	RNF19A	ANKRD46
PEAK052176	1.094	0.000783483	0.0330225	0.0231276	FOXN3	TTC8
PEAK087554	1.09388	0.000127139	0.0107117	0.00750199
PEAK058178	1.09298	0.000800472	0.0334305	0.0234133
PEAK027548	1.09293	0.000482744	0.024471	0.0171385	VCL	PLAU
PEAK140442	1.09192	0.000294473	0.018184	0.0127353	HMHB1	NR3C1
PEAK109144	1.09186	0.000616964	0.0283978	0.0198886	NDUFB4	FSTL1
PEAK093938	1.09183	0.0007674	0.0326103	0.0228389	KCNE4
PEAK087787	1.09152	2.24468e-05	0.00344194	0.00241059	DPP4	SLC4A10
[truncated: 2,513 more rows]

## Sheet: ATAC-seq Unique Regions by Cell
INA6			MM1S			RPMI
chr	start	end	chr	start	end	chr	start	end
1	921056	921253	1	899839	900108	1	817260	817507
1	941965	942163	1	918346	918564	1	906746	906986
1	1079970	1080279	1	920364	920600	1	923728	924274
1	1330984	1331319	1	922418	922661	1	991322	991580
1	1347832	1348087	1	927526	927709	1	1040684	1040961
1	1677975	1678439	1	940660	940857	1	1180539	1180751
1	1678887	1679124	1	1002029	1002226	1	1201420	1201769
1	1724256	1724619	1	1046003	1046216	1	1283825	1284036
1	1780291	1780625	1	1075091	1075377	1	1470667	1471027
1	2316552	2316716	1	1125898	1126120	1	1614439	1614736
1	2541700	2541968	1	1150203	1150398	1	1658933	1659312
1	2548117	2548349	1	1155812	1156108	1	1782823	1783113
1	3085929	3086098	1	1156972	1157192	1	1841461	1841965
1	3334701	3334898	1	1160481	1160727	1	1858689	1859058
1	3579544	3579708	1	1183157	1183355	1	1959947	1960414
1	3640959	3641113	1	1198086	1198341	1	2038917	2039158
1	3772304	3772480	1	1198988	1199152	1	2044946	2045121
1	3922210	3922574	1	1231755	1232241	1	2189516	2189875
1	4796448	4796682	1	1248115	1248678	1	2212554	2213146
1	5514697	5514923	1	1254293	1254750	1	2234428	2234654
1	5692087	5692264	1	1272952	1273153	1	2311579	2311891
1	6025435	6025662	1	1280626	1280839	1	2529332	2529574
1	6109217	6109464	1	1285095	1285332	1	2578435	2578732
1	6205791	6206137	1	1287571	1287925	1	3145271	3145528
1	6260044	6260203	1	1298816	1299053	1	3242594	3242988
1	6490560	6490828	1	1300354	1300698	1	3307061	3307656
1	6502573	6502759	1	1359947	1360174	1	3424668	3424933
1	7248408	7248681	1	1449725	1450090	1	3504248	3504492
1	7267626	7267825	1	1456782	1457078	1	3618760	3619266
1	7299963	7300157	1	1569554	1569725	1	3673096	3673930
1	7366776	7366956	1	1583516	1583797	1	5915959	5916249
1	7473743	7473957	1	1653973	1654179	1	6141548	6141879
1	7641444	7641734	1	1659076	1659253	1	6170536	6171454
1	7784627	7784839	1	1694405	1694670	1	6181215	6181602
1	8138029	8138202	1	1724226	1724564	1	6205297	6205595
1	8477254	8477605	1	1787126	1787297	1	6246675	6246966
1	9039501	9039647	1	1800708	1800882	1	6465952	6466296
1	9069624	9069912	1	1824005	1824347	1	6475464	6475766
1	9162945	9163170	1	1841379	1841554	1	6580600	6580775
1	9239793	9240082	1	1872274	1872517	1	6634748	6635219
1	9476870	9477016	1	1890143	1890420	1	6762180	6762469
1	9950470	9950626	1	1890868	1891256	1	6868572	6869270
1	10749606	10749754	1	1897242	1897437	1	7042863	7043037
1	10779781	10779942	1	1931293	1931491	1	7157405	7157822
1	11150622	11150905	1	1954140	1954459	1	7299539	7299745
1	11299231	11299437	1	1959785	1959960	1	7470991	7471508
1	11501049	11501203	1	1967175	1967367	1	7669441	7669684
1	11568778	11569050	1	1983154	1983330	1	7704604	7704798
1	11579976	11580167	1	1986660	1986940	1	7920573	7920967
1	11736410	11737075	1	2049431	2049828	1	7929693	7930022
1	12152121	12152357	1	2059810	2060045	1	7940744	7941346
1	13867796	13867943	1	2061515	2061780	1	7942319	7942661
1	13895845	13896043	1	2070650	2070904	1	7948740	7949261
1	13921462	13921685	1	2082121	2082312	1	7982266	7982533
1	15126722	15126942	1	2151919	2152185	1	7994178	7994383
1	15356323	15356505	1	2174295	2174688	1	8005162	8005425
1	16134530	16134772	1	2185971	2186136	1	8015129	8015392
1	16236337	16236571	1	2205405	2205987	1	8020126	8020635
1	16701346	16701503	1	2240520	2240904	1	8097402	8097742
1	17099398	17099565	1	2248188	2248379	1	8183254	8183534
1	17238731	17238905	1	2255849	2256221	1	8211810	8212211
1	17439643	17439857	1	2273225	2273463	1	8217225	8217594
1	17757584	17757781	1	2285162	2285374	1	8224944	8225328
1	18217457	18217628	1	2289053	2289266	1	8258964	8259259
1	18557757	18558008	1	2290199	2290491	1	8317990	8318335
1	18575601	18575798	1	2329049	2329251	1	8348967	8349571
1	18854739	18854887	1	2336129	2336381	1	8397034	8397267
1	18912999	18913307	1	2343407	2343636	1	8397536	8398167
1	18926551	18926885	1	2352298	2352478	1	8477414	8477606
1	19010990	19011300	1	2357617	2358136	1	8555094	8555606
1	20286613	20286804	1	2372087	2372614	1	8561215	8561437
1	20358945	20359218	1	2373877	2374058	1	8595929	8596331
1	20359613	20359889	1	2406453	2406690	1	8602621	8603075
1	20603969	20604219	1	2414033	2414537	1	8664200	8664483
1	20696914	20697157	1	2431645	2431868	1	8689616	8689858
1	21035056	21035218	1	2443000	2443181	1	8701023	8701702
1	21669574	21669789	1	2452552	2452816	1	8726502	8726770
1	21700227	21700417	1	2454512	2454689	1	8822922	8823138
1	21814441	21814693	1	2466148	2466463	1	8859552	8859834
1	22420412	22420661	1	2474166	2474523	1	8873678	8873895
1	22614896	22615051	1	2480692	2480986	1	8899835	8900351
1	22695267	22695449	1	2492054	2492323	1	8903626	8904137
1	22863080	22863300	1	2517281	2517753	1	8911013	8911534
1	22882193	22882595	1	2534567	2534788	1	9005206	9005458
1	23551964	23552115	1	2547796	2547976	1	9009799	9010264
1	23743896	23744052	1	2548194	2548401	1	9077974	9078366
1	24142840	24143128	1	2556288	2556592	1	9101665	9101839
1	24187210	24187408	1	2585556	2585833	1	9144968	9145731
1	24584240	24584629	1	2587323	2587511	1	9162882	9163360
1	24694300	24694543	1	2605441	2605647	1	9181236	9181715
1	25019556	25019715	1	2612085	2612307	1	9201866	9202067
1	25587426	25587569	1	2612942	2613147	1	9207069	9207603
1	25820550	25820801	1	2632454	2632728	1	9231601	9232194
1	26022929	26023185	1	2649137	2649332	1	9286655	9286922
1	26145190	26145335	1	2781274	2781551	1	9289942	9290688
1	26545736	26545913	1	2790343	2790735	1	9345547	9346078
1	26693165	26693322	1	2800218	2800639	1	9388770	9389035
1	26723417	26723630	1	2801793	2801963	1	9393034	9393653
1	26890141	26890548	1	2830298	2830466	1	9455930	9456335
1	26900076	26900381	1	2865139	2865345	1	9495050	9495687
1	26950103	26950252	1	2890902	2891091	1	9522606	9522792
1	27012872	27013118	1	2914730	2914968	1	9655192	9655574
1	27112167	27112333	1	2925366	2925651	1	9719130	9719409
1	27366968	27367132	1	2936670	2936919	1	9721490	9721942
1	27525981	27526172	1	2978408	2978571	1	9724964	9725301
1	27686475	27686662	1	2982675	2982951	1	9766870	9767063
1	28140952	28141198	1	3061972	3062157	1	9893247	9893820
1	28244770	28245031	1	3066387	3066800	1	10444904	10445142
1	28885092	28885257	1	3072105	3072336	1	10867157	10867335
1	29197747	29197928	1	3079771	3079948	1	10932179	10932435
1	29291031	29291179	1	3105320	3105587	1	10969289	10969585
1	29356731	29356940	1	3106596	3107035	1	11670782	11670952
1	29650840	29651067	1	3126563	3126730	1	11762067	11762322
1	30380485	30380653	1	3132737	3133062	1	11803574	11803782
1	30719177	30719436	1	3141844	3142172	1	11862833	11863193
1	31182502	31182669	1	3155223	3155409	1	11924742	11924925
1	31185794	31185940	1	3161589	3161767	1	11929921	11930285
1	31394791	31395055	1	3171488	3171904	1	12057455	12057698
1	31618105	31618348	1	3187954	3188144	1	12059753	12060141
1	31726148	31726477	1	3197422	3197629	1	12063172	12063998
1	31788568	31788761	1	3207527	3207822	1	12079457	12079823
1	32205452	32205689	1	3228405	3228602	1	12153415	12153702
1	32248326	32248530	1	3235041	3235303	1	12184217	12184498
1	32500604	32500834	1	3235849	3236134	1	12208824	12209089
1	32716667	32716928	1	3246007	3246467	1	12449577	12449791
1	32818938	32819201	1	3273193	3273368	1	12595915	12596205
1	34014101	34014249	1	3294994	3295184	1	12604456	12604639
1	34190774	34190962	1	3313255	3313661	1	12616557	12617352
1	34742783	34742933	1	3320932	3321200	1	12619002	12619443
1	35526661	35526813	1	3333519	3333713	1	12837619	12837882
1	35713015	35713323	1	3345531	3345763	1	13541542	13541755
1	35715528	35715709	1	3347579	3347802	1	13687319	13687647
1	36323293	36323515	1	3357176	3357355	1	13912102	13912412
1	36397668	36398027	1	3380896	3381083	1	13921332	13922338
1	37454992	37455273	1	3404992	3405216	1	13921332	13922338
1	37739326	37739558	1	3406191	3406368	1	13960520	13960776
1	38001313	38001709	1	3429665	3429969	1	13964974	13965465
1	38005389	38005533	1	3433368	3433536	1	14035383	14035678
1	38474840	38475214	1	3476451	3476791	1	14055586	14055771
1	39105752	39106078	1	3481701	3481902	1	14320541	14320898
1	39330936	39331092	1	3483569	3483862	1	14334627	14334974
1	39368204	39368443	1	3495613	3495889	1	14742315	14742669
1	39598633	39598866	1	3573526	3573733	1	14843042	14843354
1	39609720	39609929	1	3584630	3584792	1	14915417	14915594
1	40059408	40059596	1	3592318	3592517	1	14996579	14996886
1	40186356	40186706	1	3616320	3616489	1	15038223	15038581
1	40315245	40315510	1	3673413	3673606	1	15100512	15100793
1	40668877	40669037	1	3692122	3692323	1	15128480	15128953
1	40762380	40762602	1	3722503	3722689	1	15160889	15161406
1	40802674	40802915	1	3728211	3728612	1	15175928	15176633
1	41457405	41457612	1	3744458	3744648	1	15200692	15201136
1	41621176	41621409	1	3752621	3752808	1	15206937	15207547
1	41701035	41701239	1	3772814	3773304	1	15231647	15232020
1	41728790	41729083	1	3785113	3785285	1	15236425	15236965
1	41803029	41803351	1	3822358	3822520	1	15247141	15247453
1	41892375	41892714	1	3976327	3976528	1	15249130	15249437
1	43032937	43033097	1	3986431	3986734	1	15272626	15272802
1	43227391	43227539	1	4006227	4006584	1	15340406	15340672
1	43452086	43452275	1	4081137	4081312	1	15618433	15618666
1	43465348	43465526	1	4109478	4109662	1	15678678	15678859
1	43619944	43620200	1	4116691	4116885	1	15798968	15799739
1	43832333	43832528	1	4117366	4117564	1	15800216	15800597
1	44714770	44714951	1	4176961	4177158	1	15825704	15825980
1	45011118	45011403	1	4201222	4201399	1	15849425	15849616
1	45012115	45012270	1	4300389	4300595	1	15949473	15949868
1	45327288	45327565	1	4308725	4309068	1	15994514	15994844
1	45584749	45584970	1	4379559	4379996	1	16056041	16056324
1	46394287	46394562	1	4391038	4391205	1	16067232	16067599
1	46449547	46449706	1	4408819	4408999	1	16090026	16090530
1	46616611	46616935	1	4476924	4477100	1	16164252	16164655
1	48220159	48220353	1	4585515	4585780	1	16187712	16188130
1	48246811	48247034	1	4604363	4604604	1	16216308	16216523
1	48472248	48472433	1	4628298	4628499	1	16391434	16391831
1	48676951	48677141	1	4634340	4634590	1	16678105	16678335
1	51203698	51203845	1	4655845	4656074	1	16727320	16727580
1	51236842	51237081	1	4699388	4699553	1	16960484	16961162
1	51296941	51297263	1	4710008	4710268	1	16980635	16980960
1	51616963	51617112	1	4719781	4720002	1	17108741	17109052
1	52002316	52002526	1	4730756	4730932	1	17141416	17141812
1	52033363	52033837	1	4732460	4732646	1	17200640	17201044
1	52697216	52697448	1	4785527	4785730	1	17218837	17219148
1	53260041	53260200	1	4795581	4795941	1	17437671	17438739
1	54229197	54229415	1	4796490	4796862	1	17460546	17460752
1	54998775	54999111	1	4806897	4807065	1	17487903	17488557
1	55375591	55375784	1	4933146	4933322	1	17551812	17552387
1	55536623	55536773	1	4938077	4938329	1	17603394	17603777
1	60963383	60963647	1	4943816	4943981	1	17765593	17765829
1	61174534	61174683	1	4958978	4959162	1	18965576	18966156
1	61641743	61641961	1	5151270	5151456	1	19087917	19088237
1	62893227	62893423	1	5186937	5187138	1	20078407	20078700
1	62964186	62964568	1	5204427	5204754	1	20100900	20101370
1	63593774	63594101	1	5249421	5249599	1	20109384	20109852
1	63712903	63713257	1	5264670	5264919	1	20119266	20119900
1	64730177	64730407	1	5361464	5361653	1	20126010	20126595
1	64882742	64883170	1	5379780	5380116	1	20186104	20186618
1	65259868	65260041	1	5389851	5390095	1	20426948	20427168
1	67012770	67012933	1	5420433	5420784	1	20470169	20470745
1	67675830	67676115	1	5453653	5453816	1	20486222	20486535
1	67832719	67832984	1	5456633	5456833	1	20616611	20616798
1	68181441	68181900	1	5462038	5462258	1	20866971	20867544
1	68342684	68342888	1	5465875	5466123	1	20992496	20992985
1	68881754	68881963	1	5516608	5516782	1	21216855	21217025
1	69551503	69551712	1	5568741	5568942	1	21261985	21262267
1	75133744	75134092	1	5576273	5576492	1	21290458	21290900
1	75135136	75135315	1	5615969	5616167	1	21324425	21324669
1	75267857	75268034	1	5689436	5689616	1	21488824	21489000
1	78114413	78114629	1	5698301	5698573	1	21586563	21587331
1	79460903	79461133	1	5699553	5699759	1	21659228	21659624
1	81431304	81431504	1	5705077	5705342	1	21937169	21937479
1	81800358	81800524	1	5711168	5711478	1	21966329	21966701
1	81802869	81803071	1	5745774	5746205	1	22048376	22048606
1	81895008	81895446	1	5779827	5780138	1	22177445	22177667
1	83995455	83995760	1	5820143	5820378	1	22416549	22416844
1	87061965	87062116	1	5820684	5820906	1	22494345	22495205
1	87131877	87132088	1	5823056	5823300	1	22500433	22500802
1	87209236	87209398	1	5855544	5855763	1	22600499	22600998
1	87336676	87336825	1	5899807	5900026	1	22704414	22704899
1	87410904	87411089	1	5956641	5956937	1	22708392	22708675
1	87872279	87872465	1	5967006	5967207	1	22739726	22740271
1	89552737	89553022	1	6002211	6002408	1	22750109	22750937
1	90822080	90822285	1	6033816	6034004	1	22862078	22862301
1	90969397	90969543	1	6049386	6049563	1	23202238	23202508
1	91693627	91693793	1	6081757	6082028	1	23216908	23217098
1	91804593	91804813	1	6098922	6099104	1	23422436	23422605
1	92461873	92462026	1	6119340	6119507	1	23424862	23425101
1	92957197	92957478	1	6127750	6128145	1	23637524	23637883
1	92960507	92960798	1	6227933	6228312	1	23720758	23720945
1	92968268	92968434	1	6245110	6245292	1	23791647	23791929
1	93080361	93080555	1	6262604	6262862	1	23904610	23905095
1	93448585	93448832	1	6269518	6269831	1	23964410	23965218
1	93704086	93704317	1	6280792	6281032	1	24192003	24192202
1	100536153	100536336	1	6308865	6309132	1	24277551	24277796
1	107359749	107359970	1	6327066	6327414	1	24351000	24351604
1	107885836	107886006	1	6359761	6359948	1	24365312	24365601
1	107935424	107935697	1	6374332	6374532	1	24413476	24413906
1	108011496	108011822	1	6413204	6413398	1	24541120	24541371
1	109249533	109249860	1	6423665	6423895	1	24559147	24559602
1	109271968	109272136	1	6437966	6438247	1	24688652	24688952
1	109640239	109640473	1	6475643	6475899	1	24722820	24723116
1	109671045	109671209	1	6503164	6503330	1	24769675	24770534
1	109910846	109911333	1	6508874	6509063	1	24898133	24898573
1	110419983	110420167	1	6513599	6513865	1	24955138	24955627
1	110583586	110583841	1	6535950	6536228	1	24972234	24972819
1	110630862	110631015	1	6543794	6543991	1	25030746	25031068
1	110875261	110875530	1	6574780	6575002	1	25037298	25037902
1	111221691	111222020	1	6601368	6601635	1	25101505	25101808
1	111600664	111601298	1	6632262	6632540	1	25237110	25237533
1	112369791	112369952	1	6673883	6674059	1	25435647	25436101
1	112466256	112466528	1	6740772	6741087	1	25607463	25607655
1	112508687	112508957	1	6785894	6786082	1	25659214	25659396
1	113142965	113143192	1	6806040	6806216	1	25737093	25737389
1	113940604	113940792	1	6822590	6822772	1	25744035	25744531
1	114353367	114353618	1	6901562	6901739	1	25787047	25787388
1	114756071	114756239	1	6912300	6912557	1	25796759	25797108
1	116020827	116021100	1	6922195	6922598	1	25810773	25811259
1	116111302	116111473	1	6939918	6940619	1	26378219	26378639
1	116139066	116139310	1	6982502	6982953	1	26682626	26683071
1	117368677	117368854	1	6990586	6990797	1	26771512	26772112
1	117615589	117615768	1	7016441	7016604	1	26799631	26800296
1	117633495	117633638	1	7019658	7019921	1	26833538	26833868
1	117643054	117643210	1	7020850	7021103	1	26966842	26967102
1	117658841	117659051	1	7022861	7023116	1	27097339	27097669
1	117672068	117672258	1	7057459	7057701	1	27136157	27136439
1	117674567	117674858	1	7070436	7070654	1	27391507	27391803
1	119871077	119871337	1	7076660	7076827	1	27395456	27395637
1	143720260	143720453	1	7081689	7081950	1	27556872	27557723
1	145708187	145708449	1	7145843	7146147	1	27575705	27576172
1	146035568	146035783	1	7148579	7148778	1	27603208	27603571
1	147721865	147722009	1	7162618	7162909	1	27609351	27609808
1	149899478	149899713	1	7186453	7186657	1	27689597	27690430
1	150293726	150293890	1	7250372	7250678	1	27863179	27863497
1	150979413	150979625	1	7346062	7346283	1	28105160	28105414
1	151070395	151070799	1	7404491	7405019	1	28354355	28354616
1	152125987	152126288	1	7431443	7431760	1	28510781	28511017
1	153396377	153396555	1	7478897	7479142	1	28785213	28785436
1	153510903	153511141	1	7488093	7488320	1	28831032	28831214
1	153545108	153545253	1	7489290	7489554	1	28882121	28882386
1	153566741	153566980	1	7526948	7527313	1	29123717	29124968
1	153568670	153568853	1	7535231	7535558	1	29237475	29237736
1	153678342	153678588	1	7539007	7539309	1	29793106	29793293
1	154174765	154175049	1	7628952	7629224	1	30191221	30191567
1	154324733	154324890	1	7661985	7662176	1	30525971	30526389
1	154327581	154327757	1	7686706	7686970	1	30651953	30652682
1	154445074	154445434	1	7698397	7698576	1	30744217	30744600
1	154745293	154745473	1	7715862	7716067	1	30746078	30746730
1	155029766	155029912	1	7772098	7772267	1	30747352	30747565
1	155085896	155086270	1	7783384	7783629	1	30762601	30762934
1	155172714	155172955	1	7804090	7804299	1	30887507	30888222
1	155226808	155227114	1	7827776	7827955	1	31013547	31013817
1	155323372	155323696	1	7837795	7838012	1	31152586	31152768
1	155472019	155472188	1	7891645	7891870	1	31162749	31162931
1	155857172	155857378	1	7901282	7901489	1	31483328	31483789
1	155911292	155911530	1	7942362	7942609	1	31487287	31487634
1	155951071	155951223	1	7972862	7973089	1	31523061	31523304
1	156082594	156082919	1	7980256	7980507	1	31573908	31574257
1	156084997	156085140	1	7982251	7982420	1	31587866	31588195
1	156291689	156291888	1	7986017	7986313	1	31618053	31618357
1	156377085	156377292	1	7989772	7990000	1	31705262	31705440
1	156383096	156383364	1	7994193	7994374	1	31745495	31745860
1	156524311	156524844	1	8025906	8026822	1	31762733	31763058
1	156627358	156627665	1	8078257	8078448	1	31798467	31798999
1	156689477	156689635	1	8083087	8083326	1	31815995	31816206
1	156816581	156816933	1	8116805	8116986	1	31928606	31929030
1	157163687	157163871	1	8169824	8170159	1	31984846	31985154
1	157363741	157363995	1	8203623	8203801	1	32215585	32216012
1	157551214	157551406	1	8216142	8216366	1	32336010	32336335
1	157566556	157566736	1	8217316	8217495	1	32345457	32345787
1	157580221	157580431	1	8221589	8221776	1	32431842	32432279
1	157830843	157831131	1	8325565	8325826	1	32695256	32695577
1	158203909	158204229	1	8409552	8409956	1	32712288	32712535
1	159829368	159829688	1	8422341	8422518	1	32872656	32872861
1	159869326	159869508	1	8539054	8539242	1	32886493	32886784
1	160062972	160063148	1	8549171	8549347	1	32901188	32901665
1	160101122	160101265	1	8570397	8570619	1	32962364	32962572
1	160681597	160681751	1	8593621	8593869	1	32989131	32989527
1	160740239	160740467	1	8596012	8596248	1	33050262	33050798
1	161038493	161038781	1	8704864	8705053	1	33181894	33182328
1	161045267	161045422	1	8723762	8723980	1	33328022	33328192
1	161124776	161125075	1	8756099	8756475	1	33367667	33368181
1	161314257	161314812	1	8764190	8764475	1	33455741	33456124
1	161531098	161531253	1	8790454	8790711	1	34360679	34360948
1	161706960	161707259	1	8792356	8792741	1	34788248	34788530
1	161766333	161766538	1	8796065	8796304	1	34789970	34790581
1	161973428	161973589	1	8840399	8840572	1	34797074	34797388
1	162222592	162222874	1	8848742	8848938	1	34799024	34799239
1	162574369	162574644	1	8866533	8866780	1	34800301	34800594
1	164602200	164602638	1	8888964	8889141	1	35047272	35047823
1	164612401	164612568	1	8903667	8903909	1	35120655	35121070
1	164614399	164614626	1	8919271	8919438	1	35162368	35162629
1	165222583	165222963	1	8921429	8921909	1	35298598	35298963
1	165631803	165632037	1	8971065	8971234	1	35451169	35451482
1	165927266	165927419	1	8988016	8988232	1	35539482	35540171
1	166845877	166846059	1	9007535	9007719	1	35564607	35564962
1	167442295	167442462	1	9039273	9039497	1	35779768	35779995
1	167486046	167486352	1	9073332	9073560	1	36023354	36023876
1	167680980	167681274	1	9101554	9101809	1	36108485	36108796
1	169312230	169312473	1	9111305	9111480	1	36134871	36135128
1	169368633	169368848	1	9118493	9118768	1	36161018	36161266
1	169586448	169586742	1	9119319	9119483	1	36300016	36300265
1	171868285	171868457	1	9120646	9120926	1	36329781	36330016
1	172662477	172662641	1	9129449	9130017	1	36337825	36338319
1	172861799	172861947	1	9162903	9163297	1	36411475	36412270
1	173444821	173445079	1	9233423	9233753	1	36425873	36426548
1	173447301	173447536	1	9250103	9250269	1	36436840	36437105
1	173896919	173897129	1	9255935	9256119	1	36443402	36443616
1	174077785	174078028	1	9264440	9264690	1	36516293	36516573
1	174800433	174800626	1	9267087	9267465	1	36543110	36543301
1	174963659	174963890	1	9294686	9295132	1	37278067	37278401
1	174969885	174970087	1	9339856	9340021	1	37279334	37279774
1	175225525	175225797	1	9378240	9378405	1	37293654	37293841
1	175287561	175287711	1	9394457	9394665	1	37296758	37297024
1	176535505	176535651	1	9406282	9406698	1	37465704	37466168
1	177229931	177230086	1	9418904	9419078	1	37476950	37477717
1	177970103	177970412	1	9428693	9429199	1	37549842	37550168
1	178107907	178108149	1	9444263	9444579	1	37570772	37571191
1	178313262	178313443	1	9453628	9453863	1	37755431	37755607
1	178412402	178412771	1	9456004	9456225	1	37865464	37865873
1	178502850	178502998	1	9474366	9474560	1	37999465	37999797
1	178542030	178542222	1	9475566	9475733	1	38886806	38887324
1	178599816	178600020	1	9482694	9482876	1	38946946	38947550
1	178607706	178607851	1	9516340	9516586	1	39102650	39102828
1	178639932	178640165	1	9525124	9525345	1	39205267	39205487
1	178973754	178973961	1	9538924	9539466	1	39268178	39268504
1	180229735	180229925	1	9569476	9569691	1	39391936	39392365
1	180928820	180928967	1	9601291	9601527	1	39398608	39398945
1	181038525	181038760	1	9612851	9613330	1	39598484	39599133
1	181129335	181129487	1	9627075	9627495	1	39658120	39658297
1	181562523	181562697	1	9663227	9663412	1	39672545	39672889
1	181785255	181785446	1	9747426	9747639	1	39695054	39695328
1	182147241	182147433	1	9750345	9750794	1	39727275	39727714
1	182629715	182629955	1	9758700	9758944	1	39735714	39736054
1	183215366	183215594	1	9785848	9786068	1	39854456	39854875
1	183281721	183281956	1	9786703	9787173	1	39886834	39887077
1	183590395	183590556	1	9805097	9805296	1	39934318	39934894
1	183916103	183916299	1	9823213	9823438	1	40015156	40015437
1	184386439	184386716	1	9823650	9824023	1	40032402	40032712
1	184387549	184388077	1	9824229	9824420	1	40078528	40078907
1	184601281	184601543	1	9825365	9825625	1	40352270	40352580
1	184664111	184664369	1	9874807	9875003	1	40363837	40364085
1	184735068	184735277	1	9950448	9950858	1	40592301	40592616
1	184743098	184743270	1	9960893	9961346	1	40628307	40628848
1	184802870	184803240	1	9991536	9991926	1	40764186	40764442
1	185373817	185373991	1	10030666	10030842	1	40774153	40774399
1	185376437	185376580	1	10069823	10070098	1	40875675	40875997
1	186421023	186421186	1	10146318	10146594	1	40877706	40878237
1	186426119	186426480	1	10170795	10170965	1	40898257	40898632
1	186766390	186766735	1	10203943	10204340	1	40914940	40915366
1	187051810	187052065	1	10251424	10251906	1	41123253	41123466
1	187116716	187116872	1	10261474	10261685	1	41370423	41370673
1	187715499	187715745	1	10271342	10271536	1	41382282	41382642
1	191174395	191174615	1	10308123	10308551	1	41418818	41419137
1	191695915	191696108	1	10334299	10334514	1	41626920	41627312
1	192739582	192739817	1	10341026	10341252	1	41639106	41639860
1	192872671	192872832	1	10430304	10430946	1	41688561	41689007
1	193058591	193058816	1	10444868	10445215	1	41720971	41721257
1	193071039	193071228	1	10457642	10457809	1	41800405	41800893
1	194289623	194289945	1	10472256	10472752	1	41868456	41868951
1	196535721	196535898	1	10513361	10513595	1	41870211	41870396
1	197356973	197357118	1	10516032	10516361	1	41876936	41877347
1	197918420	197918567	1	10519329	10519576	1	41902333	41902911
1	198919841	198920204	1	10556106	10556271	1	41919966	41920330
1	199081849	199082071	1	10635280	10635519	1	42173287	42173742
1	199089760	199089969	1	10640081	10640303	1	42661200	42661405
1	200030944	200031114	1	10677578	10677829	1	42730963	42731283
1	200073427	200073696	1	10694283	10694839	1	42941817	42942145
1	200510216	200510359	1	10753242	10753591	1	43073764	43074046
1	200891304	200891503	1	10769916	10770235	1	43227287	43227623
1	200979799	200979993	1	10772176	10772348	1	43529241	43529502
1	201119374	201119660	1	10782172	10782686	1	43822357	43822597
1	201310618	201310824	1	10836012	10836256	1	43834308	43834719
1	201355952	201356104	1	10849296	10849538	1	43865522	43865908
1	201422035	201422192	1	10896607	10896799	1	44047641	44047936
1	201448244	201448437	1	10930427	10930604	1	44048278	44048489
1	201949731	201949969	1	10946816	10946979	1	44327834	44328143
1	202010358	202010538	1	10948528	10948762	1	44609567	44609840
1	202318417	202318664	1	10961224	10961394	1	44672319	44672558
1	202600343	202600571	1	10971977	10972168	1	44786212	44786597
1	202850817	202851084	1	11026318	11026488	1	45206053	45206777
1	203325219	203325369	1	11035787	11036147	1	45328062	45328504
1	203508991	203509280	1	11053382	11053580	1	45361176	45361537
1	203620569	203620714	1	11098969	11099212	1	45543902	45544123
1	203744083	203744281	1	11157234	11157407	1	45544970	45545454
1	203790038	203790490	1	11174831	11174993	1	46114945	46115606
1	204207207	204207450	1	11180556	11180828	1	46183298	46183512
1	204564860	204565095	1	11204639	11204930	1	46288648	46289001
1	204667977	204668134	1	11248237	11248452	1	46333253	46333955
1	204714920	204715123	1	11287046	11287439	1	46548098	46548306
1	204743700	204743899	1	11331566	11331749	1	46804037	46804885
1	205256297	205256551	1	11340228	11340494	1	47180114	47180793
1	205313820	205314212	1	11385330	11385541	1	47182022	47182253
1	205430790	205431044	1	11417336	11417612	1	47189865	47190561
1	206037047	206037258	1	11440445	11440645	1	47209823	47210258
1	206049357	206049618	1	11446834	11447095	1	47224744	47225716
1	206590119	206590482	1	11462462	11462679	1	47570633	47571104
1	207006958	207007189	1	11563625	11563887	1	47650331	47650570
1	207051343	207051617	1	11570790	11571117	1	47710618	47710920
1	207873151	207873474	1	11640317	11640563	1	47942012	47942571
1	207893652	207893797	1	11642264	11642653	1	47948253	47948493
1	207997939	207998188	1	11645695	11645964	1	48026414	48026587
1	208090883	208091295	1	11654313	11654706	1	48493139	48493315
1	208132324	208132643	1	11664094	11664706	1	48499333	48499594
1	209565986	209566303	1	11673233	11673550	1	48677445	48677963
1	209611745	209612026	1	11692240	11692447	1	48853076	48853277
1	209756822	209757025	1	11694149	11694558	1	48923231	48923746
1	210000233	210000377	1	11775253	11775495	1	48985338	48985727
1	210246586	210247057	1	11775704	11775883	1	49424170	49424693
1	210251363	210251657	1	11782117	11782317	1	50271939	50272199
1	210292466	210292688	1	11783644	11783905	1	50368409	50368807
1	210311780	210311929	1	11814000	11814184	1	50959733	50960349
1	210692880	210693038	1	11869757	11869937	1	50968190	50968792
1	211305183	211305347	1	11892471	11892761	1	51192157	51192440
1	211329967	211330212	1	11897973	11898356	1	51421904	51422241
1	211416827	211417060	1	11907824	11908136	1	51453018	51453552
1	211524580	211524741	1	11914055	11914689	1	51563995	51564562
1	211527063	211527270	1	12002253	12002474	1	51648472	51648833
1	211632310	211632621	1	12040588	12040984	1	51726654	51726826
1	211739791	211739968	1	12068227	12068434	1	51731304	51731513
1	212119513	212119697	1	12087425	12087639	1	51792982	51793169
1	212286130	212286338	1	12096304	12096512	1	51896950	51897271
1	212301474	212301694	1	12099005	12099266	1	51952744	51953416
1	212488662	212488912	1	12102934	12103111	1	51955897	51956084
1	212699132	212699475	1	12126962	12127194	1	52139920	52140372
1	213070571	213070715	1	12188024	12188187	1	52520236	52520440
1	214328932	214329094	1	12210532	12210946	1	52569491	52569718
1	214439606	214439796	1	12285019	12285212	1	52843982	52844202
1	215569707	215570054	1	12294286	12294477	1	53146280	53146506
1	216221293	216221472	1	12312729	12313040	1	53182057	53182462
1	216433913	216434247	1	12342264	12342483	1	53542257	53542428
1	218080818	218081074	1	12345062	12345386	1	53625127	53625433
1	218164731	218164970	1	12362175	12362460	1	53766424	53767267
1	218280746	218280912	1	12406685	12406996	1	54263769	54264115
1	218384810	218385012	1	12435714	12436055	1	54277311	54278012
1	219534458	219534667	1	12448802	12449098	1	54376546	54377067
1	219771272	219771462	1	12449417	12449702	1	54408377	54408555
1	220810260	220810595	1	12492019	12492273	1	54417250	54417479
1	220879575	220879851	1	12511961	12512223	1	54499169	54500233
1	221754228	221754518	1	12550696	12550863	1	54621786	54621964
1	221807092	221807537	1	12579832	12580167	1	54622539	54622937
1	221911817	221911961	1	12619246	12619558	1	54804592	54804913
1	222618184	222618427	1	12625814	12626009	1	54850803	54851076
1	222653610	222653800	1	12644510	12644679	1	54971266	54971740
1	223203015	223203182	1	12691067	12691327	1	55012737	55013057
1	223482863	223483244	1	12702764	12703088	1	55277458	55277955
1	223639457	223639650	1	12774775	12775041	1	55310666	55310897
1	223837262	223837507	1	12837669	12837946	1	55429128	55429523
1	224387416	224387750	1	13440587	13440764	1	55443593	55443896
1	224745118	224745320	1	13497880	13498124	1	55718932	55719165
1	225389896	225390040	1	13498550	13499008	1	56081263	56081533
1	225670479	225670635	1	13513179	13513486	1	56180605	56181265
1	225744768	225744969	1	13534761	13534991	1	56330269	56330894
1	225755439	225755659	1	13612306	13612497	1	56332220	56332541
1	225767644	225767857	1	13652421	13652641	1	56376751	56377097
1	226111636	226111794	1	13654037	13654231	1	56448903	56449164
1	226223996	226224207	1	13662992	13663180	1	56585059	56585326
1	226356031	226356433	1	13779016	13779441	1	56758904	56759103
1	227192149	227192453	1	13921332	13921670	1	57233733	57234105
1	227728143	227728406	1	13922027	13922333	1	58293476	58293691
1	228081729	228082042	1	13955919	13956099	1	58528619	58528789
1	228090829	228091012	1	13964284	13964513	1	58564693	58564977
1	228158116	228158283	1	13981671	13981955	1	58584307	58584807
1	228309866	228310095	1	14024565	14024810	1	58592507	58592753
1	228406357	228406554	1	14055935	14056120	1	58618365	58618622
1	228472783	228472927	1	14074040	14074304	1	58727491	58727692
1	228544187	228544579	1	14076938	14077156	1	58731559	58731889
1	228647857	228648006	1	14138710	14138981	1	58848705	58849373
1	229428269	229428638	1	14176298	14176699	1	58857711	58858192
1	229851064	229851242	1	14258821	14259015	1	58881599	58881795
1	230509694	230509865	1	14276524	14276740	1	58883254	58884125
1	230712678	230712829	1	14307438	14307600	1	58909256	58909579
1	230836499	230836975	1	14327088	14327294	1	58944298	58944834
1	231409933	231410121	1	14338009	14338176	1	58993820	58994085
1	231756938	231757247	1	14369306	14369740	1	59026632	59027001
1	231806782	231806925	1	14426134	14426305	1	59040090	59040410
1	232440443	232440800	1	14483909	14484212	1	59057237	59057757
1	233662598	233662867	1	14505044	14505236	1	59136562	59136803
1	234570451	234570628	1	14592832	14593072	1	59173725	59174079
1	234606115	234606306	1	14599293	14599591	1	59507067	59507249
1	234647369	234647534	1	14728605	14728767	1	59678884	59679078
1	234657129	234657342	1	14731448	14731675	1	59692686	59692863
1	234933544	234933700	1	14771043	14771206	1	59750571	59750998
1	235048182	235048325	1	14784123	14784379	1	59967449	59967721
1	235079634	235079824	1	14789545	14789729	1	59967900	59968141
1	235418066	235418242	1	14824473	14824749	1	60068602	60068820
1	235492762	235492918	1	14825134	14825413	1	60290306	60290611
1	235511902	235512072	1	14844845	14845173	1	60390828	60391374
1	235516944	235517225	1	14877291	14877477	1	60573860	60574035
1	235598144	235598335	1	14882190	14882400	1	60984133	60984943
1	235664686	235664936	1	14890354	14890577	1	60989821	60990433
1	235982374	235982548	1	14916937	14917191	1	61003611	61004066
1	236064690	236064886	1	14923905	14924858	1	61004254	61004476
1	236156721	236157034	1	14955297	14955581	1	61005890	61006640
1	236164203	236164440	1	14959041	14959241	1	61013375	61014133
1	237032138	237032459	1	15008456	15008632	1	61017805	61018280
1	237042770	237042926	1	15029214	15029381	1	61139511	61139795
1	237754760	237754904	1	15049615	15049863	1	61141405	61141885
1	237799848	237800111	1	15053472	15053669	1	61284112	61284415
1	239418379	239418524	1	15061724	15061946	1	61301822	61302655
1	239976341	239976537	1	15072594	15072822	1	61332320	61332531
1	240006103	240006257	1	15100508	15100692	1	61338099	61338444
1	240091821	240091968	1	15117243	15117486	1	61420272	61420494
1	241531481	241531740	1	15147148	15147344	1	62337589	62338078
1	241533755	241534041	1	15153354	15154031	1	62356465	62356755
1	241957831	241958012	1	15156855	15157043	1	62725260	62725718
1	243336253	243336563	1	15178945	15179429	1	62841708	62842001
1	243488070	243488215	1	15203948	15204117	1	63694302	63694505
1	243489127	243489287	1	15231693	15231984	1	63901026	63901370
1	243849182	243849522	1	15239972	15240187	1	64183560	64183752
1	244318564	244318763	1	15258094	15258332	1	64184075	64184252
1	245086312	245086502	1	15276219	15276451	1	64223389	64224169
1	245962613	245962788	1	15282277	15282457	1	64343454	64343829
1	246142553	246142782	1	15297316	15297516	1	64469881	64470726
1	246753959	246754148	1	15310342	15310505	1	64826800	64827487
1	247216496	247216753	1	15334720	15334999	1	64917316	64917837
10	137207	137370	1	15345911	15346100	1	64933389	64933646
10	588663	589153	1	15355183	15355397	1	64934242	64934548
10	1183201	1183360	1	15383842	15384059	1	64952059	64952756
10	2782378	2782622	1	15384437	15384613	1	64956269	64956521
10	3068574	3068916	1	15440320	15440535	1	64960732	64961064
10	3623838	3623999	1	15449738	15450043	1	64967527	64967761
10	4131690	4132155	1	15501917	15502115	1	64981114	64981366
10	4849748	4849900	1	15515342	15515575	1	65083117	65083938
10	5412460	5412868	1	15524090	15524293	1	65260612	65261316
10	5976021	5976208	1	15526470	15526935	1	65323325	65323628
10	6052655	6052915	1	15565890	15566093	1	65343308	65343600
10	6201636	6201785	1	15618150	15618521	1	65393464	65393897
10	6405698	6405858	1	15635750	15636076	1	65395959	65396501
10	6756146	6756346	1	15639324	15639535	1	65459348	65459630
10	6980332	6980576	1	15729672	15729945	1	65820997	65821408
10	7130698	7130848	1	15736508	15736776	1	65879902	65880769
10	7607894	7608194	1	15815680	15815852	1	65881007	65881414
10	7666687	7666886	1	15825258	15825422	1	65894839	65895213
10	9297992	9298145	1	15869492	15869924	1	66007413	66007726
10	11179834	11179988	1	15875647	15875870	1	66137314	66137596
10	11237704	11237958	1	15968658	15968849	1	66139827	66140193
10	11247062	11247282	1	15969515	15969690	1	66176891	66177369
10	11345732	11346047	1	15974939	15975210	1	66182629	66183093
10	11718084	11718255	1	16008887	16009049	1	66210850	66211099
10	12405067	12405247	1	16061205	16061406	1	66243683	66244156
10	12448870	12449079	1	16064507	16064740	1	66247480	66248030
10	13335956	13336121	1	16073474	16074114	1	66265828	66266241
10	13345149	13345341	1	16095330	16095525	1	66271160	66271747
10	15069372	15069613	1	16113144	16113517	1	66283677	66283993
10	15122775	15122984	1	16161758	16161932	1	66294866	66295163
10	15209011	15209255	1	16162508	16162754	1	66374114	66375080
10	17984049	17984359	1	16212725	16212978	1	66395577	66395965
10	18400290	18400483	1	16218097	16218317	1	66436489	66436795
10	21527311	21527506	1	16251275	16251456	1	66438895	66439543
10	21585408	21585579	1	16294331	16294515	1	66464627	66465032
10	22252202	22252424	1	16351585	16351831	1	66533338	66533507
10	22252569	22252851	1	16374333	16374558	1	66563396	66563679
10	22345223	22345513	1	16404645	16404882	1	66563928	66564655
10	22378465	22378634	1	16442389	16442745	1	66598651	66598931
10	22630632	22630834	1	16635081	16635468	1	66623897	66624661
10	22682448	22682756	1	16644403	16644677	1	66623897	66624661
10	23095557	23095807	1	16703380	16703613	1	66695006	66695516
10	23871181	23871570	1	16718740	16719156	1	66770727	66770910
10	24456431	24456575	1	16903847	16904057	1	67162890	67163596
10	24951828	24951983	1	16905677	16905840	1	67166220	67166498
10	26214655	26214846	1	16928009	16928190	1	67189919	67190099
10	27252643	27252831	1	16960820	16961172	1	67446928	67447173
10	30759684	30759853	1	16972110	16972283	1	67519386	67519584
10	31930415	31930591	1	16978572	16978933	1	67610399	67610812
10	32379505	32379798	1	16994943	16995284	1	67614498	67614798
10	34181937	34182087	1	17026818	17027030	1	67626395	67626895
10	34705920	34706076	1	17070013	17070427	1	67646284	67647128
10	34737671	34737895	1	17113156	17113407	1	67748588	67748961
10	34941645	34942072	1	17113716	17114245	1	67766247	67766577
10	34951089	34951427	1	17119399	17119752	1	68173457	68174351
10	34951595	34951866	1	17131111	17131427	1	68180942	68181183
10	34985933	34986082	1	17132473	17132711	1	68232093	68232607
10	35337077	35337495	1	17164183	17164374	1	68331220	68331429
10	35577016	35577160	1	17229977	17230179	1	68384471	68384814
10	38402874	38403200	1	17230641	17230937	1	68706548	68707404
10	42960998	42961207	1	17231364	17231609	1	69814798	69815225
10	43105226	43105861	1	17338139	17338393	1	69940887	69941094
10	43263796	43263962	1	17340070	17340246	1	70090924	70091175
10	43606367	43606601	1	17356093	17356399	1	70405003	70405302
10	43690342	43690534	1	17357144	17357311	1	70504552	70504883
10	44497316	44497616	1	17371751	17372291	1	70818524	70818854
10	44864821	44865089	1	17386302	17386503	1	71047309	71047882
10	44975083	44975390	1	17410608	17410813	1	71228847	71229131
10	46092231	46092572	1	17420086	17420268	1	71240697	71240878
10	46549362	46549526	1	17437984	17438388	1	71400256	71400572
10	47261216	47261389	1	17439646	17439851	1	71464136	71464597
10	47318846	47318990	1	17494204	17494473	1	71494298	71494503
10	49407516	49407752	1	17507934	17508124	1	71502415	71502693
10	49649418	49650026	1	17518719	17518909	1	71521667	71521904
10	49762148	49762457	1	17524674	17525052	1	71585994	71586516
10	50604134	50604352	1	17551627	17552160	1	71706012	71706194
10	50605477	50605646	1	17560229	17560521	1	71861131	71861339
10	50621951	50622285	1	17569085	17569299	1	72283736	72284020
10	51860328	51860587	1	17630010	17630266	1	72284483	72284931
10	51871479	51871841	1	17639103	17639294	1	72432697	72433192
10	52217011	52217164	1	17665887	17666140	1	72936398	72936656
10	59036802	59037175	1	17671142	17671325	1	73065448	73065973
10	60944082	60944375	1	17683841	17684011	1	73161538	73161735
10	62594204	62594419	1	17688672	17688861	1	73162063	73162483
10	62818033	62818221	1	17701349	17701525	1	73176762	73177062
10	62853106	62853255	1	17703009	17703260	1	73319601	73320003
10	63713581	63713752	1	17766159	17766322	1	73328007	73328567
10	67616247	67616448	1	17786816	17787008	1	73365174	73365356
10	67696106	67696334	1	17792216	17792575	1	74463771	74464038
10	67764886	67765139	1	17826323	17826498	1	74470214	74470594
10	67779888	67780069	1	17868921	17869115	1	74475973	74476436
10	68955523	68955816	1	17929716	17929934	1	74543516	74544032
10	69508851	69509020	1	17954383	17954863	1	74652597	74653053
10	70132646	70132923	1	17960336	17960530	1	74673768	74673992
10	70405509	70405668	1	17966011	17966336	1	74772008	74772181
10	70478631	70478954	1	17971023	17971425	1	74773082	74773879
10	70494906	70495200	1	18015472	18015676	1	74780621	74780860
10	70508914	70509269	1	18112491	18112695	1	74979506	74979821
10	70982529	70982741	1	18119068	18119260	1	75034433	75034660
10	71060785	71060966	1	18127180	18127408	1	75079649	75080380
10	71587926	71588117	1	18142050	18142331	1	75100731	75100961
10	71649694	71649913	1	18147220	18147398	1	75181414	75181808
10	71694717	71694889	1	18161159	18161411	1	75345723	75346253
10	71708295	71708488	1	18193271	18193459	1	75765789	75766156
10	71768940	71769129	1	18217422	18217587	1	76760037	76760416
10	72320748	72320964	1	18238429	18238702	1	77039876	77040071
10	72364432	72364791	1	18251593	18251891	1	78055616	78056108
10	73625909	73626117	1	18320849	18321133	1	78132743	78133091
10	74750908	74751197	1	18347279	18347451	1	78155905	78156262
10	75166441	75166795	1	18357535	18357792	1	78157181	78157462
10	75234513	75234774	1	18366566	18366752	1	78171960	78172416
10	76303827	76303991	1	18376476	18376717	1	78250252	78250564
10	77197675	77197828	1	18377602	18377867	1	78277161	78277654
10	78437491	78437662	1	18400582	18401023	1	78279149	78279430
10	78658852	78659077	1	18493087	18493346	1	78492485	78492681
10	78857366	78857540	1	18505288	18505513	1	78622685	78622921
10	79098612	79098777	1	18528084	18528310	1	78623575	78623806
10	79245013	79245160	1	18534594	18534762	1	78664830	78665409
10	79249772	79250035	1	18554317	18554523	1	78831765	78832299
10	79261503	79261674	1	18572614	18572815	1	79079916	79080092
10	79266535	79267072	1	18610723	18610905	1	79128539	79129289
10	79358999	79359176	1	18611670	18611859	1	79188380	79188844
10	80144148	80144318	1	18614073	18614291	1	79323291	79323530
10	80203202	80203348	1	18618735	18618987	1	79353014	79353444
10	80203618	80203816	1	18658777	18658950	1	79710991	79711192
10	81180046	81180249	1	18744836	18745062	1	81179328	81179570
10	83229244	83229477	1	18778251	18778431	1	81703014	81703745
10	84540448	84540690	1	18810487	18810853	1	81703014	81703745
10	85613133	85613307	1	18830221	18830421	1	81707150	81707334
10	86971437	86971589	1	18854006	18854359	1	81802937	81803330
10	88582923	88583210	1	18879687	18879937	1	82565334	82565774
10	88886686	88886836	1	18913233	18913441	1	82646433	82646735
10	88934753	88934940	1	19015537	19015707	1	82796561	82796984
10	90857651	90857819	1	19028224	19028394	1	83064583	83064874
10	91191416	91191639	1	19037121	19037352	1	83500130	83501340
10	91198836	91199002	1	19062729	19062928	1	83791975	83792154
10	91298335	91298542	1	19071533	19071933	1	83839642	83840027
10	91409827	91410072	1	19117498	19117727	1	84089508	84089880
10	93072160	93072551	1	19121270	19121664	1	84090460	84091099
10	93267615	93267831	1	19130488	19130758	1	84103457	84103799
10	95246621	95246794	1	19140748	19140921	1	84146517	84146838
10	95297632	95297872	1	19263789	19264041	1	84365427	84366053
10	95334928	95335120	1	19268202	19268513	1	84437172	84437563
10	96137000	96137187	1	19326537	19326717	1	84442330	84442781
10	96992751	96993080	1	19343700	19343890	1	84538583	84539033
10	97037464	97037609	1	19359708	19359999	1	84598841	84599750
10	97849862	97850045	1	19387124	19387477	1	84603922	84604153
10	99983584	99983792	1	19435299	19435538	1	84720328	84720770
10	100020597	100020750	1	19437274	19437523	1	84721230	84721409
10	100433830	100433977	1	19447688	19447908	1	84749378	84749641
10	100482429	100482742	1	19512174	19512359	1	84772123	84772771
10	100496633	100496882	1	19602013	19602189	1	84892739	84893240
10	100877678	100877919	1	19604832	19605090	1	85027412	85027957
10	101012932	101013316	1	19659694	19660051	1	85289597	85290108
10	101695139	101695379	1	19700268	19700797	1	85313868	85314268
10	101778550	101778773	1	19727042	19727212	1	85329039	85329296
10	102399400	102399722	1	19731602	19731995	1	85607221	85607587
10	102646166	102646332	1	19749623	19749880	1	85611959	85612201
10	102834876	102835106	1	19774347	19774520	1	85623169	85623524
10	103111449	103111650	1	19778729	19778914	1	85756680	85757139
10	103125943	103126163	1	19799753	19800513	1	85850303	85850562
10	103494312	103494486	1	19814910	19815256	1	86018270	86018486
10	103507684	103507868	1	19868577	19868917	1	86365790	86366227
10	103660083	103660392	1	19893735	19893900	1	86380249	86380501
10	104071367	104071512	1	19908594	19908771	1	86382867	86383214
10	104121126	104121519	1	19935338	19935532	1	86487035	86487474
10	104232263	104232419	1	19937771	19937973	1	86502318	86502876
10	104291556	104291703	1	19957024	19957194	1	86780850	86781196
10	104329389	104329577	1	20093002	20093207	1	86788742	86788989
10	104338106	104338497	1	20110137	20110366	1	86846263	86846578
10	109892263	109892444	1	20139563	20139741	1	87025141	87025474
10	110192716	110192901	1	20152470	20152749	1	87061743	87062285
10	110348185	110348431	1	20167918	20168164	1	87151837	87152286
10	110355281	110355424	1	20203189	20203438	1	87226015	87226745
10	110461137	110461339	1	20292977	20293180	1	87331288	87332088
10	110504098	110504365	1	20345997	20346333	1	87331288	87332088
10	110612286	110612443	1	20376847	20377093	1	87336578	87336821
10	110651665	110651823	1	20406089	20406408	1	87583407	87583600
10	110726192	110726443	1	20443511	20443803	1	87587518	87587882
10	110919738	110919893	1	20454304	20454533	1	87644172	87644342
10	112446819	112447002	1	20478503	20478725	1	87645027	87645202
10	113732637	113732950	1	20484400	20484690	1	87763511	87763746
10	114306620	114306790	1	20522007	20522185	1	87869433	87870094
10	115903986	115904196	1	20529496	20529784	1	88595326	88595612
10	115963933	115964139	1	20562568	20562752	1	88773543	88774546
10	117250335	117250561	1	20588800	20589023	1	88773543	88774546
10	117284803	117285050	1	20593920	20594291	1	88979163	88979869
10	117374225	117374406	1	20614468	20614723	1	88983986	88984343
10	117537681	117537828	1	20640275	20640439	1	89041126	89041515
10	117878479	117878639	1	20650920	20651182	1	89081067	89081290
10	119024613	119024786	1	20684716	20684950	1	89201276	89201521
10	119271109	119271259	1	20687798	20687988	1	89260665	89260975
10	119808023	119808208	1	20696595	20697167	1	89274184	89274795
10	120324541	120324858	1	20706834	20707005	1	89279067	89279475
10	121900530	121900768	1	20798151	20798373	1	89299803	89300599
10	123151494	123151690	1	20923292	20923556	1	89305500	89305745
10	123154793	123155060	1	20964782	20965346	1	89358389	89358736
10	123327553	123327720	1	20997579	20997758	1	89425246	89425495
10	123530529	123530737	1	21034772	21035035	1	89706187	89706364
10	123553895	123554128	1	21035865	21036079	1	89724704	89725218
10	123799327	123799494	1	21103310	21103585	1	89739319	89739720
10	123839084	123839290	1	21108481	21108652	1	89945725	89946350
10	123848750	123849207	1	21137295	21137492	1	90000769	90000989
10	124065340	124065613	1	21142158	21142445	1	90189738	90190116
10	124251558	124251731	1	21184399	21184651	1	90219830	90220270
10	124343399	124343547	1	21212834	21213032	1	90403209	90403444
10	124723445	124723608	1	21233342	21233829	1	91098388	91098770
10	124730642	124730786	1	21239027	21239327	1	91218033	91218211
10	125023439	125023648	1	21250962	21251242	1	91569685	91570094
10	125784192	125784416	1	21252659	21252889	1	91650832	91651056
10	125848394	125848638	1	21320681	21321020	1	91678063	91678273
10	128373352	128373685	1	21334041	21334928	1	91754237	91754724
10	129531310	129531525	1	21362207	21362420	1	91845136	91845350
10	130301604	130301813	1	21368476	21368718	1	91864391	91864717
10	130359241	130359501	1	21372456	21372638	1	92537014	92537494
10	130373664	130373872	1	21379257	21379586	1	92858975	92859344
10	131002395	131002703	1	21439841	21440401	1	92882959	92883771
10	131134161	131134325	1	21473715	21473909	1	93014294	93015010
10	131931678	131931825	1	21490895	21491078	1	93111146	93111962
10	131981913	131982198	1	21494276	21494459	1	93111146	93111962
10	132657145	132657308	1	21523553	21523739	1	93253578	93253883
10	132951804	132952079	1	21546486	21546746	1	93438105	93438507
10	133117408	133117559	1	21569053	21569349	1	93588339	93588509
10	133261383	133261568	1	21586906	21587118	1	93605977	93606313
10	133318864	133319059	1	21593884	21594109	1	93615722	93615897
10	133329840	133330075	1	21624740	21624948	1	93671997	93672421
10	133379311	133379574	1	21641887	21642072	1	93701712	93701962
10	133388994	133389213	1	21650707	21650877	1	93753924	93754864
10	133401053	133401382	1	21659383	21659703	1	93964779	93964953
11	518743	519010	1	21669668	21669873	1	94300273	94300491
11	537405	537557	1	21691769	21692102	1	94863661	94864482
11	575574	575878	1	21705601	21705792	1	94863661	94864482
11	727997	728263	1	21791524	21792239	1	94896356	94896603
11	829710	829963	1	21797776	21798201	1	94901962	94902140
11	842298	842542	1	21823099	21823319	1	94936111	94936315
11	1041879	1042082	1	21831569	21831747	1	94951588	94951795
11	1051153	1051359	1	21841048	21841223	1	94980877	94981102
11	1102917	1103100	1	21885974	21886252	1	95041529	95041806
11	1262530	1262870	1	21913692	21914053	1	95087108	95087476
11	1309128	1309275	1	21925495	21925773	1	95120781	95121086
11	1383261	1383467	1	21937277	21937465	1	95650757	95651010
11	1546815	1547009	1	21950604	21950797	1	95994829	95995476
11	1559431	1559575	1	22017454	22017738	1	96362662	96362951
11	1566814	1566960	1	22062797	22062983	1	96416169	96416495
11	1655046	1655262	1	22085542	22085768	1	96488545	96489106
11	1693272	1693418	1	22120607	22120794	1	96865803	96866171
11	1784220	1784431	1	22129260	22129508	1	96966682	96966953
11	1882392	1882660	1	22143231	22143454	1	97537719	97537918
11	1916819	1917003	1	22176208	22176494	1	97849108	97849636
11	2384562	2384709	1	22249014	22249206	1	97906646	97907264
11	2467317	2467698	1	22284816	22285269	1	98388590	98388826
11	2532853	2533087	1	22297274	22297500	1	98398650	98399153
11	2658757	2659197	1	22298022	22298360	1	98661532	98661934
11	2930830	2931130	1	22336002	22336175	1	99264224	99264526
11	3165215	3165373	1	22350239	22350557	1	99347531	99347972
11	3642115	3642392	1	22407891	22408115	1	99441440	99442064
11	3859614	3859858	1	22416611	22416841	1	99457442	99457789
11	3867248	3867495	1	22452753	22453056	1	99621574	99621842
11	4008080	4008296	1	22492161	22492366	1	99662660	99662878
11	4636961	4637350	1	22508478	22508677	1	99784734	99785171
11	5204955	5205107	1	22532921	22533502	1	100046534	100047219
11	5684729	5685185	1	22551238	22551410	1	100377681	100378257
11	6607055	6607225	1	22562062	22562265	1	100441620	100442017
11	6622171	6622458	1	22592286	22592565	1	100452637	100453129
11	6926295	6926688	1	22602121	22602353	1	100463847	100464080
11	7252328	7252488	1	22616744	22616994	1	100543794	100544011
11	7665676	7665992	1	22629132	22629307	1	100597163	100597461
11	8149575	8149942	1	22637029	22637200	1	100622196	100622401
11	8229766	8229987	1	22662423	22662684	1	100785596	100786096
11	9060739	9060948	1	22727274	22727563	1	101002647	101002879
11	9565940	9566123	1	22739567	22739786	1	101221959	101222452
11	9613312	9613619	1	22750545	22750840	1	101241647	101241986
11	9759689	9759979	1	22777886	22778085	1	101290612	101291001
11	10323266	10323416	1	22822695	22822953	1	101293429	101293874
11	10455039	10455246	1	22839005	22839191	1	101314319	101314632
11	10633475	10633696	1	22876876	22877235	1	101351062	101351738
11	11011531	11011780	1	22878822	22878997	1	101567749	101568038
11	11172008	11172171	1	22911371	22911663	1	102191703	102191934
11	13216424	13216597	1	22912176	22912524	1	102241592	102242244
11	13278421	13278607	1	22929678	22929947	1	102589465	102589994
11	14555034	14555225	1	23054767	23054954	1	102652181	102652353
11	15108277	15108474	1	23148967	23149242	1	102664664	102665003
11	15113448	15113593	1	23204381	23204639	1	102879635	102879846
11	16613629	16613886	1	23277649	23277863	1	102941354	102941842
11	16788537	16788779	1	23278764	23278945	1	103106432	103107175
11	16962750	16962908	1	23320107	23320275	1	103129403	103129627
11	17391628	17391778	1	23387575	23387746	1	103171143	103171405
11	17505783	17505927	1	23422058	23422474	1	103794547	103795077
11	17760409	17760606	1	23456879	23457089	1	103898753	103899245
11	18775650	18775846	1	23466211	23466624	1	103899925	103900256
11	19433448	19433691	1	23497103	23497487	1	104081874	104082243
11	20610248	20610429	1	23516382	23516582	1	104467795	104468096
11	20627104	20627323	1	23530534	23530844	1	106073081	106073475
11	22152932	22153319	1	23539857	23540225	1	106620725	106621222
11	22192937	22193249	1	23558200	23558384	1	106700211	106700413
11	22635567	22635721	1	23562379	23562592	1	107141009	107142093
11	22808286	22808467	1	23574853	23575030	1	107389511	107389839
11	24772726	24772885	1	23577209	23577739	1	107529514	107529822
11	25441525	25441709	1	23583610	23583923	1	107546562	107546829
11	26754099	26754334	1	23634131	23634390	1	107785702	107786526
11	26778415	26778837	1	23645603	23645773	1	108016506	108016811
11	26891700	26891954	1	23648535	23648702	1	108107680	108108238
11	27233936	27234448	1	23654882	23655118	1	108720046	108720440
11	27319121	27319352	1	23686196	23686545	1	108816513	108816759
11	27357402	27357576	1	23702577	23702835	1	108830424	108830825
11	27699010	27699174	1	23737367	23737544	1	109154437	109154779
11	27972656	27972802	1	23749588	23749856	1	109197357	109197678
11	30579488	30580089	1	23751030	23751265	1	109214880	109215296
11	30585265	30585622	1	23762295	23762484	1	109438818	109439076
11	31768813	31769047	1	23790758	23791191	1	109527142	109527438
11	32184799	32184951	1	23797886	23798098	1	109532394	109533073
11	32987964	32988117	1	23809686	23810148	1	109532394	109533073
11	33802318	33802475	1	23858371	23858605	1	109863941	109864583
11	34160941	34161087	1	23877076	23877349	1	109877423	109877704
11	35029979	35030296	1	23909270	23909570	1	109934322	109934617
11	35343046	35343495	1	23916748	23917245	1	109947967	109948405
11	35390955	35391393	1	23919984	23920244	1	110003907	110004353
11	36747180	36747369	1	23957603	23957804	1	110084652	110084908
11	43880721	43881098	1	23964462	23964728	1	110088022	110088291
11	43907546	43907730	1	23973243	23973552	1	110106254	110106625
11	44066137	44066377	1	23989101	23989405	1	110197029	110197414
11	44269147	44269328	1	24011504	24011677	1	110235863	110236143
11	45252449	45252656	1	24046749	24046957	1	110312554	110313003
11	45811887	45812074	1	24051842	24052095	1	110412621	110412795
11	45899838	45899991	1	24060568	24060827	1	110647327	110647895
11	46237883	46238096	1	24097971	24098182	1	110726861	110727257
11	46239081	46239363	1	24122037	24122259	1	110793006	110793564
11	46302965	46303173	1	24126243	24126407	1	110880064	110880374
11	46678969	46679121	1	24144131	24144367	1	111193093	111193338
11	46918359	46918586	1	24150386	24151050	1	111227463	111227661
11	47166655	47166916	1	24171629	24171869	1	111228542	111228751
11	47186515	47186720	1	24188777	24189046	1	111229639	111230189
11	47400836	47400981	1	24189950	24190410	1	111274782	111275535
11	57335219	57335389	1	24203483	24203859	1	111275941	111276486
11	57491433	57491578	1	24256312	24256574	1	111616027	111616790
11	60871040	60871293	1	24281639	24281801	1	111733395	111733694
11	61118370	61118687	1	24374056	24374219	1	112394251	112394701
11	61627899	61628143	1	24384179	24384510	1	112493658	112493869
11	61724918	61725084	1	24416922	24417118	1	112544120	112544292
11	61776307	61776651	1	24531950	24532126	1	112935607	112936099
11	61816501	61816740	1	24579598	24579783	1	113042610	113043061
11	61966964	61967163	1	24593465	24593701	1	113742533	113743050
11	62337332	62337508	1	24683651	24684165	1	113978898	113979334
11	62449377	62449525	1	24686113	24686318	1	114756022	114756410
11	62705967	62706663	1	24694044	24694254	1	115168776	115168949
11	62840871	62841064	1	24699634	24699859	1	115179340	115179711
11	63916544	63916711	1	24705307	24705618	1	115545833	115546378
11	63917170	63917503	1	24713467	24713761	1	115595846	115596055
11	64063200	64063400	1	24727471	24727830	1	116006475	116007294
11	64077740	64077919	1	24736528	24736696	1	116325943	116326459
11	64269360	64269518	1	24748596	24748864	1	116352169	116352784
11	64448942	64449135	1	24759283	24759456	1	116376322	116376714
11	64532960	64533136	1	24795849	24796222	1	116419516	116419759
11	64630585	64630752	1	24816919	24817149	1	116498961	116499283
11	64742605	64743272	1	24838068	24838300	1	116504448	116504900
11	65072128	65072278	1	24871309	24871479	1	116508816	116509554
11	65095928	65096219	1	24923457	24923657	1	116537492	116537675
11	65132472	65132674	1	24928830	24929180	1	116538497	116539069
11	65366343	65366665	1	24965073	24965253	1	116738831	116739265
11	65422829	65423232	1	24971317	24971619	1	116827355	116827532
11	65428235	65428519	1	25032529	25032809	1	116990738	116991001
11	65507133	65507294	1	25043109	25043276	1	117093074	117093729
11	65507598	65507772	1	25049160	25049338	1	117147051	117147281
11	65857171	65857323	1	25072907	25073333	1	117148082	117148296
11	66068171	66068416	1	25084051	25084259	1	117339944	117340225
11	66257255	66257400	1	25094109	25094342	1	117622727	117622981
11	66371955	66372120	1	25114917	25115104	1	117657149	117657332
11	67081595	67081745	1	25161923	25162186	1	117753907	117754328
11	67266279	67266579	1	25190196	25190478	1	117760257	117760745
11	67372682	67372837	1	25206528	25206791	1	117826579	117827017
11	67436311	67436516	1	25220965	25221151	1	117895580	117895954
11	68257541	68257795	1	25348987	25349199	1	118335218	118335899
11	68348247	68348392	1	25444849	25445019	1	118963566	118963952
11	68353830	68354123	1	25465258	25465456	1	118983776	118984049
11	68370827	68371025	1	25467244	25467406	1	118988346	118988534
11	69056165	69056438	1	25472626	25472800	1	119611634	119611862
11	69101416	69101649	1	25474040	25474270	1	119656231	119656926
11	69234883	69235061	1	25503667	25503970	1	119809088	119809358
11	69252373	69252566	1	25513931	25514392	1	119948567	119948866
11	69298522	69298702	1	25530270	25530535	1	120850793	120850990
11	69578241	69578486	1	25533518	25533704	1	121483702	121484362
11	69644333	69644678	1	25560574	25560869	1	145785510	145786244
11	70181312	70181509	1	25586670	25586860	1	146012970	146013399
11	70247716	70247920	1	25587045	25587211	1	147292871	147293164
11	70424229	70424389	1	25608576	25608817	1	147539126	147539332
11	70465183	70465361	1	25617715	25617889	1	147851298	147851480
11	70477175	70477343	1	25656587	25656756	1	148264713	148265269
11	70892048	70892238	1	25693715	25694341	1	148315110	148315690
11	71282100	71282275	1	25727418	25727625	1	149850059	149850326
11	71418821	71419003	1	25730815	25731190	1	150161316	150161539
11	71478735	71478883	1	25766875	25767137	1	150168960	150169405
11	71916189	71916421	1	25784782	25785004	1	150552308	150552556
11	72038122	72038278	1	25856987	25857191	1	150604479	150605116
11	72482393	72482679	1	25864399	25864597	1	150764722	150765057
11	72719240	72719441	1	25880949	25881180	1	150922560	150922882
11	73400714	73400898	1	25895493	25895833	1	151311585	151311843
11	74702600	74702789	1	25905100	25905551	1	151464700	151465114
11	74726606	74726801	1	25933311	25933529	1	151490281	151490454
11	75205061	75205324	1	25997415	25997592	1	151547188	151547975
11	75325974	75326197	1	26013379	26013541	1	151620413	151620632
11	75384473	75384640	1	26028647	26028920	1	151635683	151636164
11	75513938	75514154	1	26081644	26081809	1	151820208	151820727
11	75562248	75562525	1	26117705	26117957	1	151838448	151838648
11	75576616	75576803	1	26118461	26118676	1	151853492	151853712
11	75800857	75801008	1	26126477	26126896	1	151920070	151920461
11	76025093	76025238	1	26137340	26137503	1	151984429	151984958
11	76152283	76152562	1	26143759	26143950	1	151992445	151992864
11	76215022	76215257	1	26193606	26193858	1	152003997	152004255
11	76445301	76445863	1	26201975	26202148	1	152167938	152168200
11	76579742	76579896	1	26223199	26223377	1	152170475	152170765
11	76796742	76796907	1	26285233	26285633	1	152745498	152745777
11	76920105	76920380	1	26285831	26286107	1	152768913	152769496
11	77047185	77047405	1	26318740	26318945	1	152869781	152870082
11	77127224	77127506	1	26324662	26324848	1	152870981	152871296
11	77157570	77157751	1	26403139	26403332	1	152906049	152906543
11	77203297	77203443	1	26408575	26408871	1	153262542	153263251
11	77436224	77436390	1	26413346	26413709	1	153344155	153344914
11	78079295	78079504	1	26419565	26419831	1	153345717	153345892
11	78232073	78232399	1	26471787	26472196	1	153352583	153352899
11	78325303	78325737	1	26492698	26492904	1	153422454	153422702
11	78645338	78645633	1	26507655	26507879	1	153490433	153490954
11	78713878	78714083	1	26516951	26517134	1	153515788	153516306
11	79100322	79100507	1	26551596	26551794	1	153568643	153568894
11	79154934	79155140	1	26553440	26553643	1	153597261	153597432
11	79987269	79987442	1	26562417	26562659	1	153609071	153609658
11	80496473	80496646	1	26575126	26575699	1	153627096	153627819
11	81893425	81893673	1	26581064	26581226	1	153678692	153679189
11	82695798	82696009	1	26587093	26587320	1	153678692	153679189
11	82702002	82702261	1	26602710	26602979	1	154208831	154209387
11	82864391	82864549	1	26677519	26678003	1	154431660	154431895
11	83117562	83117847	1	26693049	26693314	1	154681283	154681547
11	83162277	83162529	1	26698035	26698484	1	154728976	154729272
11	83259754	83259995	1	26704374	26704635	1	154729775	154730613
11	84909230	84909423	1	26707676	26707901	1	154810108	154810297
11	85110375	85110604	1	26727185	26727466	1	154886205	154886683
11	86664323	86664507	1	26733454	26733640	1	155091223	155091865
11	86671936	86672534	1	26751890	26752053	1	155465885	155467364
11	87359466	87359900	1	26794175	26794375	1	155465885	155467364
11	88132166	88132337	1	26858597	26858882	1	155471875	155472371
11	88484915	88485242	1	26862583	26862770	1	155609742	155610165
11	90528629	90528891	1	26890075	26890364	1	155707930	155708169
11	90614451	90614682	1	26895442	26895609	1	155717118	155717438
11	91585177	91585572	1	26900199	26900697	1	155860271	155860712
11	91586128	91586444	1	26972036	26972717	1	155943313	155943539
11	91592720	91592894	1	26993686	26994271	1	155961875	155962347
11	91624144	91624536	1	27100343	27100700	1	155976780	155977104
11	92340758	92340923	1	27112215	27112468	1	156096726	156097121
11	92900079	92900300	1	27115828	27116018	1	156217962	156218356
11	93124474	93124619	1	27128399	27128579	1	156291319	156291622
11	94102459	94102670	1	27197400	27197562	1	156385652	156385836
11	94171648	94171857	1	27198010	27198240	1	156433642	156433966
11	94271771	94271920	1	27227168	27227380	1	156480918	156481107
11	95067524	95067914	1	27272989	27273270	1	156508460	156508761
11	96339255	96339418	1	27307057	27307227	1	156511742	156512005
11	96463974	96464167	1	27308399	27308573	1	156584006	156584311
11	97575198	97575453	1	27334082	27334246	1	156584863	156585062
11	97611111	97611480	1	27349203	27349750	1	156657400	156657684
11	100876936	100877092	1	27374811	27375260	1	156676184	156677036
11	100929354	100929537	1	27381289	27381711	1	156684341	156684671
11	101583457	101583657	1	27392394	27392640	1	156705043	156705762
11	102341688	102342033	1	27395312	27395638	1	156748775	156749154
11	102733357	102733517	1	27426299	27426501	1	156797244	156797712
11	104071051	104071253	1	27436304	27436628	1	156870879	156871180
11	104799474	104799639	1	27457664	27457865	1	156920334	156920731
11	105022984	105023172	1	27529807	27530191	1	156931639	156931937
11	107184009	107184192	1	27558401	27558846	1	157034208	157034643
11	108236790	108236949	1	27573889	27574100	1	157085524	157085766
11	108854114	108854650	1	27574915	27575084	1	157154797	157155515
11	109223758	109223905	1	27581634	27581860	1	157312152	157312674
11	109373265	109373416	1	27586264	27586615	1	157581619	157582013
11	109546191	109546382	1	27604054	27604299	1	157697816	157698311
11	110185441	110185748	1	27607675	27607845	1	157833280	157833557
11	110479747	110480024	1	27622335	27622548	1	157856599	157856929
11	111001156	111001347	1	27623576	27623742	1	157878148	157878436
11	111104307	111104590	1	27638986	27639317	1	157916747	157917347
11	111153406	111153855	1	27686151	27686408	1	157930832	157931270
11	111272481	111272813	1	27705915	27706081	1	158031419	158031621
11	111336334	111336891	1	27774342	27774562	1	158049309	158049481
11	111367745	111368265	1	27821876	27822152	1	158087270	158087801
11	111378664	111378873	1	27872489	27872929	1	158102084	158102278
11	111391788	111391990	1	27892465	27892757	1	158121639	158121909
11	111446662	111446858	1	27935168	27935343	1	158180847	158181332
11	111582097	111582318	1	27949275	27949520	1	158716376	158716794
11	111797014	111797321	1	27990246	27990418	1	158996424	158996652
11	112016538	112016978	1	27995673	27995920	1	158999885	159000976
11	113289512	113289823	1	28035664	28035849	1	158999885	159000976
11	113399853	113400161	1	28087777	28088026	1	159056199	159056558
11	113778231	113778464	1	28108281	28108489	1	159088218	159089036
11	113894589	113894754	1	28154951	28155189	1	159088218	159089036
11	114036167	114036310	1	28156794	28156966	1	159091627	159092317
11	114317679	114317847	1	28176372	28176672	1	159113756	159114320
11	114344588	114344867	1	28209045	28209310	1	159214128	159214413
11	115156149	115156375	1	28230511	28230677	1	159862013	159862276
11	115223231	115223546	1	28232779	28233077	1	159921293	159921541
11	115848629	115848877	1	28269917	28270091	1	159932748	159933144
11	115887860	115888020	1	28328697	28329126	1	159954213	159954543
11	116499462	116499624	1	28338619	28338800	1	160007828	160008011
11	116519574	116519772	1	28363650	28363832	1	160080366	160080737
11	116541368	116541964	1	28417258	28417747	1	160109054	160109362
11	116605679	116605938	1	28450675	28450845	1	160124588	160125158
11	116703574	116703770	1	28451263	28451460	1	160219527	160219980
11	117316000	117316182	1	28454890	28455078	1	160251765	160252235
11	117884064	117884245	1	28477332	28477747	1	160638014	160638422
11	117903586	117903835	1	28479954	28480118	1	160646731	160647624
11	118053374	118053644	1	28488022	28488194	1	160665534	160666484
11	118171606	118171878	1	28574753	28574928	1	160711840	160712150
11	118841603	118841787	1	28605118	28605384	1	160712820	160713164
11	118925867	118926088	1	28610010	28610196	1	160744291	160744632
11	118930281	118930486	1	28669374	28669757	1	160748376	160749366
11	118956631	118956912	1	28704266	28704461	1	160971670	160971935
11	119029812	119030059	1	28714285	28714454	1	160990350	160990903
11	119094789	119095002	1	28755914	28756090	1	161068289	161068524
11	119361292	119361587	1	28789730	28789918	1	161071957	161072168
11	119474934	119475115	1	28814521	28814703	1	161083356	161083720
11	119510071	119510291	1	28859285	28859532	1	161291518	161291786
11	119520965	119521177	1	28868937	28869105	1	161307296	161307699
11	119624512	119624688	1	28877218	28877596	1	161382226	161382462
11	119666313	119666701	1	28885110	28885658	1	161386455	161386824
11	119885881	119886027	1	28886950	28887313	1	161427811	161428499
11	119908450	119908654	1	28926528	28926777	1	161494178	161494600
11	120281380	120281560	1	28927140	28927331	1	161506672	161507146
11	120555325	120555539	1	28953631	28953901	1	161621524	161621838
11	120647462	120647624	1	28972032	28972240	1	161710683	161710899
11	120846696	120846874	1	28986264	28986481	1	161730280	161730515
11	121059713	121060009	1	29015517	29015987	1	161736560	161736810
11	121418674	121419007	1	29039934	29040098	1	161744030	161744579
11	121557542	121557690	1	29043555	29043812	1	161849496	161849808
11	122093169	122093312	1	29202712	29203087	1	161956157	161956345
11	122202848	122203319	1	29224787	29224985	1	161962179	161962786
11	122505711	122505985	1	29236220	29236589	1	162310432	162310681
11	122808547	122808763	1	29256436	29256659	1	162366992	162367437
11	122947635	122947921	1	29282127	29282349	1	162396887	162397204
11	123069203	123069475	1	29299722	29299986	1	162538893	162539397
11	123121731	123121990	1	29306247	29306559	1	162541693	162542130
11	123407716	123407871	1	29318139	29318444	1	162605641	162605967
11	123430712	123430952	1	29341853	29342152	1	162663662	162664001
11	123479159	123479778	1	29389932	29390149	1	162671316	162671598
11	123853399	123853551	1	29415265	29415597	1	162689998	162691159
11	124195199	124195392	1	29434401	29434568	1	162854145	162854693
11	124598724	124598911	1	29471365	29471589	1	162877970	162878259
11	124644389	124644535	1	29496935	29497115	1	163056801	163057072
11	124763085	124763443	1	29505691	29505888	1	163171243	163171939
11	124837047	124837214	1	29535305	29535659	1	163875624	163876146
11	125124289	125124450	1	29558458	29558646	1	163877214	163877462
11	125404845	125405029	1	29663148	29663398	1	164263416	164263855
11	125512221	125512391	1	29754439	29754666	1	164619141	164619445
11	125514376	125514712	1	29760315	29760542	1	164623084	164623387
11	125658783	125658964	1	29761419	29761896	1	164663773	164664175
11	125698346	125698512	1	29783032	29783314	1	164702400	164702595
11	125721280	125721465	1	29801671	29801933	1	164702773	164703270
11	125803290	125803506	1	29810314	29810690	1	164748437	164748875
11	125933014	125933481	1	29829155	29829489	1	164755439	164756129
11	126284895	126285093	1	29831563	29831760	1	164765549	164766082
11	126305819	126305988	1	29852831	29853024	1	164781012	164781258
11	126561262	126561417	1	29888467	29888654	1	164794453	164794647
11	126653909	126654209	1	29896027	29896382	1	164968183	164968369
11	126687056	126687279	1	29902872	29903117	1	164968737	164969405
11	126890409	126890639	1	29931559	29931842	1	165075931	165076176
11	126975477	126975621	1	29965769	29965944	1	165116802	165116982
11	127858228	127858382	1	30046752	30046994	1	165403814	165404302
11	128302590	128302748	1	30067179	30067533	1	165408654	165408932
11	128405716	128406003	1	30082521	30082684	1	165482125	165482456
11	128410102	128410252	1	30114124	30114443	1	165836823	165837144
11	128468545	128468820	1	30117640	30117922	1	165854144	165854501
11	128557079	128557246	1	30123464	30123692	1	165857253	165857479
11	128632297	128632524	1	30161269	30161599	1	165898827	165899054
11	128694781	128694937	1	30188952	30189116	1	166170083	166170360
11	128938222	128938442	1	30198790	30198969	1	166564286	166564639
11	128956674	128956870	1	30210658	30210917	1	166739063	166739337
11	129376319	129376531	1	30223461	30223757	1	166902398	166902606
11	129418125	129418329	1	30264639	30264818	1	167059134	167059565
11	129528182	129528448	1	30273255	30273581	1	167136225	167136574
11	129946347	129946684	1	30323966	30324142	1	167175927	167176283
11	130188177	130188369	1	30356282	30356451	1	167229549	167230147
11	130419953	130420157	1	30378986	30379380	1	167252945	167253297
11	131446654	131446906	1	30399584	30399774	1	167462188	167462500
11	131615889	131616164	1	30525492	30525669	1	167500494	167500809
11	132063007	132063197	1	30526872	30527097	1	167524752	167525232
11	132360536	132360764	1	30540842	30541013	1	167551282	167551773
11	132721452	132721798	1	30572795	30572967	1	167593544	167593862
11	133166771	133166935	1	30575411	30575783	1	167716138	167716669
11	133927727	133927886	1	30605582	30605749	1	167774833	167775353
11	133989384	133989660	1	30618361	30618714	1	167791883	167792199
11	134034107	134034274	1	30667117	30667402	1	167856198	167856519
11	134360168	134360481	1	30690919	30691084	1	168112829	168113361
11	134574428	134574601	1	30703133	30703341	1	168121586	168122114
11	134796638	134796792	1	30718733	30719354	1	168224280	168224458
11	135022181	135022346	1	30743572	30744606	1	168291378	168292036
12	22246	22447	1	30757002	30757168	1	168328691	168329118
12	642747	643065	1	30759033	30759264	1	168378942	168379609
12	1593643	1594444	1	30782832	30783067	1	168392037	168392377
12	1661946	1662180	1	30847477	30847693	1	168452308	168452578
12	2336482	2336634	1	30854259	30854586	1	168468610	168469072
12	2794971	2795217	1	30876722	30877056	1	168476615	168476968
12	2877147	2877562	1	30927084	30927352	1	168483587	168483806
12	3873249	3873442	1	30929348	30929563	1	168498343	168498695
12	4538443	4538847	1	30953309	30953536	1	168499468	168499936
12	6555978	6556157	1	30956546	30956864	1	168504077	168504402
12	6839865	6840028	1	30987971	30988152	1	168510276	168510838
12	6867695	6867967	1	30990856	30991231	1	168623087	168623488
12	6924403	6924546	1	31081502	31082013	1	168719353	168719987
12	10613492	10613665	1	31089730	31089923	1	168728491	168729071
12	12611585	12612143	1	31102936	31103193	1	169158162	169158827
12	12786909	12787313	1	31106129	31106326	1	169326844	169327151
12	13044417	13044767	1	31170676	31171120	1	169491930	169492413
12	13165653	13165920	1	31183853	31184039	1	169550388	169550696
12	15882231	15882427	1	31239688	31239913	1	169667282	169667671
12	21774417	21774616	1	31240452	31240692	1	170028980	170029545
12	23992977	23993145	1	31256680	31256883	1	170032589	170033001
12	25958339	25958914	1	31335131	31335596	1	170063308	170063640
12	26126000	26126200	1	31351692	31351890	1	170068638	170069314
12	26722987	26723628	1	31381908	31382204	1	170126619	170127025
12	28777732	28778127	1	31406862	31407036	1	170354792	170355108
12	29381124	29381327	1	31407939	31408105	1	170374978	170375356
12	31228710	31228879	1	31428528	31428692	1	170377429	170378141
12	31603450	31603599	1	31441397	31442225	1	170421427	170421624
12	32107433	32107577	1	31479768	31479970	1	170434257	170435121
12	32534269	32534561	1	31491809	31492013	1	170444794	170445383
12	32657114	32657280	1	31535913	31536160	1	170470605	170471022
12	32821604	32821986	1	31541475	31541735	1	170491199	170491753
12	32906819	32907021	1	31594119	31594398	1	170538095	170538631
12	41769949	41770132	1	31605681	31605976	1	170556931	170557753
12	45200834	45201026	1	31612397	31612772	1	170640873	170641045
12	45257234	45257377	1	31617110	31617410	1	170700875	170701157
12	46342929	46343107	1	31628465	31628730	1	170707909	170708457
12	46661373	46661517	1	31697590	31697796	1	170872707	170873013
12	47190009	47190363	1	31726420	31726618	1	170881740	170882127
12	47190518	47190671	1	31762717	31762969	1	171251431	171251771
12	47216483	47216790	1	31767272	31767504	1	171286266	171286549
12	47218349	47218548	1	31770864	31771087	1	171455880	171456378
12	47824300	47824462	1	31788170	31788745	1	171467780	171468698
12	47964354	47964525	1	31798444	31798612	1	171794190	171794408
12	48987413	48987591	1	31840287	31840455	1	171817336	171818187
12	48998390	48998571	1	31875499	31875706	1	171884035	171885011
12	49060349	49060938	1	31899595	31899914	1	171961955	171962420
12	49264311	49264454	1	31943825	31944180	1	171984665	171985101
12	49664987	49665169	1	31956087	31956452	1	172144549	172144948
12	49699189	49699459	1	31977678	31978035	1	172146552	172146809
12	51217271	51217684	1	31985213	31985752	1	172278653	172278902
12	51218985	51219145	1	32027178	32027365	1	172322377	172322862
12	52903484	52903698	1	32048722	32049028	1	172427121	172427683
12	53097819	53098116	1	32058282	32058471	1	172566002	172566618
12	53221555	53221787	1	32096936	32097101	1	172698385	172698822
12	53701717	53701862	1	32199553	32199758	1	172728104	172728298
12	53995411	53995606	1	32222222	32222660	1	172781612	172782005
12	54189016	54189258	1	32248242	32248587	1	172909631	172910043
12	54379733	54379974	1	32264874	32265038	1	172918065	172918279
12	54411468	54411662	1	32292873	32293052	1	172933958	172934667
12	54578664	54578908	1	32323714	32324031	1	172951652	172951978
12	54657230	54657507	1	32373087	32373305	1	172970397	172970581
12	55060620	55060765	1	32407894	32408124	1	173048778	173049250
12	55940272	55940472	1	32485397	32485566	1	173095662	173095868
12	56713503	56713876	1	32574164	32574544	1	173269578	173269981
12	57633064	57633280	1	32582197	32582387	1	173329749	173329971
12	57782717	57782900	1	32623307	32623521	1	173331256	173331539
12	57836866	57837027	1	32633344	32633512	1	173393073	173393431
12	62435585	62435991	1	32633797	32634070	1	173562939	173563127
12	64665630	64665773	1	32664840	32665120	1	173914402	173914868
12	65197005	65197163	1	32686917	32687087	1	174030595	174031004
12	66196925	66197084	1	32692290	32692470	1	174039032	174039334
12	67462581	67462755	1	32695427	32695737	1	174135356	174135899
12	67989286	67989478	1	32725592	32725849	1	174143913	174144341
12	68121216	68121360	1	32728812	32729065	1	174153264	174153751
12	68223217	68223370	1	32741732	32742007	1	174225690	174226150
12	68446381	68446678	1	32749553	32749942	1	174271522	174271722
12	68482786	68483067	1	32772983	32773211	1	174414097	174414630
12	69243156	69243479	1	32825267	32825701	1	174740169	174740902
12	70006049	70006241	1	32876408	32876998	1	174916800	174917236
12	70317856	70318034	1	32893925	32894121	1	174953991	174954319
12	71663038	71663376	1	32904320	32904660	1	174957752	174958125
12	72330882	72331277	1	32916200	32916421	1	175146661	175146993
12	75480696	75480847	1	32957872	32958044	1	175152147	175152446
12	75814846	75814995	1	32981102	32981688	1	175156108	175156428
12	75910535	75910731	1	33036435	33036636	1	175219052	175219629
12	79373852	79374068	1	33045408	33045690	1	176052078	176052287
12	79928221	79928376	1	33087944	33088229	1	176183666	176184174
12	80217272	80217571	1	33093292	33093571	1	176241348	176241869
12	81875151	81875316	1	33120608	33120793	1	176466621	176466803
12	82474446	82474708	1	33158233	33158441	1	176484170	176484729
12	86954722	86954908	1	33168304	33168623	1	176494300	176494694
12	92035011	92035232	1	33199527	33199691	1	176559560	176560432
12	92362872	92363028	1	33224338	33224514	1	177209049	177209712
12	92445409	92445638	1	33225689	33226043	1	177368341	177368559
12	92445898	92446051	1	33255387	33256772	1	177786150	177786342
12	92466677	92466824	1	33295603	33295788	1	177849710	177850104
12	92570333	92570579	1	33319175	33319348	1	177873327	177873540
12	93095443	93095699	1	33320642	33320964	1	177945902	177946268
12	93436152	93436346	1	33367730	33368005	1	177977177	177977771
12	93468043	93468203	1	33465462	33465626	1	178192576	178193041
12	93536896	93537052	1	33504326	33504491	1	178238818	178239292
12	93698913	93699137	1	33515188	33515363	1	178242084	178242315
12	93904173	93904377	1	33601249	33601434	1	178294636	178294927
12	94158106	94158316	1	33608673	33608848	1	178417936	178418179
12	94172146	94172298	1	33610555	33610796	1	178684695	178684977
12	94191106	94191271	1	33642641	33642985	1	178872456	178873107
12	94877394	94877699	1	33645711	33645877	1	178916612	178916894
12	96047718	96048111	1	33652648	33652858	1	178945832	178946199
12	96343454	96343788	1	33685983	33686166	1	179091784	179091994
12	97149078	97149356	1	33730274	33730501	1	179096988	179097380
12	97960954	97961239	1	33748089	33748433	1	179142990	179143565
12	99053833	99054180	1	33787280	33787519	1	179206868	179207100
12	100574445	100574624	1	33803745	33803959	1	179310787	179311033
12	100576495	100576752	1	33844448	33844659	1	179550793	179552057
12	101243547	101243904	1	33897192	33897408	1	179773729	179774291
12	101252754	101252935	1	33922828	33922993	1	179774620	179775100
12	101527653	101527868	1	33937138	33937323	1	179799002	179799222
12	102044004	102044181	1	33971459	33971669	1	179808167	179808733
12	103632530	103632830	1	33988126	33988314	1	180028216	180028403
12	103929030	103929202	1	34062055	34062258	1	180028830	180029088
12	104288811	104289042	1	34076490	34076755	1	180043288	180043514
12	104478523	104478669	1	34146042	34146205	1	180123504	180123831
12	104582860	104583003	1	34159977	34160163	1	180131480	180131807
12	106910356	106910726	1	34163050	34163480	1	180168104	180168310
12	107404972	107405283	1	34195048	34195262	1	180223198	180223646
12	107853518	107853667	1	34207317	34207508	1	180521569	180521747
12	107885127	107885278	1	34214174	34214374	1	180571596	180572613
12	108561191	108561524	1	34215990	34216155	1	180580180	180580560
12	108618254	108618491	1	34223251	34223415	1	180585401	180586299
12	108628529	108628677	1	34390457	34390695	1	180600710	180600994
12	108664538	108664867	1	34415290	34415539	1	180938747	180938988
12	108811491	108811710	1	34424059	34424470	1	181112524	181112909
12	109385382	109385667	1	34448925	34449136	1	181141434	181141848
12	109517183	109517344	1	34460301	34460479	1	181255614	181255941
12	109845286	109845548	1	34500357	34500648	1	181655903	181656200
12	110005464	110005806	1	34522483	34523150	1	181845965	181846181
12	110079856	110080034	1	34534053	34534378	1	182143286	182143707
12	110199782	110199926	1	34572695	34572910	1	182186252	182186604
12	110582082	110582257	1	34586470	34586736	1	182193967	182194216
12	110677405	110677646	1	34611387	34611549	1	182261564	182261913
12	110826770	110826944	1	34621050	34621337	1	182290156	182290534
12	110957766	110957928	1	34677419	34677645	1	182300092	182300347
12	111038885	111039173	1	34705101	34705270	1	182338162	182338332
12	111239092	111239302	1	34718834	34719005	1	182568758	182568983
12	111298997	111299190	1	34742537	34743040	1	182569990	182570548
12	111757662	111757975	1	34752705	34752914	1	182595650	182595920
12	112448127	112448339	1	34753396	34753597	1	182617875	182618267
12	113056702	113056907	1	34788928	34789134	1	182622899	182623308
12	113086549	113086810	1	34797672	34797914	1	182634599	182634937
12	113138056	113138342	1	34832663	34832934	1	182671832	182672439
12	113422137	113422593	1	34866445	34866670	1	182717170	182717544
12	113766908	113767105	1	34871032	34871264	1	182718270	182718592
12	116377007	116377168	1	34937168	34937345	1	182777451	182778000
12	116662807	116662967	1	35031483	35032106	1	182893340	182893802
12	117019653	117019967	1	35120631	35121013	1	182955985	182956233
12	117025560	117025725	1	35187024	35187288	1	183039958	183040279
12	117052867	117053096	1	35206469	35206784	1	183060283	183060731
12	117155249	117155498	1	35285033	35285366	1	183139710	183139929
12	117161659	117161893	1	35293025	35293217	1	183180375	183181317
12	119781740	119782020	1	35304309	35304600	1	183209619	183209974
12	120302188	120302366	1	35345091	35345305	1	183234622	183235137
12	120589746	120589899	1	35377196	35377377	1	183267923	183268375
12	120641254	120641589	1	35394358	35394537	1	183318290	183319086
12	120801154	120801351	1	35435416	35435687	1	183449235	183449730
12	120847672	120848001	1	35442430	35442678	1	183454392	183454940
12	121096072	121096246	1	35443155	35443426	1	183457253	183457638
12	121227178	121227538	1	35451227	35451531	1	183463768	183464047
12	121324039	121324240	1	35454604	35454788	1	183515100	183515289
12	121580332	121580509	1	35461625	35461793	1	183577640	183578044
12	121795063	121795246	1	35484315	35484488	1	183600260	183600448
12	121800258	121800529	1	35506221	35506462	1	183608458	183608679
12	122901697	122901999	1	35507111	35507281	1	183689792	183690070
12	122937966	122938198	1	35538534	35538699	1	183731408	183731702
12	122975096	122975255	1	35590737	35590967	1	183844885	183845079
12	123063327	123063739	1	35650226	35650456	1	183870816	183871502
12	123271485	123272019	1	35682960	35683195	1	183881843	183882022
12	123364489	123364641	1	35687568	35687806	1	183901765	183902340
12	123655419	123655697	1	35756832	35757050	1	183915881	183916291
12	124131159	124131369	1	35779680	35779901	1	183932082	183932796
12	124154282	124154442	1	35807989	35808465	1	183988504	183989464
12	124228023	124228195	1	35831813	35832179	1	183996645	183997083
12	124508782	124509021	1	35835495	35835657	1	184118053	184118276
12	124771963	124772260	1	35867114	35867344	1	184160278	184160559
12	124884768	124884994	1	35873403	35873580	1	184359961	184360138
12	124904702	124904919	1	35887220	35887425	1	184507761	184508158
12	125183286	125183445	1	35893469	35893798	1	184557657	184558454
12	125228780	125229058	1	36144561	36144724	1	184744889	184745370
12	125406260	125406473	1	36175290	36175581	1	184953748	184953932
12	125983545	125983856	1	36188036	36188369	1	184954333	184954572
12	126157548	126157728	1	36194004	36194327	1	185284840	185285207
12	127293630	127293799	1	36211037	36211253	1	185291096	185291803
12	127786047	127786245	1	36236526	36236892	1	185375652	185375982
12	128043203	128043541	1	36247602	36247774	1	185439687	185440380
12	130839181	130839635	1	36285193	36285612	1	185499901	185500450
12	131710775	131711317	1	36328209	36328438	1	185720599	185720988
12	131847599	131847887	1	36347141	36347558	1	185813457	185813814
12	132085051	132085357	1	36352186	36352414	1	185821967	185822249
12	132414893	132415052	1	36439056	36439261	1	185834417	185834714
12	132986261	132986704	1	36474561	36474988	1	185838121	185838369
13	19844604	19844836	1	36479461	36479663	1	185843353	185843784
13	19910612	19910993	1	36576066	36576286	1	185862400	185862717
13	19959304	19959517	1	36589406	36589586	1	185864956	185865160
13	21670055	21670405	1	36611568	36611734	1	185875452	185875759
13	23714887	23715067	1	36615604	36615804	1	185904564	185905056
13	24626029	24626356	1	36640359	36640581	1	185926722	185927508
13	24728090	24728252	1	36690186	36690400	1	185960484	185960691
13	24837683	24837843	1	36732237	36732424	1	185980531	185981080
13	25114285	25114428	1	36795513	36795848	1	186034440	186034838
13	25171321	25171480	1	36801838	36802052	1	186078342	186078734
13	25186160	25186353	1	36806182	36806401	1	186082345	186082592
13	25204907	25205060	1	36818410	36818609	1	186123106	186123346
13	27251251	27251593	1	36834681	36834854	1	186237008	186237187
13	27362175	27362344	1	36835470	36835730	1	186283271	186283946
13	27383558	27383800	1	36854076	36854244	1	186288877	186289245
13	27772881	27773204	1	36859091	36859377	1	186330785	186331195
13	28659010	28659156	1	36883635	36883803	1	186409143	186409429
13	29842406	29842555	1	36908232	36908585	1	186627202	186627403
13	30690279	30690501	1	36932776	36933051	1	186643702	186643919
13	32031579	32031749	1	36960941	36961192	1	186671146	186671461
13	32587326	32587830	1	36992520	36992716	1	186708712	186709107
13	34994850	34995000	1	36992974	36993212	1	186750324	186750533
13	36192143	36192346	1	37015515	37015808	1	186753335	186753806
13	36222499	36222744	1	37017632	37017858	1	186780138	186780441
13	40382453	40382653	1	37041096	37041311	1	186792773	186793144
13	40402342	40402572	1	37075371	37075547	1	186813392	186813640
13	40589741	40589912	1	37145961	37146135	1	186864374	186864576
13	41955714	41955891	1	37218370	37218595	1	186961833	186962149
13	42048746	42048913	1	37238808	37238974	1	186967786	186968195
13	42378560	42378721	1	37274732	37274978	1	186974797	186975020
13	45792997	45793200	1	37286132	37286353	1	187063028	187063447
13	45826805	45826963	1	37302959	37303129	1	187063028	187063447
13	46983948	46984150	1	37307531	37307725	1	187103119	187103605
13	48823770	48823945	1	37337119	37337348	1	187157270	187157899
13	49527316	49527556	1	37343315	37343502	1	187159438	187159655
13	50222655	50222848	1	37387634	37387816	1	187176646	187177240
13	50811165	50811317	1	37388303	37388607	1	187212482	187212808
13	50893647	50893876	1	37394923	37395092	1	187223806	187224214
13	51222265	51222409	1	37395276	37395491	1	187308460	187308893
13	51959889	51960077	1	37403261	37403570	1	187443900	187444340
13	52128891	52129106	1	37455398	37455599	1	187539159	187539423
13	52617288	52617529	1	37465744	37465976	1	187603805	187604120
13	52869043	52869269	1	37474256	37474576	1	187691449	187691779
13	52903445	52903617	1	37507862	37508328	1	187885501	187885730
13	53112631	53112786	1	37513939	37514175	1	187943195	187943467
13	56016037	56016257	1	37553862	37554409	1	188006365	188006822
13	59746375	59746519	1	37563838	37564045	1	188027658	188027890
13	60887246	60887426	1	37612259	37612426	1	188157879	188158265
13	62358094	62358246	1	37614237	37614407	1	188237646	188238194
13	67357584	67357757	1	37628684	37628898	1	188272281	188272641
13	67416331	67416543	1	37651307	37651610	1	188489364	188489790
13	71275143	71275364	1	37666355	37666586	1	188706831	188707056
13	73949167	73949310	1	37675615	37675858	1	188888218	188888666
13	74287055	74287217	1	37679408	37679654	1	188988722	188988969
13	75365890	75366052	1	37690261	37690713	1	189151552	189151826
13	75639553	75639736	1	37691516	37691951	1	189197634	189198348
13	75762619	75762950	1	37761557	37761928	1	189205262	189205661
13	76879672	76879887	1	37766007	37766217	1	189336621	189336823
13	78022293	78022452	1	37793275	37793474	1	189429649	189429965
13	78046488	78046645	1	37836707	37836937	1	189619681	189620139
13	78658956	78659190	1	37839595	37839849	1	189628805	189629132
13	79522670	79522819	1	37880751	37880931	1	189859500	189859811
13	82559718	82559882	1	37882488	37882769	1	190067540	190067947
13	86757227	86757430	1	37901445	37901666	1	190294985	190295804
13	86974546	86974699	1	37940389	37940554	1	190353662	190354148
13	90623516	90623939	1	37978369	37978620	1	190373857	190374110
13	91311481	91311655	1	37995815	37996001	1	190381057	190381353
13	91312196	91312449	1	38030213	38030687	1	190478236	190478544
13	91331492	91331690	1	38038712	38039025	1	190565990	190566359
13	92767453	92767651	1	38075282	38075472	1	190847184	190847630
13	95301420	95301839	1	38075642	38075840	1	191161801	191162067
13	97981279	97981528	1	38111961	38112123	1	191167472	191167817
13	98524741	98525081	1	38124369	38124554	1	191282089	191282572
13	98673249	98673464	1	38126225	38126474	1	191363591	191364018
13	99075490	99075875	1	38163595	38163830	1	191365256	191365455
13	99128978	99129213	1	38184872	38185173	1	191371237	191371494
13	99151592	99151792	1	38191714	38191927	1	191558243	191558635
13	99432755	99433035	1	38215327	38215500	1	191575572	191576076
13	99614493	99614740	1	38227813	38228102	1	191591861	191592394
13	99980574	99980946	1	38264610	38264811	1	191596286	191596717
13	101295941	101296146	1	38292284	38292450	1	191641539	191642013
13	101892770	101893010	1	38297064	38297432	1	191646469	191646821
13	102563387	102563532	1	38299099	38299424	1	191671350	191671765
13	104374279	104374561	1	38368943	38369291	1	191793138	191793424
13	105919389	105919590	1	38410972	38411204	1	191876594	191876911
13	109131713	109131946	1	38444509	38444673	1	191963350	191963574
13	109602218	109602384	1	38466285	38466516	1	192002226	192002410
13	110257546	110257720	1	38492192	38492537	1	192003651	192004293
13	110654041	110654245	1	38567548	38567727	1	192009804	192010947
13	110870235	110870385	1	38587076	38587424	1	192129664	192129873
13	111373392	111373652	1	38616577	38616791	1	192140400	192140712
13	111469735	111469925	1	38667976	38668170	1	192167942	192168256
13	112025702	112025863	1	38752219	38752439	1	192184161	192184343
13	112187670	112187982	1	38780207	38780416	1	192242048	192242264
13	112432086	112432322	1	38807744	38807917	1	192292520	192292730
13	112521317	112521560	1	38847909	38848094	1	192312188	192312797
13	112803441	112803664	1	38881590	38881867	1	192376045	192376393
13	112874529	112874758	1	38928991	38929276	1	192401769	192402115
13	113802044	113802397	1	38937628	38937793	1	192439403	192439627
13	114065379	114065615	1	38996501	38997067	1	192477701	192477873
13	114100839	114101044	1	38997831	38998000	1	192523915	192524695
13	114268419	114268601	1	38998812	38999033	1	192531143	192531333
13	114309796	114310016	1	39039824	39040114	1	192550759	192551333
14	21070124	21070344	1	39084287	39084506	1	192561379	192561631
14	22448594	22448785	1	39098122	39098287	1	192573405	192573773
14	22564151	22564305	1	39105308	39106139	1	192579395	192579693
14	22614478	22614625	1	39130329	39130530	1	192592496	192592894
14	22651167	22651384	1	39132161	39132424	1	192601076	192601493
14	22711481	22711728	1	39180162	39180359	1	192628109	192628375
14	23057470	23057636	1	39183823	39184270	1	192633367	192634210
14	23302570	23302766	1	39191618	39191900	1	192654658	192655031
14	24215573	24215765	1	39203158	39203362	1	192742013	192742913
14	24215977	24216140	1	39215018	39215305	1	192903208	192903461
14	24232609	24232844	1	39215506	39215804	1	192926443	192926663
14	24959925	24960085	1	39219527	39219840	1	192936782	192936977
14	25026392	25026587	1	39230472	39230789	1	192950032	192950216
14	32934807	32935025	1	39258506	39258775	1	192952067	192952577
14	33402102	33402349	1	39272142	39272405	1	193042655	193043103
14	35413472	35413682	1	39292903	39293106	1	193115871	193116090
14	35533403	35533592	1	39296168	39296359	1	193160685	193161277
14	35956842	35957043	1	39301704	39301955	1	193211217	193212031
14	35986307	35986470	1	39306203	39306439	1	193254947	193255214
14	39086076	39086252	1	39320878	39321093	1	193256015	193256458
14	49858465	49858610	1	39394654	39394851	1	193263995	193264392
14	49999257	49999433	1	39485129	39485400	1	193322301	193322744
14	50668300	50668650	1	39501055	39501348	1	193486787	193487222
14	50979029	50979173	1	39508943	39509651	1	193514422	193514622
14	51566932	51567111	1	39525565	39526247	1	193519811	193520721
14	52707038	52707426	1	39566243	39566416	1	193525764	193526399
14	53840692	53840850	1	39597640	39597926	1	193593450	193593694
14	53893576	53893815	1	39598652	39598918	1	193614945	193615279
14	54003145	54003305	1	39605854	39606080	1	193700907	193701271
14	55098314	55098544	1	39609753	39609973	1	193714942	193715367
14	58152060	58152293	1	39653596	39653890	1	193735879	193736079
14	59576747	59576890	1	39672735	39672910	1	193746921	193747172
14	60204226	60204379	1	39697921	39698105	1	193762321	193762707
14	60623034	60623185	1	39701607	39702076	1	193794180	193794781
14	60721802	60721984	1	39711084	39711367	1	193800428	193800731
14	60724254	60724427	1	39721294	39721533	1	193840473	193840687
14	61080534	61080930	1	39783044	39783213	1	193853449	193853723
14	61479003	61479284	1	39788526	39789238	1	193899166	193899702
14	63510552	63510709	1	39810086	39810303	1	193926879	193927762
14	63746077	63746327	1	39907224	39907402	1	193926879	193927762
14	63748978	63749281	1	39929117	39929404	1	193960258	193960474
14	63852891	63853661	1	39940345	39940684	1	194013800	194014307
14	64203600	64203759	1	39960606	39960781	1	194076367	194076813
14	64968766	64968929	1	39996509	39996698	1	194103887	194104480
14	65304024	65304345	1	40033473	40033688	1	194298158	194298603
14	65330034	65330204	1	40058404	40058609	1	194386550	194387110
14	65334279	65334569	1	40078471	40078748	1	194388261	194388696
14	65387629	65387812	1	40079780	40079953	1	194447777	194447954
14	67365614	67365769	1	40144099	40144397	1	194485522	194485844
14	67497815	67498004	1	40162513	40162759	1	194828735	194829227
14	67694824	67695062	1	40186572	40186739	1	194968984	194969250
14	68312947	68313258	1	40210745	40211092	1	194975846	194976336
14	69727151	69727464	1	40232483	40232739	1	194976649	194976985
14	70018952	70019140	1	40242083	40242305	1	195218748	195219112
14	71592096	71592267	1	40265580	40265776	1	195256451	195256788
14	72774525	72774695	1	40338266	40338502	1	195415725	195416055
14	73414988	73415181	1	40361807	40362340	1	195592073	195592559
14	73472031	73472249	1	40374463	40374843	1	195663541	195664080
14	73742079	73742330	1	40381355	40381638	1	195740536	195741087
14	73760216	73760444	1	40385685	40385935	1	195773979	195774234
14	74251566	74251775	1	40402799	40403253	1	196143861	196144198
14	74259200	74259440	1	40409528	40409874	1	196160456	196160886
14	74922926	74923332	1	40421862	40422034	1	196181256	196181908
14	75051229	75051702	1	40440764	40441095	1	196198513	196199006
14	75428356	75428526	1	40450906	40451186	1	196317773	196318345
14	76151790	76151943	1	40515926	40516095	1	196325238	196325674
14	77643912	77644111	1	40531507	40531933	1	196393795	196394469
14	80621769	80621991	1	40591884	40592302	1	196414792	196415721
14	80926770	80927067	1	40626599	40626825	1	196436128	196436396
14	81122289	81122601	1	40646117	40646310	1	196450298	196451002
14	81172820	81173032	1	40649446	40649629	1	196477352	196477889
14	81478563	81478743	1	40668887	40669107	1	196481813	196482162
14	86166589	86166785	1	40674282	40674479	1	196487012	196487336
14	87993226	87993400	1	40689019	40689205	1	196488797	196489139
14	89012974	89013318	1	40699154	40699344	1	196509219	196509504
14	89418015	89418172	1	40700623	40700826	1	196511484	196511701
14	89426016	89426192	1	40708905	40709448	1	196513253	196513826
14	90399666	90399811	1	40748860	40749088	1	196527856	196528391
14	90454202	90454605	1	40762852	40763144	1	196535873	196536057
14	90577760	90577929	1	40785975	40786213	1	196538456	196538729
14	90816028	90816236	1	40818469	40818823	1	196544586	196544830
14	91363866	91364262	1	40824317	40824532	1	196590133	196590783
14	91397555	91397722	1	40844118	40844493	1	196601281	196601489
14	92513667	92513869	1	40845125	40845445	1	196655029	196655689
14	92551345	92551491	1	40952277	40952555	1	196683588	196683920
14	93003283	93003524	1	40959702	40959936	1	196715432	196715968
14	93212576	93212773	1	40960428	40960634	1	196856052	196856322
14	93949575	93949741	1	40997985	40998153	1	197027905	197028108
14	93976093	93976412	1	41003644	41004105	1	197030561	197030768
14	93978308	93978462	1	41017723	41017945	1	197374375	197375048
14	95265575	95265749	1	41033530	41033714	1	197391841	197392199
14	95319538	95319884	1	41051990	41052293	1	197417183	197417613
14	96104734	96104900	1	41127752	41128002	1	197675472	197675919
14	96584211	96584437	1	41222531	41222762	1	197763827	197764121
14	96592568	96592771	1	41240050	41240237	1	197798847	197799882
14	97025803	97025959	1	41277352	41277556	1	197838973	197839268
14	98173339	98173485	1	41282793	41283100	1	197840986	197841585
14	98721187	98721365	1	41395078	41395403	1	197862635	197862936
14	99274407	99274687	1	41430403	41430606	1	197883998	197884649
14	100067585	100067777	1	41430925	41431089	1	197938953	197939486
14	100178302	100178485	1	41432713	41432982	1	198018523	198018871
14	101774901	101775172	1	41445645	41445862	1	198185652	198186026
14	101823670	101823833	1	41464093	41464324	1	198188131	198188420
14	101825049	101825195	1	41467523	41467833	1	198199237	198199422
14	101876640	101876841	1	41469296	41469464	1	198212798	198212995
14	102320035	102320287	1	41474659	41474848	1	198234525	198235136
14	102516695	102516853	1	41503981	41504535	1	198258515	198258795
14	102901781	102901940	1	41525572	41525818	1	198332527	198332844
14	103689423	103689745	1	41568227	41568424	1	198352972	198353769
14	104078063	104078328	1	41611731	41611932	1	198356504	198356811
14	104120404	104120552	1	41617903	41618175	1	198359251	198359472
14	104342149	104342319	1	41622702	41623090	1	198380308	198380788
14	104604746	104604918	1	41645415	41645916	1	198556285	198556640
14	104723771	104724086	1	41661785	41662200	1	198624074	198624487
14	104826463	104826631	1	41667355	41667519	1	198627657	198627920
14	105045816	105046181	1	41673254	41673563	1	198633768	198634080
14	105158367	105158552	1	41719291	41719568	1	198641545	198642195
14	105181192	105181479	1	41726922	41727122	1	198650164	198650369
14	105213892	105214058	1	41773427	41773668	1	198712952	198713416
15	22786163	22786662	1	41801891	41802053	1	198723912	198724118
15	22796737	22797024	1	41803069	41803343	1	198734168	198734907
15	23372452	23372603	1	41810420	41810870	1	198764320	198765265
15	23878031	23878196	1	41818670	41818975	1	198776688	198776966
15	25020635	25020798	1	41891521	41891958	1	198777982	198778477
15	25845404	25845573	1	41892193	41892751	1	198826741	198826987
15	25853196	25853373	1	41902653	41902875	1	198837573	198837783
15	25939266	25939419	1	41955554	41955784	1	198843061	198843469
15	27623395	27624142	1	41960328	41960549	1	198873952	198874280
15	28004622	28004854	1	41995949	41996139	1	198881024	198881685
15	31200840	31201018	1	42022343	42022553	1	198892021	198892421
15	31230817	31230974	1	42058947	42059231	1	198896563	198896809
15	31266484	31266795	1	42127617	42127865	1	198922693	198923208
15	31392426	31392744	1	42129900	42130113	1	198943685	198943961
15	31870685	31870970	1	42177081	42177304	1	198966661	198967116
15	34994006	34994152	1	42280478	42280657	1	198977896	198978254
15	36877952	36878457	1	42380336	42381031	1	198983496	198983911
15	38424081	38424227	1	42390334	42390907	1	199013370	199013561
15	38672980	38673246	1	42449121	42449351	1	199013848	199014226
15	39502076	39502362	1	42487541	42487915	1	199029556	199029944
15	40045230	40045697	1	42499352	42499523	1	199040161	199040473
15	40104931	40105204	1	42500775	42500998	1	199081499	199082281
15	40276272	40276457	1	42576225	42576399	1	199101296	199101520
15	40543997	40544180	1	42674981	42675163	1	199102289	199102784
15	40569218	40569400	1	42693148	42693349	1	199109438	199110164
15	40743998	40744150	1	42705041	42705214	1	199113156	199113525
15	40765379	40765748	1	42717294	42717690	1	199152135	199152772
15	40782698	40782842	1	42720820	42721027	1	199226082	199226496
15	40942424	40942684	1	42735576	42735930	1	199251513	199251743
15	41557799	41558010	1	42741685	42741934	1	199272473	199273083
15	41827507	41827943	1	42780190	42780355	1	199274228	199274402
15	42490994	42491303	1	42784969	42785224	1	199415480	199416067
15	42736749	42737289	1	42871043	42871253	1	199463479	199463694
15	43185917	43186081	1	42880551	42880743	1	199548819	199549178
15	43293362	43293517	1	42935114	42935297	1	199613386	199613585
15	43370717	43371121	1	42952364	42952628	1	199691682	199691877
15	43371465	43371681	1	43001706	43001883	1	199725072	199725299
15	43526508	43526666	1	43021724	43021909	1	199734093	199734686
15	43777302	43777626	1	43129562	43129802	1	199742528	199742865
15	43824474	43824835	1	43172131	43172375	1	199859559	199859963
15	43826881	43827221	1	43219345	43219557	1	200129420	200129812
15	43930341	43930787	1	43293385	43293638	1	200153107	200153799
15	45023074	45023231	1	43389409	43389589	1	200173172	200173503
15	45200913	45201165	1	43442888	43443161	1	200180837	200181269
15	45458073	45458245	1	43454596	43454984	1	200242360	200242966
15	45705593	45705816	1	43521505	43521998	1	200243160	200243381
15	47917994	47918144	1	43542297	43542468	1	200245547	200245767
15	50022885	50023070	1	43545939	43546140	1	200262516	200262828
15	51348773	51349011	1	43578625	43578933	1	200342670	200343149
15	51622489	51622632	1	43579253	43579434	1	200379235	200379705
15	52383315	52383475	1	43582197	43582412	1	200424930	200425641
15	52520304	52520526	1	43598561	43598936	1	200428554	200428993
15	52667712	52667881	1	43604317	43604507	1	200435132	200435485
15	53759630	53759775	1	43622772	43623010	1	200448071	200448665
15	56465055	56465230	1	43628078	43628293	1	200453531	200453721
15	56919735	56919895	1	43666419	43666647	1	200473552	200474194
15	60548174	60548354	1	43697169	43697537	1	200477583	200478271
15	60573832	60574223	1	43739548	43739813	1	200518457	200518911
15	60583291	60583447	1	43752780	43752976	1	200545227	200545557
15	60635868	60636061	1	43768303	43768571	1	200625158	200625518
15	63126670	63126829	1	43776577	43776804	1	200634429	200634689
15	63497150	63497300	1	43779219	43779437	1	200772065	200772344
15	63924532	63924680	1	43783033	43783279	1	200775022	200775327
15	64096587	64096766	1	43790052	43790401	1	200878083	200878545
15	64246919	64247120	1	43854559	43854826	1	200898223	200898503
15	64572041	64572195	1	43865955	43866262	1	200972186	200972588
15	64623032	64623184	1	43875303	43875572	1	201021797	201022107
15	64634148	64634305	1	43883417	43883586	1	201040806	201041226
15	64647960	64648413	1	43914415	43914584	1	201069597	201069927
15	64894746	64894978	1	43939419	43939637	1	201254364	201254777
15	64931096	64931250	1	43981018	43981217	1	201350201	201350525
15	65049444	65049599	1	44007003	44007172	1	201444833	201445134
15	65409426	65409597	1	44068314	44068670	1	201461818	201462187
15	66578831	66578993	1	44075381	44075628	1	201512880	201513223
15	67165129	67165285	1	44086763	44086975	1	201551888	201552062
15	67805133	67805289	1	44141261	44141428	1	201696426	201696704
15	68188666	68188980	1	44144457	44144657	1	201709596	201709818
15	68190235	68190407	1	44146006	44146220	1	201758717	201758950
15	68888577	68888721	1	44157126	44157309	1	201946234	201946602
15	69054736	69054891	1	44225995	44226165	1	202017799	202018876
15	69410571	69410743	1	44231761	44231990	1	202017799	202018876
15	70246112	70246343	1	44236834	44237136	1	202029240	202029943
15	70438603	70438775	1	44258616	44258841	1	202037816	202038188
15	70669266	70669458	1	44327419	44327882	1	202038747	202038965
15	71391600	71391846	1	44365540	44366024	1	202043309	202043611
15	71939956	71940309	1	44415517	44415822	1	202048923	202049403
15	72380967	72381126	1	44425493	44425804	1	202061872	202062151
15	73258824	73258972	1	44457917	44458136	1	202090978	202091525
15	73897500	73897657	1	44460675	44461117	1	202170851	202171150
15	73902543	73902769	1	44473154	44473376	1	202171739	202172170
15	73908373	73908518	1	44476565	44476766	1	202179135	202179620
15	73951210	73951469	1	44489012	44489319	1	202236405	202236668
15	73985126	73985432	1	44556182	44556352	1	202546874	202547470
15	74144528	74144706	1	44595279	44595504	1	202561471	202562329
15	74403059	74403537	1	44598620	44598826	1	202615859	202616236
15	74581447	74581606	1	44662493	44662746	1	202807991	202808308
15	74771160	74771349	1	44708080	44708313	1	202861421	202861999
15	75009094	75009274	1	44713395	44713708	1	202985795	202986091
15	75023491	75023645	1	44714732	44715248	1	203180684	203180945
15	75047186	75047367	1	44721578	44722073	1	203197643	203197938
15	75204834	75205019	1	44729356	44729543	1	203340018	203340332
15	75350037	75350239	1	44746565	44746822	1	203428711	203429449
15	76150993	76151178	1	44793496	44793884	1	203463362	203463646
15	76153881	76154106	1	44807358	44807632	1	203520217	203520666
15	77059867	77060016	1	44821339	44821609	1	203558234	203558751
15	77179622	77179792	1	44829009	44829252	1	203692613	203692985
15	77531689	77531912	1	44839785	44839950	1	204000825	204001422
15	77538057	77538310	1	44851414	44851664	1	204065109	204065390
15	78066197	78066372	1	44903173	44903395	1	204074468	204074703
15	78660617	78660825	1	44925074	44925305	1	204080464	204080765
15	79978791	79978962	1	44950770	44950966	1	204098821	204099025
15	80017772	80017984	1	44968856	44969151	1	204151911	204152263
15	80072398	80072572	1	44980009	44980430	1	204320441	204320746
15	81255029	81255229	1	45010610	45010898	1	204417181	204417952
15	81271566	81271722	1	45022707	45022889	1	204420685	204420862
15	81317445	81317612	1	45039502	45039683	1	204438640	204438856
15	82082616	82082798	1	45079419	45079819	1	204941708	204942111
15	82986054	82986402	1	45222739	45223011	1	204960358	204960601
15	83380760	83380990	1	45292304	45292551	1	205134653	205135083
15	84080066	84080401	1	45294820	45295043	1	205228700	205228981
15	84571052	84571211	1	45326745	45326935	1	205230343	205230662
15	84654203	84654393	1	45339745	45340646	1	205316160	205316573
15	85408122	85408612	1	45348997	45349869	1	205354406	205354677
15	85443469	85443675	1	45394194	45394744	1	205457005	205457284
15	85457551	85457902	1	45406459	45407331	1	205563883	205564137
15	85475342	85475606	1	45479015	45479379	1	205582276	205583014
15	85858726	85859048	1	45499731	45500359	1	205687336	205687645
15	86624724	86625036	1	45512788	45512989	1	205755590	205755789
15	86915949	86916274	1	45604176	45604348	1	205907274	205908180
15	86978157	86978701	1	45626028	45626240	1	205925805	205926012
15	88020189	88020388	1	45656808	45657015	1	205933751	205934046
15	88163167	88163314	1	45657422	45657584	1	205972346	205972728
15	88215628	88215773	1	45694635	45694821	1	205986240	205986549
15	88241146	88241350	1	45700322	45700530	1	206097208	206097928
15	88454957	88455322	1	45737135	45737378	1	206457006	206457423
15	88509424	88509642	1	45794236	45794587	1	206503790	206504419
15	88878849	88879090	1	45804350	45804552	1	206555382	206555777
15	88904691	88905030	1	45842756	45842978	1	206590117	206590356
15	88999173	88999318	1	45843530	45843793	1	206647333	206647504
15	89041623	89041805	1	45915080	45915243	1	206687967	206688278
15	89057623	89057766	1	45954264	45954710	1	206700445	206701040
15	89349100	89349306	1	45978967	45979193	1	206725669	206726054
15	89971631	89971777	1	45995330	45995577	1	206744743	206745215
15	90031335	90031783	1	46037347	46037545	1	206794650	206795164
15	90100035	90100237	1	46068382	46068576	1	206804412	206804604
15	90320011	90320254	1	46073372	46073617	1	206808593	206809137
15	90400877	90401140	1	46143301	46143486	1	206826283	206826754
15	90594297	90594568	1	46143923	46144161	1	206831865	206832043
15	90598098	90598246	1	46159503	46159698	1	206888448	206888678
15	90660689	90660859	1	46171419	46171603	1	206909174	206909766
15	90749982	90750467	1	46198249	46198731	1	206925310	206925686
15	90810431	90810659	1	46203272	46203517	1	206946366	206946732
15	90817233	90817592	1	46223619	46223830	1	206979257	206979679
15	90956737	90956886	1	46247043	46247371	1	206982062	206982562
15	90987674	90987827	1	46263470	46263649	1	207091345	207091704
15	91132211	91132408	1	46302493	46302713	1	207423508	207424148
15	91289309	91289755	1	46319382	46319628	1	207444570	207445494
15	91914060	91914205	1	46340645	46341091	1	207815920	207816275
15	91952309	91952539	1	46346759	46346943	1	207831797	207832268
15	92109622	92109828	1	46423389	46423598	1	207840365	207840601
15	92452258	92452646	1	46442681	46442998	1	207848347	207848663
15	92613822	92613999	1	46450920	46451088	1	208007447	208008528
15	92666450	92666594	1	46457982	46458179	1	208433203	208433393
15	92744737	92744905	1	46556278	46556699	1	208807560	208808019
15	92803819	92803965	1	46619346	46619629	1	208967170	208967662
15	93899720	93899965	1	46675981	46676264	1	209063039	209063210
15	94306866	94307072	1	46679684	46679934	1	209068662	209069187
15	94584781	94584998	1	46702132	46702365	1	209088167	209088764
15	94699415	94699602	1	46748646	46748820	1	209096126	209096424
15	95287210	95287375	1	46764546	46764727	1	209116900	209117197
15	96058559	96058747	1	46804793	46805070	1	209117440	209117637
15	96064408	96064571	1	47049216	47049595	1	209123804	209124154
15	98265651	98265836	1	47162148	47162337	1	209202875	209203247
15	98428471	98428789	1	47191537	47191795	1	209389290	209389469
15	98442518	98442746	1	47254253	47254565	1	209421223	209421723
15	98504149	98504300	1	47378401	47378658	1	209424513	209424958
15	98519180	98519373	1	47393252	47393604	1	209454943	209455335
15	98668921	98669125	1	47400990	47401286	1	209569578	209569779
15	98779676	98779826	1	47414998	47415301	1	209607235	209608137
15	98937359	98937703	1	47427104	47427331	1	209692817	209693343
15	99104812	99105089	1	47453996	47454314	1	209703794	209704319
15	99105821	99106074	1	47467870	47468039	1	209704658	209704912
15	99344501	99344714	1	47513154	47513361	1	209839989	209840273
15	99365349	99365526	1	47538295	47538507	1	209891097	209891503
15	99450904	99451052	1	47570548	47570827	1	209937668	209938550
15	99452951	99453118	1	47578017	47578214	1	209937668	209938550
15	99674581	99674740	1	47726327	47726625	1	209989525	209989816
15	99926197	99926362	1	47791474	47791849	1	210332870	210333052
15	99960222	99960460	1	47825335	47825547	1	210347173	210347422
15	100307571	100307745	1	47871309	47871488	1	210407208	210407753
15	100661349	100661515	1	47879185	47879445	1	210439301	210439659
15	100919055	100919381	1	47905490	47905703	1	210597901	210598541
15	100919588	100919927	1	47910870	47911057	1	210685048	210685217
15	101121584	101121991	1	47911323	47911533	1	210688684	210688875
15	101242401	101242902	1	47985195	47985478	1	211037220	211037457
15	101244270	101244417	1	47997575	47997931	1	211135301	211135612
15	101251135	101251331	1	48124986	48125177	1	211182783	211183419
15	101265337	101265508	1	48141859	48142124	1	211280949	211281387
16	296507	296662	1	48186140	48186355	1	211305135	211305362
16	466634	466989	1	48235704	48235930	1	211420536	211421015
16	714730	715139	1	48249710	48249904	1	211479662	211480105
16	773167	773322	1	48304036	48304347	1	211491347	211491719
16	1057259	1057436	1	48494473	48494647	1	211548642	211548818
16	1379366	1379601	1	48530801	48530986	1	211587212	211587580
16	1405842	1406041	1	48638681	48638865	1	211592130	211592545
16	1610675	1611019	1	48676783	48677086	1	211705573	211706644
16	1793633	1793800	1	48695102	48695280	1	211843088	211843414
16	2009446	2009938	1	48757733	48757899	1	212040780	212041210
16	2295182	2295331	1	48793951	48794147	1	212061900	212062171
16	2467712	2467960	1	48881556	48881772	1	212179656	212180006
16	2520285	2520459	1	48964092	48964281	1	212237781	212237962
16	2687321	2687484	1	48980031	48980324	1	212244164	212244657
16	2897777	2898031	1	48994936	48995348	1	212311994	212312338
16	3086788	3087051	1	49035735	49035912	1	212457884	212458236
16	3129520	3129746	1	49073997	49074180	1	212495794	212496239
16	3216185	3216357	1	49242560	49242827	1	212498242	212498634
16	3500868	3501225	1	49244483	49244649	1	212503874	212504860
16	3641591	3641737	1	49292382	49292567	1	212529436	212529718
16	3655271	3655523	1	49412034	49412295	1	212546080	212546519
16	3880060	3880293	1	49424911	49425091	1	212614759	212614929
16	4264072	4264303	1	49426632	49426839	1	212712504	212713022
16	4273613	4274159	1	49448341	49448551	1	212721617	212721808
16	4288508	4288765	1	49451530	49451733	1	212722048	212722354
16	4402493	4402843	1	49453133	49453380	1	212750209	212750486
16	4474156	4474326	1	49570812	49571051	1	212782417	212783101
16	4529321	4529509	1	49642728	49642908	1	212916409	212917002
16	4575346	4575541	1	49650723	49650944	1	212916409	212917002
16	4649860	4650014	1	49816151	49816401	1	213038228	213038414
16	4734827	4735018	1	49820680	49820881	1	213041361	213041720
16	4795717	4795901	1	49828250	49828492	1	213155050	213155221
16	4894722	4895038	1	49894314	49894627	1	213438294	213438631
16	5025306	5025607	1	49990955	49991191	1	213725338	213725540
16	5033628	5033957	1	50064173	50064360	1	214044727	214045047
16	7414306	7414567	1	50105444	50105613	1	214331969	214332232
16	8655248	8655420	1	50178853	50179048	1	214396543	214396858
16	8962582	8962769	1	50182731	50182917	1	214422174	214422472
16	9008792	9009019	1	50339073	50339341	1	214446015	214446352
16	10728265	10728505	1	50348660	50348959	1	214446807	214447635
16	10812211	10812477	1	50368538	50368802	1	214476470	214477261
16	11328574	11328749	1	50369652	50369917	1	214558029	214558390
16	11576985	11577259	1	50413335	50413506	1	214566859	214567236
16	11586048	11586261	1	50419573	50419741	1	214902866	214903388
16	11706183	11706690	1	50538482	50538735	1	214910948	214911150
16	11734487	11734713	1	50543014	50543193	1	214920951	214921416
16	12098436	12098644	1	50553386	50553604	1	214957429	214957628
16	15855804	15856048	1	50586768	50587021	1	215024335	215024583
16	17134591	17134746	1	50588937	50589254	1	215076473	215076726
16	17532659	17532803	1	50724916	50725080	1	215140313	215140521
16	19086601	19086768	1	51000309	51000800	1	215148657	215148957
16	20806261	20806493	1	51019809	51020043	1	215149195	215149581
16	23148793	23148942	1	51043712	51044083	1	215188248	215188804
16	23863538	23863732	1	51127719	51127922	1	215517467	215517974
16	27431109	27431389	1	51189364	51189603	1	215529201	215529695
16	28210259	28210434	1	51192168	51192426	1	215570602	215570820
16	28224028	28224213	1	51214781	51215230	1	215651727	215652101
16	28623366	28623649	1	51234945	51235306	1	215793151	215793650
16	28936583	28936768	1	51296829	51297104	1	215817379	215817763
16	29807699	29807929	1	51333259	51333464	1	215890431	215890690
16	30615470	30615621	1	51354365	51354624	1	216093370	216093601
16	30651364	30651564	1	51476497	51476744	1	216095608	216095867
16	30966354	30966528	1	51483982	51484211	1	216140835	216141099
16	31108270	31108571	1	51501336	51501561	1	216194020	216194314
16	31201662	31201880	1	51515085	51515294	1	216238191	216238380
16	31202509	31202817	1	51549321	51549566	1	216456649	216457004
16	31443086	31443231	1	51569253	51569716	1	216458931	216459188
16	31476751	31476990	1	51569893	51570169	1	216464475	216464805
16	31700507	31700829	1	51578494	51579038	1	216534153	216534425
16	49857419	49857657	1	51583330	51583561	1	216688617	216688885
16	49988536	49988679	1	51618848	51619045	1	216896175	216896864
16	50121843	50122015	1	51649954	51650140	1	216915646	216915886
16	50153456	50153873	1	51735186	51735455	1	216929983	216930193
16	53435313	53435595	1	51768751	51769092	1	217048286	217048570
16	55753219	55753593	1	51774197	51774399	1	217188224	217188639
16	56331330	56331493	1	51786818	51787100	1	217363285	217363595
16	56732447	56732615	1	51787510	51787735	1	217418412	217418628
16	57072114	57072312	1	51790407	51790707	1	217516286	217516644
16	57299653	57300180	1	51793013	51793216	1	217642703	217643014
16	57475802	57476086	1	51797175	51797339	1	217660434	217660776
16	57591400	57591552	1	51888101	51888269	1	217687636	217688140
16	57757338	57757501	1	51896323	51896515	1	217715515	217715754
16	57816150	57816547	1	51908180	51908389	1	217731030	217731278
16	58025443	58025628	1	51909951	51910202	1	217907493	217907840
16	58025827	58026316	1	51941077	51941254	1	217929512	217929747
16	58338320	58338682	1	51976650	51976828	1	218080808	218081020
16	65768911	65769069	1	52003919	52004127	1	218104357	218104559
16	66549800	66550124	1	52023130	52023296	1	218135184	218135459
16	66961156	66961432	1	52097357	52097572	1	218164119	218165345
16	67246621	67246786	1	52101581	52101785	1	218171323	218171543
16	67431332	67431585	1	52102448	52102625	1	218209425	218209793
16	67666677	67666830	1	52126349	52126681	1	218266429	218266645
16	67749389	67749667	1	52162586	52162760	1	218281164	218281414
16	67975548	67975889	1	52163405	52163741	1	218346749	218347200
16	68251930	68252109	1	52165917	52166188	1	218361444	218361624
16	68284959	68285585	1	52214912	52215081	1	218369879	218370441
16	68379571	68379761	1	52243877	52244167	1	218397780	218398036
16	69763781	69763979	1	52300069	52300417	1	218475199	218475626
16	70470969	70471161	1	52312265	52312455	1	218498903	218499222
16	70523805	70524031	1	52323151	52323321	1	218510261	218510617
16	70695682	70695975	1	52342789	52342956	1	218511333	218511831
16	71358576	71358760	1	52347271	52347447	1	218669348	218670039
16	73438925	73439089	1	52351220	52351398	1	218874330	218874746
16	74494143	74494338	1	52359264	52359693	1	219099310	219099573
16	75116628	75116858	1	52380679	52380927	1	219123253	219123585
16	75565139	75565329	1	52435205	52435387	1	219130627	219130908
16	76837946	76838098	1	52553476	52553811	1	219165857	219166092
16	79278563	79278734	1	52571895	52572099	1	219221018	219221306
16	80480763	80480967	1	52651989	52652235	1	219324969	219325529
16	81431340	81431606	1	52656871	52657208	1	219422964	219423239
16	81444658	81445052	1	52708050	52708409	1	219629567	219629860
16	81746286	81746436	1	52774001	52774166	1	219710788	219711250
16	81797596	81797747	1	52777698	52778282	1	219770903	219771282
16	82011387	82011570	1	52914065	52914232	1	219965917	219966086
16	82784011	82784542	1	52921607	52922057	1	220013568	220013784
16	84111595	84111747	1	52927008	52928079	1	220015903	220016216
16	84754496	84754666	1	53014692	53015012	1	220147391	220147876
16	85019932	85020102	1	53032751	53033124	1	220316061	220316554
16	85307265	85307488	1	53045187	53045374	1	220330379	220330764
16	85659889	85660164	1	53066475	53066850	1	220343752	220344195
16	85888863	85889041	1	53069722	53070037	1	220344634	220345137
16	85908510	85908654	1	53079038	53079215	1	220363323	220363711
16	85919143	85919404	1	53182142	53182455	1	220368360	220369114
16	85994729	85994899	1	53184402	53184733	1	220579352	220579585
16	85995788	85995948	1	53261883	53262061	1	220680199	220680495
16	86364129	86364294	1	53279765	53279984	1	220696869	220697107
16	86604519	86604678	1	53377571	53377747	1	220748119	220748711
16	86629015	86629359	1	53406145	53406436	1	220768292	220768586
16	87408192	87408368	1	53419858	53420276	1	220874350	220874599
16	87420533	87420806	1	53432580	53432876	1	220894993	220895870
16	87635633	87635947	1	53474842	53475220	1	220914456	220915477
16	87720751	87720950	1	53478430	53478620	1	220962059	220962555
16	87752682	87752862	1	53482528	53482710	1	220982646	220983020
16	87871674	87871963	1	53493092	53493305	1	221000550	221000853
16	87956352	87956627	1	53498570	53498777	1	221015393	221015727
16	88350027	88350246	1	53532459	53532680	1	221044934	221045222
16	88534290	88534513	1	53535448	53535617	1	221074330	221074995
16	88784293	88784533	1	53559489	53559674	1	221079481	221079718
16	89192145	89192513	1	53577300	53577699	1	221086077	221086473
16	89217437	89217762	1	53592303	53592548	1	221097796	221098485
16	89220139	89220316	1	53615404	53615623	1	221099750	221100954
16	89240902	89241048	1	53616720	53616967	1	221117322	221117909
16	89335564	89335960	1	53642064	53642231	1	221163016	221163305
16	89560859	89561094	1	53667809	53667977	1	221187191	221187410
16	89687331	89687534	1	53681769	53682290	1	221291429	221291734
16	89948229	89948778	1	53735128	53735505	1	221405615	221405823
16	90047153	90047300	1	53766446	53766913	1	221419576	221419986
17	416307	416684	1	53806033	53806228	1	221439265	221440441
17	1456875	1457025	1	53855892	53856276	1	221449718	221450384
17	1463328	1463475	1	53863099	53863577	1	221725853	221726563
17	1485723	1485917	1	53937867	53938036	1	221794332	221794618
17	1571082	1571246	1	54016514	54016896	1	221826973	221827182
17	2054951	2055142	1	54020615	54021001	1	221829775	221830039
17	2138395	2138666	1	54037450	54037654	1	221839768	221840208
17	2215922	2216201	1	54081732	54082117	1	221856341	221856546
17	2240015	2240310	1	54098655	54098876	1	221858856	221859043
17	2337507	2337849	1	54102287	54102660	1	221869863	221870041
17	2700173	2700400	1	54110898	54111192	1	221945638	221946084
17	2701395	2701545	1	54122377	54122632	1	221957969	221958215
17	3693979	3694164	1	54188753	54188947	1	221958497	221958767
17	3905196	3905445	1	54228588	54228770	1	221971699	221971982
17	3911325	3911514	1	54229823	54230215	1	221987937	221988167
17	4739715	4739923	1	54282271	54282599	1	222108099	222108277
17	7261247	7261402	1	54289670	54289898	1	222416077	222416361
17	7573669	7573985	1	54290797	54291003	1	222417268	222417574
17	7841737	7841979	1	54397214	54397469	1	222546699	222547575
17	7882082	7882232	1	54474569	54474753	1	222547974	222548527
17	7885882	7886119	1	54475726	54475894	1	222582142	222582510
17	8176289	8176463	1	54509616	54509850	1	222986688	222986896
17	8186658	8187136	1	54524562	54524760	1	223153426	223153670
17	8222281	8222653	1	54558713	54558914	1	223233587	223233778
17	9575588	9575925	1	54560404	54560571	1	223233959	223234188
17	13346132	13346370	1	54597305	54597489	1	223670373	223670588
17	16353271	16353573	1	54604658	54604831	1	223696396	223696846
17	17173015	17173296	1	54606944	54607212	1	223700807	223701476
17	17305597	17305752	1	54662863	54663121	1	223739631	223739948
17	17391813	17392261	1	54672223	54672426	1	223771952	223772222
17	17496865	17497025	1	54677842	54678105	1	223776045	223776473
17	17809892	17810049	1	54680027	54680225	1	223820362	223820796
17	17819793	17820016	1	54689808	54690019	1	223872449	223872964
17	17860167	17860469	1	54715625	54716091	1	224042687	224042881
17	17891981	17892258	1	54794752	54794997	1	224170660	224171457
17	17914011	17914273	1	54825810	54826177	1	224213575	224213790
17	17938948	17939159	1	54837469	54837878	1	224213575	224213790
17	18241461	18241717	1	54945027	54945343	1	224377684	224378249
17	18325340	18325647	1	54964112	54964301	1	224432711	224433260
17	19237523	19237666	1	54967172	54967366	1	224485247	224485437
17	19534033	19534508	1	54989282	54989892	1	224489200	224489665
17	19992881	19993032	1	54998798	54999028	1	224542894	224543104
17	21457128	21457271	1	55040906	55041075	1	224652414	224652654
17	28701824	28701982	1	55060107	55060377	1	224733040	224733535
17	28728747	28729013	1	55065448	55065771	1	224745890	224746324
17	29176681	29177096	1	55125889	55126062	1	224981792	224982317
17	29293028	29293197	1	55349143	55349377	1	225004411	225004618
17	29588853	29589092	1	55363182	55363570	1	225318934	225319789
17	31500248	31500480	1	55399167	55399336	1	225362735	225363224
17	32321491	32321666	1	55406925	55407100	1	225388402	225388589
17	32559348	32559522	1	55464111	55464301	1	225670479	225670805
17	32596836	32597023	1	55529047	55529224	1	225700060	225700555
17	33964286	33964638	1	55574342	55574607	1	225735680	225736176
17	33968686	33968869	1	55574776	55574953	1	225746747	225747041
17	34365214	34365637	1	55672999	55673285	1	225825234	225826152
17	35798405	35798599	1	55726646	55726812	1	225834706	225834928
17	36486501	36486683	1	55749449	55749711	1	225851903	225852109
17	36885970	36886267	1	55768102	55768272	1	225944790	225945191
17	38558223	38558385	1	55815513	55815768	1	225987659	225988138
17	38825314	38825563	1	55829736	55829909	1	226002084	226002497
17	38844277	38844759	1	55839576	55839811	1	226020681	226021009
17	38868545	38868751	1	55893331	55893569	1	226134387	226134660
17	38877330	38877760	1	55988139	55988504	1	226149896	226150130
17	39153000	39153240	1	56045563	56045734	1	226211124	226211535
17	39758043	39758334	1	56070860	56071090	1	226330401	226330713
17	40140089	40140290	1	56118594	56118792	1	226411766	226411986
17	40219177	40219328	1	56160644	56160849	1	226476660	226477173
17	40312262	40312430	1	56161159	56161393	1	226526803	226527192
17	40355215	40355407	1	56190714	56190888	1	226548446	226548977
17	40362701	40362845	1	56217278	56217546	1	226608670	226608991
17	40909431	40909620	1	56358501	56358720	1	226634056	226634525
17	40915672	40915950	1	56373050	56373241	1	226814919	226815468
17	41496892	41497047	1	56408584	56408782	1	226821396	226821641
17	41835959	41836195	1	56424488	56424668	1	226862729	226863060
17	41918121	41918413	1	56429421	56429590	1	226863319	226864507
17	42050176	42050465	1	56433728	56433943	1	226946830	226947231
17	42406241	42406427	1	56453229	56453666	1	226995723	226996139
17	42781307	42781455	1	56516359	56517268	1	227070603	227071000
17	42921214	42921477	1	56663984	56664229	1	227173305	227173535
17	43360462	43360614	1	56771480	56771660	1	227344138	227344314
17	43389352	43389574	1	56804243	56804465	1	227805834	227806112
17	44218303	44218757	1	56831834	56832059	1	227904556	227904944
17	44219160	44219532	1	56915946	56916151	1	227934738	227935432
17	44542021	44542168	1	56998372	56998545	1	228024076	228024406
17	44779197	44779487	1	57039319	57039486	1	228066893	228067322
17	45132801	45133083	1	57086344	57086514	1	228121059	228121412
17	45221634	45221848	1	57108419	57108587	1	228125279	228125684
17	45808200	45808356	1	57195658	57195848	1	228141078	228141410
17	45920229	45920461	1	57210531	57210761	1	228151604	228152099
17	46832006	46832155	1	57274913	57275107	1	228358240	228358735
[truncated: 69,400 more rows]

## Sheet: ATAC-seq Target Genes by Cell
cell line	putative target gene (base distance from genomic region accessible by ATAC-seq)
INA6	RNF223 (-5818), C1orf159 (+35956)
INA6	SLC45A1 (+159604), RERE (+340035)
INA6	OLFML3 (-38745), HIPK1 (+10988)
INA6	FAM49A (+11889), MYCN (+713381)
INA6	FAM49A (-234659), RAD51AP2 (+617946)
INA6	FAM49A (-391704), RAD51AP2 (+460901)
INA6	FAM49A (-440769), RAD51AP2 (+411836)
INA6	MSGN1 (-2600)
INA6	SYT6 (-200576), TRIM33 (+157667)
INA6	LAPTM4A (-83777), SDC1 (+89628)
INA6	LAPTM4A (-161765), SDC1 (+11640)
INA6	SDC1 (-47816), PUM2 (+54134)
INA6	HS1BP3 (+83614), RHOB (+120401)
INA6	HS1BP3 (+74294), RHOB (+129721)
INA6	HS1BP3 (+15173), RHOB (+188842)
INA6	HS1BP3 (+8550), RHOB (+195465)
INA6	GDF7 (+9744), LDAH (+146706)
INA6	LDAH (+59712), GDF7 (+96738)
INA6	KLHL29 (-6028)
INA6	PFN4 (-41048), ITSN2 (+196189)
INA6	EFR3B (+21934), POMC (+104839)
INA6	DNMT3A (-77252), DTNB (+253792)
INA6	DNMT3A (-78398), DTNB (+252646)
INA6	NRAS (-39261), CSDE1 (+1895)
INA6	GAREM2 (-104241), RAB10 (+34740)
INA6	DRC1 (+10494), OTOF (+146288)
INA6	SLC35F6 (-23301), KCNK3 (+48236)
INA6	MAPRE3 (-77)
INA6	KHK (-750)
INA6	ZNF512 (-50)
INA6	FOSL2 (-2311)
INA6	PLB1 (-11073), FOSL2 (+92140)
INA6	PPP1CB (-157262), PLB1 (+98520)
INA6	ALK (-214471), YPEL5 (-10904)
INA6	ALK (-217604), YPEL5 (-7771)
INA6	MAB21L3 (-90791), SLC22A15 (+44466)
INA6	LCLAT1 (-136143), LBH (+79583)
INA6	CAPN13 (+92186), LCLAT1 (+268003)
INA6	CAPN13 (-73982), GALNT14 (+256719)
INA6	EHD3 (+21922), XDH (+158456)
INA6	MAB21L3 (-367)
INA6	SRD5A2 (-269998), MEMO1 (+159492)
INA6	LTBP1 (-258252), TTC27 (+60658)
INA6	LTBP1 (-35803), TTC27 (+283107)
INA6	ATP1A1 (-234679), MAB21L3 (+27433)
INA6	RASGRP3 (-182836), LTBP1 (+346420)
INA6	RASGRP3 (-92228), LTBP1 (+437028)
INA6	RASGRP3 (-83659), LTBP1 (+445597)
INA6	FAM98A (-367869)
INA6	FAM98A (-402388)
INA6	NONE
INA6	NONE
INA6	FEZ2 (-52028), VIT (-46471)
INA6	QPCT (+475)
INA6	QPCT (+5593), CDC42EP3 (+322024)
INA6	CDC42EP3 (+915)
INA6	CDC42EP3 (-218887), RMDN2 (-59385)
INA6	CYP1B1 (-446)
INA6	CYP1B1 (-109000), ATL2 (+192081)
INA6	HNRNPLL (-604)
INA6	HNRNPLL (-4939)
INA6	SRSF7 (-290)
INA6	SOS1 (-7208), CDKL4 (+101273)
INA6	TMEM178A (-197971), MAP4K3 (-30636)
INA6	THUMPD2 (+111)
INA6	THUMPD2 (-140477), SLC8A1 (+592617)
INA6	THUMPD2 (-141088), SLC8A1 (+592006)
INA6	THUMPD2 (-672221), SLC8A1 (+60873)
INA6	PKDCC (-151295)
INA6	EML4 (-79833), PKDCC (+41497)
INA6	HAAO (-175723), ZFP36L2 (+258294)
INA6	ZFP36L2 (-200052), THADA (+169313)
INA6	ZFP36L2 (-316013), THADA (+53352)
INA6	ZFP36L2 (-332951), THADA (+36414)
INA6	PLEKHH2 (-75)
INA6	DYNC2LI1 (+60)
INA6	SIX2 (-297843), SRBD1 (+304008)
INA6	SIX2 (-488124), SRBD1 (+113727)
INA6	EPAS1 (-109996), PRKCE (+535632)
INA6	TMEM247 (-15028), EPAS1 (+167135)
INA6	RHOQ (+1434), PIGF (+72957)
INA6	RHOQ (+26647), PIGF (+47744)
INA6	SOCS5 (-48280), CRIPT (+33521)
INA6	MCFD2 (+38977), SOCS5 (+177851)
INA6	TTC7A (+43008), STPG4 (+170993)
INA6	TTC7A (+44061), STPG4 (+169940)
INA6	FAM46C (-237168), MAN1A2 (+1317)
INA6	FBXO11 (-205784), FOXN2 (-203133)
INA6	PPP1R21 (-19877), FOXN2 (+106210)
INA6	FSHR (-989764), NRXN1 (+888098)
INA6	NRXN1 (-678024)
INA6	CHAC2 (-142449)
INA6	EML6 (-199713), SPTBN1 (+68544)
INA6	FAM46C (+9745), GDAP2 (+313951)
INA6	RTN4 (+40255), EML6 (+285747)
INA6	CFAP36 (-93538), CCDC88A (-6453)
INA6	FAM46C (+27633), GDAP2 (+296063)
INA6	EFEMP1 (-445399)
INA6	VRK2 (-152149)
INA6	VRK2 (-148362)
INA6	FAM46C (+37198), GDAP2 (+286498)
INA6	FANCL (-380412)
INA6	FANCL (-516943)
INA6	BCL11A (+187090)
INA6	BCL11A (+1852)
INA6	BCL11A (-125968), PAPOLG (-76764)
INA6	REL (-44197), PAPOLG (+81094)
INA6	USP34 (+246)
INA6	USP34 (-65994), XPO1 (+1520)
INA6	COMMD1 (+45)
INA6	TMEM17 (+142965), B3GNT2 (+167263)
INA6	OTX1 (-325360), EHBP1 (+19576)
INA6	FAM46C (+53012), GDAP2 (+270684)
INA6	LGALSL (-239266), PELI1 (-70372)
INA6	SERTAD2 (-219659), SLC1A4 (-115829)
INA6	SERTAD2 (-261392), SLC1A4 (-74096)
INA6	SERTAD2 (-278828), SLC1A4 (-56660)
INA6	SLC1A4 (-900)
INA6	SPRED2 (+41921), ACTR2 (+162419)
INA6	SLC2A7 (-13229), SLC2A5 (+30142)
INA6	FAM46C (+66229), GDAP2 (+257467)
INA6	SPRED2 (-4914)
INA6	MEIS1 (-513194), SPRED2 (-490029)
INA6	MEIS1 (-1046)
INA6	ETAA1 (+219769), C1D (+445895)
INA6	FAM46C (+68779), GDAP2 (+254917)
INA6	NFU1 (-179305), AAK1 (+26784)
INA6	TGFA (-551)
INA6	TGFA (-133442), ADD2 (+81097)
INA6	DYSF (-87375), ZNF638 (+47563)
INA6	DYSF (+280640), CYP26B1 (+400696)
INA6	CYP26B1 (+10340), DYSF (+670996)
INA6	EMX1 (-26)
INA6	EMX1 (+16508), SFXN5 (+137853)
INA6	REG4 (-59627), ADAM30 (+25288)
INA6	TET3 (-1578)
INA6	MTHFD2 (+7364), SLC4A5 (+128267)
INA6	MTHFD2 (+7862), SLC4A5 (+127769)
INA6	DCTN1 (-11567), RTKN (+49977)
INA6	POLE4 (-109156), HK2 (+15355)
INA6	POLE4 (+97881), TACR1 (+143327)
INA6	SLC2A5 (-52)
INA6	HIST2H3PS2 (+185609)
INA6	REG3G (-133205)
INA6	LRRTM1 (-225217)
INA6	LRRTM1 (-432535)
INA6	SUCLG1 (+1110)
INA6	TRABD2A (+139604), DNAH6 (+225186)
INA6	MAT2A (-118315), SH2D6 (+1919)
INA6	MAT2A (+707)
INA6	PDZK1 (-918)
INA6	ST3GAL5 (-147529), POLR1A (+69571)
INA6	ST3GAL5 (-191101), POLR1A (+25999)
INA6	REEP1 (-55418), KDM3A (-47300)
INA6	REEP1 (-56111), KDM3A (-46607)
INA6	CHMP3 (-54488), RNF103 (+5890)
INA6	RGPD2 (-222541), KRCC1 (+7236)
INA6	THNSL2 (+39727), FOXI3 (+241469)
INA6	THNSL2 (+68526), FOXI3 (+212670)
INA6	EIF2AK3 (+20728), TEX37 (+82197)
INA6	RPIA (+177139)
INA6	NONE
INA6	FAHD2A (-56584), KCNIP3 (+48838)
INA6	DUSP2 (-29195), STARD7 (+34183)
INA6	NEURL3 (+1300), NCAPH (+168270)
INA6	SEMA4C (-14595), FAHD2B (+210273)
INA6	TMEM131 (+125295), ZAP70 (+157036)
INA6	INPP4A (-5921), CNGA3 (+92782)
INA6	INPP4A (+29453), COA5 (+134181)
INA6	INPP4A (+38637), COA5 (+124997)
INA6	MGAT4A (-305022), ENSG00000241962 (-109767)
INA6	IL18R1 (-13)
INA6	TMEM182 (+187370)
INA6	POU3F3 (-497258)
INA6	GPR45 (-100097), MRPS9 (+103663)
INA6	FHL2 (-329017), NCK2 (-18923)
INA6	C2orf40 (-268219), NCK2 (+52540)
INA6	HFE2 (-13835), NBPF10 (+109128)
INA6	LIMS1 (-66502), GCC2 (+139749)
INA6	RANBP2 (+63)
INA6	SH3RF3 (-1081)
INA6	SH3RF3 (+14650), SEPT10 (+470145)
INA6	SH3RF3 (+165995), SEPT10 (+318800)
INA6	BCL2L11 (-343169), ACOXL (+45187)
INA6	BCL2L11 (-340349), ACOXL (+48007)
INA6	BCL2L11 (-262337), ACOXL (+126019)
INA6	ANAPC1 (+213968), BCL2L11 (+549793)
INA6	SLC20A1 (-48260), CHCHD5 (+13156)
INA6	SLC20A1 (-19032), CHCHD5 (+42384)
INA6	NT5DC4 (+5269), CKAP2L (+37922)
INA6	IL1B (-41327), IL37 (-34741)
INA6	EN1 (+73025), INSIG2 (+686179)
INA6	EPB41L5 (-1452)
INA6	RALB (-21680), TMEM185B (-7670)
INA6	INHBB (-2730)
INA6	GLI2 (-409624), INHBB (+36642)
INA6	GLI2 (-239305), INHBB (+206961)
INA6	GLI2 (+69163), TFCP2L1 (+423635)
INA6	GLI2 (+142420), TFCP2L1 (+350378)
INA6	TSN (+7983)
INA6	TSN (+204919)
INA6	TEX51 (-232412), GYPC (+10570)
INA6	BIN1 (+42404), TEX51 (+166036)
INA6	BIN1 (+73)
INA6	CYP27C1 (-863)
INA6	ACP6 (-51441), GJA5 (+51425)
INA6	PROC (-2278)
INA6	GPR17 (-84885), MYO7B (+25177)
INA6	GPR17 (-79799), MYO7B (+30263)
INA6	GPR17 (-5319), MYO7B (+104743)
INA6	WDR33 (+268)
INA6	HS6ST1 (+84998), UGGT1 (+142268)
INA6	HS6ST1 (-3483)
INA6	HS6ST1 (-185810)
INA6	HS6ST1 (-416023)
INA6	GPR39 (-156)
INA6	LYPD1 (+487)
INA6	NCKAP5 (-318366), MGAT5 (-233356)
INA6	MGAT5 (+35177), TMEM163 (+563641)
INA6	HIST2H2AB (-11680), SV2A (+18286)
INA6	MGAT5 (+271845), TMEM163 (+326973)
INA6	THSD7B (-481174), CXCR4 (-168128)
INA6	THSD7B (-477098), CXCR4 (-172204)
INA6	THSD7B (-459760), CXCR4 (-189542)
INA6	THSD7B (-380635), CXCR4 (-268667)
INA6	HNMT (-583439), THSD7B (+615326)
INA6	NXPH2 (-962439)
INA6	ZEB2 (-666269)
INA6	NONE
INA6	ACVR2A (-556200)
INA6	ACVR2A (+18566), ORC4 (+157664)
INA6	EPC2 (-86858), MBD5 (+537115)
INA6	MMADHC (-290493), RND3 (+609572)
INA6	MMADHC (-555420), RND3 (+344645)
INA6	MMADHC (-625341), RND3 (+274724)
INA6	RND3 (-189)
INA6	RND3 (-73678), RBM43 (+700534)
INA6	NMI (+464)
INA6	NEB (+4058), RIF1 (+320488)
INA6	ARL6IP6 (-175277), FMNL2 (+207400)
INA6	ARL6IP6 (-158982), FMNL2 (+223695)
INA6	ARL6IP6 (-69094), FMNL2 (+313583)
INA6	PRPF40A (-95593), RPRM (+665234)
INA6	PRPF40A (-97966), RPRM (+662861)
INA6	PRPF40A (-686066), RPRM (+74761)
INA6	MRPS21 (-112)
INA6	KCNJ3 (+688379), NR4A2 (+946038)
INA6	NR4A2 (+184874)
INA6	GPD2 (-55001), NR4A2 (-47724)
INA6	GPD2 (+761)
INA6	GALNT5 (-509191), GPD2 (+312966)
INA6	UPP2 (+22032), CCDC148 (+558019)
INA6	UPP2 (+22823), CCDC148 (+557228)
INA6	CCDC148 (+265516), UPP2 (+314535)
INA6	DAPL1 (-248415), PKP4 (+89790)
INA6	TANC1 (+122405), WDSUB1 (+195516)
INA6	TANC1 (+150168), WDSUB1 (+167753)
INA6	TANC1 (+150922), WDSUB1 (+166999)
INA6	H6PD (-76786), GPR157 (-33888)
INA6	ITGB6 (-193935), RBMS1 (+99558)
INA6	TANK (-584701), RBMS1 (-81802)
INA6	TANK (-418269), RBMS1 (-248234)
INA6	RBMS1 (-446953), TANK (-219550)
INA6	TANK (+882)
INA6	DPP4 (+356)
INA6	FAP (-18112), IFIH1 (+57056)
INA6	FIGN (-242434), GRB14 (+643407)
INA6	GRB14 (-20624), COBLL1 (+199696)
INA6	SCN3A (+71)
INA6	CSRNP3 (-194067), SCN2A (+36146)
INA6	GALNT3 (-83475), TTC21B (+75686)
INA6	SCN9A (-5816), SCN7A (+105159)
INA6	XIRP2 (-349128), SCN7A (-52391)
INA6	NOSTRIN (-12602), CERS6 (+329300)
INA6	LRP2 (-1721)
INA6	MYO3B (-17466), UBR3 (+333171)
INA6	SP5 (-404130), MYO3B (+133076)
INA6	SP5 (-34643), MYO3B (+502563)
INA6	SP5 (-822)
INA6	GORASP2 (+112876), TLK1 (+119431)
INA6	DYNC1I2 (+239)
INA6	RAPGEF4 (-138877), PDK1 (+40957)
INA6	CDCA7 (+96531), SP3 (+514310)
INA6	SP3 (-25859), OLA1 (+257137)
INA6	SP3 (-256457), OLA1 (+26539)
INA6	GPR155 (+757)
INA6	GPR155 (-49499), WIPF1 (+98000)
INA6	WIPF1 (-118609), CHRNA1 (+11273)
INA6	HOXD10 (-18921), HOXD11 (-9628), HOXD12 (-2072)
INA6	HOXD1 (-10289), HOXD3 (+17399)
INA6	HNRNPA3 (-894670), MTX2 (+48474)
INA6	HNRNPA3 (-448516), MTX2 (+494628)
INA6	HNRNPA3 (-280529), MTX2 (+662615)
INA6	HNRNPA3 (-46148), MTX2 (+896996)
INA6	CERS2 (-4516), ANXA9 (-2498)
INA6	PLEKHA3 (-1935), FKBP7 (+25)
INA6	TTN (-142356), CCDC141 (+100280)
INA6	SESTD1 (+24)
INA6	ITGA4 (-473377), UBE2E3 (+3242)
INA6	ITGA4 (-386267), UBE2E3 (+90352)
INA6	ITGA4 (-350204), UBE2E3 (+126415)
INA6	ITGA4 (-108983), UBE2E3 (+367636)
INA6	PPP1R1C (+91941), PDE1A (+444759)
INA6	PPP1R1C (+202305), PDE1A (+334395)
INA6	DNAJC10 (+1375), FRZB (+149515)
INA6	FRZB (-20920), NCKAP1 (+150776)
INA6	ZNF804A (-460241)
INA6	ZC3H15 (-501573), FSIP2 (+245688)
INA6	FAM171B (-52153), ITGAV (+51753)
INA6	CDC42SE1 (-272), GABPB2 (-7)
INA6	ZSWIM2 (+18)
INA6	ZSWIM2 (-320238), CALCRL (+279052)
INA6	TFPI (-434067), GULP1 (-304273)
INA6	HIBCH (+42233), C2orf88 (+96949)
INA6	MFSD6 (-48299), INPP1 (+16586)
INA6	H6PD (+94)
INA6	MFSD6 (+24361), NEMP2 (+102006)
INA6	MFSD6 (+59396), NEMP2 (+66971)
INA6	MYO1B (-51202), STAT4 (-42927)
INA6	NONE
INA6	SLC39A10 (-188378)
INA6	SLC39A10 (-122297)
INA6	SLC39A10 (+1446), DNAH7 (+410619)
INA6	STK17B (-104489), HECW2 (+316547)
INA6	STK17B (-115516), HECW2 (+305520)
INA6	PGAP1 (-203787), ANKRD44 (+180148)
INA6	RFTN2 (+34904), MOB4 (+125259)
INA6	MARS2 (-4157)
INA6	PLCL1 (+68844)
INA6	PLCL1 (+415231)
INA6	BZW1 (-73552), AOX1 (+152936)
INA6	ORC2 (-86372), FAM126B (+21617)
INA6	CASP10 (+169)
INA6	CASP8 (-45756), CASP10 (+29399)
INA6	CASP8 (+2574), ALS2CR12 (+96768)
INA6	ALS2CR12 (-6623), TRAK2 (+87578)
INA6	C2CD6 (+60246), STRADB (+107260)
INA6	C2CD6 (-2769)
INA6	ALS2 (-714)
INA6	SUMO1 (+680)
INA6	SUMO1 (-103)
INA6	BMPR2 (-106096), NOP58 (+5124)
INA6	BMPR2 (-55346), NOP58 (+55874)
INA6	FAM117B (-255588), BMPR2 (+2664)
INA6	RAPH1 (-162044), CD28 (-9094)
INA6	CTLA4 (-46570), CD28 (+114668)
INA6	CTLA4 (-37415), CD28 (+123823)
INA6	ICOS (-64854), CTLA4 (+4108)
INA6	NRP2 (+24642), INO80D (+379040)
INA6	PLEKHM3 (-8628), CRYGD (+90313)
INA6	PTH2R (-11406), PIKFYVE (+129158)
INA6	NONE
INA6	ERBB4 (+594013)
INA6	VWC2L (-657456), SPAG16 (+469220)
INA6	VWC2L (-476282), SPAG16 (+650394)
INA6	VWC2L (-192676), SPAG16 (+934000)
INA6	BARD1 (-222721), ABCA12 (+106003)
INA6	ATIC (-140486), ABCA12 (-32903)
INA6	FN1 (-395403), MREG (+182038)
INA6	FN1 (-404657), MREG (+172784)
INA6	FN1 (-464039), MREG (+113402)
INA6	TNP1 (-62455)
INA6	TNP1 (-230227), TNS1 (+853837)
INA6	TNS1 (+75130)
INA6	TNS1 (+52660)
INA6	GPBAR1 (-42270), ARPC2 (+1535)
INA6	CATIP (-55426), TMBIM1 (-14581)
INA6	CATIP (-114)
INA6	USP37 (+11366), VIL1 (+137903)
INA6	TCHH (-10684), RPTN (+33090)
INA6	USP37 (-890), CNOT9 (+671)
INA6	BCS1L (-893), ZNF142 (+661)
INA6	CDK5R2 (-62996), WNT10A (+16296)
INA6	FEV (+5552), CDK5R2 (+20450)
INA6	GLB1L (-4321), TUBA4B (-3450)
INA6	PTPRN (+1165), DNAJB2 (+29141)
INA6	RESP18 (-19329), DNPEP (+47501)
INA6	RESP18 (-55456), DNPEP (+11374)
INA6	GMPPA (-776)
INA6	S100A7A (-20058), S100A8 (-5278)
INA6	CHPF (-18334), OBSL1 (+9168)
INA6	SLC4A3 (+57627)
INA6	SLC4A3 (+273833)
INA6	SLC4A3 (+352380)
INA6	SLC4A3 (+560780)
INA6	EPHA4 (+368965)
INA6	EPHA4 (+282649)
INA6	S100A7 (-50321), S100A6 (+25222)
INA6	EPHA4 (+466)
INA6	EPHA4 (-1867)
INA6	S100A5 (-3416), S100A4 (+704)
INA6	SCG2 (-47610), AP1S3 (+187469)
INA6	SCG2 (-77228), AP1S3 (+157851)
INA6	SCG2 (-233704), AP1S3 (+1375)
INA6	S100A2 (-996)
INA6	WDFY1 (+969)
INA6	FAM124B (-118154), CUL3 (+65160)
INA6	FAM124B (-119731), CUL3 (+63583)
INA6	S100A2 (-2897)
INA6	CUL3 (-388542), DOCK10 (+68552)
INA6	NYAP2 (+59171)
INA6	IRS1 (+680947), NYAP2 (+719102)
INA6	IRS1 (+583615), NYAP2 (+816434)
INA6	IRS1 (+17387)
INA6	IRS1 (+4170)
INA6	RHBDD1 (+134486), COL4A4 (+193672)
INA6	MFF (-16325), COL4A3 (+144349)
INA6	AGFG1 (-60687), TM4SF20 (-32159)
INA6	SPHKAP (-331303), PID1 (+719137)
INA6	SPHKAP (-332059), PID1 (+718381)
INA6	SPHKAP (-908633), PID1 (+141807)
INA6	PID1 (-101577), DNER (+380896)
INA6	PID1 (-257046), DNER (+225427)
INA6	DNER (+614)
INA6	DNER (-68826), TRIP12 (+138615)
INA6	DNER (-107899), TRIP12 (+99542)
INA6	SLC16A14 (+692)
INA6	SLC16A14 (-57795), SP110 (+93156)
INA6	NPR1 (-172)
INA6	PSMD1 (-3919)
INA6	PTMA (-95925), TEX44 (+19690)
INA6	PTMA (-65600), TEX44 (+50015)
INA6	NPPC (+20328), COPS7B (+119630)
INA6	ALPP (-62831), DIS3L2 (+354120)
INA6	CHRND (-3872)
INA6	CHRNG (-4952)
INA6	EFHD1 (-51311), TIGD1 (-31325)
INA6	KCNJ13 (-58027), C2orf82 (-35037)
INA6	INPP5D (-31)
INA6	ATG16L1 (-175431), INPP5D (+15742)
INA6	ATG16L1 (-108856), INPP5D (+82317)
INA6	DGKD (-41497), SAG (+5189)
INA6	USP40 (+45210), DGKD (+165873)
INA6	AGAP1 (-442829), SH3BP4 (+72593)
INA6	AGAP1 (-286881), SH3BP4 (+228541)
INA6	AGAP1 (+108016), GBX2 (+566246)
INA6	AGAP1 (+175232), GBX2 (+499030)
INA6	ASB18 (-45272), IQCA1 (+194080)
INA6	ACKR3 (-965)
INA6	COPS8 (-314980), ACKR3 (+200691)
INA6	COPS8 (-168907), ACKR3 (+346764)
INA6	COPS8 (+70241), COL6A3 (+258822)
INA6	COL6A3 (+78102), COPS8 (+250961)
INA6	COL6A3 (-60968), MLPH (-11825)
INA6	PRLH (+11775), RAB17 (+12744)
INA6	LRRFIP1 (+69)
INA6	RBM44 (-101918), LRRFIP1 (+4488)
INA6	HDAC4 (+111834), TWIST2 (+441083)
INA6	HDAC4 (-96037), NDUFA10 (+528416)
INA6	HDAC4 (-424806), NDUFA10 (+199647)
INA6	OR6B3 (-6355), COPS9 (+82965)
INA6	COPS9 (-57)
INA6	GPC1 (-201649), OTOS (-89460)
INA6	GPC1 (-184390), OTOS (-106719)
INA6	GPC1 (-176537), OTOS (-114572)
INA6	OTOS (-196128), GPC1 (-94981)
INA6	RNPEPL1 (-392)
INA6	CAPN10 (-6797), RNPEPL1 (+11332)
INA6	AQP12A (+51472), KIF1A (+76985)
INA6	AGXT (-28844), KIF1A (-19327)
INA6	SNED1 (-7046), AGXT (+123313)
INA6	ANO7 (-6168), PPP1R7 (+32319)
INA6	ANO7 (+656)
INA6	NUP210L (-19791), TPM3 (+17304)
INA6	THAP4 (+19809), BOK (+58919)
INA6	ATG4B (-1019), THAP4 (+856)
INA6	PDCD1 (+16047), NEU4 (+31861)
INA6	DEFB132 (+9123), C20orf96 (+23890)
INA6	SDCBP2 (+298)
INA6	FKBP1A (-41928), NSFL1C (+31828)
INA6	STK35 (-55337), PDYN (-51989)
INA6	TGM6 (-1085)
INA6	ATP8B2 (-2988)
INA6	GNRH2 (-170828), PTPRA (+8610)
INA6	ATP8B2 (-131)
INA6	SMOX (-168246), RNF24 (-6146)
INA6	ADRA1D (+27585), SMOX (+72710)
INA6	ADRA1D (-343596), PRNP (-93566)
INA6	PRND (-17330), PRNP (+18344)
INA6	IL6R (+40061), SHE (+56859)
INA6	PLCB4 (-231985), PLCB1 (+943550)
INA6	LAMP5 (-125966), PLCB4 (+80595)
INA6	LAMP5 (-55944), PLCB4 (+150617)
INA6	LAMP5 (-3268)
INA6	ANKEF1 (-120593), PAK5 (-75415)
INA6	BTBD3 (+575)
INA6	SPTLC3 (-914716), BTBD3 (+203450)
INA6	MACROD2 (+53945), FLRT3 (+288294)
INA6	KIF16B (+566104)
INA6	SNRPB2 (+10)
INA6	MGME1 (-64673), BANF2 (+210568)
INA6	MGME1 (-25310), BANF2 (+249931)
INA6	SNX5 (-87639), OVOL2 (+1258)
INA6	OVOL2 (+847)
INA6	SCP2D1 (-84912), DTD1 (+140921)
INA6	ADAR (-137177), KCNN3 (+124895)
INA6	RIN2 (-58067), SLC24A3 (+615808)
INA6	NAA20 (-48510), RIN2 (+82085)
INA6	INSM1 (+49936), RALGAPA2 (+294431)
INA6	SYNDIG1 (-441784), GGTLC1 (-38636)
INA6	CST7 (-272278), SYNDIG1 (+207753)
INA6	CST7 (-230454), SYNDIG1 (+249577)
INA6	CST7 (-164910), SYNDIG1 (+315121)
INA6	CST7 (-161195), SYNDIG1 (+318836)
INA6	SLC25A33 (-62539), SPSB1 (+184063)
INA6	ACSS1 (-7664), VSX1 (+16519)
INA6	PYGB (-17696), ENTPD6 (+34653)
INA6	PYGB (+62825), ABHD12 (+80089)
INA6	NANP (+726)
INA6	COX4I2 (-4708)
INA6	COX4I2 (+23675), BCL2L1 (+61335)
INA6	BCL2L1 (+23574), COX4I2 (+61436)
INA6	BCL2L1 (+79)
INA6	TM9SF4 (+23788), PLAGL2 (+74497)
INA6	ASXL1 (+48472), NOL4L (+178066)
INA6	NOL4L (-68475), COMMD7 (+90632)
INA6	MAPRE1 (-41207), DNMT3B (+16301)
INA6	EFCAB8 (+35261), SUN5 (+110249)
INA6	BPIFA2 (-13787), BPIFB4 (+66454)
INA6	NECAB3 (+6419), CBFA2T2 (+105624)
INA6	GSS (+3991), ACSS2 (+75212)
INA6	ROMO1 (-17187), ENSG00000272897 (-7541)
INA6	PHF20 (-3636)
INA6	SCAND1 (+75376), PHF20 (+112113)
INA6	EPB41L1 (-56119), CNBD2 (+130024)
INA6	AAR2 (-33561), EPB41L1 (+48174)
INA6	RBL1 (+712)
INA6	NNAT (-114541), SRC (+60520)
INA6	BLCAP (+2780), NNAT (+3936)
INA6	BLCAP (-108914), CTNNBL1 (-57161)
INA6	TGM2 (+21017), RPRD1B (+110809)
INA6	BPI (-122704), TGM2 (-16047)
INA6	RALGAPB (-37483), LBP (+88977)
INA6	SLC32A1 (-50118), ARHGAP40 (+72410)
INA6	DCST1 (-3985), DCST2 (+3921)
INA6	FAM83D (-32529), PPP1R16B (+88192)
INA6	DHX35 (+306828)
INA6	MAFB (-143)
INA6	TOP1 (-283898), MAFB (-55680)
INA6	MAFB (-314480), TOP1 (-25098)
INA6	PLCG1 (-78696), TOP1 (+29446)
INA6	LPIN3 (-747)
INA6	CHD6 (-74307)
INA6	GTSF1L (-1181)
INA6	TOX2 (+28123), JPH2 (+244591)
INA6	TOX2 (+40635), JPH2 (+232079)
INA6	ADA (-51229), WISP2 (-11873)
INA6	RIMS4 (+16697), KCNK15 (+47794)
INA6	EFNA1 (-41377), EFNA3 (+7211)
INA6	KCNS1 (+47735), STK4 (+86903)
INA6	PIGT (+8)
INA6	WFDC3 (+10016), SPINT4 (+59541)
INA6	DNTTIP1 (-84), WFDC3 (+55)
INA6	NEURL2 (-1818)
INA6	TRIM46 (-1132), KRTCAP2 (+498)
INA6	OCSTAMP (-21721), SLC13A3 (+79145)
INA6	ZMYND8 (+160105), EYA2 (+301968)
INA6	ZMYND8 (-1028)
INA6	NCOA3 (-85124), ZMYND8 (-60106)
INA6	SULF2 (+94199), NCOA3 (+190460)
INA6	SULF2 (-823177), PREX1 (+218120)
INA6	SULF2 (-831402), PREX1 (+209895)
INA6	SULF2 (-930903), PREX1 (+110394)
INA6	SULF2 (-954257), PREX1 (+87040)
INA6	SULF2 (-960615), PREX1 (+80682)
INA6	PTGIS (-40818), B4GALT5 (+104914)
INA6	SNAI1 (-3700)
INA6	PTPN1 (-5227), CEBPB (+314393)
INA6	PARD6B (-69220), PTPN1 (+151970)
INA6	GBA (+17709), MTX1 (+18262)
INA6	DPM1 (-175), MOCS3 (-96)
INA6	KCNG1 (-166713), NFATC2 (+352877)
INA6	KCNG1 (-283816), NFATC2 (+235774)
INA6	TSHZ2 (+244889), ZNF217 (+376543)
INA6	ZNF217 (+180532), TSHZ2 (+440900)
INA6	ZNF217 (-323996), BCAS1 (+152759)
INA6	ZNF217 (-333035), BCAS1 (+143720)
INA6	ZNF217 (-336546), BCAS1 (+140209)
INA6	ZNF217 (-348522), BCAS1 (+128233)
INA6	ZNF217 (-355638), BCAS1 (+121117)
INA6	FAM209A (-1865)
INA6	TFAP2C (-74293), FAM209B (+21763)
INA6	TFAP2C (-49736), FAM209B (+46320)
INA6	TFAP2C (+46873), BMP7 (+590453)
INA6	BMP7 (+176856), TFAP2C (+460470)
INA6	RAE1 (+445)
INA6	RBM38 (-1994)
INA6	ZBP1 (+23175), PCK1 (+36218)
INA6	ZBP1 (-61093), PMEPA1 (+28336)
INA6	PMEPA1 (-360257), RAB22A (-239537)
INA6	PMEPA1 (-469753), RAB22A (-130041)
INA6	STX16 (-91145), APCDD1L (-45200)
INA6	STX16-NPEPL1 (+796), STX16 (+947)
INA6	NPEPL1 (-265)
INA6	NELFCD (-91751), GNAS (+36743)
INA6	CTSZ (+93)
INA6	PHACTR3 (-26319), EDN3 (+277802)
INA6	TAF4 (+397025), CDH4 (+416359)
INA6	TAF4 (+187794), CDH4 (+625590)
INA6	TAF4 (+113853), CDH4 (+699531)
INA6	RUSC1 (+2607), ASH1L (+238998)
INA6	ADRM1 (0)
INA6	NTSR1 (-40314), SLCO4A1 (+26078)
INA6	COL9A3 (+15782), TCFL5 (+28919)
INA6	BHLHE23 (-3516)
INA6	ASH1L (+90428), RUSC1 (+151177)
INA6	BIRC7 (-3205)
INA6	COL20A1 (+2924), CHRNA4 (+65233)
INA6	HELZ2 (+3663), FNDC11 (+15077)
INA6	SLC2A4RG (-2391), ENSG00000273047 (-800), LIME1 (+827)
INA6	OPRL1 (+4740), NPBWR2 (+17415)
INA6	PCMTD2 (-39053), MYT1 (+52241)
INA6	NONE
INA6	HSPA13 (-70331), SAMSN1 (+129884)
INA6	SAMSN1 (-103448), NRIP1 (+378150)
INA6	SAMSN1 (-179689), NRIP1 (+301909)
INA6	SYT11 (-2234), GON4L (+20)
INA6	USP25 (+341298)
INA6	USP25 (+762983)
INA6	CXADR (+507)
INA6	TMPRSS15 (-924260)
INA6	MRPL39 (+612579)
INA6	ATP5J (-434306), APP (+1315)
INA6	N6AMT1 (+483112)
INA6	N6AMT1 (+368169)
INA6	RIT1 (-496)
INA6	N6AMT1 (+140019)
INA6	BACH1 (+1124), GRIK1 (+638992)
INA6	BACH1 (+49078), GRIK1 (+591038)
INA6	RXFP4 (+9437), ARHGEF2 (+27380)
INA6	SON (-377), GART (+601)
INA6	MRPS6 (-123545), ENSG00000249209 (-18371)
INA6	KCNE2 (-1886)
INA6	RUNX1 (+183282), CLIC6 (+196673)
INA6	RUNX1 (+161149), CLIC6 (+218806)
INA6	RUNX1 (+3240), CLIC6 (+376715)
INA6	RUNX1 (-2135)
INA6	RUNX1 (-662464), SETD4 (+348453)
INA6	RUNX1 (-752297), SETD4 (+258620)
INA6	CHAF1B (+44853), CLDN14 (+49859)
INA6	SIM2 (+3413), HLCS (+263926)
INA6	MEX3A (-759)
INA6	DSCR8 (-81), DSCR4 (-32)
INA6	KCNJ15 (-11673), DSCR8 (+123595)
INA6	PSMG1 (-128669), BRWD1 (+1299)
INA6	MEX3A (-3071)
INA6	WRB (+8560), LCA5L (+56929)
INA6	PCP4 (+146316), DSCAM (+833506)
INA6	PCP4 (+187198), DSCAM (+792624)
INA6	DSCAM (+5137), PCP4 (+974685)
INA6	MX1 (+5663), TMPRSS2 (+81887)
INA6	TMPRSS2 (+29218), MX1 (+58332)
INA6	TMPRSS2 (-171058), RIPK4 (+87983)
INA6	RIPK4 (-66149), PRDM15 (+46227)
INA6	RIPK4 (-101324), PRDM15 (+11052)
INA6	C2CD2 (-247)
INA6	UMODL1 (-39309), ZBTB21 (-21651)
INA6	ZBTB21 (-53407), UMODL1 (-7553)
INA6	ABCG1 (-98741), UMODL1 (+49060)
INA6	CRYAA (+41092), SIK1 (+217028)
INA6	HSF2BP (+12579), H2BFS (+81725)
INA6	PDXK (-2195)
INA6	LRRC3 (-52973), TRPM2 (+48825)
INA6	KRTAP10-2 (-5652), KRTAP10-3 (+1603)
INA6	SUMO3 (-28625), PTTG1IP (+27083)
INA6	ADARB1 (-31085), FAM207A (+200547)
INA6	PCBP3 (-93195), SLC19A1 (-8028)
INA6	PCBP3 (-73)
INA6	COL6A1 (-51337), PCBP3 (+286706)
INA6	SPATC1L (+73)
INA6	DIP2A (-102564), PCNT (+32425)
INA6	IL17RA (+491)
INA6	BID (-68571), MICAL3 (+181972)
INA6	MICAL3 (+97)
INA6	MICAL3 (-4702)
INA6	MICAL3 (-32437), PEX26 (-20927)
INA6	CLTCL1 (+107)
INA6	CLTCL1 (-2844)
INA6	COMT (-49814), GNB1L (-36854)
INA6	TANGO2 (-4251), ARVCF (-10)
INA6	GLMP (+3883), TMEM79 (+7510)
INA6	CCDC188 (-24021), RTN4R (+93445)
INA6	CCDC188 (-51450), RTN4R (+66016)
INA6	RTN4R (-21808), DGCR6L (+29741)
INA6	SERPIND1 (-116605), MED15 (+149664)
INA6	P2RX6 (-754)
INA6	SLC7A4 (-70425), GGT2 (+124654)
INA6	PPIL2 (+22447), YPEL1 (+47365)
INA6	MAPK1 (-55536), PPM1F (+29672)
INA6	TOP3B (-245)
INA6	TOP3B (-2218)
INA6	VPREB1 (-183847), TOP3B (-78078)
INA6	RHBG (+7977), C1orf61 (+52203)
INA6	VPREB1 (-133573), TOP3B (-128352)
INA6	TOP3B (-225299), VPREB1 (-36626)
INA6	RHBG (+14018), C1orf61 (+46162)
INA6	IGLL5 (-3672)
INA6	IGLL5 (+79)
INA6	RAB36 (-3249), RSPH14 (+16)
INA6	BCR (-1652)
INA6	BCR (+326)
INA6	MMP11 (-4895), CHCHD10 (+18)
INA6	MMP11 (-4471), CHCHD10 (-406)
INA6	SMARCB1 (+19358), DERL3 (+32685)
INA6	SUSD2 (+175)
INA6	TMEM211 (+51948), SGSM1 (+88428)
INA6	CRYBB3 (-247487), TMEM211 (-5668)
INA6	CABP7 (+21342), ZMAT5 (+25535)
INA6	CASTOR1 (-95)
INA6	SEC14L3 (-13475), SEC14L4 (+20171)
INA6	SLC35E4 (-353)
INA6	MEF2D (-23750), IQGAP3 (+47962)
INA6	RNF185 (-19)
INA6	PIK3IP1 (+11)
INA6	SLC5A1 (-2420)
INA6	SLC5A1 (+7877), RFPL2 (+152568)
INA6	RFPL2 (-1559)
INA6	SYN3 (-54378), LARGE1 (+807671)
INA6	SYN3 (-509901), LARGE1 (+352148)
INA6	BCAN (-14436), HAPLN2 (+8218)
INA6	HMOX1 (-29878), TOM1 (+51153)
INA6	HMOX1 (-8712), TOM1 (+72319)
INA6	HMOX1 (+228)
INA6	RASD2 (-92736), MCM5 (+48069)
INA6	RASD2 (+11815), MB (+64773)
INA6	RBFOX2 (-37766), APOL3 (+94738)
INA6	NES (-12159), CRABP2 (+16260)
INA6	TXN2 (+429)
INA6	IFT27 (-12270), PVALB (+31076)
INA6	CSF2RB (-11719), NCF4 (+40921)
INA6	TMPRSS6 (-22821), IL2RB (+23516)
INA6	MFNG (-140)
INA6	CDC42EP1 (-21442), CARD10 (-19463)
INA6	CARD10 (-22538), CDC42EP1 (-18367)
INA6	NOL12 (-9062), LGALS1 (+1653)
INA6	GALR3 (-5488), GCAT (+9989)
INA6	EIF3L (+78)
INA6	MAFF (+740)
INA6	MAFF (+12910), TMEM184B (+58242)
INA6	TOMM22 (-10921), CBY1 (+5432)
INA6	APOBEC3C (-10697), APOBEC3B (+20977)
INA6	PDGFB (-9759), RPL3 (+65261)
INA6	PDGFB (-21917), RPL3 (+53103)
INA6	MIEF1 (-34856), MGAT3 (+7900)
INA6	RPS19BP1 (-25509), CACNA1I (-12389)
INA6	TNRC6B (-48773), GRAP2 (+228070)
INA6	SH2D2A (+91)
INA6	MKL1 (+8313), SGSM3 (+154956)
INA6	POLR3H (+16942), ACO2 (+58378)
INA6	C22orf46 (-1716), SNU13 (+54)
INA6	ETV3 (-25412), FCRL5 (+388741)
INA6	BIK (+565)
INA6	TSPO (+843)
INA6	TSPO (+6495), TTLL12 (+28703)
INA6	ETV3 (-225501), FCRL5 (+188652)
INA6	KIAA1644 (-185348), PRR5 (-178886)
INA6	FAM118A (+8867), SMC1B (+95718)
INA6	WNT7B (+10226), ATXN10 (+295104)
INA6	PPARA (-124239), WNT7B (-50516)
INA6	PPARA (-936)
INA6	PKDREJ (-4535), TTC38 (-74)
INA6	CELSR1 (-50647), GRAMD4 (-32585)
INA6	TBC1D22A (+689743)
INA6	ETV3 (-412943), FCRL5 (+1210)
INA6	FAM19A5 (-570890)
INA6	FAM19A5 (-390979)
INA6	FAM19A5 (+432423), BRD1 (+902921)
INA6	FCRL5 (-14126), FCRL4 (+31434)
INA6	IL17REL (-17768), TTLL8 (+26508)
INA6	SELENOO (-15063), PANX2 (+15185)
INA6	RBP7 (-46668), NMNAT1 (+7120)
INA6	FCRL5 (-27806), FCRL4 (+17754)
INA6	MAPK12 (+446)
INA6	NCAPH2 (-633), LMF2 (+64)
INA6	ARSA (+7478), MAPK8IP2 (+20009)
INA6	CNTN4 (-102891)
INA6	CNTN4 (+418780), IL5RA (+452765)
INA6	CNTN4 (+419142), IL5RA (+452403)
INA6	IL5RA (+170077), CNTN4 (+701468)
INA6	IL5RA (+165561), CNTN4 (+705984)
INA6	LRRN1 (-598486), CRBN (-21241)
INA6	SETMAR (-69650), LRRN1 (+434217)
INA6	SETMAR (-68322), LRRN1 (+435545)
INA6	SUMF1 (+50)
INA6	BHLHE40 (-475889), ITPR1 (+9879)
INA6	BHLHE40 (-140299), ITPR1 (+345469)
INA6	ARL8B (-141771), BHLHE40 (+1333)
INA6	ARL8B (+583)
INA6	EDEM1 (-5699), ARL8B (+59754)
INA6	EDEM1 (+25979)
INA6	EDEM1 (+238936)
INA6	EDEM1 (+241513)
INA6	GRM7 (-180681)
INA6	SSUH2 (+12138), LMCD1 (+130953)
INA6	RAD18 (-242942), SRGAP3 (+42935)
INA6	CPNE9 (-50785), MTMR14 (+3560)
INA6	RPUSD3 (-18867), CIDEC (+15929)
INA6	CRELD1 (-543)
INA6	PRRT3 (+5323), CRELD1 (+13215)
INA6	EMC3 (+173)
INA6	TATDN2 (-21496), IRAK2 (+61662)
INA6	SEC13 (-64858), ATP2B2 (+119642)
INA6	ATP2B2 (-233600), SLC6A11 (-77016)
INA6	FCRL1 (-10882), CD5L (+10811)
INA6	SLC6A1 (-46737), SLC6A11 (+129787)
INA6	MKRN2 (-48732), TSEN2 (+23771)
INA6	RAF1 (+16580), MKRN2 (+90632)
INA6	RPL32 (-161074), IQSEC1 (+70455)
INA6	RPL32 (-167916), IQSEC1 (+63613)
INA6	RPL32 (-170155), IQSEC1 (+61374)
INA6	RPL32 (-215806), IQSEC1 (+15723)
INA6	IQSEC1 (-252120), NUP210 (+95072)
INA6	LSM3 (-2473)
INA6	MRPS25 (+51)
INA6	SH3BP5 (+48714), CAPN7 (+77672)
INA6	EAF1 (-49097), SH3BP5 (-45629)
INA6	HACL1 (-196244), ANKRD28 (+61696)
INA6	HACL1 (-204143), ANKRD28 (+53797)
INA6	HACL1 (-215133), ANKRD28 (+42807)
INA6	DPH3 (+17480), GALNT15 (+72843)
INA6	RFTN1 (+43015), OXNAD1 (+205492)
INA6	RFTN1 (+17343), OXNAD1 (+231164)
INA6	RFTN1 (+9357), OXNAD1 (+239150)
INA6	CD1A (-50068), CD1D (+24122)
INA6	DAZL (-233997), PLCL2 (-46172)
INA6	DAZL (-237258), PLCL2 (-42911)
INA6	PLCL2 (+4247), TBC1D5 (+810814)
INA6	TBC1D5 (-411991), SATB1 (+312562)
INA6	SGO1 (-154453)
INA6	UBE2E1 (-383263), UBE2E2 (+219347)
INA6	UBE2E1 (-255423), UBE2E2 (+347187)
INA6	UBE2E1 (-44974), UBE2E2 (+557636)
INA6	THRB (+239929), NR1D2 (+309633)
INA6	THRB (+234652), NR1D2 (+314910)
INA6	RARB (-654235), THRB (-279254)
INA6	RARB (-634322), THRB (-299167)
INA6	EOMES (-310900), CMC1 (-208383)
INA6	RBMS3 (+128993)
INA6	RBMS3 (+130919)
INA6	TGFBR2 (+87112), GADL1 (+201052)
INA6	STT3B (-359444), GADL1 (-278581)
INA6	CMTM8 (-60742), GPD1L (+71426)
INA6	CMTM8 (-51570), GPD1L (+80598)
INA6	SLAMF8 (+2778), SNHG28 (+25819)
INA6	VSIG8 (-6760), CFAP45 (+30746)
INA6	ARPP21 (-382985)
INA6	LRRFIP2 (-42892), GOLGA4 (-25796)
INA6	VILL (-30495), CTDSPL (+95390)
INA6	EXOG (+52080), SCN5A (+101320)
INA6	SCN5A (+28737), EXOG (+124663)
INA6	SCN5A (-188)
INA6	PIGM (-31069), KCNJ10 (+7423)
INA6	MYRIP (-58694), MOBP (+283231)
INA6	EIF1B (-498616), MYRIP (+1463)
INA6	ZNF619 (+103)
INA6	ULK4 (+380596), CTNNB1 (+382395)
INA6	CCK (+70092), TRAK1 (+105045)
INA6	CCK (+49717), TRAK1 (+125420)
INA6	CCK (+39440), TRAK1 (+135697)
INA6	VIPR1 (-4412)
INA6	IGSF8 (-2505)
INA6	POMGNT2 (-107)
INA6	ABHD5 (-52059), ANO10 (-16743)
INA6	TOPAZ1 (-245301), ABHD5 (+305715)
INA6	TOPAZ1 (-212661), ABHD5 (+338355)
INA6	ZNF35 (-107)
INA6	ZNF502 (-27084), ZNF35 (+36835)
INA6	TGM4 (+39339), ZDHHC3 (+62232)
INA6	CDCP1 (-21286), TMEM158 (+58570)
INA6	SACM1L (-77473), LIMD1 (+16930)
INA6	SACM1L (-34705), LIMD1 (+59698)
INA6	SACM1L (-31144), LIMD1 (+63259)
INA6	SACM1L (-24418), LIMD1 (+69985)
INA6	CXCR6 (-15238), CCR9 (+43277)
INA6	CXCR6 (-6033), CCR9 (+52482)
INA6	XCR1 (-70791), CCR1 (+109863)
INA6	XCR1 (-81726), CCR1 (+98928)
INA6	SLAMF1 (-34716), CD48 (+30157)
INA6	TDGF1 (-19111), RTP3 (+60635)
INA6	NBEAL2 (-7842), PTH1R (+88484)
INA6	SETD2 (+556)
INA6	LY9 (-55805), SLAMF7 (+1088)
INA6	MAP4 (+21695), DHX30 (+264649)
INA6	PLXNB1 (-181)
INA6	SHISA5 (-3415)
INA6	PRKAR2A (-49277), SLC25A20 (+1870)
INA6	WDR6 (-5330), P4HTM (+11843)
INA6	USP19 (-5519), LAMB2 (+6768)
INA6	ENSG00000283189 (-459), NICN1 (-447)
INA6	TRAIP (-5243), CAMKV (+8412)
INA6	TSTD1 (+353)
INA6	RBM5 (-141976), RBM6 (+6899)
INA6	SEMA3F (-33418), RBM5 (+32803)
INA6	SEMA3F (+98)
INA6	USF1 (+632)
INA6	MANF (-360033), DOCK3 (+349773)
INA6	DUSP7 (-23579), POC1A (+74283)
INA6	PPM1M (-434)
INA6	GLT8D1 (-25003), NEK4 (+40160)
INA6	GLT8D1 (-46047), NEK4 (+19116)
INA6	SFMBT1 (+994)
INA6	PFDN2 (-6815), DEDD (+5911)
INA6	PRKCD (+29773), TKT (+65129)
INA6	TKT (+35985), PRKCD (+58917)
INA6	IL17RB (-142), CHDH (-48)
INA6	WNT5A (-83995), ERC2 (+896726)
INA6	WNT5A (-237369), ERC2 (+743352)
INA6	FAM208A (-10299), ARHGEF3 (+385992)
INA6	FAM208A (-101053), ARHGEF3 (+295238)
INA6	FAM208A (-226537), ARHGEF3 (+169754)
INA6	FAM208A (-234838), ARHGEF3 (+161453)
INA6	ARHGEF3 (-19122), IL17RD (+66945)
INA6	SLMAP (-726)
INA6	FLNB (+33566), DNASE1L3 (+169257)
INA6	FLNB (+77128), DNASE1L3 (+125695)
INA6	FAM3D (-708220)
INA6	PTPRG (+8962), FEZF2 (+802642)
INA6	PSMD6 (-7408), PRICKLE2 (+194601)
INA6	ADAMTS9 (-562928), MAGI1 (+787380)
INA6	ADAMTS9 (-801846), MAGI1 (+548462)
INA6	SLC25A26 (+7346), LRIG1 (+359976)
INA6	LRIG1 (+31491), SLC25A26 (+335831)
INA6	LRIG1 (+12250), SLC25A26 (+355072)
INA6	LRIG1 (-321504), KBTBD8 (-175871)
INA6	LRIG1 (-489239), KBTBD8 (-8136)
INA6	FAM19A1 (-318520), SUCLG2 (-31086)
INA6	UBA3 (-4548), ARL6IP5 (+12)
INA6	MITF (+951)
INA6	FOXP1 (+357059)
INA6	PROK2 (-293948), RYBP (+367612)
INA6	PROK2 (-336303), RYBP (+325257)
INA6	PROK2 (-527493), RYBP (+134067)
INA6	RYBP (-211283), SHQ1 (+190576)
INA6	GXYLT2 (+18)
INA6	PPP4R2 (+1014), PDZRN3 (+627141)
INA6	PDZRN3 (+122094), PPP4R2 (+506061)
INA6	NONE
INA6	MPZ (-4563), SDHC (+278)
INA6	NONE
INA6	POU1F1 (-398484), HTR1F (-315708)
INA6	EPHA3 (+898022)
INA6	RIOX2 (-36552), GABRR3 (+26295)
INA6	GPR15 (+8690), CPOX (+53134)
INA6	CPOX (+29836), GPR15 (+31988)
INA6	DCBLD2 (-705574), COL8A1 (-31212)
INA6	CMSS1 (-136028), COL8A1 (+43331)
INA6	FILIP1L (+27074), CMSS1 (+269605)
INA6	TRMT10C (-43315), SENP7 (-5363)
INA6	HSPA6 (+6636), FCGR3A (+18668)
INA6	ZPLD1 (-376956), NFKBIZ (+208545)
INA6	CBLB (+145751), ALCAM (+356383)
INA6	BBX (-282209)
INA6	CD47 (+163185), BBX (+404853)
INA6	FCRLA (+138)
INA6	HHLA2 (-1924)
INA6	MYH15 (+67448), HHLA2 (+159389)
INA6	GUCA1C (+38807), TRAT1 (+92390)
INA6	C3orf52 (-11298), TMPRSS7 (+33117)
INA6	SIDT1 (-863)
INA6	SIDT1 (+598)
INA6	ATF6 (+142)
INA6	LSAMP (+394175), GAP43 (+427846)
INA6	NONE
INA6	OLFML2B (+50131), ATF6 (+207215)
INA6	NONE
INA6	ARHGAP31 (+58005), TMEM39A (+111304)
INA6	TMEM39A (+61717), ARHGAP31 (+107592)
INA6	TMEM39A (+46733), ARHGAP31 (+122576)
INA6	NOS1AP (+152957), SPATA46 (+154137)
INA6	GPR156 (-131566), FSTL1 (+34593)
INA6	GOLGB1 (-45026), IQCB1 (+40313)
INA6	ILDR1 (-3335)
INA6	CASR (-92554), CD86 (+36406)
INA6	WDR5B (+562)
INA6	DTX3L (+39), PARP9 (+300)
INA6	PARP14 (-70440), PARP15 (+32576)
INA6	PARP14 (-746)
INA6	SEMA5B (+54135), DIRC2 (+127204)
INA6	SEMA5B (+31919), DIRC2 (+149420)
INA6	SEC22A (-57149), PDIA5 (+84103)
INA6	SEC22A (-44287), PDIA5 (+96965)
INA6	ADCY5 (+104397), SEC22A (+137039)
INA6	UMPS (-77)
INA6	HEG1 (-108380), SLC12A8 (+47061)
INA6	DDR2 (-57958), UAP1 (+13001)
INA6	PLXNA1 (-16533), CHCHD6 (+267841)
INA6	TPRA1 (+134935), PLXNA1 (+467240)
INA6	TPRA1 (+46427), PLXNA1 (+555748)
INA6	ABTB1 (+24788), MGLL (+125154)
INA6	DNAJB8 (+50942), EEFSEC (+262572)
INA6	DNAJB8 (+40523), EEFSEC (+272991)
INA6	COPG1 (-3700)
INA6	H1FX (+1107), HMCES (+36330)
INA6	H1FX (-22)
INA6	PLXND1 (+12788), H1FOO (+50816)
INA6	PLXND1 (-27391), TMCC1 (+246257)
INA6	COL6A6 (-30298), COL6A5 (+184520)
INA6	ATP2C1 (-55)
INA6	ATP2C1 (+42582), ASTE1 (+133609)
INA6	ASTE1 (+37179), ATP2C1 (+139012)
INA6	NUDT16 (-305872), NEK11 (+49030)
INA6	CPNE4 (-217398), ACPP (-62205)
INA6	ACAD11 (-144)
INA6	PBX1 (+42784), LMX1A (+754296)
INA6	BFSP2 (-15430), TMEM108 (+346174)
INA6	CDV3 (-96261), BFSP2 (+77474)
INA6	CDV3 (-81947), BFSP2 (+91788)
INA6	CDV3 (-32445), BFSP2 (+141290)
INA6	PBX1 (+52850), LMX1A (+744230)
INA6	RYK (-123717), AMOTL2 (+1018)
INA6	AMOTL2 (-55739), ANAPC13 (+54805)
INA6	PBX1 (+54878), LMX1A (+742202)
INA6	MSL2 (+86120), PPP2R3A (+144053)
INA6	PCCB (-4495)
INA6	PCCB (+135198), STAG1 (+366811)
INA6	COPB2 (+60241), MRPS22 (+323685)
INA6	COPB2 (+45360), MRPS22 (+338566)
INA6	RBP1 (-46917), NMNAT3 (+91200)
INA6	ZBTB38 (-21009), PXYLP1 (+134975)
INA6	RASA2 (-31768), ZBTB38 (+67469)
INA6	RASA2 (-10832), ZBTB38 (+88405)
INA6	RNF7 (-161663), RASA2 (+89492)
INA6	CHST2 (-36829), U2SURP (+80963)
INA6	CHST2 (+101576), SLC9A9 (+627624)
INA6	CASZ1 (+46968), PEX14 (+274793)
INA6	SLC9A9 (+311301), CHST2 (+417899)
INA6	C3orf58 (+59976)
INA6	C3orf58 (+156742)
INA6	C3orf58 (+625687)
INA6	C3orf58 (+967744)
INA6	PLOD2 (+786991)
INA6	PLSCR2 (-34583), PLSCR1 (+40980)
INA6	AGTR1 (-857605), ZIC1 (+463191)
INA6	AGTR1 (-556171), ZIC1 (+764625)
INA6	AGTR1 (-431498), ZIC1 (+889298)
INA6	GYG1 (+8615), HLTF (+86574)
INA6	LMX1A (+133942), PBX1 (+663138)
INA6	TM4SF4 (+60893), WWTR1 (+168406)
INA6	SIAH2 (+59782), SELENOT (+100307)
INA6	MED12L (-83600), CLRN1 (-30581)
INA6	MED12L (-267)
INA6	P2RY12 (-54856), IGSF10 (+19041)
INA6	P2RY1 (-535813), MBNL1 (+30840)
INA6	P2RY1 (-102783), MBNL1 (+463870)
INA6	RAP2B (-79295), P2RY1 (+248282)
INA6	RAP2B (-73868), P2RY1 (+253709)
INA6	ARHGEF26 (-494342), RAP2B (+464391)
INA6	MME (+333)
INA6	ENSG00000240045 (-138414), PLCH1 (+243850)
INA6	PLCH1 (-69159), C3orf33 (+61153)
INA6	GMPS (+958)
INA6	KCNAB1 (-87119), GMPS (+162893)
INA6	SSR3 (-113153), TIPARP (-6543)
INA6	TIPARP (+6377), CCNL1 (+478991)
INA6	TIPARP (+53226), CCNL1 (+432142)
INA6	MGST3 (+1059), ALDH9A1 (+66943)
INA6	CCNL1 (+51493), TIPARP (+433875)
INA6	CCNL1 (+23189), TIPARP (+462179)
INA6	RARRES1 (-43351), MFSD1 (-25818)
INA6	CASZ1 (+16786), PEX14 (+304975)
INA6	C3orf80 (-214713), IL12A (+22033)
INA6	IFT80 (-1137)
INA6	TRIM59 (-35741), KPNA4 (+80018)
INA6	NONE
INA6	SI (+661643)
INA6	SI (+127315)
INA6	SLITRK3 (-10969), BCHE (+630501)
INA6	SLITRK3 (-357867), BCHE (+283603)
INA6	ZBBX (+514124)
INA6	ZBBX (+447818)
INA6	SERPINI1 (+5501), GOLIM4 (+354751)
INA6	SERPINI1 (+11088), GOLIM4 (+349164)
INA6	GOLIM4 (+10174), SERPINI1 (+350078)
INA6	MECOM (-146299), ACTRT3 (+477291)
INA6	MECOM (-149789), ACTRT3 (+473801)
INA6	MECOM (-220629), ACTRT3 (+402961)
INA6	MECOM (-344019), ACTRT3 (+279571)
INA6	MECOM (-595448), ACTRT3 (+28142)
INA6	GPR160 (-34212), SEC62 (+36952)
INA6	GPR160 (+20361), PHC3 (+123457)
INA6	PHC3 (+9926), GPR160 (+133892)
INA6	POGK (-912746), UCK2 (+99812)
INA6	SKIL (-101259), PRKCI (+35999)
INA6	CLDN11 (+73357), SLC7A14 (+93852)
INA6	FNDC3B (-73102), TMEM212 (+124103)
INA6	FNDC3B (+59065), GHSR (+348837)
INA6	FNDC3B (+139406), GHSR (+268496)
INA6	GHSR (+115851), FNDC3B (+292051)
INA6	GHSR (+37141), FNDC3B (+370761)
INA6	NCEH1 (-32076), ECT2 (-7410)
INA6	NLGN1 (+327259)
INA6	NAALADL2 (-993195), NLGN1 (+467637)
INA6	NAALADL2 (-938702), NLGN1 (+522130)
INA6	POGK (+5879), TADA1 (+30359)
INA6	NAALADL2 (+519232)
INA6	TBL1XR1 (+159781)
INA6	TBL1XR1 (+135797)
INA6	TBL1XR1 (+90006)
INA6	TBL1XR1 (-189575)
INA6	KCNMB2 (-816208), TBL1XR1 (-546014)
INA6	KCNMB2 (-806856), TBL1XR1 (-555366)
INA6	KCNMB2 (+232106), ZMAT3 (+281473)
INA6	ZMAT3 (+105121), KCNMB2 (+408458)
INA6	ZMAT3 (+54865), KCNMB2 (+458714)
INA6	KCNMB3 (-64610), ZNF639 (-7538)
INA6	PEX5L (+79234), USP13 (+304941)
INA6	CCDC39 (-149365), FXR1 (-83437)
INA6	DNAJC19 (+16125), FXR1 (+61346)
INA6	ATP11B (-893560), SOX2 (+188016)
INA6	ATP11B (-533670), SOX2 (+547906)
INA6	ATP11B (-403864), SOX2 (+677712)
INA6	ATP11B (-109647), SOX2 (+971929)
INA6	MCCC1 (-62207), LAMP3 (+1117)
INA6	MCF2L2 (-83770), KLHL6 (+43644)
INA6	MCF2L2 (-91105), KLHL6 (+36309)
INA6	MAP6D1 (+58439), YEATS2 (+69321)
INA6	MAP6D1 (+25130), YEATS2 (+102630)
INA6	CD247 (+76159), POU2F1 (+221550)
INA6	MAP6D1 (+9599), YEATS2 (+118161)
INA6	EIF2B5 (-14044), HTR3E (+20847)
INA6	CD247 (+32339), POU2F1 (+265370)
INA6	CLCN2 (+7326), FAM131A (+16873)
INA6	POLR2H (-1585), CLCN2 (-198)
INA6	CHRD (-1945), THPO (+16)
INA6	EHHADH (-81765), MAP3K13 (-27257)
INA6	TMEM41A (-38501), LIPH (+15055)
INA6	TRA2B (-18421), ETV5 (+152555)
INA6	TRA2B (-142113), ETV5 (+28863)
INA6	ETV5 (-133425), DGKG (+119700)
INA6	DGKG (-178459), CRYGS (+6006)
INA6	EIF4A2 (+7950), RFC4 (+15198)
INA6	ST6GAL1 (+996)
INA6	MASP1 (-46830), RTP4 (-29644)
INA6	RTP2 (-36306), BCL6 (+6864)
INA6	BCL6 (-4653)
INA6	LPP (-311709), BCL6 (-155497)
INA6	LPP (-270068), BCL6 (-197138)
INA6	LPP (-234100), BCL6 (-233106)
INA6	TPRG1 (-565088), LPP (+393953)
INA6	TPRG1 (-422806), LPP (+536235)
INA6	TPRG1 (-39435), LPP (+919606)
INA6	MPZL1 (-40823), RCSD1 (+51034)
INA6	CLDN1 (+56)
INA6	GMNC (-275268), OSTN (-74650)
INA6	PYDC2 (+234073), FGF12 (+713813)
INA6	FGF12 (+184030), PYDC2 (+763856)
INA6	FGF12 (+70371), PYDC2 (+877515)
INA6	FGF12 (-410296), MB21D2 (+98816)
INA6	FGF12 (-456047), MB21D2 (+53065)
INA6	HES1 (-251984), OPA1 (+291017)
INA6	HES1 (-51654), OPA1 (+491347)
INA6	CPN2 (-17255), LRRC15 (+1148)
INA6	GP5 (-91710), ATP13A3 (+8300)
INA6	ATP13A3 (-58234), LSG1 (+115879)
INA6	LSG1 (-329687), XXYLT1 (+269003)
INA6	LSG1 (-391241), XXYLT1 (+207449)
INA6	LSG1 (-407931), XXYLT1 (+190759)
INA6	MUC20 (+6939), MUC4 (+84456)
INA6	MUC20 (+28181), MUC4 (+63214)
INA6	MUC4 (-26612), TNK2 (+56672)
INA6	TFRC (-24224), ZDHHC19 (+104982)
INA6	TFRC (-86778), ZDHHC19 (+42428)
INA6	TFRC (-125954), ZDHHC19 (+3252)
INA6	SLC51A (+11291), PCYT1A (+59918)
INA6	TM4SF19 (-38727), UBXN7 (+55359)
INA6	SMCO1 (-3842)
INA6	CEP19 (+27137), NRROS (+45470)
INA6	SENP5 (+34639), NCBP2 (+40102)
INA6	NCBP2 (-5201), PIGZ (+21035)
INA6	DLG1 (-7508), BDH1 (+249903)
INA6	DLG1 (-37291), BDH1 (+220120)
INA6	DLG1 (-214649), BDH1 (+42762)
INA6	NME7 (+55615), ATP1B1 (+206655)
INA6	DGKQ (+318)
INA6	FGFRL1 (+11790), RNF212 (+91757)
INA6	NKX1-1 (-174960), FAM53A (+102970)
INA6	NME7 (-774), BLZF1 (+771)
INA6	FGFR3 (-46168), TACC3 (+25605)
INA6	C4orf48 (+336)
INA6	MXD4 (-131391), ZFYVE28 (+24978)
INA6	RNF4 (-37992), CFAP99 (+15385)
INA6	RNF4 (-10005), CFAP99 (+43372)
INA6	F5 (-7)
INA6	ADRA2C (+189169), OTOP1 (+271322)
INA6	LYAR (-133), ZBTB49 (+51)
INA6	HGNC:18790 (-3067)
INA6	STX18 (+86379), HGNC:18790 (+107509)
INA6	MSX1 (-284139), STX18 (-33499)
INA6	ENSG00000284684 (-113763), JAKMIP1 (+16630)
INA6	SORCS2 (-89245), GRPEL1 (-35096)
INA6	PSAPL1 (-270214), AFAP1 (+234739)
INA6	ACOX3 (+12112), HTRA3 (+158834)
INA6	HMX1 (+124128), CPZ (+155029)
INA6	SLC2A9 (-74874), WDR1 (+20503)
INA6	ZNF518B (-120951), CLNK (+106554)
INA6	RAB28 (+749559)
INA6	NKX3-2 (-4101)
INA6	BOD1L1 (-26817)
INA6	BOD1L1 (-687792), CPEB2 (-687159)
INA6	BOD1L1 (-890702), CPEB2 (-484249)
INA6	LDB2 (-437991), QDPR (+175434)
INA6	DCAF16 (+24219), MED28 (+171908)
INA6	LCORL (+984)
INA6	LCORL (-36306)
INA6	ADGRA3 (-115360)
INA6	PPARGC1A (-228521), DHX15 (+465952)
INA6	SEPSECS (-726), ENSG00000281028 (+505)
INA6	RBPJ (-187710), SMIM20 (+217796)
INA6	NONE
INA6	PCDH7 (+893331)
INA6	ARAP2 (-82)
INA6	EXOSC10 (-50883), ANGPTL7 (-38577)
INA6	KLF3 (-345208), PTTG2 (+358553)
INA6	KLHL5 (-17341), TMEM156 (-12470)
INA6	C1orf105 (-552317), DNM3 (+26871)
INA6	RHOH (-3773)
INA6	CHRNA9 (-135102), RHOH (+3320)
INA6	CHRNA9 (-69920), RHOH (+68502)
INA6	CHRNA9 (-29787), RHOH (+108635)
INA6	RBM47 (-141677), NSUN7 (-93462)
INA6	GNPDA2 (+4)
INA6	TXK (-69229), TEC (+66379)
INA6	RASL11B (-46)
INA6	RASL11B (+49679), SCFD2 (+454106)
INA6	SCFD2 (+189548), RASL11B (+314237)
INA6	EXOC1 (+11)
INA6	CEP135 (+100097), AASDH (+338422)
INA6	REST (-78901), SPINK2 (-7266)
INA6	FASLG (+3541), TNFSF18 (+388404)
INA6	NOA1 (-4)
INA6	NOA1 (-107582), IGFBP7 (+23980)
INA6	TECRL (-907237), EPHA5 (+353796)
INA6	JCHAIN (+12423), ENAM (+25493)
INA6	JCHAIN (+3289), ENAM (+34627)
INA6	RASSF6 (+30549), AFM (+108399)
INA6	RASSF6 (+12921), AFM (+126027)
INA6	AREG (-4616)
INA6	BTC (-79100), PARM1 (-59330)
INA6	THAP6 (-509208), PARM1 (+72149)
INA6	THAP6 (-333258), PARM1 (+248099)
INA6	THAP6 (-332870), PARM1 (+248487)
INA6	USO1 (+482)
INA6	SHROOM3 (-127322), STBD1 (+1752)
INA6	SEPT11 (-252222), SHROOM3 (+262515)
INA6	TNFSF18 (+189090), FASLG (+202855)
INA6	CNOT6L (+715)
INA6	FRAS1 (-255)
INA6	BMP2K (-183845), ANXA3 (+41014)
INA6	BMP3 (-695190), FGF5 (+69176)
INA6	SCD5 (-110)
INA6	TNFSF4 (-237637), PRDX6 (-32316)
INA6	LIN54 (+21041), THAP9 (+89036)
INA6	HPSE (-26813), HELQ (+93890)
INA6	TNFSF4 (-240106), PRDX6 (-29847)
INA6	PTPN13 (+41343), SLC10A6 (+213605)
INA6	AFF1 (+1276), KLHL8 (+284330)
INA6	IBSP (-121850), DMP1 (+27424)
INA6	TIGD2 (+172805), SNCA (+554010)
INA6	TIGD2 (+182024), SNCA (+544791)
INA6	TIGD2 (+186976), SNCA (+539839)
INA6	TIGD2 (+187522), SNCA (+539293)
INA6	TIGD2 (+205628), SNCA (+521187)
INA6	SNCA (+781)
INA6	MMRN1 (+239335)
INA6	SERPINC1 (+20354), ZBTB37 (+28068)
INA6	EMCN (-501826), PPP3CA (+327561)
INA6	EMCN (-817201), PPP3CA (+12186)
INA6	BDH2 (-34)
INA6	RABGAP1L (-81610), RC3H1 (-55610)
INA6	TACR3 (-771387), CXXC4 (+3691)
INA6	TACR3 (-771822), CXXC4 (+3256)
INA6	ARHGEF38 (-244)
INA6	GSTCD (-74448), ARHGEF38 (+81748)
INA6	DKK2 (-557271), PAPSS1 (+126884)
INA6	DKK2 (-682447), PAPSS1 (+1708)
INA6	RPL34 (-250117), LEF1 (-202117)
INA6	COL25A1 (-87103), SEC24B (-44026)
INA6	CACYBP (-199203), GPR52 (+352419)
INA6	MCUB (+921)
INA6	ELOVL6 (+4670), EGF (+281092)
INA6	CACYBP (-35958), GPR52 (+515664)
INA6	C4orf32 (+130)
INA6	TIFA (-3806)
INA6	ANK2 (+306059), CAMK2D (+405483)
INA6	CACYBP (-29747), GPR52 (+521875)
INA6	CAMK2D (+121772), ANK2 (+589770)
INA6	PRSS12 (-238634), METTL14 (-93731)
INA6	METTL14 (+75124), SEC24D (+75646)
INA6	DISP3 (-179904), UBIAD1 (+26128)
INA6	PRDM5 (-148427), NDNF (+1242)
INA6	NDNF (-24746), TNIP3 (+130202)
INA6	NDNF (-41352), TNIP3 (+113596)
INA6	NDNF (-65872), TNIP3 (+89076)
INA6	NDNF (-96132), TNIP3 (+58816)
INA6	CCNA2 (+793)
INA6	BBS7 (-79902), TRPC3 (+1355)
INA6	IL2 (-12956), IL21 (+151388)
INA6	PGRMC2 (-264551), JADE1 (-256243)
INA6	PCDH10 (-244)
INA6	PABPC4L (-125741)
INA6	MGST2 (+98188), MAML3 (+390228)
INA6	UCP1 (-151040), TBC1D9 (+36275)
INA6	ZNF330 (-78248), RNF150 (-9797)
INA6	IL15 (-259659), ZNF330 (+156056)
INA6	USP38 (-398)
INA6	SMARCA5 (-171959), GAB1 (+4742)
INA6	SMARCA5 (-156764), GAB1 (+19937)
INA6	FREM3 (+31782), SMARCA5 (+155430)
INA6	GYPA (-448835), HHIP (-56435)
INA6	HHIP (+18)
INA6	SMAD1 (-264258), OTUD4 (-38873)
INA6	KIAA0040 (-32907), TNR (+518109)
INA6	ZNF827 (-183264), LSM6 (-53786)
INA6	LSM6 (+150961), SLC10A7 (+195071)
INA6	KIAA0040 (-94882), TNR (+456134)
INA6	ARHGAP10 (+48401), NR3C2 (+662056)
INA6	ARHGAP10 (+134931), NR3C2 (+575526)
INA6	GATB (-724969), FBXW7 (+50109)
INA6	PAPPA2 (+72407), ASTN1 (+629112)
INA6	FBXW7 (-49098), TMEM154 (+94966)
INA6	FBXW7 (-129980), TMEM154 (+14084)
INA6	TMEM154 (-17823), TIGD4 (+81776)
INA6	TRIM2 (-114068), ARFIP1 (+310461)
INA6	TMEM131L (-26983), MND1 (+94717)
INA6	FGG (-4157)
INA6	GUCY1A3 (-175719), MAP9 (-114509)
INA6	GUCY1B3 (-82945), GUCY1A3 (+8878)
INA6	CTSO (-309630), PDGFC (+707847)
INA6	CTSO (-376742), PDGFC (+640735)
INA6	BRINP2 (+58512), SEC16B (+739906)
INA6	RAPGEF2 (-393579), FNIP2 (+105020)
INA6	FSTL5 (-12)
INA6	MFAP3L (-1016)
INA6	GALNT7 (+76228), HMGB2 (+90144)
INA6	SCRG1 (-94967), HAND2 (+35726)
INA6	ADAM29 (+9959)
INA6	DISP3 (+21888), FBXO2 (+153556)
INA6	GPM6A (-34361), WDR17 (-29288)
INA6	ASB5 (-39447), SPCS3 (-11295)
INA6	NEIL3 (-406647), VEGFC (-110462)
INA6	AGA (-874026)
INA6	NONE
INA6	NONE
INA6	NONE
INA6	TENM3 (-920130)
INA6	TENM3 (+249173), DCTD (+424777)
INA6	DCTD (+110784), TENM3 (+563166)
INA6	SEC16B (-343)
INA6	WWC2 (+84196), CLDN22 (+137285)
INA6	ENPP6 (-65325), IRF2 (+191294)
INA6	ENPP6 (-129631), IRF2 (+126988)
INA6	ENPP6 (-203988), IRF2 (+52631)
INA6	ENPP6 (-235687), IRF2 (+20932)
INA6	CENPU (-13045), ACSL1 (+79640)
INA6	RASAL2 (+13887), CLEC20A (+388911)
INA6	LRP2BP (+45846), SNX25 (+128915)
INA6	CLEC20A (+183586), RASAL2 (+219212)
INA6	PDLIM3 (+134)
INA6	PDLIM3 (-282256), SORBS2 (+138888)
INA6	F11 (-1106)
INA6	ZFP42 (-828585), FAT1 (-443331)
INA6	CLEC20A (+84352), RASAL2 (+318446)
INA6	EXOC3 (-96)
INA6	CEP72 (-614)
INA6	TPPP (-67486), ZDHHC11B (+6071)
INA6	TEX35 (-10153), CLEC20A (-5985)
INA6	TERT (-47198), CLPTM1L (+2854)
INA6	IRX4 (+19238), NDUFS6 (+66346)
INA6	IRX1 (+65966)
INA6	FBXO2 (+85768), DISP3 (+89676)
INA6	RALGPS2 (-183039), TEX35 (+29049)
INA6	IRX1 (+421374)
INA6	IRX1 (+427457)
INA6	ICE1 (+176081), MED10 (+779819)
INA6	ICE1 (+330348), MED10 (+625552)
INA6	UBE2QL1 (+47747), NSUN2 (+136921)
INA6	FASTKD3 (+41093), ADCY2 (+431701)
INA6	FASTKD3 (-2861), MTRR (+2759)
INA6	FASTKD3 (-4337), MTRR (+4235)
INA6	CCT5 (-395), FAM173B (+360)
INA6	DAP (+159515), ROPN1L (+160189)
INA6	DAP (+153264), ROPN1L (+166440)
INA6	DAP (+128836), ROPN1L (+190868)
INA6	RALGPS2 (-125247), TEX35 (+86841)
INA6	OTULIN (+21294), ANKH (+185736)
INA6	ANKH (-560264), FBXL7 (-68154)
INA6	FBXL7 (+1474), MARCH11 (+678105)
INA6	MARCH11 (-270573), ZNF622 (+15444)
INA6	CDH18 (+611799)
INA6	CDH18 (-105287)
INA6	CDH10 (-825536)
INA6	NONE
INA6	RALGPS2 (-117386), TEX35 (+94702)
INA6	CDH9 (-214475)
INA6	CDH9 (-425523)
INA6	C5orf22 (-919), DROSHA (+714)
INA6	GOLPH3 (-18219), MTMR12 (+120440)
INA6	GOLPH3 (-32776), MTMR12 (+105883)
INA6	GOLPH3 (-106480), MTMR12 (+32179)
INA6	MTMR12 (-12725), ZFR (+119027)
INA6	RALGPS2 (-85116), TEX35 (+126972)
INA6	MTMR12 (-13434), ZFR (+118318)
INA6	MTMR12 (-93827), ZFR (+37925)
INA6	TTC23L (+65)
INA6	UGT3A2 (-6982), LMBRD2 (+78088)
INA6	GDNF (+24322), WDR70 (+432293)
INA6	EGFLAM (-362128), GDNF (-60454)
INA6	FBXO2 (+74610), DISP3 (+100834)
INA6	DAB2 (-108703)
INA6	ANGPTL1 (-102806), FAM20B (-52038)
INA6	SELENOP (-138590), ANXA2R (+92501)
INA6	SELENOP (-182941), ANXA2R (+48150)
INA6	ZNF131 (-54442), ANXA2R (-23896)
INA6	MRPS30 (+546)
INA6	PARP8 (-314)
INA6	ISL1 (-35)
INA6	ITGA1 (-679301), ISL1 (+725204)
INA6	NDUFS4 (-77588), FST (+2638)
INA6	SNX18 (+13974), ESM1 (+453824)
INA6	SNX18 (+218664), ESM1 (+249134)
INA6	PLPP1 (-99011), SLC38A9 (+78746)
INA6	MAP3K1 (-640076), IL6ST (-180505)
INA6	IL6ST (-710482), MAP3K1 (-110099)
INA6	PDE4D (-610712), DEPDC1B (+195651)
INA6	PDE4D (-628746), DEPDC1B (+177617)
INA6	PDE4D (-704006), DEPDC1B (+102357)
INA6	KIF2A (+34032), DIMT1 (+63449)
INA6	CWC27 (+85029), ADAMTS6 (+627961)
INA6	PIK3R1 (+783)
INA6	SLC30A5 (-738451), PIK3R1 (+139475)
INA6	CCNB1 (-30464), SLC30A5 (+42900)
INA6	LHX4 (-456)
INA6	CARTPT (-55253), MCCC2 (+76613)
INA6	MAP1B (-214260), CARTPT (+173811)
INA6	TMEM174 (-20318), TMEM171 (+32585)
INA6	TMEM174 (+107375), FOXD1 (+167957)
INA6	ENC1 (+314249), ARHGEF28 (+701017)
INA6	HEXB (-36150), ENC1 (-7570)
INA6	NSA2 (-33244), HEXB (+48604)
INA6	HMGCR (-288489), GCNT4 (-17780)
INA6	POC5 (+48292), ANKDD1B (+57730)
INA6	F2RL1 (-97706), F2R (+5228)
INA6	AGGF1 (-75667), CRHBP (+2005)
INA6	WDR41 (-137827), OTP (+9265)
INA6	STX6 (+94017), XPR1 (+296890)
INA6	ARSB (+28)
INA6	JMY (+688)
INA6	PAPD4 (-218)
INA6	SERINC5 (+37286), THBS4 (+183445)
INA6	RASGRF2 (-204791), DHFR (-100898)
INA6	CKMT2 (-67761), RASGRF2 (+204891)
INA6	ACOT12 (-237109), SSBP2 (+120001)
INA6	IER5 (-50069), MR1 (+5218)
INA6	ATP6AP1L (+397402), TMEM167A (+400632)
INA6	RASA1 (-247972), COX7C (+401960)
INA6	TMEM161B (-422297), MEF2C (+212926)
INA6	TMEM161B (-477905), MEF2C (+157318)
INA6	MEF2C (-531467), CETN3 (+974237)
INA6	MEF2C (-709518), CETN3 (+796186)
INA6	CACNA1E (-354334), IER5 (+40699)
INA6	MCTP1 (+63112), SLF1 (+603116)
INA6	RHOBTB3 (-4418)
INA6	GLRX (-102240), ELL2 (+37117)
INA6	GLRX (-103408), ELL2 (+35949)
INA6	ELL2 (+700)
INA6	ELL2 (-365015), PCSK1 (+106194)
INA6	CACNA1E (+78865), ZNF648 (+499102)
INA6	ERAP1 (+171)
INA6	ERAP1 (-60825), ERAP2 (-7014)
INA6	ZNF648 (+276361), CACNA1E (+301606)
INA6	FAM174A (-589220)
INA6	FAM174A (+60508), ST8SIA4 (+307453)
INA6	ST8SIA4 (+2764), FAM174A (+365197)
INA6	SLCO6A1 (-257192), PAM (-109802)
INA6	NUDT12 (-326932)
INA6	NONE
INA6	NONE
INA6	EFNA5 (+194400)
INA6	EFNA5 (+153569)
INA6	EFNA5 (+150678)
INA6	EFNA5 (+128231)
INA6	ZNF648 (-85625), GLUL (+244869)
INA6	EFNA5 (-442)
INA6	FER (-935160), EFNA5 (-141767)
INA6	EFNA5 (-589776), FER (-487151)
INA6	EFNA5 (-867894), FER (-209033)
INA6	EFNA5 (-872694), FER (-204233)
INA6	TSLP (-171848), SLC25A46 (+160850)
INA6	WDR36 (-18413), TSLP (+1611)
INA6	ZRSR1 (-12402), ENSG00000272869 (+17725)
INA6	DTWD2 (-43418), DMXL1 (-39426)
INA6	TNFAIP8 (-57224), DMXL1 (+204562)
INA6	HSD17B4 (-117342), TNFAIP8 (+2053)
INA6	HSD17B4 (-96982), TNFAIP8 (+22413)
INA6	FAM170A (-50414), HSD17B4 (+126575)
INA6	PRR16 (-428327), FAM170A (+406392)
INA6	FTMT (-699433), PRR16 (+688244)
INA6	RGS16 (-25427), RGS8 (+43079)
INA6	ZNF608 (+225741), CSNK1G3 (+974050)
INA6	ZNF608 (-9139)
INA6	ZNF608 (-148078)
INA6	GRAMD2B (-948594), ZNF608 (-666113)
INA6	GRAMD2B (-894244), ZNF608 (-720463)
INA6	GRAMD2B (-7)
INA6	GRAMD2B (+28905), ALDH7A1 (+206381)
INA6	AGTRAP (+588)
INA6	SLC12A2 (-298216), CTXN3 (+136506)
INA6	SLC12A2 (-140556), CTXN3 (+294166)
INA6	CHSY3 (-136345), KIAA1024L (+20048)
INA6	CDC42SE2 (+152787), RAPGEF6 (+218224)
INA6	CSF2 (+27093), P4HA2 (+126932)
INA6	SLC22A4 (-665)
INA6	SLC22A5 (+52999), IRF1 (+67826)
INA6	SLC22A5 (+56888), IRF1 (+63937)
INA6	IRF1 (-36040), IL5 (+16684)
INA6	FSTL4 (-210926), C5orf15 (+145297)
INA6	FSTL4 (-275663), C5orf15 (+80560)
INA6	VDAC1 (-73262), TCF7 (-36316)
INA6	JADE2 (-59742), CDKN2AIPNL (-54017)
INA6	JADE2 (+29278), SAR1B (+78053)
INA6	SAR1B (+265)
INA6	PITX1 (-157181), H2AFY (+208143)
INA6	PITX1 (-364061), H2AFY (+1263)
INA6	H2AFY (-38737), DCANP1 (+8989)
INA6	IL9 (-21043), LECT2 (+38164)
INA6	LAMC2 (+29192), NMNAT2 (+203122)
INA6	LAMC2 (+95551), NMNAT2 (+136763)
INA6	HSPA9 (-135876), CTNNA1 (-42103)
INA6	HSPA9 (-149940), CTNNA1 (-28039)
INA6	LRRTM2 (-302801), SIL1 (+20307)
INA6	MATR3 (+57)
INA6	SLC23A1 (+990)
INA6	TMEM173 (+318)
INA6	TMEM173 (-60865), UBE2D2 (-17511)
INA6	PSD2 (-124205), CXXC5 (+23324)
INA6	PSD2 (-8254), CXXC5 (+139275)
INA6	NRG2 (+74319), PSD2 (+173154)
INA6	PURA (-551)
INA6	CYSTM1 (-17243), IGIP (+31464)
INA6	PFDN1 (+24386), CYSTM1 (+104093)
INA6	NCF2 (+105)
INA6	DIAPH1 (+54733), PCDHGC5 (+75201)
INA6	ARAP3 (-10038), PCDH1 (+186151)
INA6	RNF14 (+1473), GNPDA1 (+42282)
INA6	GNPDA1 (-282)
INA6	ARHGAP26 (+13538), NR3C1 (+619767)
INA6	ARHGAP26 (+238841), NR3C1 (+394464)
INA6	NR3C1 (+173430), ARHGAP26 (+459875)
INA6	KCTD16 (+130380)
INA6	PRELID2 (+52897)
INA6	APOBEC4 (-262888), COLGALT2 (+121528)
INA6	STK32A (-134511), PPP2R2B (-44587)
INA6	DPYSL3 (-58038), JAKMIP2 (+214754)
INA6	ADRB2 (-91386), HTR4 (-79706)
INA6	HTR4 (-107018), ADRB2 (-64074)
INA6	ADRB2 (+8867), SH3TC2 (+229012)
INA6	SLC6A7 (-14308), CDX1 (+8854)
INA6	NDST1 (-48667), RPS14 (-9698)
INA6	NDST1 (-30983), RPS14 (-27382)
INA6	SYNPO (-56170), NDST1 (+36798)
INA6	TNIP1 (-68993), ANXA6 (+1731)
INA6	C1orf21 (-480)
INA6	GM2A (-17908), CCDC69 (-10839)
INA6	SLC36A3 (-12722), SLC36A2 (+31372)
INA6	GRIA1 (-801929), NMUR2 (-284964)
INA6	GALNT10 (-118370), MFAP3 (+33367)
INA6	SAP30L (-166856), GALNT10 (+88371)
INA6	C1orf21 (+755)
INA6	SAP30L (-50044), GALNT10 (+205183)
INA6	SAP30L (-905)
INA6	TIMD4 (-62303), HAVCR1 (+32918)
INA6	HAVCR1 (-16690), HAVCR2 (+34548)
INA6	NIPAL4 (+26009), ADAM19 (+89747)
INA6	EDEM3 (+153501), C1orf21 (+214354)
INA6	CLINT1 (-264131), EBF1 (+976487)
INA6	CLINT1 (-335633), EBF1 (+904985)
INA6	CLINT1 (-826314), EBF1 (+414304)
INA6	EBF1 (-24120), RNF145 (+86172)
INA6	PWWP2A (-45877), FABP6 (-22067)
INA6	FABP6 (+26243), CCNJL (+98990)
INA6	PTTG1 (+105146), ATP10B (+325156)
INA6	ATP10B (+109017), PTTG1 (+321285)
INA6	ATP10B (+8877), PTTG1 (+421425)
INA6	ATP10B (-655540), GABRB2 (+40372)
INA6	CCNG1 (-940809), GABRG2 (+428997)
INA6	CCNG1 (-79650)
INA6	EDEM3 (+90673), C1orf21 (+277182)
INA6	MAT2B (+190909)
INA6	MAT2B (+772323)
INA6	NONE
INA6	WWC1 (-422759), TENM2 (+114388)
INA6	EDEM3 (+19740), C1orf21 (+348115)
INA6	RARS (+69)
INA6	FOXI1 (-83289), DOCK2 (+385361)
INA6	EDEM3 (+11729), C1orf21 (+356126)
INA6	GABRP (-37994), KCNIP1 (+240115)
INA6	FBXW11 (-60265), STK10 (+121481)
INA6	NEURL1B (-166)
INA6	NEURL1B (+25324), DUSP1 (+104605)
INA6	DUSP1 (-1121)
INA6	CREBRF (-20194), ATP6V0E1 (+52401)
INA6	EDEM3 (-48142), FAM129A (+171495)
INA6	STC2 (-2647)
INA6	BOD1 (+534)
INA6	CPEB4 (-142920), BOD1 (-128700)
INA6	BOD1 (-173795), CPEB4 (-97825)
INA6	BOD1 (-232710), CPEB4 (-38910)
INA6	CPEB4 (-3370)
INA6	HGNC:24955 (-72181), CPEB4 (+85143)
INA6	MSX2 (-652981), HGNC:24955 (+25948)
INA6	DRD1 (+197518), MSX2 (+522157)
INA6	DRD1 (-27595), SFXN1 (-6592)
INA6	CPLX2 (-86882), HRH2 (+51398)
INA6	CPLX2 (+13666), THOC3 (+158323)
INA6	NSD1 (-38535), FGFR4 (+8504)
INA6	MXD3 (-698)
INA6	RGS14 (-339)
INA6	PFN3 (-4056)
INA6	PDLIM7 (-10837), DOK3 (+1437)
INA6	DOK3 (+531)
INA6	FAM193B (+466)
INA6	HNRNPAB (+811)
INA6	CLK4 (+57)
INA6	RNF130 (+246)
INA6	MGAT1 (-5370), ZFP62 (+40366)
INA6	OR2V2 (+11822), TRIM7 (+45764)
INA6	TRIM7 (+209)
INA6	TRIM7 (-1756)
INA6	DUSP22 (-71477)
INA6	DUSP22 (-34553)
INA6	IRF4 (-69238), DUSP22 (+30039)
INA6	IRF4 (-68624), DUSP22 (+30653)
INA6	IRF4 (-54828), DUSP22 (+44449)
INA6	FOXC1 (-201995), FOXF2 (+18143)
INA6	FOXC1 (-4591)
INA6	FOXC1 (+246544), GMDS (+389176)
INA6	GMDS (+164180), FOXC1 (+471540)
INA6	GMDS (+14598), FOXC1 (+621122)
INA6	HMCN1 (-360647), IVNS1ABP (-56575)
INA6	GMDS (-114591), MYLK4 (+390683)
INA6	WRNIP1 (+31854), SERPINB1 (+44738)
INA6	SERPINB9 (-28941), SERPINB6 (+38827)
INA6	SERPINB9 (-37414), SERPINB6 (+30354)
INA6	SERPINB9 (-39502), SERPINB6 (+28266)
INA6	HMCN1 (-358042), IVNS1ABP (-59180)
INA6	RIPK1 (-41316), NQO2 (+27111)
INA6	RIPK1 (-6605), NQO2 (+61822)
INA6	TUBB2A (-5554), TUBB2B (+64655)
INA6	TUBB2A (-29637), TUBB2B (+40572)
INA6	TUBB2B (+710)
INA6	CDYL (+5061), RPP40 (+222551)
INA6	CDYL (+12972), RPP40 (+214640)
INA6	CDYL (+72253), RPP40 (+155359)
INA6	RPP40 (+97016), CDYL (+130596)
INA6	RPP40 (-92591), LYRM4 (+164099)
INA6	RPP40 (-132613), LYRM4 (+124077)
INA6	RPP40 (-133001), LYRM4 (+123689)
INA6	NRN1 (+134220), FARS2 (+608780)
INA6	NRN1 (-4256)
INA6	NRN1 (-17045), F13A1 (+299745)
INA6	RREB1 (-497299), LY86 (+22401)
INA6	RREB1 (-189285), LY86 (+330415)
INA6	RREB1 (+30005), SSR1 (+175394)
INA6	RREB1 (+48746), SSR1 (+156653)
INA6	SSR1 (+74201), RREB1 (+131198)
INA6	RIOK1 (-47022), SSR1 (-29267)
INA6	TXNDC5 (+12936), BMP6 (+171081)
INA6	OCLM (+20533), PDC (+40017)
INA6	EEF1E1 (-7909), SLC35B3 (+324996)
INA6	OFCC1 (+230551)
INA6	OFCC1 (-373304), TFAP2A (+103567)
INA6	OCLM (+25728), PDC (+34822)
INA6	OFCC1 (-473638), TFAP2A (+3233)
INA6	GCNT2 (+29)
INA6	PAK1IP1 (-61260), GCNT2 (+105079)
INA6	MAK (-16848), GCM2 (+26538)
INA6	SYCP2L (+15127), ELOVL2 (+142356)
INA6	NEDD9 (-263823), TMEM170B (-41773)
INA6	HIVEP1 (-177926), ADTRP (-55609)
INA6	TBC1D7 (+257953), PHACTR1 (+352154)
INA6	PTGS2 (-86136), PLA2G4A (-62390)
INA6	TBC1D7 (+23943), PHACTR1 (+586164)
INA6	TBC1D7 (-70665), GFOD1 (+89978)
INA6	GFOD1 (-962)
INA6	JARID2 (-94881)
INA6	ATXN1 (+249322), GMPR (+273554)
INA6	ATXN1 (+241838), GMPR (+281038)
INA6	ATXN1 (+93563), GMPR (+429313)
INA6	PLA2G4A (+222985)
INA6	ID4 (-267659)
INA6	CDKAL1 (+59)
INA6	SOX4 (-588539), CDKAL1 (+469772)
INA6	PLA2G4A (+287841)
INA6	PLA2G4A (+886669)
INA6	ENSG00000282804 (-119630), RIPOR2 (+6624)
INA6	CARMIL1 (-172055), RIPOR2 (-171321)
INA6	RIPOR2 (-202261), CARMIL1 (-141115)
INA6	SCGN (-317301), CARMIL1 (+55507)
INA6	SCGN (-162143), CARMIL1 (+210665)
INA6	TRIM38 (-10)
INA6	HIST1H1C (+1167), HIST1H3C (+9850)
INA6	HIST1H2BF (-3870), HIST1H3D (+1600)
INA6	HIST1H2BF (-2219), HIST1H3D (-51)
INA6	BTN3A2 (-42350), HIST1H4H (-37347)
INA6	RGS18 (-983952), BRINP3 (-696623)
INA6	HIST1H4H (-73097), BTN3A2 (-6600)
INA6	ABT1 (-27912), HMGN4 (+30635)
INA6	ABT1 (+10637), ZNF322 (+52163)
INA6	RGS18 (-462445)
INA6	ZNF322 (-467402), HIST1H2BJ (+5596)
INA6	HIST1H2AH (-928), HIST1H2BK (+597)
INA6	PRSS16 (-69956), HIST1H2AH (+30638)
INA6	ZNF184 (-319210), HIST1H2BL (+15603)
INA6	HIST1H3H (-1419), HIST1H2BL (-714), HIST1H2AI (+446)
INA6	HIST1H2BN (-446)
INA6	ZSCAN9 (-63551), ZKSCAN8 (+19786)
INA6	ZBED9 (-251570), TRIM27 (+85084)
INA6	ZBED9 (-278946), TRIM27 (+57708)
INA6	ZNRD1 (-172995), HLA-G (+61280)
INA6	TRIM40 (-4902)
INA6	PRR3 (-93219), RPP21 (+118536)
INA6	PRR3 (-47414), RPP21 (+164341)
INA6	RGS2 (-69341), RGS13 (+103562)
INA6	MDC1 (-2233), TUBB (-79)
INA6	DDR1 (-4016)
INA6	POU5F1 (-10060), HLA-B (+176434)
INA6	POU5F1 (-19991), HLA-B (+166503)
INA6	POU5F1 (-26410), HLA-B (+160084)
INA6	MICB (-98264), HLA-B (-42664)
INA6	MICB (-94609), HLA-B (-46319)
INA6	RGS2 (+63711), UCHL5 (+186744)
INA6	ATP6V1G2-DDX39B (-991), ATP6V1G2 (-729), NFKBIL1 (-8)
INA6	DDAH2 (-369)
INA6	EHMT2 (-1440)
INA6	TROVE2 (-1330), UCHL5 (+792)
INA6	TNXB (-40720), ATF6B (+41392)
INA6	GPSM3 (-25586), NOTCH4 (+5575)
INA6	HLA-DQA2 (-55763), HLA-DQA1 (+48222)
INA6	HLA-DMB (+79)
INA6	HLA-DPA1 (-80996), COL11A2 (+30793)
INA6	RXRB (-4053), RING1 (-3828), HSD17B8 (+25)
INA6	TROVE2 (+11100), GLRX2 (+34980)
INA6	TAPBP (+244)
INA6	TAS1R3 (-162)
INA6	TNFRSF1B (-14764), TNFRSF8 (+88862)
INA6	MLN (-100597), GRM4 (+241472)
INA6	MLN (-259393), GRM4 (+82676)
INA6	NUDT3 (+742)
INA6	RPS10 (-97), RPS10-NUDT3 (-67)
INA6	PACSIN1 (+2117), SPDEF (+88136)
INA6	PACSIN1 (+2812), SPDEF (+87441)
INA6	PACSIN1 (+23404), SPDEF (+66849)
INA6	TEAD3 (-323)
INA6	SRSF3 (-2031)
INA6	CDKN1A (-15710), SRSF3 (+68632)
INA6	RAB44 (-17267), CDKN1A (+1874)
INA6	RAB44 (+58034), CPNE5 (+84117)
INA6	PIM1 (-162270), FGD2 (+2286)
INA6	TMEM217 (+17262), PIM1 (+70131)
INA6	NONE
INA6	BTBD9 (+385605), ZFAND3 (+434820)
INA6	KCNK5 (-73899), KCNK17 (+11204)
INA6	KCNK16 (-271182), KIF6 (+131683)
INA6	TREM1 (-32273), NCR2 (-16797)
INA6	TFEB (+1920), MDFI (+95892)
INA6	TOMM6 (-929)
INA6	ENSG00000214732 (-51032), TAF8 (+53890)
INA6	RPL7L1 (+88)
INA6	KCNT2 (+73415)
INA6	SLC22A7 (-34640), TTBK1 (+19944)
INA6	SLC22A7 (-28720), TTBK1 (+25864)
INA6	VEGFA (+165)
INA6	TMEM63B (-202418), VEGFA (+153789)
INA6	TMEM63B (-147218), VEGFA (+208989)
INA6	TMEM63B (-68186), VEGFA (+288021)
INA6	RUNX2 (-912770), CDC5L (+28074)
INA6	RUNX2 (-858276), CDC5L (+82568)
INA6	RUNX2 (-665564), CDC5L (+275280)
INA6	RUNX2 (-124580), CDC5L (+816264)
INA6	SUPT3H (-53855), CLIC5 (+648607)
INA6	SUPT3H (-332109), CLIC5 (+370353)
INA6	CRB1 (+88768), DENND1B (+418447)
INA6	SUPT3H (-359824), CLIC5 (+342638)
INA6	SUPT3H (-452769), CLIC5 (+249693)
INA6	SUPT3H (-552740), CLIC5 (+149722)
INA6	ENPP5 (-4738)
INA6	TNFRSF21 (-131007), CD2AP (-36877)
INA6	EFHC1 (-25578), PAQR8 (+32490)
INA6	TRAM2 (+59189), EFHC1 (+97530)
INA6	TRAM2 (+40706), EFHC1 (+116013)
INA6	NEK7 (-238469), LHX9 (+1095)
INA6	LRRC1 (+331)
INA6	MLIP (-155192), LRRC1 (+161276)
INA6	MLIP (-96530), LRRC1 (+219938)
INA6	COL21A1 (-441475), DST (+162695)
INA6	COL21A1 (-516708), DST (+87462)
INA6	COL21A1 (-520522), DST (+83648)
INA6	PTP4A1 (-131357), LGSN (-120678)
INA6	LGSN (-233445), PTP4A1 (-18590)
INA6	ADGRB3 (-355)
INA6	KCNQ5 (+14580), KHDC1 (+673843)
INA6	KHDC1 (+129022), KCNQ5 (+559401)
INA6	KHDC1 (+106128), KCNQ5 (+582295)
INA6	MTO1 (+10505), EEF1A1 (+48935)
INA6	MYO6 (+75055), IMPG1 (+248291)
INA6	HTR1B (-186706), MEI4 (-40179)
INA6	SH3BGRL2 (-60215), LCA5 (-33638)
INA6	ATP6V1G3 (-379349)
INA6	FAM46A (+20674)
INA6	FAM46A (-154264), IBTK (+340782)
INA6	TPBG (+1283), UBE3D (+700927)
INA6	DOPEY1 (+19299), PGM3 (+106949)
INA6	PGM3 (-161)
INA6	ME1 (+118)
INA6	SNAP91 (+76074), PRSS35 (+120796)
INA6	NT5E (+69)
INA6	SNX14 (-723)
INA6	ZNF292 (-3509)
INA6	ORC3 (+46530), AKIRIN2 (+65544)
INA6	AKIRIN2 (-637)
INA6	SPACA1 (-290737), AKIRIN2 (-54843)
INA6	SPACA1 (-219540), AKIRIN2 (-126040)
INA6	AKIRIN2 (-177484), SPACA1 (-168096)
INA6	SPACA1 (+29)
INA6	GABRR1 (-54157), GABRR2 (+43709)
INA6	UBE2J1 (-32421), RRAGD (+27001)
INA6	GJA10 (-59164), CASP8AP2 (+5405)
INA6	NR5A2 (-945642), ATP6V1G3 (-541286)
INA6	BACH2 (+108787), GJA10 (+293486)
INA6	BACH2 (+579)
INA6	NR5A2 (-937737), ATP6V1G3 (-549191)
INA6	MAP3K7 (-353956)
INA6	FUT9 (-328967), MANEA (+109474)
INA6	GPR63 (-47930), NDUFAF4 (+12488)
INA6	POU3F2 (-5383)
INA6	SIM1 (-200284), ASCC3 (+216151)
INA6	PRDM1 (-600623), PREP (-82613)
INA6	PRDM1 (-525493), PREP (-157743)
INA6	PREP (-490027), PRDM1 (-193209)
INA6	PREP (-493164), PRDM1 (-190072)
INA6	PREP (-589495), PRDM1 (-93741)
INA6	PRDM1 (+12462), ATG5 (+227009)
INA6	NR5A2 (+3427), ZNF281 (+379027)
INA6	PRDM1 (+78462), ATG5 (+161009)
INA6	ATG5 (+52504), PRDM1 (+186967)
INA6	CRYBG1 (-151337), ATG5 (-34727)
INA6	CRYBG1 (+7823), RTN4IP1 (+109809)
INA6	BEND3 (-10715), PDSS2 (+334416)
INA6	SOBP (+85126), SCML4 (+249228)
INA6	SCML4 (+148865), SOBP (+185489)
INA6	NR5A2 (+45960), ZNF281 (+336494)
INA6	NR2E1 (-50244), OSTM1 (-43042)
INA6	FOXO3 (-1440)
INA6	ARMC2 (-239393), FOXO3 (+48163)
INA6	ARMC2 (-110258), FOXO3 (+177298)
INA6	ARMC2 (+34989), SESN1 (+211408)
INA6	PPIL6 (-14179), MICAL1 (+10618)
INA6	FIG4 (-913), AK9 (+813)
INA6	TRAF3IP2 (-187694), FYN (+79480)
INA6	FYN (-170345), WISP3 (-10275)
INA6	RFPL4B (-61095), LAMA4 (-31520)
INA6	MARCKS (-292454)
INA6	MARCKS (-214257)
INA6	MARCKS (-77397)
INA6	MARCKS (-2397)
INA6	MARCKS (+15999), HDAC2 (+97924)
INA6	MARCKS (+22311), HDAC2 (+91612)
INA6	MARCKS (+30004), HDAC2 (+83919)
INA6	HS3ST5 (-110152)
INA6	FRK (+348140)
INA6	RSPH4A (+17470), ZUFSP (+34837)
INA6	ZNF281 (-100232), KIF14 (+110446)
INA6	RFX6 (+15)
INA6	DCBLD1 (-4120)
INA6	GOPC (-2969)
INA6	SLC35F1 (-135931), NUS1 (+96093)
INA6	SLC35F1 (-25043), NUS1 (+206981)
INA6	ASF1A (+719)
INA6	FAM184A (-269434), MAN1A1 (+1584)
INA6	MAN1A1 (-655780)
INA6	NKAIN2 (-1491)
INA6	RSPO3 (-445663), CENPW (+332767)
INA6	KIAA0408 (-24914), SOGA3 (+34696)
INA6	KIAA0408 (-56950), SOGA3 (+2660)
INA6	THEMIS (-177517), PTPRK (+441886)
INA6	THEMIS (-618192), PTPRK (+1211)
INA6	ARHGAP18 (-38390), TMEM244 (+112656)
INA6	INAVA (-3417)
INA6	SMLR1 (-309886), TMEM200A (+80403)
INA6	SMLR1 (-129391), TMEM200A (+260898)
INA6	SMLR1 (-45621), TMEM200A (+344668)
INA6	SMLR1 (+23824), EPB41L2 (+212092)
INA6	KIF21B (+43804), INAVA (+85075)
INA6	EYA4 (-303868), RPS12 (+123277)
INA6	EYA4 (-292617), RPS12 (+134528)
INA6	EYA4 (-277328), RPS12 (+149817)
INA6	EYA4 (-126454), RPS12 (+300691)
INA6	EYA4 (-643)
INA6	TCF21 (-51113), EYA4 (+596439)
INA6	SLC2A12 (+108)
INA6	SLC2A12 (-220235), SGK1 (+45187)
INA6	SGK1 (-323110), ALDH8A1 (+308954)
INA6	MYB (-682)
INA6	AHI1 (+57220), MYB (+259210)
INA6	PDE7B (+119039), MTFR2 (+279576)
INA6	BCLAF1 (-842)
INA6	CACNA1S (-6951), ASCL5 (+7667)
INA6	MAP7 (-225557), MAP3K5 (+40748)
INA6	MAP7 (-241408), MAP3K5 (+24897)
INA6	SLC35D3 (+46136), IL20RA (+76564)
INA6	PERP (+15)
INA6	HECA (-106221), REPS1 (-40634)
INA6	PKP1 (+27269), TNNT2 (+62533)
INA6	CITED2 (+255)
INA6	NMBR (+603861)
INA6	HIVEP2 (+147959), ADGRG6 (+496477)
INA6	HIVEP2 (+74281), ADGRG6 (+570155)
INA6	TNNT2 (+17226), PKP1 (+72576)
INA6	HIVEP2 (+11424), ADGRG6 (+633012)
INA6	HIVEP2 (+751)
INA6	HIVEP2 (-46)
INA6	HIVEP2 (-80750), AIG1 (-33761)
INA6	TNNI1 (-368)
INA6	PHACTR2 (-140857), FUCA2 (-25418)
INA6	PLAGL1 (+3009), ZC2HC1B (+101533)
INA6	TNNI1 (-26595), PHLDA3 (+20843)
INA6	STX11 (+940)
INA6	UTRN (+85774)
INA6	EPM2A (+587238), UTRN (+856788)
INA6	EPM2A (+362947)
INA6	EPM2A (-187)
INA6	STXBP5 (-346807), ADGB (+258761)
INA6	STXBP5 (-1921)
INA6	SASH1 (-918927), STXBP5 (+219133)
INA6	UST (-227154), SASH1 (+177581)
INA6	TAB2 (-273875), UST (+299849)
INA6	TAB2 (-103418), UST (+470306)
INA6	TAB2 (-85788), UST (+487936)
INA6	IYD (-94745), PPP1R14C (+131071)
INA6	PLEKHG1 (-97740), IYD (+254456)
INA6	AKAP12 (-258645), MTHFD1L (+115675)
INA6	ZBTB2 (+10972), AKAP12 (+140577)
INA6	ZBTB2 (-358)
INA6	ESR1 (-8622), CCDC170 (+187844)
INA6	ESR1 (+179040), SYNE1 (+767863)
INA6	ESR1 (+421128), SYNE1 (+525775)
INA6	OPRM1 (+145824), IPCEF1 (+173756)
INA6	ARID1B (-662628), NOX3 (-658843)
INA6	NOX3 (-936947), ARID1B (-384524)
INA6	ARID1B (-78556)
INA6	ARID1B (+3087), TMEM242 (+543140)
INA6	TMEM242 (+205075), ARID1B (+341152)
INA6	SNX9 (-295677), ZDHHC14 (+146454)
INA6	LMOD1 (-3263)
INA6	SNX9 (-265824), ZDHHC14 (+176307)
INA6	SNX9 (-251775), ZDHHC14 (+190356)
INA6	SYNJ2 (-204)
INA6	TULP4 (-27963), GTF2H5 (+116173)
INA6	RSPH3 (-33558), TAGAP (+11428)
INA6	SOD2 (+251546), FNDC1 (+272385)
INA6	SLC22A1 (-142391), IGF2R (+10299)
INA6	GPR37L1 (-112410), ELF3 (+2503)
INA6	LPA (+144144), SLC22A3 (+171847)
INA6	MAP3K4 (+37720), AGPAT4 (+244557)
INA6	AGPAT4 (-85533)
INA6	PACRG (-808504), AGPAT4 (-644567)
INA6	QKI (+23081)
INA6	QKI (+293994)
INA6	QKI (+341624)
INA6	QKI (+691751)
INA6	PDE10A (+871849)
INA6	MPC1 (-30566), RPS6KA2 (+448947)
INA6	MPC1 (-158174), RPS6KA2 (+321339)
INA6	ENSG00000249141 (-867), RNASET2 (-289)
INA6	TCP10 (-322080), AFDN (-121089)
INA6	THBS2 (-314787), WDR27 (+132822)
INA6	ERMARD (+38653), DLL1 (+500195)
INA6	TBP (-1061), PSMB1 (+69)
INA6	PDGFA (+6326), ENSG00000248767 (+222898)
INA6	DNAAF5 (-59)
INA6	ADAP1 (+30535), GET4 (+48320)
INA6	GPR146 (-61989), CYP2W1 (+10097)
INA6	MICALL2 (+12594), UNCX (+214001)
INA6	ELFN1 (+252588), MAD1L1 (+292536)
INA6	MAD1L1 (+75121), ELFN1 (+470003)
INA6	MAD1L1 (+705)
INA6	NUDT1 (-190), MRM2 (+127)
INA6	CHST12 (-47470), EIF3B (+1252)
INA6	UBE2T (+23439), LGR6 (+124640)
INA6	GNA12 (+19409), AMZ1 (+145393)
INA6	GNA12 (-19411), CARD11 (+180210)
INA6	GNA12 (-82921), CARD11 (+116700)
INA6	TNRC18 (-12311), FBXL18 (+77941)
INA6	TNRC18 (-14565), FBXL18 (+75687)
INA6	RNF216 (+81576), FSCN1 (+107340)
INA6	SYT2 (+42996), PPP1R12B (+251758)
INA6	DAGLB (+24)
INA6	KDELR2 (+185)
INA6	KDELR2 (-20400), GRID2IP (+46794)
[truncated: 96,496 more rows]
