# Supplementary material for: Bone marrow stromal cells induce chromatin remodeling in multiple myeloma cells leading to transcriptional changes
Source: Nat Commun. 2024 May 16;15:4139. doi: 10.1038/s41467-024-47793-5 (PMC11098817; doi:10.1038/s41467-024-47793-5)
Supplement: Supplementary file 5 — Supplementary Data 2 [file 41467_2024_47793_MOESM5_ESM.xlsx]

## Sheet: RNA-seq DGE
Ensembl	Gene	log2FC	SE	FDR	Q	P
ENSG00000163735	CXCL5	11.8982	1.31483	2.16829e-17	3.24383e-17	1.04539e-20
ENSG00000164692	COL1A2	11.4029	1.39875	4.01689e-14	6.00939e-14	3.12842e-17
ENSG00000196611	MMP1	11.3917	1.0167	1.442e-26	2.15728e-26	3.74352e-30
ENSG00000159167	STC1	11.2187	1.17199	2.82718e-19	4.22955e-19	1.0485e-22
ENSG00000149968	MMP3	11.2019	1.31728	3.42289e-15	5.12076e-15	1.78697e-18
ENSG00000105825	TFPI2	10.7635	0.682857	1.98671e-52	2.97218e-52	7.36801e-57
ENSG00000142173	COL6A2	10.5469	0.782425	1.54965e-38	2.31832e-38	2.87355e-42
ENSG00000081041	CXCL2	10.5328	1.24189	4.85723e-15	7.26658e-15	2.8822e-18
ENSG00000148344	PTGES	10.4604	1.23883	6.48578e-15	9.70293e-15	4.08909e-18
ENSG00000163739	CXCL1	10.3954	1.25042	1.79404e-14	2.68394e-14	1.26416e-17
ENSG00000136244	IL6	10.3032	1.01131	9.92486e-22	1.48479e-21	3.3127e-25
ENSG00000166396	SERPINB7	10.0872	1.26535	2.78788e-13	4.17076e-13	2.37803e-16
ENSG00000236453	ENSG00000236453	9.90625	1.28095	1.75803e-12	2.63007e-12	1.69518e-15
ENSG00000169908	TM4SF1	9.83659	1.36739	9.24209e-11	1.38265e-10	1.02827e-13
ENSG00000115594	IL1R1	9.77223	1.56247	3.80177e-08	5.68757e-08	6.34474e-11
ENSG00000125538	IL1B	9.51247	0.651119	4.48655e-45	6.71202e-45	4.99171e-49
ENSG00000206073	SERPINB4	9.46479	1.49719	2.99898e-08	4.48657e-08	4.67131e-11
ENSG00000166923	GREM1	9.27781	0.691068	4.24026e-38	6.34356e-38	9.43538e-42
ENSG00000134871	COL4A2	9.12074	1.28181	2.06403e-10	3.08785e-10	2.37298e-13
ENSG00000231924	PSG1	9.02127	1.42818	3.5815e-08	5.35803e-08	5.71148e-11
ENSG00000169429	CXCL8	8.90505	1.55466	8.96867e-07	1.34174e-06	2.16201e-09
ENSG00000074410	CA12	8.87714	1.27451	6.38207e-10	9.54778e-10	7.57404e-13
ENSG00000108700	CCL8	8.72491	1.94324	0.000127304	0.000190451	4.8157e-07
ENSG00000136960	ENPP2	8.68923	1.26591	1.30426e-09	1.95121e-09	1.64459e-12
ENSG00000116962	NID1	8.58407	1.29603	6.2926e-09	9.41393e-09	8.86807e-12
ENSG00000077942	FBLN1	8.54809	1.28772	5.92036e-09	8.85704e-09	8.12391e-12
ENSG00000108342	CSF3	8.53274	0.897402	1.29011e-18	1.93004e-18	5.26302e-22
ENSG00000013297	CLDN11	8.42961	1.3042	1.87224e-08	2.80093e-08	2.70795e-11
ENSG00000233608	TWIST2	8.40493	1.30923	2.45116e-08	3.66701e-08	3.63619e-11
ENSG00000243137	PSG4	8.3379	1.46802	1.38406e-06	2.07059e-06	3.49043e-09
ENSG00000169594	BNC1	8.23258	1.31307	5.69684e-08	8.52265e-08	1.01412e-10
ENSG00000153823	PID1	8.23235	0.885805	9.95739e-18	1.48966e-17	4.43142e-21
ENSG00000164294	GPX8	8.1429	1.32361	1.07715e-07	1.61145e-07	2.19712e-10
ENSG00000122870	BICC1	8.13092	1.26791	2.73559e-08	4.09253e-08	4.15959e-11
ENSG00000112769	LAMA4	8.10708	0.975595	3.94154e-14	5.89667e-14	2.92356e-17
ENSG00000187498	COL4A1	8.03845	1.28937	7.14835e-08	1.06942e-07	1.35205e-10
ENSG00000170961	HAS2	8.01834	1.34803	3.54353e-07	5.30123e-07	8.01643e-10
ENSG00000101680	LAMA1	7.98936	1.25634	3.77872e-08	5.65308e-08	6.16613e-11
ENSG00000180801	ARSJ	7.95234	1.29595	1.24081e-07	1.85629e-07	2.57696e-10
ENSG00000115009	CCL20	7.94423	1.47361	6.38344e-06	9.54982e-06	1.91759e-08
ENSG00000163734	CXCL3	7.90158	0.937891	1.75822e-14	2.63035e-14	1.17371e-17
ENSG00000166173	LARP6	7.8416	1.28445	1.5338e-07	2.29461e-07	3.24234e-10
ENSG00000275126	HIST1H4L	7.76684	1.37929	2.10299e-06	3.14615e-06	5.53748e-09
ENSG00000160886	LY6K	7.71395	1.34693	1.31115e-06	1.96151e-06	3.25793e-09
ENSG00000214548	MEG3	7.70072	1.3304	9.36565e-07	1.40113e-06	2.29244e-09
ENSG00000171517	LPAR3	7.66203	1.28155	3.34694e-07	5.00713e-07	7.44758e-10
ENSG00000197632	SERPINB2	7.65723	1.23618	9.79462e-08	1.46531e-07	1.96154e-10
ENSG00000106236	NPTX2	7.64478	1.42767	8.33136e-06	1.2464e-05	2.53364e-08
ENSG00000080573	COL5A3	7.60589	1.52128	3.76341e-05	5.63019e-05	1.29802e-07
ENSG00000142156	COL6A1	7.59272	0.559286	1.37082e-38	2.05079e-38	2.03356e-42
ENSG00000134363	FST	7.37334	1.32574	3.29661e-06	4.93184e-06	9.16949e-09
ENSG00000235385	ENSG00000235385	7.25918	1.50365	7.41545e-05	0.000110937	2.69513e-07
ENSG00000164400	CSF2	7.22472	0.966539	2.8935e-11	4.32876e-11	3.00467e-14
ENSG00000234456	MAGI2-AS3	7.22325	1.32796	6.23401e-06	9.32628e-06	1.84958e-08
ENSG00000173210	ABLIM3	7.2116	1.31018	4.48222e-06	6.70554e-06	1.31321e-08
ENSG00000205403	CFI	7.19259	2.61564	0.00222121	0.003323	1.16152e-05
ENSG00000185070	FLRT2	7.14876	1.28369	3.33276e-06	4.98592e-06	9.39363e-09
ENSG00000168398	BDKRB2	7.13514	1.29001	4.06284e-06	6.07814e-06	1.16021e-08
ENSG00000123610	TNFAIP6	7.11405	1.82193	0.000568378	0.000850312	2.46791e-06
ENSG00000174807	CD248	7.10454	1.53006	0.000129958	0.000194421	4.98811e-07
ENSG00000119938	PPP1R3C	7.046	1.31126	8.87751e-06	1.3281e-05	2.73266e-08
ENSG00000011465	DCN	7.02029	1.38727	3.46641e-05	5.18585e-05	1.18272e-07
ENSG00000197702	PARVA	6.99882	1.36729	2.80956e-05	4.20319e-05	9.27351e-08
ENSG00000115008	IL1A	6.96755	0.462344	1.4746e-47	2.20605e-47	1.09376e-51
ENSG00000041982	TNC	6.95487	0.870238	6.26309e-13	9.36978e-13	5.57462e-16
ENSG00000178919	FOXE1	6.94745	1.54201	0.000190432	0.000284892	7.4862e-07
ENSG00000225746	SNHG23	6.90983	1.32007	1.73849e-05	2.60084e-05	5.60929e-08
ENSG00000102802	MEDAG	6.85418	1.61671	0.000342511	0.000512407	1.39728e-06
ENSG00000172061	LRRC15	6.80781	1.41539	8.65926e-05	0.000129545	3.1793e-07
ENSG00000168542	COL3A1	6.75388	1.81178	0.000761838	0.00113973	3.50348e-06
ENSG00000188643	S100A16	6.65932	1.16184	1.64471e-06	2.46054e-06	4.26976e-09
ENSG00000149090	PAMR1	6.55328	0.966805	4.17451e-09	6.2452e-09	5.57345e-12
ENSG00000128342	LIF	6.53803	1.57582	0.000417984	0.000625317	1.76718e-06
ENSG00000189320	FAM180A	6.51966	1.67795	0.000630858	0.000943783	2.83095e-06
ENSG00000166825	ANPEP	6.51161	0.85602	1.30952e-11	1.95909e-11	1.31127e-14
ENSG00000266970	ENSG00000266970	6.45755	1.30351	5.82906e-05	8.72046e-05	2.0537e-07
ENSG00000099250	NRP1	6.41807	1.04716	1.92477e-07	2.87952e-07	4.14022e-10
ENSG00000108691	CCL2	6.29231	1.28084	6.87327e-05	0.000102826	2.47258e-07
ENSG00000106853	PTGR1	6.25592	1.4154	0.00026025	0.000389342	1.04239e-06
ENSG00000074527	NTN4	6.24806	0.986686	6.38062e-08	9.54561e-08	1.18317e-10
ENSG00000102359	SRPX2	6.19699	1.48978	0.000426877	0.000638621	1.82061e-06
ENSG00000131435	PDLIM4	6.19234	1.05301	8.41241e-07	1.25852e-06	1.99671e-09
ENSG00000105278	ZFR2	6.17054	1.64843	0.000804275	0.00120322	3.72847e-06
ENSG00000054356	PTPRN	6.1655	1.29022	0.000107517	0.000160849	3.98744e-07
ENSG00000073756	PTGS2	6.07013	1.181	3.09525e-05	4.63059e-05	1.04461e-07
ENSG00000140945	CDH13	6.05053	0.946394	4.85627e-08	7.26514e-08	8.33967e-11
ENSG00000108688	CCL7	6.03905	1.52484	0.000598494	0.000895367	2.66353e-06
ENSG00000184557	SOCS3	5.96678	0.982952	3.03167e-07	4.53548e-07	6.63361e-10
ENSG00000146477	SLC22A3	5.92765	2.08479	0.00245297	0.00366973	1.3009e-05
ENSG00000182916	TCEAL7	5.92539	1.67993	0.00109515	0.00163837	5.27996e-06
ENSG00000011028	MRC2	5.88856	0.719301	1.77843e-13	2.66059e-13	1.45103e-16
ENSG00000162493	PDPN	5.83471	1.96713	0.00216842	0.00324403	1.12587e-05
ENSG00000134247	PTGFRN	5.77282	1.51351	0.000761838	0.00113973	3.48406e-06
ENSG00000138135	CH25H	5.75883	1.97198	0.00228286	0.00341524	1.20222e-05
ENSG00000078399	HOXA9	5.68708	1.86288	0.00201151	0.00300928	1.02202e-05
ENSG00000198121	LPAR1	5.63327	1.30835	0.000349154	0.000522346	1.45028e-06
ENSG00000177508	IRX3	5.58953	1.85651	0.00210978	0.00315629	1.08759e-05
ENSG00000142089	IFITM3	5.58806	1.42715	0.000663833	0.000993115	3.00355e-06
ENSG00000105137	SYDE1	5.57372	0.874786	5.86286e-08	8.77102e-08	1.06542e-10
ENSG00000184985	SORCS2	5.52888	2.25419	0.00389371	0.00582512	2.20938e-05
ENSG00000115919	KYNU	5.44602	0.686341	1.34137e-12	2.00673e-12	1.24366e-15
ENSG00000172037	LAMB2	5.44358	0.625442	3.42289e-15	5.12076e-15	1.90415e-18
ENSG00000173917	HOXB2	5.43307	1.9885	0.00285529	0.0042716	1.56721e-05
ENSG00000175352	NRIP3	5.39548	0.931465	1.56205e-06	2.33688e-06	3.99724e-09
ENSG00000067798	NAV3	5.39204	1.13739	0.000129958	0.000194421	5.01247e-07
ENSG00000157227	MMP14	5.39171	1.96004	0.00283344	0.00423892	1.53539e-05
ENSG00000163661	PTX3	5.38212	1.70678	0.00181826	0.00272018	9.17089e-06
ENSG00000122786	CALD1	5.3548	0.776466	2.45674e-09	3.67536e-09	3.18891e-12
ENSG00000173918	C1QTNF1	5.31792	0.995025	1.47507e-05	2.20676e-05	4.64995e-08
ENSG00000163430	FSTL1	5.22629	0.921692	3.08237e-06	4.61133e-06	8.34495e-09
ENSG00000142871	CYR61	5.13119	0.866115	8.22886e-07	1.23106e-06	1.92263e-09
ENSG00000131016	AKAP12	5.12058	0.813637	9.79462e-08	1.46531e-07	1.9314e-10
ENSG00000013588	GPRC5A	5.12018	0.797479	4.85627e-08	7.26514e-08	8.4648e-11
ENSG00000120318	ARAP3	5.11086	1.2745	0.000597489	0.000893863	2.63689e-06
ENSG00000111799	COL12A1	5.10633	0.964525	1.88554e-05	2.82083e-05	6.15367e-08
ENSG00000154734	ADAMTS1	5.09594	0.452059	3.82915e-26	5.72853e-26	1.13608e-29
ENSG00000178726	THBD	5.07968	1.58037	0.00171335	0.00256323	8.5782e-06
ENSG00000121297	TSHZ3	5.06356	0.946578	1.48721e-05	2.22492e-05	4.74337e-08
ENSG00000212747	FAM127C	5.00222	2.47051	0.00657488	0.00983622	4.02334e-05
ENSG00000175879	HOXD8	4.92935	2.38143	0.00631072	0.00944103	3.80557e-05
ENSG00000166741	NNMT	4.92815	2.02416	0.00406729	0.0060848	2.35313e-05
ENSG00000100842	EFS	4.89222	2.42803	0.00667591	0.00998737	4.10993e-05
ENSG00000008517	IL32	4.88552	1.76792	0.00283344	0.00423892	1.54471e-05
ENSG00000274618	HIST1H4F	4.83711	2.07427	0.00460453	0.00688852	2.6981e-05
ENSG00000102362	SYTL4	4.82824	2.22062	0.0056046	0.00838466	3.32568e-05
ENSG00000024422	EHD2	4.70044	1.65492	0.00260693	0.00390004	1.40189e-05
ENSG00000163520	FBLN2	4.65714	0.984794	0.000142243	0.0002128	5.53907e-07
ENSG00000128591	FLNC	4.60871	1.5062	0.00206102	0.00308336	1.05482e-05
ENSG00000255282	WTAPP1	4.59915	2.21716	0.00631072	0.00944103	3.83829e-05
ENSG00000123496	IL13RA2	4.59255	2.66418	0.00980734	0.0146721	6.32872e-05
ENSG00000157214	STEAP2	4.52776	0.805475	4.28693e-06	6.41338e-06	1.2401e-08
ENSG00000117525	F3	4.49745	0.939776	0.00012635	0.000189024	4.73275e-07
ENSG00000095752	IL11	4.45116	1.18877	0.000872515	0.00130531	4.07717e-06
ENSG00000164619	BMPER	4.41268	1.61268	0.00288754	0.00431986	1.59562e-05
ENSG00000177706	FAM20C	4.39505	0.813676	1.29916e-05	1.94359e-05	4.04724e-08
ENSG00000138119	MYOF	4.37318	1.79153	0.00406729	0.0060848	2.34072e-05
ENSG00000143545	RAB13	4.31927	0.965771	0.000267254	0.00039982	1.08035e-06
ENSG00000176720	BOK	4.2189	1.84067	0.00482012	0.00721105	2.8423e-05
ENSG00000113916	BCL6	4.19618	1.15615	0.00100893	0.00150939	4.78947e-06
ENSG00000243742	RPLP0P2	4.17294	1.03122	0.000568378	0.000850312	2.48734e-06
ENSG00000204381	LAYN	4.17143	1.22996	0.00135437	0.00202617	6.68042e-06
ENSG00000213949	ITGA1	4.16872	2.00812	0.00631072	0.00944103	3.82623e-05
ENSG00000162645	GBP2	4.14151	3.03907	0.016908	0.0252948	0.000115378
ENSG00000178222	RNF212	4.12796	2.76032	0.0141493	0.0211678	9.28804e-05
ENSG00000162618	ADGRL4	4.07232	2.75343	0.0145012	0.0216943	9.57283e-05
ENSG00000078098	FAP	4.04546	0.891226	0.000232941	0.000348488	9.24371e-07
ENSG00000143320	CRABP2	4.02713	1.1186	0.00103399	0.00154688	4.94676e-06
ENSG00000223401	ENSG00000223401	4.0188	1.62335	0.00389371	0.00582512	2.19958e-05
ENSG00000129038	LOXL1	3.99563	2.76871	0.0152044	0.0227462	0.000102062
ENSG00000235884	LINC00941	3.92234	1.66672	0.00441899	0.00661095	2.57299e-05
ENSG00000104722	NEFM	3.9121	2.91043	0.0174432	0.0260955	0.000121575
ENSG00000151388	ADAMTS12	3.88154	2.85983	0.0172621	0.0258247	0.000119076
ENSG00000109113	RAB34	3.83955	0.673497	3.19024e-06	4.7727e-06	8.7553e-09
ENSG00000154175	ABI3BP	3.815	0.506195	3.467e-11	5.18674e-11	3.72878e-14
ENSG00000111321	LTBR	3.76733	2.12566	0.00922783	0.0138051	5.92054e-05
ENSG00000168077	SCARA3	3.7496	2.78754	0.0174765	0.0261454	0.000122499
ENSG00000198467	TPM2	3.73667	2.00377	0.00811161	0.0121352	5.11413e-05
ENSG00000101000	PROCR	3.70387	0.611015	4.54464e-07	6.79893e-07	1.04498e-09
ENSG00000125148	MT2A	3.70141	0.718931	3.94578e-05	5.90301e-05	1.37555e-07
ENSG00000087303	NID2	3.67377	0.858539	0.000378474	0.00056621	1.5861e-06
ENSG00000075618	FSCN1	3.62685	1.05337	0.00122284	0.00182941	5.94096e-06
ENSG00000196460	RFX8	3.62289	2.80487	0.0189762	0.028389	0.000135826
ENSG00000164904	ALDH7A1	3.59542	1.37041	0.00310273	0.00464178	1.73755e-05
ENSG00000164736	SOX17	3.47865	2.93117	0.0231383	0.0346157	0.000167129
ENSG00000255248	ENSG00000255248	3.47827	0.693356	6.44621e-05	9.64373e-05	2.29504e-07
ENSG00000198768	APCDD1L	3.3968	0.592277	2.84696e-06	4.25915e-06	7.60204e-09
ENSG00000093134	VNN3	3.20052	3.52979	0.0372527	0.0557312	0.000294275
ENSG00000087245	MMP2	3.18336	2.73325	0.0242774	0.0363197	0.000176471
ENSG00000115648	MLPH	3.1558	1.67649	0.00751637	0.0112447	4.65522e-05
ENSG00000112837	TBX18	3.1297	1.88716	0.0103513	0.0154859	6.71816e-05
ENSG00000138356	AOX1	3.11214	2.13169	0.0145026	0.0216964	9.62752e-05
ENSG00000145623	OSMR	3.09656	0.48679	8.73972e-08	1.30749e-07	1.68545e-10
ENSG00000277521	MIR8078	3.06618	1.90358	0.0110895	0.0165903	7.23839e-05
ENSG00000137033	IL33	3.05656	3.12827	0.0341228	0.0510487	0.000265754
ENSG00000057149	SERPINB3	3.00367	3.35375	0.0395871	0.0592236	0.000315652
ENSG00000165152	TMEM246	2.95814	1.25669	0.00392674	0.00587452	2.24269e-05
ENSG00000104368	PLAT	2.90532	0.941972	0.00170479	0.00255042	8.47212e-06
ENSG00000130962	PRRG1	2.86407	2.42208	0.0231383	0.0346157	0.000167333
ENSG00000130513	GDF15	2.84894	2.48292	0.0247921	0.0370898	0.000181132
ENSG00000242221	PSG2	2.80614	3.10917	0.0400686	0.0599439	0.000322463
ENSG00000170955	PRKCDBP	2.80346	3.03321	0.0386873	0.0578774	0.000307042
ENSG00000163064	EN1	2.77006	2.65552	0.0303921	0.0454676	0.000231063
ENSG00000164379	FOXQ1	2.76205	2.71441	0.0318769	0.0476888	0.000245898
ENSG00000165507	C10orf10	2.72222	1.06709	0.00291817	0.00436568	1.62337e-05
ENSG00000104728	ARHGEF10	2.71	0.837416	0.00135437	0.00202617	6.63524e-06
ENSG00000090530	P3H2	2.70391	2.41296	0.0259437	0.0388126	0.000190508
ENSG00000049192	ADAMTS6	2.701	0.51603	2.96491e-05	4.43559e-05	9.89621e-08
ENSG00000169398	PTK2	2.65245	1.49326	0.00796647	0.0119181	4.99308e-05
ENSG00000124006	OBSL1	2.57903	1.28631	0.00567438	0.00848905	3.38813e-05
ENSG00000182667	NTM	2.56914	0.973658	0.00259512	0.00388238	1.38591e-05
ENSG00000271417	SNHG24	2.55705	2.91755	0.0431217	0.0645114	0.000351831
ENSG00000187957	DNER	2.5087	2.98646	0.0466266	0.0697548	0.000387344
ENSG00000166033	HTRA1	2.49939	2.5668	0.0347588	0.0520003	0.000271996
ENSG00000267737	ENSG00000267737	2.48767	1.79835	0.0150638	0.0225359	0.000100559
ENSG00000221878	PSG7	2.48067	2.89603	0.0449958	0.0673151	0.000372128
ENSG00000253304	TMEM200B	2.34861	1.40926	0.00875083	0.0130915	5.54959e-05
ENSG00000138061	CYP1B1	2.23359	2.10851	0.0276543	0.0413717	0.000206837
ENSG00000065320	NTN1	2.1933	1.35672	0.00905225	0.0135425	5.77432e-05
ENSG00000163568	AIM2	2.16363	0.553323	0.0005169	0.000773299	2.22372e-06
ENSG00000167601	AXL	2.14852	2.29789	0.0370092	0.0553669	0.000290978
ENSG00000166250	CLMP	2.13986	0.300282	7.77814e-10	1.16363e-09	9.51931e-13
ENSG00000151338	MIPOL1	1.95995	2.27656	0.0433093	0.064792	0.000354968
ENSG00000176014	TUBB6	1.90668	1.51148	0.0163073	0.0243962	0.00011007
ENSG00000137331	IER3	1.84759	1.54653	0.0178477	0.0267007	0.000127017
ENSG00000282935	DUX4L34	1.812	1.91455	0.0331979	0.0496651	0.00025732
ENSG00000170485	NPAS2	1.68226	1.97364	0.04177	0.0624893	0.000339254
ENSG00000116717	GADD45A	1.66514	1.0437	0.00762733	0.0114107	4.75223e-05
ENSG00000123700	KCNJ2	1.64219	1.73497	0.0315237	0.0471604	0.000240835
ENSG00000038427	VCAN	1.63141	1.89801	0.0401362	0.060045	0.000324495
ENSG00000169554	ZEB2	1.61051	1.71614	0.0317848	0.047551	0.000244009
ENSG00000166278	C2	1.60789	1.37632	0.0174432	0.0260955	0.000121618
ENSG00000242498	ARPIN	1.60544	1.34487	0.0167176	0.02501	0.000113459
ENSG00000249992	TMEM158	1.54373	1.58785	0.0280467	0.0419587	0.000211151
ENSG00000113657	DPYSL3	1.00092	1.12927	0.0265024	0.0396484	0.000196576
ENSG00000091136	LAMB1	0.955279	1.25557	0.0399413	0.0597534	0.000319957
ENSG00000143369	ECM1	0.838999	0.877059	0.0178477	0.0267007	0.000127086
ENSG00000064932	SBNO2	0.338056	0.528092	0.0280847	0.0420155	0.000212478
ENSG00000214050	FBXO16	0.19369	0.349454	0.0276543	0.0413717	0.000207171
ENSG00000246985	SOCS2-AS1	-1.68763	2.02843	0.0444466	0.0664936	0.000365938
ENSG00000145949	MYLK4	-2.14477	1.99646	0.0263169	0.039371	0.000194225
ENSG00000155629	PIK3AP1	-2.31065	0.661148	0.000890756	0.0013326	4.19544e-06
ENSG00000247498	ENSG00000247498	-2.47077	1.89409	0.0172621	0.0258247	0.000118969
ENSG00000120833	SOCS2	-3.88264	0.894779	0.000346329	0.000518119	1.4257e-06
ENSG00000237422	ENSG00000237422	-4.33965	3.37055	0.0178477	0.0267007	0.000126056
p-values originate from negative binomial generalized linear models (Love et al. Genome Biol 2014;15(12):550).

## Sheet: RNA-seq DGE Annotation
Source	Term	ID	FDR	Intersection
GO:MF	extracellular matrix structural constituent	GO:0005201	1.48238e-17	24
GO:MF	cytokine activity	GO:0005125	3.86315e-10	20
GO:MF	cytokine receptor binding	GO:0005126	8.29836e-10	21
GO:MF	collagen binding	GO:0005518	8.43142e-08	11
GO:MF	signaling receptor binding	GO:0005102	6.43246e-07	46
GO:MF	structural molecule activity	GO:0005198	6.97949e-07	28
GO:MF	chemokine activity	GO:0008009	9.29217e-07	9
GO:MF	extracellular matrix structural constituent conferring tensile strength	GO:0030020	4.51478e-06	8
GO:MF	receptor ligand activity	GO:0048018	7.18782e-06	22
GO:MF	receptor regulator activity	GO:0030545	9.00748e-06	23
GO:MF	signaling receptor activator activity	GO:0030546	9.24353e-06	22
GO:MF	chemokine receptor binding	GO:0042379	3.11689e-05	9
GO:MF	extracellular matrix binding	GO:0050840	5.85471e-05	8
GO:MF	CXCR chemokine receptor binding	GO:0045236	0.000442407	5
GO:MF	glycosaminoglycan binding	GO:0005539	0.000759113	13
GO:MF	growth factor binding	GO:0019838	0.00100902	10
GO:MF	growth factor receptor binding	GO:0070851	0.0013921	10
GO:MF	platelet-derived growth factor binding	GO:0048407	0.00172254	4
GO:MF	protease binding	GO:0002020	0.00570002	9
GO:MF	serine-type endopeptidase activity	GO:0004252	0.00678849	10
GO:MF	integrin binding	GO:0005178	0.0126821	9
GO:MF	serine-type peptidase activity	GO:0008236	0.0160659	10
GO:MF	serine hydrolase activity	GO:0017171	0.0191924	10
GO:MF	endopeptidase activity	GO:0004175	0.0445819	15
GO:BP	extracellular matrix organization	GO:0030198	4.44729e-25	41
GO:BP	extracellular structure organization	GO:0043062	4.91046e-25	41
GO:BP	external encapsulating structure organization	GO:0045229	5.98148e-25	41
GO:BP	cell migration	GO:0016477	4.78897e-24	73
GO:BP	cell motility	GO:0048870	2.79419e-21	73
GO:BP	localization of cell	GO:0051674	2.79419e-21	73
GO:BP	locomotion	GO:0040011	1.4329e-18	73
GO:BP	movement of cell or subcellular component	GO:0006928	3.31084e-17	76
GO:BP	response to cytokine	GO:0034097	1.96477e-13	50
GO:BP	regulation of cell migration	GO:0030334	2.45682e-13	45
GO:BP	cytokine-mediated signaling pathway	GO:0019221	7.71133e-13	40
GO:BP	cellular response to cytokine stimulus	GO:0071345	1.03943e-12	47
GO:BP	regulation of cellular component movement	GO:0051270	1.40775e-12	47
GO:BP	regulation of cell motility	GO:2000145	2.30286e-12	45
GO:BP	regulation of locomotion	GO:0040012	9.87307e-12	45
GO:BP	vasculature development	GO:0001944	5.32572e-11	38
GO:BP	anatomical structure morphogenesis	GO:0009653	9.01456e-11	73
GO:BP	blood vessel development	GO:0001568	3.52893e-10	36
GO:BP	circulatory system development	GO:0072359	7.26138e-10	44
GO:BP	biological adhesion	GO:0022610	2.14303e-09	49
GO:BP	cell surface receptor signaling pathway	GO:0007166	3.49335e-09	76
GO:BP	anatomical structure formation involved in morphogenesis	GO:0048646	3.85991e-09	43
GO:BP	positive regulation of cellular component movement	GO:0051272	5.21237e-09	30
GO:BP	cell adhesion	GO:0007155	6.92123e-09	48
GO:BP	response to organic substance	GO:0010033	9.26702e-09	78
GO:BP	response to external stimulus	GO:0009605	1.2107e-08	71
GO:BP	anatomical structure development	GO:0048856	1.6135e-08	112
GO:BP	positive regulation of cell motility	GO:2000147	1.69144e-08	29
GO:BP	cellular response to organic substance	GO:0071310	2.12253e-08	68
GO:BP	cell-substrate adhesion	GO:0031589	2.32616e-08	23
GO:BP	positive regulation of locomotion	GO:0040017	3.10528e-08	29
GO:BP	positive regulation of cell migration	GO:0030335	3.4683e-08	28
GO:BP	tube development	GO:0035295	5.72888e-08	40
GO:BP	multicellular organismal process	GO:0032501	7.35055e-08	131
GO:BP	cellular response to chemical stimulus	GO:0070887	1.65446e-07	75
GO:BP	angiogenesis	GO:0001525	2.47192e-07	28
GO:BP	response to chemical	GO:0042221	2.57255e-07	93
GO:BP	tube morphogenesis	GO:0035239	2.90713e-07	35
GO:BP	blood vessel morphogenesis	GO:0048514	2.93289e-07	30
GO:BP	developmental process	GO:0032502	3.04225e-07	115
GO:BP	multicellular organism development	GO:0007275	8.44679e-07	102
GO:BP	system development	GO:0048731	9.59734e-07	95
GO:BP	positive regulation of developmental process	GO:0051094	1.75138e-06	41
GO:BP	regulation of multicellular organismal process	GO:0051239	1.95221e-06	65
GO:BP	positive regulation of cellular process	GO:0048522	3.98178e-06	102
GO:BP	inflammatory response	GO:0006954	4.02512e-06	30
GO:BP	chemotaxis	GO:0006935	4.19113e-06	27
GO:BP	taxis	GO:0042330	4.62555e-06	27
GO:BP	response to lipopolysaccharide	GO:0032496	9.67173e-06	19
GO:BP	positive regulation of biological process	GO:0048518	1.04464e-05	108
GO:BP	regulation of anatomical structure morphogenesis	GO:0022603	1.25846e-05	34
GO:BP	cell chemotaxis	GO:0060326	1.51788e-05	18
GO:BP	regulation of localization	GO:0032879	1.64077e-05	63
GO:BP	regulation of developmental process	GO:0050793	1.88062e-05	59
GO:BP	response to molecule of bacterial origin	GO:0002237	2.81677e-05	19
GO:BP	myeloid leukocyte migration	GO:0097529	3.63125e-05	15
GO:BP	negative regulation of response to stimulus	GO:0048585	3.66634e-05	45
GO:BP	cellular developmental process	GO:0048869	3.8126e-05	83
GO:BP	positive regulation of cell population proliferation	GO:0008284	3.89086e-05	32
GO:BP	basement membrane organization	GO:0071711	6.61434e-05	7
GO:BP	leukocyte migration	GO:0050900	7.26377e-05	22
GO:BP	regulation of cell population proliferation	GO:0042127	7.39361e-05	45
GO:BP	collagen metabolic process	GO:0032963	8.6499e-05	11
GO:BP	animal organ morphogenesis	GO:0009887	9.02906e-05	33
GO:BP	cell population proliferation	GO:0008283	0.000107734	49
GO:BP	response to wounding	GO:0009611	0.000146984	25
GO:BP	granulocyte migration	GO:0097530	0.000182287	12
GO:BP	cell differentiation	GO:0030154	0.000204249	80
GO:BP	neutrophil migration	GO:1990266	0.000207063	11
GO:BP	regulation of response to stimulus	GO:0048583	0.000218359	79
GO:BP	cellular response to interleukin-1	GO:0071347	0.000223578	13
GO:BP	animal organ development	GO:0048513	0.000240814	71
GO:BP	granulocyte chemotaxis	GO:0071621	0.000244157	11
GO:BP	wound healing	GO:0042060	0.000254931	22
GO:BP	neutrophil chemotaxis	GO:0030593	0.000341845	10
GO:BP	leukocyte chemotaxis	GO:0030595	0.000362385	14
GO:BP	reproductive structure development	GO:0048608	0.000427401	19
GO:BP	reproductive system development	GO:0061458	0.000475733	19
GO:BP	extracellular matrix disassembly	GO:0022617	0.000499799	9
GO:BP	cellular response to lipopolysaccharide	GO:0071222	0.000553196	13
GO:BP	substrate adhesion-dependent cell spreading	GO:0034446	0.000584248	10
GO:BP	regulation of response to external stimulus	GO:0032101	0.000617239	31
GO:BP	tissue development	GO:0009888	0.000622721	48
GO:BP	response to stress	GO:0006950	0.000802029	76
GO:BP	chemokine-mediated signaling pathway	GO:0070098	0.000835229	9
GO:BP	ameboidal-type cell migration	GO:0001667	0.000843234	20
GO:BP	endodermal cell differentiation	GO:0035987	0.00100497	7
GO:BP	epithelial cell migration	GO:0010631	0.00115925	17
GO:BP	cellular response to molecule of bacterial origin	GO:0071219	0.00120069	13
GO:BP	response to interleukin-1	GO:0070555	0.00126604	13
GO:BP	epithelium migration	GO:0090132	0.00129685	17
GO:BP	positive regulation of intracellular signal transduction	GO:1902533	0.00147777	30
GO:BP	regulation of signal transduction	GO:0009966	0.00151055	62
GO:BP	tissue migration	GO:0090130	0.00161743	17
GO:BP	urogenital system development	GO:0001655	0.00164347	16
GO:BP	enzyme linked receptor protein signaling pathway	GO:0007167	0.00174438	31
GO:BP	regulation of cell-substrate adhesion	GO:0010810	0.00181975	13
GO:BP	renal system development	GO:0072001	0.00209697	15
GO:BP	cellular response to chemokine	GO:1990869	0.00212162	9
GO:BP	response to chemokine	GO:1990868	0.00212162	9
GO:BP	reproductive process	GO:0022414	0.00278369	37
GO:BP	reproduction	GO:0000003	0.00291989	37
GO:BP	female pregnancy	GO:0007565	0.00338234	12
GO:BP	endoderm formation	GO:0001706	0.00361409	7
GO:BP	embryo implantation	GO:0007566	0.00361409	7
GO:BP	regulation of multicellular organismal development	GO:2000026	0.00363676	36
GO:BP	regulation of cell adhesion	GO:0030155	0.00369115	24
GO:BP	negative regulation of cellular process	GO:0048523	0.00371761	86
GO:BP	cellular response to biotic stimulus	GO:0071216	0.00396698	13
GO:BP	negative regulation of biological process	GO:0048519	0.00486051	93
GO:BP	negative regulation of cell communication	GO:0010648	0.00507169	36
GO:BP	negative regulation of signaling	GO:0023057	0.00531509	36
GO:BP	retina vasculature morphogenesis in camera-type eye	GO:0061299	0.00541269	4
GO:BP	localization	GO:0051179	0.00548483	106
GO:BP	morphogenesis of an epithelium	GO:0002009	0.00584342	20
GO:BP	collagen fibril organization	GO:0030199	0.00591701	7
GO:BP	positive regulation of cell differentiation	GO:0045597	0.00592986	26
GO:BP	regulation of leukocyte migration	GO:0002685	0.00656298	12
GO:BP	endothelial cell migration	GO:0043542	0.00677497	14
GO:BP	defense response	GO:0006952	0.00739751	41
GO:BP	regulation of cell communication	GO:0010646	0.00745987	65
GO:BP	fever generation	GO:0001660	0.00843404	4
GO:BP	regulation of signaling	GO:0023051	0.0104954	65
GO:BP	response to stimulus	GO:0050896	0.0107451	132
GO:BP	positive regulation of multicellular organismal process	GO:0051240	0.0110157	35
GO:BP	blood coagulation	GO:0007596	0.0115653	15
GO:BP	positive regulation of MAPK cascade	GO:0043410	0.0126597	19
GO:BP	positive regulation of cellular component organization	GO:0051130	0.0126848	30
GO:BP	hemostasis	GO:0007599	0.0132756	15
GO:BP	multi-multicellular organism process	GO:0044706	0.0138993	12
GO:BP	coagulation	GO:0050817	0.0147028	15
GO:BP	cellular response to oxygen-containing compound	GO:1901701	0.0157308	31
GO:BP	negative regulation of signal transduction	GO:0009968	0.0190201	33
GO:BP	cell-matrix adhesion	GO:0007160	0.0197458	12
GO:BP	signaling	GO:0023052	0.0204747	103
GO:BP	collagen catabolic process	GO:0030574	0.0223082	6
GO:BP	tissue morphogenesis	GO:0048729	0.0228103	21
GO:BP	positive regulation of vascular endothelial growth factor production	GO:0010575	0.0229751	5
GO:BP	signal transduction	GO:0007165	0.0247351	97
GO:BP	regulation of intracellular signal transduction	GO:1902531	0.0247395	40
GO:BP	ossification	GO:0001503	0.0251246	16
GO:BP	retinal blood vessel morphogenesis	GO:0061304	0.0251788	3
GO:BP	regulation of MAPK cascade	GO:0043408	0.0275215	22
GO:BP	regulation of coagulation	GO:0050818	0.0334794	7
GO:BP	Rho protein signal transduction	GO:0007266	0.0346603	9
GO:BP	response to oxygen-containing compound	GO:1901700	0.0373314	38
GO:BP	kidney development	GO:0001822	0.0376824	13
GO:BP	negative regulation of multicellular organismal process	GO:0051241	0.0391587	29
GO:BP	cell communication	GO:0007154	0.0443117	102
GO:BP	regulation of extracellular matrix disassembly	GO:0010715	0.0445912	4
GO:BP	response to biotic stimulus	GO:0009607	0.0490503	36
GO:CC	extracellular matrix	GO:0031012	3.36119e-25	46
GO:CC	external encapsulating structure	GO:0030312	3.62996e-25	46
GO:CC	extracellular region	GO:0005576	7.18852e-20	113
GO:CC	collagen-containing extracellular matrix	GO:0062023	8.27336e-20	36
GO:CC	extracellular space	GO:0005615	1.6209e-15	92
GO:CC	basement membrane	GO:0005604	4.05095e-11	15
GO:CC	endoplasmic reticulum lumen	GO:0005788	4.25826e-08	20
GO:CC	collagen trimer	GO:0005581	2.0099e-06	11
GO:CC	cell periphery	GO:0071944	6.25583e-06	104
GO:CC	complex of collagen trimers	GO:0098644	0.000850663	5
GO:CC	laminin complex	GO:0043256	0.00212877	4
GO:CC	anchoring junction	GO:0070161	0.0112432	23
GO:CC	focal adhesion	GO:0005925	0.0171475	15
GO:CC	cell-substrate junction	GO:0030055	0.0206733	15
GO:CC	lamellipodium	GO:0030027	0.02156	10
GO:CC	vesicle	GO:0031982	0.0238472	67
GO:CC	extracellular exosome	GO:0070062	0.0336933	42
GO:CC	extracellular vesicle	GO:1903561	0.0382188	43
GO:CC	extracellular organelle	GO:0043230	0.0389957	43
GO:CC	laminin-3 complex	GO:0005608	0.0415264	2
KEGG	Amoebiasis	KEGG:05146	4.30719e-15	19
KEGG	IL-17 signaling pathway	KEGG:04657	9.90252e-11	15
KEGG	Cytokine-cytokine receptor interaction	KEGG:04060	4.92564e-10	23
KEGG	Rheumatoid arthritis	KEGG:05323	8.41137e-10	14
KEGG	TNF signaling pathway	KEGG:04668	2.39997e-08	14
KEGG	AGE-RAGE signaling pathway in diabetic complications	KEGG:04933	7.9762e-07	12
KEGG	ECM-receptor interaction	KEGG:04512	2.23881e-06	11
KEGG	Focal adhesion	KEGG:04510	6.59767e-06	15
KEGG	Viral protein interaction with cytokine and cytokine receptor	KEGG:04061	6.99767e-06	11
KEGG	PI3K-Akt signaling pathway	KEGG:04151	0.000102308	18
KEGG	Small cell lung cancer	KEGG:05222	0.000366259	9
KEGG	Hematopoietic cell lineage	KEGG:04640	0.000478835	9
KEGG	NF-kappa B signaling pathway	KEGG:04064	0.000862334	9
KEGG	Complement and coagulation cascades	KEGG:04610	0.00172406	8
KEGG	JAK-STAT signaling pathway	KEGG:04630	0.00622888	10
KEGG	Protein digestion and absorption	KEGG:04974	0.00695604	8
KEGG	Legionellosis	KEGG:05134	0.0107192	6
KEGG	Chemokine signaling pathway	KEGG:04062	0.0233058	10
KEGG	Malaria	KEGG:05144	0.0472514	5
KEGG	Human papillomavirus infection	KEGG:05165	0.0494928	13
REAC	Extracellular matrix organization	REAC:R-HSA-1474244	3.57671e-15	29
REAC	Interleukin-10 signaling	REAC:R-HSA-6783783	3.51926e-12	13
REAC	ECM proteoglycans	REAC:R-HSA-3000178	2.3168e-10	14
REAC	Degradation of the extracellular matrix	REAC:R-HSA-1474228	1.02886e-09	17
REAC	Interleukin-4 and Interleukin-13 signaling	REAC:R-HSA-6785807	3.919e-09	15
REAC	Signaling by Interleukins	REAC:R-HSA-449147	5.93853e-09	27
REAC	Collagen degradation	REAC:R-HSA-1442490	1.06912e-08	12
REAC	Laminin interactions	REAC:R-HSA-3000157	3.74189e-08	9
REAC	Non-integrin membrane-ECM interactions	REAC:R-HSA-3000171	6.54469e-08	11
REAC	MET activates PTK2 signaling	REAC:R-HSA-8874081	1.23797e-06	8
REAC	Assembly of collagen fibrils and other multimeric structures	REAC:R-HSA-2022090	1.73967e-06	10
REAC	Collagen formation	REAC:R-HSA-1474290	7.45685e-06	11
REAC	Cytokine Signaling in Immune system	REAC:R-HSA-1280215	8.89711e-06	32
REAC	MET promotes cell motility	REAC:R-HSA-8875878	1.45825e-05	8
REAC	Collagen chain trimerization	REAC:R-HSA-8948216	3.21698e-05	8
REAC	Collagen biosynthesis and modifying enzymes	REAC:R-HSA-1650814	7.44841e-05	9
REAC	Chemokine receptors bind chemokines	REAC:R-HSA-380108	0.000260248	8
REAC	Integrin cell surface interactions	REAC:R-HSA-216083	0.000532171	9
REAC	Regulation of Insulin-like Growth Factor (IGF) transport and uptake by Insulin-like Growth Factor Binding Proteins (IGFBPs)	REAC:R-HSA-381426	0.00186112	10
REAC	Signaling by PDGF	REAC:R-HSA-186797	0.00232119	7
REAC	Signaling by MET	REAC:R-HSA-6806834	0.00241397	8
REAC	NCAM signaling for neurite out-growth	REAC:R-HSA-375165	0.00423623	7
REAC	Interleukin-6 family signaling	REAC:R-HSA-6783589	0.00487781	5
REAC	NCAM1 interactions	REAC:R-HSA-419037	0.00626276	6
REAC	Crosslinking of collagen fibrils	REAC:R-HSA-2243919	0.0294659	4
REAC	Post-translational protein phosphorylation	REAC:R-HSA-8957275	0.029778	8
REAC	Scavenging by Class A Receptors	REAC:R-HSA-3000480	0.0369486	4
FDR values originate from hypergeometric tests (Reimand et al. Nucleic Acids Res 2007;35(Web Server Issue):W193-200).

## Sheet: RNA-seq Discordant by Cell
ENSEMBL
ENSG00000241860
ENSG00000225972
ENSG00000225630
ENSG00000229376
ENSG00000223764
ENSG00000188157
ENSG00000186891
ENSG00000228594
ENSG00000169885
ENSG00000178821
ENSG00000067606
ENSG00000182873
ENSG00000225931
ENSG00000142611
ENSG00000130762
ENSG00000162591
ENSG00000078900
ENSG00000227372
ENSG00000235169
ENSG00000264101
ENSG00000116254
ENSG00000158292
ENSG00000215788
ENSG00000225126
ENSG00000049249
ENSG00000116285
ENSG00000234619
ENSG00000222511
ENSG00000230679
ENSG00000238249
ENSG00000142583
ENSG00000235643
ENSG00000175206
ENSG00000179172
ENSG00000275774
ENSG00000162494
ENSG00000259961
ENSG00000231606
ENSG00000234593
ENSG00000171729
ENSG00000173641
ENSG00000186510
ENSG00000185519
ENSG00000142627
ENSG00000271732
ENSG00000282143
ENSG00000268869
ENSG00000228549
ENSG00000238142
ENSG00000117122
ENSG00000117154
ENSG00000280222
ENSG00000272084
ENSG00000158747
ENSG00000117215
ENSG00000158786
ENSG00000162545
ENSG00000281866
ENSG00000173372
ENSG00000133216
ENSG00000240553
ENSG00000204219
ENSG00000197880
ENSG00000230023
ENSG00000158055
ENSG00000184454
ENSG00000264371
ENSG00000231953
ENSG00000236528
ENSG00000223624
ENSG00000176092
ENSG00000225294
ENSG00000253368
ENSG00000231344
ENSG00000281570
ENSG00000221216
ENSG00000252777
ENSG00000116329
ENSG00000277958
ENSG00000162512
ENSG00000215899
ENSG00000223907
ENSG00000142910
ENSG00000084636
ENSG00000121753
ENSG00000281319
ENSG00000239670
ENSG00000276645
ENSG00000222112
ENSG00000233246
ENSG00000187513
ENSG00000116544
ENSG00000214193
ENSG00000142694
ENSG00000263675
ENSG00000232273
ENSG00000222282
ENSG00000158315
ENSG00000163909
ENSG00000116981
ENSG00000202222
ENSG00000049089
ENSG00000279667
ENSG00000117013
ENSG00000127129
ENSG00000230638
ENSG00000253313
ENSG00000142949
ENSG00000162415
ENSG00000232467
ENSG00000232022
ENSG00000197587
ENSG00000225506
ENSG00000162366
ENSG00000269113
ENSG00000185104
ENSG00000123080
ENSG00000261664
ENSG00000236973
ENSG00000169213
ENSG00000211452
ENSG00000157211
ENSG00000256407
ENSG00000162390
ENSG00000233203
ENSG00000162399
ENSG00000162409
ENSG00000187889
ENSG00000241042
ENSG00000235215
ENSG00000162599
ENSG00000237928
ENSG00000237853
ENSG00000200575
ENSG00000244256
ENSG00000185483
ENSG00000228056
ENSG00000158966
ENSG00000234784
ENSG00000162433
ENSG00000234144
ENSG00000118473
ENSG00000248458
ENSG00000232284
ENSG00000116729
ENSG00000116745
ENSG00000226088
ENSG00000278636
ENSG00000271992
ENSG00000172260
ENSG00000230498
ENSG00000237413
ENSG00000122420
ENSG00000137965
ENSG00000234184
ENSG00000137941
ENSG00000055732
ENSG00000097096
ENSG00000153904
ENSG00000282057
ENSG00000142871
ENSG00000235251
ENSG00000279778
ENSG00000235308
ENSG00000117228
ENSG00000162654
ENSG00000154451
ENSG00000183347
ENSG00000225492
ENSG00000241318
ENSG00000224678
ENSG00000273487
ENSG00000224093
ENSG00000230439
ENSG00000260464
ENSG00000137962
ENSG00000117525
ENSG00000117519
ENSG00000162627
ENSG00000207750
ENSG00000181656
ENSG00000235795
ENSG00000118733
ENSG00000280186
ENSG00000196427
ENSG00000186086
ENSG00000228665
ENSG00000143126
ENSG00000206832
ENSG00000134202
ENSG00000156150
ENSG00000224965
ENSG00000173947
ENSG00000227811
ENSG00000143079
ENSG00000225075
ENSG00000232499
ENSG00000116774
ENSG00000236480
ENSG00000116748
ENSG00000173218
ENSG00000163393
ENSG00000224950
ENSG00000264419
ENSG00000143061
ENSG00000279513
ENSG00000270719
ENSG00000236804
ENSG00000116882
ENSG00000198857
ENSG00000274642
ENSG00000223804
ENSG00000223345
ENSG00000224857
ENSG00000224363
ENSG00000272419
ENSG00000281571
ENSG00000280778
ENSG00000168509
ENSG00000277406
ENSG00000273059
ENSG00000206791
ENSG00000231196
ENSG00000274020
ENSG00000280649
ENSG00000274265
ENSG00000215861
ENSG00000150337
ENSG00000266187
ENSG00000228126
ENSG00000274963
ENSG00000273481
ENSG00000159409
ENSG00000236940
ENSG00000213171
ENSG00000143365
ENSG00000197747
ENSG00000237975
ENSG00000186226
ENSG00000163207
ENSG00000163218
ENSG00000163220
ENSG00000197956
ENSG00000196420
ENSG00000188015
ENSG00000143545
ENSG00000160712
ENSG00000228264
ENSG00000271380
ENSG00000163354
ENSG00000216109
ENSG00000143627
ENSG00000225082
ENSG00000223503
ENSG00000132698
ENSG00000254726
ENSG00000252236
ENSG00000260238
ENSG00000271736
ENSG00000237189
ENSG00000132704
ENSG00000163534
ENSG00000073754
ENSG00000183853
ENSG00000229914
ENSG00000176320
ENSG00000236257
ENSG00000179639
ENSG00000132681
ENSG00000202078
ENSG00000162738
ENSG00000117090
ENSG00000228863
ENSG00000158764
ENSG00000232879
ENSG00000278883
ENSG00000143217
ENSG00000158859
ENSG00000158869
ENSG00000236484
ENSG00000277882
ENSG00000143226
ENSG00000273112
ENSG00000173110
ENSG00000225217
ENSG00000132185
ENSG00000171722
ENSG00000227941
ENSG00000277116
ENSG00000269887
ENSG00000276359
ENSG00000230659
ENSG00000188859
ENSG00000232341
ENSG00000143167
ENSG00000198821
ENSG00000117477
ENSG00000188404
ENSG00000116132
ENSG00000010932
ENSG00000230547
ENSG00000201126
ENSG00000213060
ENSG00000117586
ENSG00000224977
ENSG00000223525
ENSG00000075391
ENSG00000213058
ENSG00000232750
ENSG00000201619
ENSG00000162782
ENSG00000261831
ENSG00000225857
ENSG00000232586
ENSG00000251520
ENSG00000237292
ENSG00000058085
ENSG00000157064
ENSG00000230470
ENSG00000232036
ENSG00000252612
ENSG00000143341
ENSG00000073756
ENSG00000232212
ENSG00000237457
ENSG00000228020
ENSG00000223344
ENSG00000090104
ENSG00000232077
ENSG00000227240
ENSG00000162687
ENSG00000207139
ENSG00000229989
ENSG00000236468
ENSG00000229191
ENSG00000232237
ENSG00000174307
ENSG00000273478
ENSG00000234678
ENSG00000163435
ENSG00000249007
ENSG00000117139
ENSG00000260021
ENSG00000143847
ENSG00000163485
ENSG00000133055
ENSG00000133048
ENSG00000122176
ENSG00000143842
ENSG00000143850
ENSG00000280924
ENSG00000228153
ENSG00000236108
ENSG00000186007
ENSG00000281406
ENSG00000279946
ENSG00000136634
ENSG00000162894
ENSG00000162896
ENSG00000123843
ENSG00000203710
ENSG00000174059
ENSG00000278684
ENSG00000225712
ENSG00000008118
ENSG00000196878
ENSG00000123689
ENSG00000117594
ENSG00000117595
ENSG00000261314
ENSG00000123684
ENSG00000201544
ENSG00000117707
ENSG00000250536
ENSG00000224584
ENSG00000202498
ENSG00000092969
ENSG00000228063
ENSG00000232883
ENSG00000116141
ENSG00000162817
ENSG00000143512
ENSG00000203697
ENSG00000188460
ENSG00000233771
ENSG00000206887
ENSG00000233384
ENSG00000234112
ENSG00000243709
ENSG00000270598
ENSG00000203685
ENSG00000228525
ENSG00000143776
ENSG00000237481
ENSG00000143632
ENSG00000213028
ENSG00000177614
ENSG00000135744
ENSG00000223393
ENSG00000265744
ENSG00000231768
ENSG00000280587
ENSG00000273416
ENSG00000236863
ENSG00000168243
ENSG00000077585
ENSG00000198626
ENSG00000259776
ENSG00000162849
ENSG00000226876
ENSG00000225222
ENSG00000202184
ENSG00000221953
ENSG00000162711
ENSG00000233084
ENSG00000115705
ENSG00000228613
ENSG00000203635
ENSG00000186487
ENSG00000234423
ENSG00000118004
ENSG00000232044
ENSG00000134326
ENSG00000143797
ENSG00000151693
ENSG00000240687
ENSG00000265418
ENSG00000206898
ENSG00000150873
ENSG00000230790
ENSG00000162981
ENSG00000234022
ENSG00000233718
ENSG00000134323
ENSG00000236348
ENSG00000170745
ENSG00000228784
ENSG00000227210
ENSG00000228950
ENSG00000269976
ENSG00000231948
ENSG00000084674
ENSG00000232963
ENSG00000233747
ENSG00000237953
ENSG00000084710
ENSG00000235072
ENSG00000115155
ENSG00000205500
ENSG00000163792
ENSG00000163793
ENSG00000205334
ENSG00000270528
ENSG00000115295
ENSG00000158089
ENSG00000234579
ENSG00000013016
ENSG00000228262
ENSG00000115841
ENSG00000138061
ENSG00000225284
ENSG00000225900
ENSG00000223179
ENSG00000234362
ENSG00000205086
ENSG00000162878
ENSG00000224875
ENSG00000171126
ENSG00000162882
ENSG00000230587
ENSG00000152527
ENSG00000273106
ENSG00000171132
ENSG00000233829
ENSG00000253515
ENSG00000260977
ENSG00000119888
ENSG00000179915
ENSG00000215968
ENSG00000228108
ENSG00000274648
ENSG00000233251
ENSG00000271955
ENSG00000230702
ENSG00000277498
ENSG00000280544
ENSG00000186889
ENSG00000229503
ENSG00000236148
ENSG00000232164
ENSG00000232046
ENSG00000236259
ENSG00000119865
ENSG00000169604
ENSG00000252250
ENSG00000270723
ENSG00000228034
ENSG00000228384
ENSG00000144035
ENSG00000163016
ENSG00000279181
ENSG00000274049
ENSG00000204792
ENSG00000115363
ENSG00000176204
ENSG00000233605
ENSG00000278590
ENSG00000276281
ENSG00000115523
ENSG00000203363
ENSG00000272564
ENSG00000068615
ENSG00000172116
ENSG00000187627
ENSG00000265507
ENSG00000275597
ENSG00000115593
ENSG00000144115
ENSG00000221686
ENSG00000265510
ENSG00000211611
ENSG00000230572
ENSG00000163060
ENSG00000155066
ENSG00000115041
ENSG00000274286
ENSG00000279791
ENSG00000196872
ENSG00000115526
ENSG00000071054
ENSG00000115598
ENSG00000115602
ENSG00000115604
ENSG00000135973
ENSG00000227513
ENSG00000144057
ENSG00000238250
ENSG00000235325
ENSG00000277628
ENSG00000228551
ENSG00000198142
ENSG00000216867
ENSG00000229118
ENSG00000266139
ENSG00000225744
ENSG00000136689
ENSG00000225398
ENSG00000019169
ENSG00000171227
ENSG00000234065
ENSG00000163083
ENSG00000074047
ENSG00000274151
ENSG00000136732
ENSG00000226789
ENSG00000115718
ENSG00000200390
ENSG00000238180
ENSG00000152086
ENSG00000178162
ENSG00000222038
ENSG00000233087
ENSG00000163040
ENSG00000229203
ENSG00000150551
ENSG00000232474
ENSG00000176601
ENSG00000230037
ENSG00000230569
ENSG00000168702
ENSG00000169554
ENSG00000150556
ENSG00000187123
ENSG00000162947
ENSG00000213197
ENSG00000270776
ENSG00000227400
ENSG00000236917
ENSG00000144278
ENSG00000281472
ENSG00000270893
ENSG00000224152
ENSG00000235724
ENSG00000232320
ENSG00000221590
ENSG00000144290
ENSG00000182263
ENSG00000206869
ENSG00000153253
ENSG00000178662
ENSG00000144285
ENSG00000136546
ENSG00000172318
ENSG00000199348
ENSG00000163093
ENSG00000214821
ENSG00000222033
ENSG00000204335
ENSG00000071967
ENSG00000252779
ENSG00000237617
ENSG00000271151
ENSG00000243770
ENSG00000237804
ENSG00000138435
ENSG00000277948
ENSG00000170178
ENSG00000226363
ENSG00000237178
ENSG00000281155
ENSG00000226564
ENSG00000236153
ENSG00000234663
ENSG00000266705
ENSG00000260742
ENSG00000150722
ENSG00000115252
ENSG00000212581
ENSG00000231646
ENSG00000222845
ENSG00000064989
ENSG00000003436
ENSG00000144366
ENSG00000223523
ENSG00000229023
ENSG00000231858
ENSG00000138378
ENSG00000128641
ENSG00000138411
ENSG00000231699
ENSG00000232732
ENSG00000207116
ENSG00000232719
ENSG00000227348
ENSG00000235318
ENSG00000273209
ENSG00000224463
ENSG00000272966
ENSG00000232994
ENSG00000238285
ENSG00000224791
ENSG00000234714
ENSG00000116117
ENSG00000252485
ENSG00000207386
ENSG00000237041
ENSG00000138400
ENSG00000118263
ENSG00000224137
ENSG00000228380
ENSG00000144407
ENSG00000229670
ENSG00000078018
ENSG00000230076
ENSG00000237571
ENSG00000115414
ENSG00000235770
ENSG00000115457
ENSG00000236886
ENSG00000227021
ENSG00000236295
ENSG00000188282
ENSG00000229754
ENSG00000237281
ENSG00000135929
ENSG00000135925
ENSG00000229525
ENSG00000116106
ENSG00000267034
ENSG00000274629
ENSG00000168955
ENSG00000115009
ENSG00000187957
ENSG00000135916
ENSG00000238062
ENSG00000204128
ENSG00000172799
ENSG00000223198
ENSG00000281072
ENSG00000115468
ENSG00000144481
ENSG00000188042
ENSG00000130147
ENSG00000227107
ENSG00000144488
ENSG00000172478
ENSG00000266621
ENSG00000176720
ENSG00000204099
ENSG00000233806
ENSG00000144619
ENSG00000091181
ENSG00000234325
ENSG00000071282
ENSG00000215160
ENSG00000229217
ENSG00000280637
ENSG00000157087
ENSG00000196639
ENSG00000157150
ENSG00000200114
ENSG00000233133
ENSG00000274840
ENSG00000183960
ENSG00000228171
ENSG00000151090
ENSG00000179796
ENSG00000163491
ENSG00000229243
ENSG00000197385
ENSG00000237433
ENSG00000153551
ENSG00000213849
ENSG00000183813
ENSG00000252700
ENSG00000144681
ENSG00000144677
ENSG00000200579
ENSG00000183873
ENSG00000168329
ENSG00000168314
ENSG00000170011
ENSG00000114812
ENSG00000232354
ENSG00000144649
ENSG00000241939
ENSG00000252980
ENSG00000271937
ENSG00000196653
ENSG00000238958
ENSG00000163815
ENSG00000163814
ENSG00000279017
ENSG00000173578
ENSG00000183625
ENSG00000163827
ENSG00000268324
ENSG00000178038
ENSG00000270285
ENSG00000235627
ENSG00000114268
ENSG00000114270
ENSG00000199032
ENSG00000182179
ENSG00000164076
ENSG00000001617
ENSG00000179564
ENSG00000281358
ENSG00000088543
ENSG00000114737
ENSG00000239732
ENSG00000010319
ENSG00000114854
ENSG00000162267
ENSG00000163932
ENSG00000114251
ENSG00000144730
ENSG00000239831
ENSG00000241933
ENSG00000244161
ENSG00000273493
ENSG00000275607
ENSG00000240097
ENSG00000225673
ENSG00000114405
ENSG00000163618
ENSG00000163630
ENSG00000151276
ENSG00000223409
ENSG00000240175
ENSG00000203647
ENSG00000241587
ENSG00000183662
ENSG00000270562
ENSG00000273461
ENSG00000172986
ENSG00000121440
ENSG00000239959
ENSG00000239383
ENSG00000282511
ENSG00000172969
ENSG00000236138
ENSG00000265592
ENSG00000243877
ENSG00000271389
ENSG00000222389
ENSG00000241319
ENSG00000206538
ENSG00000176243
ENSG00000239462
ENSG00000244464
ENSG00000144810
ENSG00000261533
ENSG00000235156
ENSG00000175841
ENSG00000170044
ENSG00000170017
ENSG00000114455
ENSG00000280684
ENSG00000138472
ENSG00000114487
ENSG00000244722
ENSG00000177707
ENSG00000153283
ENSG00000144824
ENSG00000091972
ENSG00000241219
ENSG00000240912
ENSG00000207770
ENSG00000241560
ENSG00000185565
ENSG00000239268
ENSG00000241213
ENSG00000144847
ENSG00000207310
ENSG00000121594
ENSG00000163430
ENSG00000121552
ENSG00000275348
ENSG00000273454
ENSG00000242199
ENSG00000082781
ENSG00000197763
ENSG00000276083
ENSG00000114631
ENSG00000074416
ENSG00000239608
ENSG00000280589
ENSG00000004399
ENSG00000206384
ENSG00000252894
ENSG00000249098
ENSG00000250129
ENSG00000196353
ENSG00000144868
ENSG00000214289
ENSG00000114019
ENSG00000200571
ENSG00000158186
ENSG00000280399
ENSG00000206262
ENSG00000114113
ENSG00000248790
ENSG00000201600
ENSG00000158258
ENSG00000249290
ENSG00000250433
ENSG00000175093
ENSG00000251804
ENSG00000144935
ENSG00000152952
ENSG00000114698
ENSG00000163746
ENSG00000018408
ENSG00000182000
ENSG00000244668
ENSG00000144893
ENSG00000152580
ENSG00000169860
ENSG00000196549
ENSG00000242017
ENSG00000227709
ENSG00000272990
ENSG00000240875
ENSG00000197415
ENSG00000163661
ENSG00000241723
ENSG00000243675
ENSG00000272247
ENSG00000250588
ENSG00000151967
ENSG00000198987
ENSG00000169255
ENSG00000169064
ENSG00000114204
ENSG00000163536
ENSG00000206777
ENSG00000270141
ENSG00000184378
ENSG00000269889
ENSG00000013293
ENSG00000163577
ENSG00000154310
ENSG00000279673
ENSG00000075651
ENSG00000121858
ENSG00000224611
ENSG00000223387
ENSG00000200355
ENSG00000201458
ENSG00000237501
ENSG00000203645
ENSG00000213157
ENSG00000271682
ENSG00000212158
ENSG00000272970
ENSG00000187068
ENSG00000073792
ENSG00000232233
ENSG00000231982
ENSG00000175077
ENSG00000127241
ENSG00000113916
ENSG00000223401
ENSG00000145012
ENSG00000090530
ENSG00000163347
ENSG00000231047
ENSG00000223117
ENSG00000232874
ENSG00000114315
ENSG00000271483
ENSG00000252620
ENSG00000236425
ENSG00000189058
ENSG00000282206
ENSG00000239122
ENSG00000241868
ENSG00000232065
ENSG00000228109
ENSG00000248302
ENSG00000272602
ENSG00000131127
ENSG00000133256
ENSG00000272588
ENSG00000145217
ENSG00000127418
ENSG00000185818
ENSG00000249006
ENSG00000175920
ENSG00000250381
ENSG00000072840
ENSG00000249896
ENSG00000163993
ENSG00000178597
ENSG00000163995
ENSG00000125089
ENSG00000281359
ENSG00000178163
ENSG00000109684
ENSG00000002587
ENSG00000250098
ENSG00000246095
ENSG00000248360
ENSG00000004468
ENSG00000215278
ENSG00000145147
ENSG00000272995
ENSG00000152990
ENSG00000249453
ENSG00000207697
ENSG00000169851
ENSG00000248466
ENSG00000231160
ENSG00000197712
ENSG00000121895
ENSG00000163697
ENSG00000154277
ENSG00000064042
ENSG00000248283
ENSG00000251501
ENSG00000251350
ENSG00000242431
ENSG00000202014
ENSG00000248256
ENSG00000237961
ENSG00000251630
ENSG00000250473
ENSG00000163069
ENSG00000242670
ENSG00000109255
ENSG00000128040
ENSG00000163453
ENSG00000272304
ENSG00000250656
ENSG00000162840
ENSG00000087128
ENSG00000135226
ENSG00000109193
ENSG00000132465
ENSG00000080493
ENSG00000169435
ENSG00000169429
ENSG00000163734
ENSG00000251017
ENSG00000124882
ENSG00000109321
ENSG00000174808
ENSG00000138769
ENSG00000245928
ENSG00000138755
ENSG00000169245
ENSG00000169248
ENSG00000263445
ENSG00000186212
ENSG00000156234
ENSG00000138759
ENSG00000138772
ENSG00000242175
ENSG00000163297
ENSG00000236530
ENSG00000138675
ENSG00000273156
ENSG00000145284
ENSG00000199530
ENSG00000250677
ENSG00000163625
ENSG00000180769
ENSG00000138639
ENSG00000243312
ENSG00000250202
ENSG00000272856
ENSG00000249973
ENSG00000029559
ENSG00000152595
ENSG00000118785
ENSG00000145335
ENSG00000138722
ENSG00000182168
ENSG00000236764
ENSG00000265213
ENSG00000172955
ENSG00000221265
ENSG00000252739
ENSG00000245384
ENSG00000250670
ENSG00000248373
ENSG00000251259
ENSG00000236699
ENSG00000251175
ENSG00000250740
ENSG00000164023
ENSG00000138795
ENSG00000205403
ENSG00000243280
ENSG00000251441
ENSG00000223225
ENSG00000145384
ENSG00000249244
ENSG00000223208
ENSG00000250219
ENSG00000050730
ENSG00000138741
ENSG00000138685
ENSG00000250322
ENSG00000196159
ENSG00000261668
ENSG00000189184
ENSG00000240723
ENSG00000276396
ENSG00000200520
ENSG00000153132
ENSG00000273472
ENSG00000109452
ENSG00000248890
ENSG00000164161
ENSG00000251687
ENSG00000260303
ENSG00000251254
ENSG00000240014
ENSG00000251455
ENSG00000249184
ENSG00000251377
ENSG00000270302
ENSG00000264678
ENSG00000109654
ENSG00000145428
ENSG00000280241
ENSG00000250910
ENSG00000164114
ENSG00000256394
ENSG00000151790
ENSG00000145431
ENSG00000164124
ENSG00000251429
ENSG00000250027
ENSG00000137628
ENSG00000154447
ENSG00000164120
ENSG00000145451
ENSG00000168594
ENSG00000248980
ENSG00000150630
ENSG00000250993
ENSG00000151718
ENSG00000272744
ENSG00000205129
ENSG00000083857
ENSG00000248370
ENSG00000242169
ENSG00000271307
ENSG00000224807
ENSG00000249430
ENSG00000199540
ENSG00000261434
ENSG00000247872
ENSG00000113504
ENSG00000113430
ENSG00000248597
ENSG00000078295
ENSG00000112902
ENSG00000248537
ENSG00000249807
ENSG00000164237
ENSG00000248791
ENSG00000154153
ENSG00000145555
ENSG00000176788
ENSG00000249557
ENSG00000206682
ENSG00000224282
ENSG00000199731
ENSG00000207956
ENSG00000113389
ENSG00000279995
ENSG00000039560
ENSG00000197603
ENSG00000251880
ENSG00000222743
ENSG00000113594
ENSG00000249089
ENSG00000153071
ENSG00000212567
ENSG00000151882
ENSG00000213949
ENSG00000134363
ENSG00000238508
ENSG00000217791
ENSG00000279638
ENSG00000164283
ENSG00000234553
ENSG00000145632
ENSG00000250148
ENSG00000164181
ENSG00000277348
ENSG00000186105
ENSG00000248185
ENSG00000229666
ENSG00000134061
ENSG00000213830
ENSG00000197822
ENSG00000250138
ENSG00000253536
ENSG00000244061
ENSG00000251108
ENSG00000157111
ENSG00000214944
ENSG00000207336
ENSG00000251107
ENSG00000181104
ENSG00000206592
ENSG00000227087
ENSG00000242706
ENSG00000189127
ENSG00000248967
ENSG00000244630
ENSG00000251374
ENSG00000038427
ENSG00000207452
ENSG00000248323
ENSG00000213730
ENSG00000237187
ENSG00000232578
ENSG00000153347
ENSG00000225165
ENSG00000178015
ENSG00000272021
ENSG00000250551
ENSG00000175426
ENSG00000249180
ENSG00000221263
ENSG00000112874
ENSG00000251574
ENSG00000248827
ENSG00000272523
ENSG00000176857
ENSG00000271849
ENSG00000249068
ENSG00000232633
ENSG00000250197
ENSG00000248445
ENSG00000248979
ENSG00000206786
ENSG00000275541
ENSG00000213661
ENSG00000263432
ENSG00000168938
ENSG00000145794
ENSG00000250329
ENSG00000138829
ENSG00000279584
ENSG00000164400
ENSG00000072682
ENSG00000197208
ENSG00000202533
ENSG00000249478
ENSG00000243648
ENSG00000201298
ENSG00000270892
ENSG00000244921
ENSG00000249119
ENSG00000247627
ENSG00000249192
ENSG00000145832
ENSG00000120708
ENSG00000069018
ENSG00000250284
ENSG00000249851
ENSG00000253404
ENSG00000184584
ENSG00000158458
ENSG00000113070
ENSG00000200051
ENSG00000202515
ENSG00000120328
ENSG00000120329
ENSG00000081853
ENSG00000254245
ENSG00000262576
ENSG00000253485
ENSG00000253305
ENSG00000253873
ENSG00000240184
ENSG00000156453
ENSG00000281881
ENSG00000183775
ENSG00000250842
ENSG00000173261
ENSG00000173250
ENSG00000156475
ENSG00000133710
ENSG00000214510
ENSG00000204909
ENSG00000164270
ENSG00000199047
ENSG00000241907
ENSG00000182578
ENSG00000070808
ENSG00000183876
ENSG00000256235
ENSG00000237693
ENSG00000113140
ENSG00000221430
ENSG00000274472
ENSG00000170624
ENSG00000145850
ENSG00000113263
ENSG00000039600
ENSG00000164330
ENSG00000113302
ENSG00000170214
ENSG00000248626
ENSG00000135083
ENSG00000118322
ENSG00000184347
ENSG00000253269
ENSG00000250274
ENSG00000204764
ENSG00000156427
ENSG00000253218
ENSG00000113739
ENSG00000253428
ENSG00000170091
ENSG00000253447
ENSG00000145920
ENSG00000250820
ENSG00000251623
ENSG00000170085
ENSG00000113763
ENSG00000113758
ENSG00000249849
ENSG00000214351
ENSG00000198939
ENSG00000177932
ENSG00000087116
ENSG00000278965
ENSG00000253908
ENSG00000248367
ENSG00000131459
ENSG00000248473
ENSG00000250222
ENSG00000271911
ENSG00000054598
ENSG00000230438
ENSG00000170542
ENSG00000124570
ENSG00000137267
ENSG00000168994
ENSG00000218472
ENSG00000219607
ENSG00000096696
ENSG00000230939
ENSG00000217181
ENSG00000207419
ENSG00000180537
ENSG00000220868
ENSG00000112149
ENSG00000230631
ENSG00000229646
ENSG00000234261
ENSG00000271888
ENSG00000201519
ENSG00000214027
ENSG00000217078
ENSG00000137177
ENSG00000124795
ENSG00000217414
ENSG00000137393
ENSG00000228412
ENSG00000172201
ENSG00000227803
ENSG00000252949
ENSG00000224707
ENSG00000111913
ENSG00000164508
ENSG00000276410
ENSG00000278272
ENSG00000187475
ENSG00000222800
ENSG00000265565
ENSG00000280950
ENSG00000217646
ENSG00000184357
ENSG00000168126
ENSG00000272009
ENSG00000219392
ENSG00000216901
ENSG00000263426
ENSG00000237988
ENSG00000213886
ENSG00000204681
ENSG00000204655
ENSG00000204644
ENSG00000261548
ENSG00000204625
ENSG00000204616
ENSG00000270604
ENSG00000230449
ENSG00000201988
ENSG00000272273
ENSG00000214894
ENSG00000261272
ENSG00000228789
ENSG00000204540
ENSG00000204528
ENSG00000201680
ENSG00000226979
ENSG00000232810
ENSG00000204482
ENSG00000274494
ENSG00000204420
ENSG00000237080
ENSG00000166278
ENSG00000224389
ENSG00000278512
ENSG00000204287
ENSG00000198502
ENSG00000229391
ENSG00000196126
ENSG00000196735
ENSG00000237541
ENSG00000232629
ENSG00000250264
ENSG00000242574
ENSG00000231389
ENSG00000223865
ENSG00000272217
ENSG00000249346
ENSG00000270800
ENSG00000212579
ENSG00000265527
ENSG00000157343
ENSG00000197753
ENSG00000281304
ENSG00000180316
ENSG00000189325
ENSG00000010030
ENSG00000240733
ENSG00000172738
ENSG00000217227
ENSG00000146122
ENSG00000124731
ENSG00000234753
ENSG00000146215
ENSG00000181577
ENSG00000276156
ENSG00000060303
ENSG00000170927
ENSG00000243236
ENSG00000170899
ENSG00000124743
ENSG00000124749
ENSG00000218617
ENSG00000218048
ENSG00000271967
ENSG00000233237
ENSG00000232422
ENSG00000231652
ENSG00000156535
ENSG00000111799
ENSG00000223169
ENSG00000201464
ENSG00000279022
ENSG00000112773
ENSG00000226453
ENSG00000065609
ENSG00000226309
ENSG00000112837
ENSG00000135318
ENSG00000217334
ENSG00000272514
ENSG00000206715
ENSG00000118432
ENSG00000146276
ENSG00000239316
ENSG00000226455
ENSG00000235099
ENSG00000184486
ENSG00000112238
ENSG00000112276
ENSG00000219088
ENSG00000146285
ENSG00000232778
ENSG00000279498
ENSG00000219700
ENSG00000112761
ENSG00000230943
ENSG00000277443
ENSG00000227502
ENSG00000249853
ENSG00000111817
ENSG00000188820
ENSG00000173626
ENSG00000178033
ENSG00000111834
ENSG00000219703
ENSG00000218233
ENSG00000216809
ENSG00000152661
ENSG00000240606
ENSG00000232362
ENSG00000186439
ENSG00000146373
ENSG00000222445
ENSG00000227945
ENSG00000226149
ENSG00000164484
ENSG00000118523
ENSG00000112299
ENSG00000093134
ENSG00000112319
ENSG00000118515
ENSG00000236700
ENSG00000240056
ENSG00000234084
ENSG00000231028
ENSG00000171408
ENSG00000237596
ENSG00000272189
ENSG00000118503
ENSG00000226571
ENSG00000238099
ENSG00000217684
ENSG00000273631
ENSG00000112414
ENSG00000223203
ENSG00000217195
ENSG00000118508
ENSG00000111961
ENSG00000111962
ENSG00000236591
ENSG00000207292
ENSG00000120256
ENSG00000268592
ENSG00000120278
ENSG00000131016
ENSG00000120262
ENSG00000153721
ENSG00000264814
ENSG00000238963
ENSG00000271040
ENSG00000175048
ENSG00000130340
ENSG00000270419
ENSG00000230627
ENSG00000176381
ENSG00000071242
ENSG00000146521
ENSG00000153303
ENSG00000226445
ENSG00000186340
ENSG00000229214
ENSG00000225532
ENSG00000242474
ENSG00000197461
ENSG00000225146
ENSG00000164850
ENSG00000164877
ENSG00000225968
ENSG00000236081
ENSG00000106003
ENSG00000157927
ENSG00000164638
ENSG00000234432
ENSG00000273084
ENSG00000075618
ENSG00000201990
ENSG00000008256
ENSG00000198580
ENSG00000244167
ENSG00000234718
ENSG00000229970
ENSG00000122584
ENSG00000235828
ENSG00000106541
ENSG00000106546
ENSG00000048052
ENSG00000226522
ENSG00000122691
ENSG00000136244
ENSG00000136235
ENSG00000200847
ENSG00000271330
ENSG00000239622
ENSG00000225792
ENSG00000214870
ENSG00000233429
ENSG00000105996
ENSG00000253293
ENSG00000005073
ENSG00000146592
ENSG00000235669
ENSG00000212024
ENSG00000136193
ENSG00000276574
ENSG00000264520
ENSG00000226874
ENSG00000106125
ENSG00000106341
ENSG00000227481
ENSG00000187258
ENSG00000235379
ENSG00000221156
ENSG00000122547
ENSG00000187037
ENSG00000225314
ENSG00000086288
ENSG00000211695
ENSG00000211697
ENSG00000273444
ENSG00000175600
ENSG00000122641
ENSG00000106571
ENSG00000002746
ENSG00000106633
ENSG00000122679
ENSG00000225537
ENSG00000146674
ENSG00000229459
ENSG00000179869
ENSG00000106070
ENSG00000146648
ENSG00000223475
ENSG00000224155
ENSG00000182111
ENSG00000228660
ENSG00000223558
ENSG00000236976
ENSG00000232727
ENSG00000223974
ENSG00000224669
ENSG00000234338
ENSG00000164669
ENSG00000282381
ENSG00000206785
ENSG00000169902
ENSG00000222364
ENSG00000179342
ENSG00000275878
ENSG00000185274
ENSG00000266569
ENSG00000146755
ENSG00000009950
ENSG00000232415
ENSG00000006704
ENSG00000277127
ENSG00000227038
ENSG00000224273
ENSG00000243566
ENSG00000185040
ENSG00000225703
ENSG00000127955
ENSG00000135218
ENSG00000233491
ENSG00000019991
ENSG00000153956
ENSG00000198822
ENSG00000005471
ENSG00000085563
ENSG00000270812
ENSG00000223969
ENSG00000200769
ENSG00000278819
ENSG00000188175
ENSG00000127920
ENSG00000158528
ENSG00000005421
ENSG00000273138
ENSG00000226744
ENSG00000237818
ENSG00000238228
ENSG00000266318
ENSG00000248919
ENSG00000021461
ENSG00000160862
ENSG00000207757
ENSG00000235077
ENSG00000197093
ENSG00000185955
ENSG00000205307
ENSG00000106333
ENSG00000106327
ENSG00000196411
ENSG00000087077
ENSG00000087085
ENSG00000106366
ENSG00000264425
ENSG00000232445
ENSG00000238324
ENSG00000128606
ENSG00000226869
ENSG00000226624
ENSG00000128536
ENSG00000228742
ENSG00000250474
ENSG00000225647
ENSG00000227948
ENSG00000222346
ENSG00000236580
ENSG00000282859
ENSG00000105976
ENSG00000213050
ENSG00000077063
ENSG00000106013
ENSG00000184408
ENSG00000213310
ENSG00000226636
ENSG00000230316
ENSG00000241345
ENSG00000241324
ENSG00000275356
ENSG00000226770
ENSG00000106328
ENSG00000128591
ENSG00000128602
ENSG00000128578
ENSG00000199846
ENSG00000158516
ENSG00000091704
ENSG00000272701
ENSG00000270823
ENSG00000232716
ENSG00000233559
ENSG00000221866
ENSG00000238844
ENSG00000223718
ENSG00000181072
ENSG00000146858
ENSG00000239254
ENSG00000271537
ENSG00000257335
ENSG00000211721
ENSG00000253409
ENSG00000211724
ENSG00000211747
ENSG00000106123
ENSG00000165125
ENSG00000252523
ENSG00000271321
ENSG00000174469
ENSG00000239468
ENSG00000197558
ENSG00000273419
ENSG00000204934
ENSG00000279536
ENSG00000273011
ENSG00000242258
ENSG00000171115
ENSG00000179144
ENSG00000133561
ENSG00000106565
ENSG00000002933
ENSG00000002726
ENSG00000239911
ENSG00000146910
ENSG00000155093
ENSG00000106018
ENSG00000225661
ENSG00000205755
ENSG00000006756
ENSG00000234449
ENSG00000279682
ENSG00000011201
ENSG00000215319
ENSG00000047648
ENSG00000196664
ENSG00000231066
ENSG00000165192
ENSG00000102010
ENSG00000214322
ENSG00000047634
ENSG00000177324
ENSG00000102098
ENSG00000184368
ENSG00000202272
ENSG00000225071
ENSG00000004848
ENSG00000242021
ENSG00000232368
ENSG00000229331
ENSG00000147027
ENSG00000233921
ENSG00000147041
ENSG00000101955
ENSG00000238222
ENSG00000232801
ENSG00000237931
ENSG00000229822
ENSG00000251807
ENSG00000237206
ENSG00000214019
ENSG00000215035
ENSG00000229563
ENSG00000231725
ENSG00000189369
ENSG00000179222
ENSG00000235224
ENSG00000221716
ENSG00000227486
ENSG00000102349
ENSG00000231765
ENSG00000165591
ENSG00000231831
ENSG00000230823
ENSG00000226010
ENSG00000217835
ENSG00000089472
ENSG00000206747
ENSG00000147160
ENSG00000120500
ENSG00000227536
ENSG00000147168
ENSG00000275975
ENSG00000196933
ENSG00000067177
ENSG00000186462
ENSG00000223650
ENSG00000232928
ENSG00000202566
ENSG00000212027
ENSG00000207820
ENSG00000230665
ENSG00000213695
ENSG00000147100
ENSG00000050030
ENSG00000078589
ENSG00000147138
ENSG00000078596
ENSG00000264374
ENSG00000184788
ENSG00000271209
ENSG00000223260
ENSG00000204086
ENSG00000213704
ENSG00000238116
ENSG00000182489
ENSG00000182574
ENSG00000174225
ENSG00000196440
ENSG00000126947
ENSG00000184867
ENSG00000176318
ENSG00000158301
ENSG00000237300
ENSG00000228316
ENSG00000234886
ENSG00000133169
ENSG00000102409
ENSG00000185222
ENSG00000166681
ENSG00000196507
ENSG00000179363
ENSG00000133138
ENSG00000080561
ENSG00000101842
ENSG00000188153
ENSG00000233874
ENSG00000281776
ENSG00000243978
ENSG00000236189
ENSG00000182508
ENSG00000130224
ENSG00000131724
ENSG00000203650
ENSG00000279601
ENSG00000278244
ENSG00000282933
ENSG00000258545
ENSG00000101883
ENSG00000131721
ENSG00000232042
ENSG00000009694
ENSG00000102038
ENSG00000171004
ENSG00000208005
ENSG00000184785
ENSG00000178947
ENSG00000230162
ENSG00000230079
ENSG00000129675
ENSG00000252719
ENSG00000182195
ENSG00000179542
ENSG00000185985
ENSG00000268066
ENSG00000176970
ENSG00000268902
ENSG00000198930
ENSG00000268916
ENSG00000182492
ENSG00000237793
ENSG00000067840
ENSG00000231830
ENSG00000206948
ENSG00000230491
ENSG00000255464
ENSG00000273402
ENSG00000279852
ENSG00000180190
ENSG00000176595
ENSG00000253853
ENSG00000147324
ENSG00000270076
ENSG00000255144
ENSG00000249889
ENSG00000255495
ENSG00000250794
ENSG00000164741
ENSG00000164743
ENSG00000104723
ENSG00000253184
ENSG00000155970
ENSG00000003989
ENSG00000253944
ENSG00000253671
ENSG00000201157
ENSG00000270255
ENSG00000168453
ENSG00000177725
ENSG00000168490
ENSG00000167034
ENSG00000253891
ENSG00000134028
ENSG00000277586
ENSG00000147459
ENSG00000221818
ENSG00000120907
ENSG00000253813
ENSG00000202242
ENSG00000189233
ENSG00000253690
ENSG00000239198
ENSG00000251191
ENSG00000253490
ENSG00000254013
ENSG00000272375
ENSG00000229211
ENSG00000157168
ENSG00000133878
ENSG00000254898
ENSG00000077782
ENSG00000131203
ENSG00000188676
ENSG00000176907
ENSG00000254143
ENSG00000272479
ENSG00000104371
ENSG00000254131
ENSG00000251354
ENSG00000221869
ENSG00000207450
ENSG00000211562
ENSG00000019549
ENSG00000082556
ENSG00000251835
ENSG00000253301
ENSG00000215117
ENSG00000169122
ENSG00000240915
ENSG00000253121
ENSG00000253223
ENSG00000266491
ENSG00000104321
ENSG00000164764
ENSG00000254105
ENSG00000121005
ENSG00000253712
ENSG00000104432
ENSG00000254352
ENSG00000240540
ENSG00000164683
ENSG00000249328
ENSG00000276418
ENSG00000205189
ENSG00000254162
ENSG00000260317
ENSG00000253516
ENSG00000076641
ENSG00000253214
ENSG00000254027
ENSG00000104267
ENSG00000253500
ENSG00000271156
ENSG00000253394
ENSG00000253250
ENSG00000253197
ENSG00000246662
ENSG00000079112
ENSG00000164949
ENSG00000261437
ENSG00000175305
ENSG00000272509
ENSG00000281115
ENSG00000156466
ENSG00000169439
ENSG00000104341
ENSG00000243504
ENSG00000237704
ENSG00000225017
ENSG00000243254
ENSG00000235683
ENSG00000253842
ENSG00000253666
ENSG00000104490
ENSG00000253328
ENSG00000164932
ENSG00000254041
ENSG00000254615
ENSG00000154188
ENSG00000174417
ENSG00000136999
ENSG00000136960
ENSG00000187955
ENSG00000250290
ENSG00000222607
ENSG00000252297
ENSG00000255491
ENSG00000253513
ENSG00000253651
ENSG00000254227
ENSG00000212993
ENSG00000136997
ENSG00000207110
ENSG00000253043
ENSG00000132297
ENSG00000184156
ENSG00000129295
ENSG00000253248
ENSG00000254258
ENSG00000253574
ENSG00000282164
ENSG00000105339
ENSG00000261655
ENSG00000204882
ENSG00000244998
ENSG00000184489
ENSG00000181790
ENSG00000198576
ENSG00000253741
ENSG00000247317
ENSG00000176956
ENSG00000254389
ENSG00000182759
ENSG00000181097
ENSG00000265660
ENSG00000261150
ENSG00000179698
ENSG00000264721
ENSG00000261587
ENSG00000147799
ENSG00000255164
ENSG00000228115
ENSG00000236594
ENSG00000107249
ENSG00000230001
ENSG00000106688
ENSG00000233186
ENSG00000236567
ENSG00000232946
[truncated: 2,084 more rows]

## Sheet: RNA-seq Discordant Annotation
Source	Term	ID	FDR	Term Size	Intersection Size
KEGG	Cytokine-cytokine receptor interaction	KEGG:04060	1.99057e-12	293	75
KEGG	Viral protein interaction with cytokine and cytokine receptor	KEGG:04061	2.90544e-08	98	33
KEGG	Hematopoietic cell lineage	KEGG:04640	2.47608e-07	95	31
KEGG	Cell adhesion molecules	KEGG:04514	5.60695e-06	153	39
KEGG	Calcium signaling pathway	KEGG:04020	1.04459e-05	239	52
KEGG	Rheumatoid arthritis	KEGG:05323	1.18385e-05	88	27
KEGG	Malaria	KEGG:05144	1.55837e-05	49	19
KEGG	Complement and coagulation cascades	KEGG:04610	0.000110672	86	25
KEGG	Intestinal immune network for IgA production	KEGG:04672	0.000424087	44	16
KEGG	Staphylococcus aureus infection	KEGG:05150	0.000509553	87	24
KEGG	Pertussis	KEGG:05133	0.000540523	76	22
KEGG	Inflammatory bowel disease	KEGG:05321	0.000973567	62	19
KEGG	Pathways in cancer	KEGG:05200	0.00143581	529	85
KEGG	Hippo signaling pathway	KEGG:04390	0.00207986	157	34
KEGG	African trypanosomiasis	KEGG:05143	0.00387452	36	13
KEGG	Asthma	KEGG:05310	0.00431957	27	11
KEGG	Chemokine signaling pathway	KEGG:04062	0.00453889	190	38
KEGG	Leishmaniasis	KEGG:05140	0.00995272	72	19
KEGG	Allograft rejection	KEGG:05330	0.010166	34	12
KEGG	Type I diabetes mellitus	KEGG:04940	0.0136831	40	13
KEGG	PI3K-Akt signaling pathway	KEGG:04151	0.0203492	353	58
KEGG	ECM-receptor interaction	KEGG:04512	0.0205718	88	21
KEGG	Adrenergic signaling in cardiomyocytes	KEGG:04261	0.0206799	154	31
KEGG	Chagas disease	KEGG:05142	0.0217484	101	23
KEGG	Graft-versus-host disease	KEGG:05332	0.0257148	37	12
KEGG	TGF-beta signaling pathway	KEGG:04350	0.0318317	97	22
REAC	Extracellular matrix organization	REAC:R-HSA-1474244	6.85e-14	297	78
REAC	Interleukin-4 and Interleukin-13 signaling	REAC:R-HSA-6785807	5.23116e-06	110	32
REAC	Signaling by GPCR	REAC:R-HSA-372790	7.83942e-06	696	114
REAC	Chemokine receptors bind chemokines	REAC:R-HSA-380108	2.00891e-05	57	21
REAC	GPCR ligand binding	REAC:R-HSA-500792	2.21209e-05	459	82
REAC	Interleukin-10 signaling	REAC:R-HSA-6783783	4.34078e-05	45	18
REAC	Cytokine Signaling in Immune system	REAC:R-HSA-1280215	6.13537e-05	714	113
REAC	GPCR downstream signalling	REAC:R-HSA-388396	9.4216e-05	623	101
REAC	Collagen formation	REAC:R-HSA-1474290	0.000115539	89	26
REAC	Degradation of the extracellular matrix	REAC:R-HSA-1474228	0.000234697	140	34
REAC	ECM proteoglycans	REAC:R-HSA-3000178	0.000912276	75	22
REAC	Defective B3GALTL causes PpS	REAC:R-HSA-5083635	0.00122035	35	14
REAC	Assembly of collagen fibrils and other multimeric structures	REAC:R-HSA-2022090	0.00130513	60	19
REAC	Class A/1 (Rhodopsin-like receptors)	REAC:R-HSA-373076	0.00147637	328	59
REAC	O-glycosylation of TSR domain-containing proteins	REAC:R-HSA-5173214	0.00181793	36	14
REAC	Peptide ligand-binding receptors	REAC:R-HSA-375276	0.00246792	195	40
REAC	Collagen degradation	REAC:R-HSA-1442490	0.00380362	64	19
REAC	Signal Transduction	REAC:R-HSA-162582	0.00553724	2535	306
REAC	Muscle contraction	REAC:R-HSA-397014	0.00681533	203	40
REAC	Integrin cell surface interactions	REAC:R-HSA-216083	0.00700075	84	22
REAC	Dermatan sulfate biosynthesis	REAC:R-HSA-2022923	0.0107557	11	7
REAC	Interferon gamma signaling	REAC:R-HSA-877300	0.0127567	87	22
REAC	Signaling by Interleukins	REAC:R-HSA-449147	0.0136998	471	74
REAC	Non-integrin membrane-ECM interactions	REAC:R-HSA-3000171	0.0138261	58	17
REAC	G alpha (q) signalling events	REAC:R-HSA-416476	0.0195064	212	40
REAC	Netrin-1 signaling	REAC:R-HSA-373752	0.0234098	49	15
REAC	Collagen biosynthesis and modifying enzymes	REAC:R-HSA-1650814	0.0293178	67	18
REAC	Phosphorylation of CD3 and TCR zeta chains	REAC:R-HSA-202427	0.0353286	25	10
FDR values originate from hypergeometric tests (Reimand et al. Nucleic Acids Res 2007;35(Web Server Issue):W193-200).
