# Supplementary material for: Bone marrow stromal cells induce chromatin remodeling in multiple myeloma cells leading to transcriptional changes
Source: Nat Commun. 2024 May 16;15:4139. doi: 10.1038/s41467-024-47793-5 (PMC11098817; doi:10.1038/s41467-024-47793-5)
Supplement: Supplementary file 6 — Supplementary Data 3 [file 41467_2024_47793_MOESM6_ESM.xlsx]

## Sheet: Target Gene Annotation
source	term	id	fdr	term_size	query_size	intersection_size	gene_intersections
GO:MF	protein binding	GO:0005515	3.03271e-19	14767	4379	3683	AAGAB,AAK1,AARSD1,AASDHPPT,AASS,ABCA1,ABCA12,ABCB9,ABCC2,ABCC4,ABCC9,ABCG1,ABCG2,ABHD17A,ABHD17C,ABHD5,ABI1,ABI2,ABL1,ABLIM1,ABRA,ABTB1,ACAD9,ACKR3,ACO1,ACOX2,ACSL3,ACSL5,ACSS3,ACTA1,ACTB,ACTBL2,ACTL6A,ACTL7B,ACTL8,ACTN1,ACTN4,ACTR2,ACTR3,ACTR6,ACVR1,ACVR1C,ACVR2A,ACYP2,ADA,ADAM10,ADAM12,ADAM17,ADAM22,ADAM28,ADAM32,ADAM8,ADAR,ADCY1,ADCY2,ADCY8,ADD1,ADGB,ADGRA3,ADGRB2,ADGRB3,ADGRD1,ADGRG6,ADGRV1,A…
GO:MF	molecular function regulator	GO:0098772	2.68744e-12	2363	4379	707	AASS,ABCC9,ABI1,ABL1,ACTL6A,ACTN1,ACTN4,ADGRB3,ADGRV1,ADM,ADPRH,ADRM1,AFAP1L2,AGAP1,AGFG1,AGFG2,AGTR2,AKAP11,AKAP13,AKIRIN2,ALOX5AP,ALS2,ALS2CL,AMELX,ANGPT4,ANGPTL4,ANXA1,ANXA5,ANXA9,APOA1,ARAP1,ARAP3,ARFGEF1,ARHGAP10,ARHGAP15,ARHGAP18,ARHGAP19,ARHGAP20,ARHGAP21,ARHGAP22,ARHGAP23,ARHGAP24,ARHGAP25,ARHGAP26,ARHGAP27,ARHGAP32,ARHGAP39,ARHGAP40,ARHGAP42,ARHGAP5,ARHGAP6,ARHGEF10,ARHGEF10L,ARHGEF16,AR…
GO:MF	enzyme binding	GO:0019899	2.28381e-10	2074	4379	620	ABCA1,ABI2,ABL1,ACSL3,ACTB,ACTBL2,ACVR1,ADAM10,ADCY2,ADCY8,ADPRH,ADRA2A,ADRM1,AGO2,AKAP11,AKAP12,AKAP13,AKIRIN2,ALOX5AP,ALPI,ALS2,AMBRA1,ANAPC4,ANGPT2,ANGPT4,ANK1,ANKRD2,ANLN,ANXA9,AP3B1,APOA1,APOB,ARF6,ARHGAP6,ARHGEF16,ARPP19,ASB4,ATG3,ATP1A1,ATP1A4,ATP1B1,ATP2B4,ATP6V1G3,ATP9A,ATXN10,AVPR1B,BAG1,BANK1,BARD1,BCAR1,BCAR3,BCHE,BCL10,BCL11A,BCL2,BCL2L11,BCL2L14,BCOR,BDKRB2,BFAR,BICD1,BIRC7,BNIP3,BO…
GO:MF	nucleoside-triphosphatase regulator activity	GO:0060589	2.37644e-10	530	4379	197	ADGRB3,ADPRH,AGAP1,AGFG1,AGFG2,AKAP13,ALS2,ALS2CL,ARAP1,ARAP3,ARFGEF1,ARHGAP10,ARHGAP15,ARHGAP18,ARHGAP19,ARHGAP20,ARHGAP21,ARHGAP22,ARHGAP23,ARHGAP24,ARHGAP25,ARHGAP26,ARHGAP27,ARHGAP32,ARHGAP39,ARHGAP40,ARHGAP42,ARHGAP5,ARHGAP6,ARHGEF10,ARHGEF10L,ARHGEF16,ARHGEF19,ARHGEF26,ARHGEF28,ARHGEF33,ARHGEF37,ARHGEF38,ARHGEF4,ARHGEF6,ASAP1,ATP1B1,BAG1,BAG3,BCAR3,CCDC88A,CCDC88C,CHML,CHN1,CPEB2,CYTH1,DENN…
GO:MF	enzyme regulator activity	GO:0030234	2.24136e-09	1248	4379	395	ABI1,ADGRB3,ADGRV1,ADPRH,ADRM1,AFAP1L2,AGAP1,AGFG1,AGFG2,AKAP11,AKAP13,ALOX5AP,ALS2,ALS2CL,ANGPT4,ANGPTL4,ANXA1,ANXA5,ANXA9,APOA1,ARAP1,ARAP3,ARFGEF1,ARHGAP10,ARHGAP15,ARHGAP18,ARHGAP19,ARHGAP20,ARHGAP21,ARHGAP22,ARHGAP23,ARHGAP24,ARHGAP25,ARHGAP26,ARHGAP27,ARHGAP32,ARHGAP39,ARHGAP40,ARHGAP42,ARHGAP5,ARHGAP6,ARHGEF10,ARHGEF10L,ARHGEF16,ARHGEF19,ARHGEF26,ARHGEF28,ARHGEF33,ARHGEF37,ARHGEF38,ARHGEF4…
GO:MF	GTPase regulator activity	GO:0030695	8.42618e-09	487	4379	179	ADGRB3,ADPRH,AGAP1,AGFG1,AGFG2,AKAP13,ALS2,ALS2CL,ARAP1,ARAP3,ARFGEF1,ARHGAP10,ARHGAP15,ARHGAP18,ARHGAP19,ARHGAP20,ARHGAP21,ARHGAP22,ARHGAP23,ARHGAP24,ARHGAP25,ARHGAP26,ARHGAP27,ARHGAP32,ARHGAP39,ARHGAP40,ARHGAP42,ARHGAP5,ARHGAP6,ARHGEF10,ARHGEF10L,ARHGEF16,ARHGEF19,ARHGEF26,ARHGEF28,ARHGEF33,ARHGEF37,ARHGEF38,ARHGEF4,ARHGEF6,ASAP1,BCAR3,CCDC88A,CCDC88C,CHML,CHN1,CPEB2,CYTH1,DENND1A,DENND1B,DENND…
GO:MF	kinase binding	GO:0019900	1.54675e-07	752	4379	250	ABI2,ABL1,ACSL3,ACTB,ACTBL2,ACVR1,ADAM10,ADRA2A,ANGPT2,ANGPT4,ANKRD2,ARHGEF16,ATP1A1,ATP1A4,ATP1B1,ATP2B4,AVPR1B,BANK1,BARD1,BCAR1,BCAR3,BCL10,BCL11A,BCL2L11,BCL2L14,BICD1,BTG1,CADPS,CALM2,CAV1,CAV2,CAVIN2,CBLB,CBLC,CCDC88A,CCND2,CCNE1,CCNE2,CCNY,CCNYL1,CD226,CD247,CD28,CDC5L,CDH2,CDH5,CDKN1A,CDKN2A,CDKN2B,CDKN2C,CEBPB,CHIA,CIT,CTNNB1,CYLD,DACT1,DACT2,DLG1,DLG2,DLG3,DNM2,DOCK4,DSCAM,DUSP1,DUSP10,…
GO:MF	GTPase activator activity	GO:0005096	6.22463e-07	278	4379	110	ADGRB3,ADPRH,AGAP1,AGFG1,AGFG2,ALS2,ALS2CL,ARAP1,ARAP3,ARHGAP10,ARHGAP15,ARHGAP18,ARHGAP19,ARHGAP20,ARHGAP21,ARHGAP22,ARHGAP23,ARHGAP24,ARHGAP25,ARHGAP26,ARHGAP27,ARHGAP32,ARHGAP39,ARHGAP40,ARHGAP42,ARHGAP5,ARHGAP6,ARHGEF10L,ARHGEF19,ARHGEF6,ASAP1,CHML,CHN1,DEPDC1B,DLC1,DOCK1,DOCK2,DOCK4,ERRFI1,EVI5,FAM13A,FAM13B,GAPVD1,GARNL3,GIT2,IQGAP2,IQGAP3,JUN,MYO9A,OPHN1,PLCB1,PLEKHG6,PLXNB1,PREB,PREX1,PRE…
GO:MF	protein domain specific binding	GO:0019904	8.39468e-07	710	4379	235	ABCC2,ABI1,ABI2,ABL1,ACSL3,ACVR2A,ADAM10,ADAM12,ADAM17,AFAP1L2,ALX4,ANGEL1,ARHGAP27,ARHGAP5,ARHGAP6,ARHGEF16,ARHGEF4,ATP1A1,ATP2B2,ATP2B4,BAK1,BCAR1,BCL10,BCL2,BHLHE40,CACNG3,CACYBP,CADM1,CALM2,CAPN7,CARD11,CASP10,CASP4,CBLB,CBLC,CCDC6,CCDC88A,CCDC88C,CD2AP,CD40,CDC5L,CDKN2A,CFTR,CIT,CITED2,CRADD,CRIM1,CTNNB1,CTTNBP2,CUL3,CXADR,DAP,DDX6,DENND1A,DLC1,DLG1,DLG3,DNAJA1,DNAJC6,DNM2,DOCK1,DOCK3,DOCK4,…
GO:MF	binding	GO:0005488	1.95831e-06	17074	4379	4095	AAGAB,AAK1,AARSD1,AASDHPPT,AASS,ABCA1,ABCA12,ABCA4,ABCA8,ABCB6,ABCB9,ABCC11,ABCC2,ABCC4,ABCC9,ABCG1,ABCG2,ABHD17A,ABHD17C,ABHD2,ABHD5,ABI1,ABI2,ABL1,ABLIM1,ABRA,ABTB1,ACAD9,ACCSL,ACKR3,ACO1,ACOX2,ACOXL,ACSBG1,ACSL1,ACSL3,ACSL4,ACSL5,ACSS3,ACTA1,ACTB,ACTBL2,ACTG2,ACTL6A,ACTL7B,ACTL8,ACTN1,ACTN4,ACTR2,ACTR3,ACTR6,ACVR1,ACVR1C,ACVR2A,ACYP2,ADA,ADAM10,ADAM12,ADAM17,ADAM20,ADAM22,ADAM28,ADAM32,ADAM8,A…
GO:MF	protein kinase binding	GO:0019901	1.98703e-06	673	4379	223	ABL1,ACSL3,ACTB,ACTBL2,ACVR1,ADAM10,ADRA2A,ANGPT2,ANGPT4,ANKRD2,ARHGEF16,ATP1A1,ATP1B1,ATP2B4,AVPR1B,BANK1,BCAR1,BCL10,BCL11A,BCL2L11,BCL2L14,BICD1,CADPS,CALM2,CAV1,CAV2,CAVIN2,CBLB,CBLC,CCDC88A,CCND2,CCNE1,CCNE2,CCNY,CCNYL1,CD226,CD247,CD28,CDC5L,CDH2,CDH5,CDKN1A,CDKN2A,CDKN2B,CDKN2C,CIT,CTNNB1,CYLD,DACT1,DACT2,DLG1,DNM2,DOCK4,DSCAM,DUSP1,DUSP10,DUSP22,DUSP4,DUSP5,DUSP6,EEF1A1,EIF3A,EPHA1,EPHA4,…
GO:MF	enzyme activator activity	GO:0008047	2.67612e-06	540	4379	185	ABI1,ADGRB3,ADPRH,ADRM1,AFAP1L2,AGAP1,AGFG1,AGFG2,ALOX5AP,ALS2,ALS2CL,ANGPT4,APOA1,ARAP1,ARAP3,ARHGAP10,ARHGAP15,ARHGAP18,ARHGAP19,ARHGAP20,ARHGAP21,ARHGAP22,ARHGAP23,ARHGAP24,ARHGAP25,ARHGAP26,ARHGAP27,ARHGAP32,ARHGAP39,ARHGAP40,ARHGAP42,ARHGAP5,ARHGAP6,ARHGEF10L,ARHGEF19,ARHGEF6,ASAP1,ATP1B1,AZIN1,BCL10,BMP2,CALM2,CASP3,CAV1,CDKN1A,CFLAR,CHML,CHN1,CTSC,CYB5B,DAD1,DAOA,DEPDC1B,DLC1,DNAJA1,DNAJB6…
GO:MF	ion binding	GO:0043167	4.87198e-06	6057	4379	1574	AAK1,AARSD1,AASDHPPT,ABCA1,ABCA12,ABCA4,ABCA8,ABCB6,ABCB9,ABCC11,ABCC2,ABCC4,ABCC9,ABCG1,ABCG2,ABL1,ABLIM1,ACAD9,ACCSL,ACO1,ACOX2,ACOXL,ACSBG1,ACSL1,ACSL3,ACSL4,ACSL5,ACSS3,ACTA1,ACTB,ACTBL2,ACTG2,ACTN1,ACTN4,ACTR2,ACTR3,ACVR1,ACVR1C,ACVR2A,ADA,ADAM10,ADAM12,ADAM17,ADAM20,ADAM28,ADAM8,ADAMDEC1,ADAMTS16,ADAMTS17,ADAMTS2,ADAMTS20,ADAMTS9,ADAR,ADCY1,ADCY2,ADCY7,ADCY8,ADGRE1,ADGRV1,ADHFE1,ADI1,ADO,AD…
GO:MF	phospholipid binding	GO:0005543	1.92419e-05	454	4379	157	ABCA1,ABCG1,AGAP1,AMER3,ANXA1,ANXA13,ANXA5,ANXA6,ANXA8,ANXA9,APOA1,APOB,APPL2,ARAP1,ARAP3,ARHGAP26,ARHGAP32,ARL6,ASAP1,ATP8B1,AVIL,C2CD5,CAVIN2,CCDC88A,CD300LF,CLINT1,CLVS1,CLVS2,COL4A3BP,CPNE2,CPNE4,CPNE5,CPNE8,CPS1,DAPP1,DENND1A,DENND1B,DFNA5,DYSF,EEA1,FAM92A,FCHSD2,FGD2,FRMPD4,FZD7,GAP43,GAS6,GPR12,GRAMD1B,GRAMD2A,GRK5,GSDMD,GSN,HAVCR1,HIP1,HIP1R,HMGB1,IQGAP2,ITPR1,ITPR2,ITPR3,JAG1,JPH2,KCNJ1,…
GO:MF	transcription factor binding	GO:0008134	2.17858e-05	676	4379	219	ACTB,ACTN4,ADD1,AGTR2,ANKRD2,ARID1A,ARNT2,ARNTL,ASCL1,ATG7,ATOH8,BBS2,BCL10,BCL2,BCL3,BCOR,BHLHE40,BRD7,BUD31,C1D,CAND1,CAND2,CD34,CDC5L,CDKN2A,CEBPB,CEBPG,CENPF,CHD6,CIITA,CIT,CITED2,CNOT7,COMMD6,COMMD7,CREB1,CREG1,CRTC3,CTDP1,CTNNB1,CXXC5,DACT1,DACT2,DHX9,DLL1,DNAJA1,DNMT3A,DOT1L,EED,EPAS1,ERCC1,ERCC3,ESR1,ETS1,EYA2,EYA4,EZH2,FAF1,FHL2,FOSB,FOXA2,FOXC1,FOXO1,FOXP1,FOXP2,FRMD1,GATA4,GLI2,GPX3,GT…
GO:MF	lipid binding	GO:0008289	2.61098e-05	776	4379	246	ABCA1,ABCG1,ACOX2,ACOXL,AFM,AGAP1,ALOX5AP,AMER3,ANXA1,ANXA13,ANXA5,ANXA6,ANXA8,ANXA9,APOA1,APOB,APOL1,APOL3,APOL6,APPL2,ARAP1,ARAP3,ARHGAP26,ARHGAP32,ARL6,ASAP1,ATP1A1,ATP1A2,ATP8B1,AVIL,BPIFA2,BPIFB4,C2CD5,CADPS,CADPS2,CALB1,CAV1,CAVIN2,CCDC88A,CD300LF,CD55,CERKL,CLINT1,CLN8,CLVS1,CLVS2,COL4A3BP,CPNE2,CPNE4,CPNE5,CPNE8,CPS1,CYP26A1,CYP26B1,CYTH1,DAPP1,DBI,DENND1A,DENND1B,DFNA5,DGKB,DLC1,DYSF,EEA…
GO:MF	cation binding	GO:0043169	0.000101076	4351	4379	1146	AARSD1,AASDHPPT,ABCA1,ABL1,ABLIM1,ACO1,ACTN1,ACTN4,ACVR1,ACVR1C,ACVR2A,ADA,ADAM10,ADAM12,ADAM17,ADAM20,ADAM28,ADAM8,ADAMDEC1,ADAMTS16,ADAMTS17,ADAMTS2,ADAMTS20,ADAMTS9,ADAR,ADCY1,ADCY2,ADCY7,ADCY8,ADGRE1,ADGRV1,ADHFE1,ADI1,ADO,ADPRH,ADSS,AEBP2,AFM,AGAP1,AGBL3,AGFG1,AGFG2,AGO2,AKAP13,ALKBH3,ALPI,ALPL,ALPP,AMD1,AMPD3,AMZ1,AMZ2,ANGPT2,ANO6,ANTXR1,ANTXR2,ANXA1,ANXA13,ANXA5,ANXA6,ANXA8,ANXA9,AOAH,AOC1…
GO:MF	metal ion binding	GO:0046872	0.000118927	4260	4379	1123	AARSD1,AASDHPPT,ABL1,ABLIM1,ACO1,ACTN1,ACTN4,ACVR1,ACVR1C,ACVR2A,ADA,ADAM10,ADAM12,ADAM17,ADAM20,ADAM28,ADAM8,ADAMDEC1,ADAMTS16,ADAMTS17,ADAMTS2,ADAMTS20,ADAMTS9,ADAR,ADCY1,ADCY2,ADCY7,ADCY8,ADGRE1,ADGRV1,ADHFE1,ADI1,ADO,ADPRH,ADSS,AEBP2,AFM,AGAP1,AGBL3,AGFG1,AGFG2,AGO2,AKAP13,ALKBH3,ALPI,ALPL,ALPP,AMPD3,AMZ1,AMZ2,ANGPT2,ANO6,ANTXR1,ANTXR2,ANXA1,ANXA13,ANXA5,ANXA6,ANXA8,ANXA9,AOAH,AOC1,APIP,APLF,…
GO:MF	DNA-binding transcription factor binding	GO:0140297	0.000188885	391	4379	135	ACTB,ACTN4,ANKRD2,ARID1A,ARNT2,ARNTL,ASCL1,ATOH8,BBS2,BCL10,BCL2,BHLHE40,BUD31,C1D,CDKN2A,CEBPB,CIITA,CITED2,COMMD6,COMMD7,CREB1,CRTC3,CTDP1,CTNNB1,DACT1,DHX9,DLL1,DNAJA1,ESR1,FAF1,FHL2,FOXP1,FOXP2,FRMD1,GATA4,GTF2A1,GTF2H1,GTF2I,HDAC4,HDAC7,HDAC9,HES1,HEY2,HIF1A,HMGB1,ID2,JUN,KDM3A,KDM4C,KDM5D,KLF4,KLF5,LCOR,LDB2,LRIF1,MAD2L2,MDFIC,MED13,MED14,MED17,MEF2A,MEF2C,MEF2D,MIER1,MKKS,MTA3,MTDH,MYC,NCO…
GO:MF	catalytic activity, acting on a protein	GO:0140096	0.0002201	2332	4379	643	AAK1,ABHD12,ABHD17A,ABHD17C,ABHD5,ABL1,ACVR1,ACVR1C,ACVR2A,ADAM10,ADAM12,ADAM17,ADAM18,ADAM20,ADAM22,ADAM28,ADAM32,ADAM7,ADAM8,ADAMDEC1,ADAMTS16,ADAMTS17,ADAMTS2,ADAMTS20,ADAMTS9,ADAMTSL1,ADGB,AGBL3,AKAP13,ALPK1,ALPK2,ALPK3,AMZ1,AMZ2,ANAPC1,ANAPC4,ASB1,ASB2,ASB4,ASPH,ASPRV1,ATG10,ATG3,ATG4C,ATG7,ATP23,AVP,B4GALNT3,BARD1,BCOR,BFAR,BIRC2,BIRC3,BIRC7,BLK,BMPR1A,BMX,BRD1,BRPF3,C10ORF90,C1GALT1,CAMK1D…
GO:MF	phosphatidylinositol binding	GO:0035091	0.000233255	255	4379	95	AMER3,ANXA8,ANXA9,APPL2,ARAP1,ARAP3,ARHGAP32,ASAP1,AVIL,CCDC88A,CLVS1,CLVS2,COL4A3BP,DAPP1,DENND1A,DENND1B,DFNA5,EEA1,FCHSD2,FGD2,FRMPD4,FZD7,GAP43,GRAMD2A,GSDMD,GSN,HIP1,HIP1R,IQGAP2,ITPR1,ITPR2,ITPR3,JPH2,KCNJ1,KCNJ2,KCNQ1,KIF16B,LANCL2,MAPKAP1,MARK1,MREG,MTM1,MYO1B,MYO1E,MYO1G,OBSCN,OSBPL8,PARD3,PARD3B,PFN1,PHLDA3,PICALM,PIGU,PIK3C2A,PITPNC1,PITPNM2,PLA2G4A,PLCB1,PLD1,PLEKHA5,PLEKHF2,PXDC1,RAB…
GO:MF	potassium ion transmembrane transporter activity	GO:0015079	0.000274626	161	4379	66	ABCC9,ATP1A1,ATP1A2,ATP1A4,ATP1B1,ENSG00000284299,GRIK1,KCNA1,KCNA10,KCNA2,KCNA3,KCNA5,KCNAB1,KCNB2,KCNC4,KCND2,KCNE4,KCNE5,KCNF1,KCNG1,KCNG2,KCNH2,KCNH7,KCNH8,KCNIP1,KCNIP3,KCNJ1,KCNJ13,KCNJ16,KCNJ2,KCNJ3,KCNJ6,KCNK1,KCNK12,KCNK15,KCNK16,KCNK2,KCNK3,KCNK9,KCNMA1,KCNMB1,KCNMB2,KCNMB3,KCNMB4,KCNN2,KCNN3,KCNQ1,KCNQ3,KCNQ5,KCNS1,KCNT2,KCNU1,KCNV1,LRRC52,PKD2,SLC12A2,SLC12A3,SLC24A2,SLC24A3,SLC24A5,S…
GO:MF	phosphatase binding	GO:0019902	0.000408968	198	4379	77	ADCY8,AKAP11,ANAPC4,ANK1,AP3B1,ARPP19,ATP2B4,BCL2,BOD1,BOD1L1,CARHSP1,CDC5L,CDH2,CDH5,CEP192,CHCHD3,CNST,CSF1R,CTNNB1,CTSC,DLG1,DLG3,EIF2AK3,ELL,ENSG00000266826,FCRL3,FER,FOXO1,GHR,GRB2,GRIN3A,HMGCR,HSP90B1,IRS2,JAK1,KCNQ1,KIFAP3,LILRB4,MAGI2,MAPK1,MET,MYO16,NFATC2,PARD3,PDLIM4,PHACTR1,PHACTR3,PHACTR4,PIK3R1,PPARA,PPP1CC,PPP1R32,PPP1R3A,PPP1R3B,PPP1R3C,PPP1R3D,PTK2,PTPA,PTPN1,PXN,SBF2,SH2D4A,SH3R…
GO:MF	cell adhesion molecule binding	GO:0050839	0.000411197	546	4379	177	ABI1,ACTN1,ACTN4,ACVR1,ADAM10,ADAM17,ADAM22,ADAM8,ADD1,ANK3,ANLN,ANXA1,ARHGAP18,ARHGEF16,ASAP1,BAG3,BZW2,CAST,CCNB2,CD200,CD226,CD2AP,CD40LG,CD46,CD47,CDH1,CDH11,CDH18,CDH19,CDH2,CDH22,CDH26,CDH3,CDH4,CDH5,CDH8,CDH9,CGN,CLINT1,CNN3,COBLL1,COL16A1,COL3A1,COL5A1,CPE,CTNNA2,CTNNB1,CX3CL1,CXADR,CXCL12,DDX6,DLG1,DMP1,DOCK9,DSCAM,DSG2,DST,EDIL3,EFHD2,EGFL6,EIF2A,EIF5,ENO1,EPCAM,EPS15,ESM1,EXOC3,EZR,FAP…
GO:MF	guanyl-nucleotide exchange factor activity	GO:0005085	0.000720332	217	4379	82	AKAP13,ALS2,ARFGEF1,ARHGEF10,ARHGEF10L,ARHGEF16,ARHGEF19,ARHGEF26,ARHGEF28,ARHGEF33,ARHGEF37,ARHGEF38,ARHGEF4,ARHGEF6,BCAR3,CCDC88A,CCDC88C,CYTH1,DENND1A,DENND1B,DENND3,DNMBP,DOCK1,DOCK10,DOCK2,DOCK3,DOCK4,DOCK7,DOCK9,EGF,ELMO1,ENSG00000273217,EPS8,FARP2,FBXO8,FGD2,FGD5,GAPVD1,HERC1,IQSEC1,LAMTOR3,MADD,MCF2L2,MYCBP2,NGEF,NUCB2,OBSCN,PLCE1,PLEKHG1,PLEKHG4,PLEKHG5,PLEKHG6,PLEKHG7,PREB,PREX1,PREX2,P…
GO:MF	identical protein binding	GO:0042802	0.000855748	2067	4379	571	ABCB9,ABCG1,ABCG2,ABI2,ACOX2,ACTB,ACTN1,ACTN4,ACVR1,ACYP2,ADAM10,ADCY8,ADD1,ADRA1D,ADRA2A,AGTRAP,AHCYL1,AHI1,AIM2,AKIRIN2,ALCAM,ALDH1A3,ALDH5A1,ALOX5AP,ALS2,ALS2CL,AMD1,AMELX,ANGPTL4,ANKRD11,ANO2,ANXA1,ANXA6,AOC1,APCDD1,APIP,APOA1,APPL2,ASCL1,ASMT,ATF3,ATG7,ATXN1,ATXN10,B2M,BAK1,BANF2,BARD1,BBOX1,BCAT1,BCHE,BCL10,BCL11A,BCL2,BHLHE40,BIRC2,BLM,BLOC1S6,BMPR1A,BNIP3,C1QL3,CACYBP,CADM1,CADM3,CALHM1,C…
GO:MF	phosphatidylinositol bisphosphate binding	GO:1902936	0.00120838	104	4379	46	AMER3,ANXA8,ANXA9,ASAP1,AVIL,CLVS1,CLVS2,DFNA5,FRMPD4,FZD7,GRAMD2A,GSDMD,GSN,HIP1,HIP1R,JPH2,KCNJ1,KCNJ2,KCNQ1,KIF16B,MAPKAP1,MARK1,MYO1B,MYO1G,OBSCN,PARD3,PFN1,PHLDA3,PICALM,PLCB1,PLEKHA5,RAB35,RAG2,RLBP1,SDCBP,SESTD1,SH3PXD2A,SH3PXD2B,SNX14,SNX18,SVIL,SYT1,SYT7,SYT9,TTPAL,WIPI1
GO:MF	SH3 domain binding	GO:0017124	0.0013471	129	4379	54	ABI1,ABI2,ABL1,ADAM10,ADAM12,ADAM17,AFAP1L2,ARHGAP27,ARHGAP6,BCAR1,CBLB,CBLC,CCDC6,CD2AP,CIT,CTTNBP2,DENND1A,DNAJC6,DNM2,DOCK1,DOCK3,DOCK4,DTX1,ELMO1,ENAH,EPS15,ERRFI1,EVL,FMN1,GPX1,GRB2,HIP1R,ILK,KHDRBS1,KHDRBS3,OSTF1,PLSCR1,PRKN,PTPN6,PTTG1,PTTG2,QKI,RUFY1,SGIP1,SH3BP5,SHANK1,SHANK2,SIRPA,SKAP1,SOS1,TP53BP2,UVRAG,WIPF1,WIPF3
GO:MF	potassium channel activity	GO:0005267	0.00254825	125	4379	52	ABCC9,ENSG00000284299,GRIK1,KCNA1,KCNA10,KCNA2,KCNA3,KCNA5,KCNAB1,KCNB2,KCNC4,KCND2,KCNE4,KCNE5,KCNF1,KCNG1,KCNG2,KCNH2,KCNH7,KCNH8,KCNIP1,KCNIP3,KCNJ1,KCNJ13,KCNJ16,KCNJ2,KCNJ3,KCNJ6,KCNK1,KCNK12,KCNK15,KCNK16,KCNK2,KCNK3,KCNK9,KCNMA1,KCNMB1,KCNMB2,KCNMB3,KCNMB4,KCNN2,KCNN3,KCNQ1,KCNQ3,KCNQ5,KCNS1,KCNT2,KCNU1,KCNV1,LRRC52,PKD2,SNAP25
GO:MF	protein kinase activity	GO:0004672	0.00278077	587	4379	184	AAK1,ABL1,ACVR1,ACVR1C,ACVR2A,AKAP13,ALPK1,ALPK2,ALPK3,ATP23,AVP,BLK,BMPR1A,BMX,CAMK1D,CAMK1G,CAMK4,CASK,CCL2,CDC7,CDK1,CDK14,CDK17,CDK18,CDK6,CDKL1,CDKL3,CDKN1A,CIITA,CIT,CLK4,CRIM1,CSF1R,CSNK1A1,CSNK1E,CSNK1G3,CSNK2A3,DAPK2,DDR1,DYRK1A,DYRK2,EFEMP1,EIF2AK3,ENSG00000230626,ENSG00000258989,EPHA1,EPHA10,EPHA3,EPHA4,EPHA5,EPHA7,EPHB1,EPHB3,ERBB4,ERN1,FER,FGFR4,FYN,GRK5,GUCY2C,IGF1R,IGF2R,ILK,IRAK2,…
GO:MF	signaling receptor binding	GO:0005102	0.00324767	1672	4379	466	AAK1,ABCA1,ABCA12,ABCB9,ABL1,ACTN1,ACTN4,ADAM10,ADAM17,ADAM22,ADM,ADRA2A,AGTR1,AGTR2,ALCAM,AMELX,AMN,ANGPT2,ANGPT4,ANGPTL2,ANGPTL4,ANKS1B,ANXA1,APOA1,APOB,ARAP1,ARHGEF16,ARID1A,ARNT2,ARNTL,ARPP19,ARRDC3,ASXL3,AVP,BABAM2,BANK1,BDKRB2,BDNF,BICD1,BLK,BMP10,BMP2,BMP4,BMP6,BMP7,BTN3A2,BUD31,C1D,CACNG3,CADM1,CALM2,CASK,CASP3,CAV1,CBLB,CBLC,CCDC88A,CCDC88C,CCK,CCL2,CCL20,CCL22,CCL24,CCL25,CCL26,CD226,CD…
GO:MF	metal ion transmembrane transporter activity	GO:0046873	0.00327657	435	4379	142	ABCC9,ANXA6,ANXA9,ASIC1,ASIC2,ATP1A1,ATP1A2,ATP1A4,ATP1B1,ATP2B2,ATP2B4,ATP2C1,ATP7B,CACHD1,CACNA1A,CACNA1C,CACNA1E,CACNB2,CACNB4,CACNG3,CACNG6,CACNG8,CALHM1,CHRNA9,ENSG00000284299,GRIK1,GRIN2B,GRIN3A,HTR1B,ITPR1,ITPR2,ITPR3,KCNA1,KCNA10,KCNA2,KCNA3,KCNA5,KCNAB1,KCNB2,KCNC4,KCND2,KCNE4,KCNE5,KCNF1,KCNG1,KCNG2,KCNH2,KCNH7,KCNH8,KCNIP1,KCNIP3,KCNJ1,KCNJ13,KCNJ16,KCNJ2,KCNJ3,KCNJ6,KCNK1,KCNK12,KCNK1…
GO:MF	calcium ion binding	GO:0005509	0.00416763	721	4379	219	ACTN1,ACTN4,ADAM8,ADGRE1,ADGRV1,ANXA1,ANXA13,ANXA5,ANXA6,ANXA8,ANXA9,AOAH,AOC1,ASAH2,ASPH,ATP2B2,ATP2C1,C2CD5,CABP1,CACNA1E,CALB1,CALM2,CALML3,CALML5,CALML6,CALN1,CAPN12,CAPN8,CAPNS1,CBLB,CBLC,CCBE1,CD69,CD93,CDH1,CDH11,CDH18,CDH19,CDH2,CDH22,CDH26,CDH3,CDH4,CDH5,CDH8,CDH9,CETN3,CIB2,CLSTN1,CLSTN2,CPS1,CRACR2A,CRB1,CRB2,CUBN,DCHS2,DGKB,DLK1,DLL1,DMP1,DNAH7,DNER,DSC3,DSG2,DSG3,DST,DYSF,EDEM3,EDIL3…
GO:MF	DNA-binding transcription activator activity, RNA polymerase II-specific	GO:0001228	0.00645098	451	4379	145	AKIRIN2,AKNA,ALX4,ARNT2,ATF3,ATF6B,BACH1,BARHL2,BARX2,BATF,CDC5L,CEBPB,CEBPG,CREB1,CREB3L1,CSRNP3,DMRT1,DMRT2,EHF,ELF3,ELK3,EPAS1,ESR1,ESRRG,ETS1,ETV1,ETV4,ETV5,ETV6,FEZF2,FLI1,FOSB,FOSL2,FOXC1,FOXI1,FOXO1,GATA4,GLI2,GRHL1,GTF2I,HEYL,HIF1A,HLF,HNF4G,HOXB1,HOXC13,IRF1,IRF2,JUN,KLF10,KLF13,KLF4,KLF5,KLF6,KLF7,LHX2,LMX1A,MAF,MAFA,MAFB,MAFF,MDM4,MECOM,MEF2A,MEF2C,MEF2D,MEIS1,MEOX1,MITF,MYB,MYBL1,MYBL…
GO:MF	kinase activity	GO:0016301	0.00832978	796	4379	237	AAK1,ABL1,ACVR1,ACVR1C,ACVR2A,AGK,AK4,AK5,AKAP13,ALPK1,ALPK2,ALPK3,ATP23,AVP,BLK,BMPR1A,BMX,CALM2,CAMK1D,CAMK1G,CAMK4,CARD11,CASK,CCL2,CCNE1,CDC7,CDK1,CDK14,CDK17,CDK18,CDK6,CDKL1,CDKL3,CDKN1A,CDKN2A,CDKN2B,CDKN2C,CERKL,CIITA,CIT,CLK4,CMPK2,COL4A3BP,CRIM1,CSF1R,CSNK1A1,CSNK1E,CSNK1G3,CSNK2A3,DAPK2,DCK,DDR1,DGKB,DGKE,DGKK,DLG1,DLG2,DYRK1A,DYRK2,EFEMP1,EIF2AK3,ENSG00000230626,ENSG00000258989,EPHA1,…
GO:MF	phosphatidylinositol phosphate binding	GO:1901981	0.00850558	172	4379	65	AMER3,ANXA8,ANXA9,ARAP1,ARAP3,ARHGAP32,ASAP1,AVIL,CLVS1,CLVS2,COL4A3BP,DAPP1,DENND1A,DENND1B,DFNA5,FCHSD2,FGD2,FRMPD4,FZD7,GAP43,GRAMD2A,GSDMD,GSN,HIP1,HIP1R,IQGAP2,JPH2,KCNJ1,KCNJ2,KCNQ1,KIF16B,LANCL2,MAPKAP1,MARK1,MYO1B,MYO1G,OBSCN,OSBPL8,PARD3,PFN1,PHLDA3,PICALM,PLA2G4A,PLCB1,PLEKHA5,RAB35,RAG2,RLBP1,RUBCN,SAP30L,SDCBP,SESTD1,SH3PXD2A,SH3PXD2B,SNX11,SNX13,SNX14,SNX18,SNX27,SVIL,SYT1,SYT7,SYT9,…
GO:MF	protein homodimerization activity	GO:0042803	0.00901564	676	4379	205	ABCB9,ABCG1,ABCG2,ACOX2,ACTN1,ACTN4,ACVR1,ADAM10,ADCY8,ADD1,ADRA2A,ALDH1A3,ALS2,AOC1,APPL2,ASMT,ATF3,ATG7,B2M,BAK1,BARD1,BCL11A,BCL2,BHLHE40,BLM,BLOC1S6,BMPR1A,BNIP3,CACYBP,CADM1,CADM3,CAV2,CCDC88A,CEBPB,CENPF,CIB2,CPQ,CR2,CRYL1,CSF1R,CST7,CUBN,DCK,DGAT2,DPP4,DPYD,DUPD1,EEA1,ENO1,EPM2A,ERBB4,ERCC5,ERN1,ERP29,FAP,FBLN5,FBXO4,FIBIN,FICD,FLRT3,FMR1,FOXP2,GADD45A,GBP5,GCA,GCH1,GDNF,GHR,GLDC,GOLGA5,GR…
GO:MF	voltage-gated potassium channel activity	GO:0005249	0.00902009	89	4379	39	ABCC9,ENSG00000284299,KCNA1,KCNA10,KCNA2,KCNA3,KCNA5,KCNAB1,KCNB2,KCNC4,KCND2,KCNE4,KCNE5,KCNF1,KCNG1,KCNG2,KCNH2,KCNH7,KCNH8,KCNJ1,KCNJ13,KCNJ16,KCNJ2,KCNJ3,KCNJ6,KCNK1,KCNK2,KCNK3,KCNK9,KCNMA1,KCNQ1,KCNQ3,KCNQ5,KCNS1,KCNT2,KCNV1,LRRC52,PKD2,SNAP25
GO:MF	phosphatidylinositol-4,5-bisphosphate binding	GO:0005546	0.00923195	80	4379	36	AMER3,ANXA8,ANXA9,ASAP1,AVIL,DFNA5,FRMPD4,FZD7,GRAMD2A,GSDMD,GSN,HIP1R,JPH2,KCNJ1,KCNJ2,KCNQ1,MAPKAP1,MARK1,MYO1B,MYO1G,OBSCN,PARD3,PFN1,PHLDA3,PICALM,PLCB1,RAB35,RAG2,SDCBP,SESTD1,SH3PXD2A,SNX18,SVIL,SYT1,SYT7,SYT9
GO:MF	voltage-gated cation channel activity	GO:0022843	0.00974595	143	4379	56	ABCC9,CACHD1,CACNA1A,CACNA1C,CACNA1E,CACNB2,CACNB4,CACNG3,CACNG6,CACNG8,CALHM1,ENSG00000284299,GRIN2B,GRIN3A,HTR1B,HVCN1,KCNA1,KCNA10,KCNA2,KCNA3,KCNA5,KCNAB1,KCNB2,KCNC4,KCND2,KCNE4,KCNE5,KCNF1,KCNG1,KCNG2,KCNH2,KCNH7,KCNH8,KCNJ1,KCNJ13,KCNJ16,KCNJ2,KCNJ3,KCNJ6,KCNK1,KCNK2,KCNK3,KCNK9,KCNMA1,KCNQ1,KCNQ3,KCNQ5,KCNS1,KCNT2,KCNV1,LRRC52,OPRM1,PKD2,PTK2B,SNAP25,TMC1
GO:MF	protein phosphatase binding	GO:0019903	0.0101955	153	4379	59	ADCY8,AKAP11,ANAPC4,ANK1,AP3B1,ARPP19,ATP2B4,BCL2,BOD1,BOD1L1,CDC5L,CDH2,CDH5,CSF1R,CTNNB1,DLG3,EIF2AK3,ENSG00000266826,FCRL3,FER,FOXO1,GHR,GRB2,GRIN3A,HMGCR,HSP90B1,IRS2,JAK1,KCNQ1,KIFAP3,LILRB4,MET,MYO16,PARD3,PDLIM4,PHACTR1,PHACTR3,PHACTR4,PIK3R1,PPP1CC,PPP1R3A,PPP1R3B,PPP1R3C,PPP1R3D,PTK2,PTPA,PTPN1,PXN,SH3RF2,SIRPA,SKAP1,SLC6A3,SPHK1,STAT1,STRN,TCTEX1D4,TRAF2,TRAF3,VCP
GO:MF	DNA-binding transcription activator activity	GO:0001216	0.0106903	455	4379	145	AKIRIN2,AKNA,ALX4,ARNT2,ATF3,ATF6B,BACH1,BARHL2,BARX2,BATF,CDC5L,CEBPB,CEBPG,CREB1,CREB3L1,CSRNP3,DMRT1,DMRT2,EHF,ELF3,ELK3,EPAS1,ESR1,ESRRG,ETS1,ETV1,ETV4,ETV5,ETV6,FEZF2,FLI1,FOSB,FOSL2,FOXC1,FOXI1,FOXO1,GATA4,GLI2,GRHL1,GTF2I,HEYL,HIF1A,HLF,HNF4G,HOXB1,HOXC13,IRF1,IRF2,JUN,KLF10,KLF13,KLF4,KLF5,KLF6,KLF7,LHX2,LMX1A,MAF,MAFA,MAFB,MAFF,MDM4,MECOM,MEF2A,MEF2C,MEF2D,MEIS1,MEOX1,MITF,MYB,MYBL1,MYBL…
GO:MF	SMAD binding	GO:0046332	0.0129516	78	4379	35	ACVR1,BMP2,BMPR1A,CITED2,COL1A2,COL5A2,CREB3L1,CTNNB1,FKBP1A,GATA4,HMGA2,JUN,LDLRAD4,MAGI2,MEF2A,PMEPA1,RANBP3L,RGCC,SKOR2,SMAD1,SMAD2,SMAD3,SMAD4,SMAD5,SMAD6,SMAD7,TCF12,TGFBR1,TGFBR2,TGFBR3,TGFBRAP1,USP9X,ZBTB7A,ZC3H3,ZMIZ1
GO:MF	gated channel activity	GO:0022836	0.0134754	341	4379	113	ABCC9,ANO10,ANO2,ANO4,ANO6,ANXA6,ASIC1,ASIC2,CACHD1,CACNA1A,CACNA1C,CACNA1E,CACNB2,CACNB4,CACNG3,CACNG6,CACNG8,CALHM1,CALHM3,CFTR,CHRNA1,CHRNA2,CHRNA9,CHRNB3,CLCA4,CLIC5,CLIC6,CNGB1,CNGB3,ENSG00000284299,GABRB3,GABRG1,GABRG3,GABRP,GABRR3,GLRA3,GRIA2,GRIA4,GRIK1,GRIN2B,GRIN3A,HTR1B,HVCN1,ITPR1,ITPR2,ITPR3,KCNA1,KCNA10,KCNA2,KCNA3,KCNA5,KCNAB1,KCNB2,KCNC4,KCND2,KCNE4,KCNE5,KCNF1,KCNG1,KCNG2,KCNH2,K…
GO:MF	chemorepellent activity	GO:0045499	0.013936	28	4379	17	APOA1,DPP4,EPHA7,FLRT2,FLRT3,NRG1,NRG3,SEMA3A,SEMA3C,SEMA3D,SEMA4B,SEMA4F,SEMA5A,SEMA6A,SEMA6B,SEMA6D,SEMA7A
GO:MF	transmembrane receptor protein kinase activity	GO:0019199	0.017834	82	4379	36	ACVR1,ACVR1C,ACVR2A,BMPR1A,CRIM1,CSF1R,DDR1,EFEMP1,EPHA1,EPHA10,EPHA3,EPHA4,EPHA5,EPHA7,EPHB1,EPHB3,ERBB4,FGFR4,IGF1R,IGF2R,KIT,LTBP1,LTBP4,MERTK,MET,MUSK,NRP2,NTRK2,NTRK3,PDGFRA,RET,ROR2,TEK,TGFBR1,TGFBR2,TGFBR3
GO:MF	phosphotransferase activity, alcohol group as acceptor	GO:0016773	0.0207905	692	4379	207	AAK1,ABL1,ACVR1,ACVR1C,ACVR2A,AGK,AKAP13,ALPK1,ALPK2,ALPK3,ATP23,AVP,BLK,BMPR1A,BMX,CAMK1D,CAMK1G,CAMK4,CASK,CCL2,CDC7,CDK1,CDK14,CDK17,CDK18,CDK6,CDKL1,CDKL3,CDKN1A,CERKL,CIITA,CIT,CLK4,CRIM1,CSF1R,CSNK1A1,CSNK1E,CSNK1G3,CSNK2A3,DAPK2,DDR1,DGKB,DGKE,DGKK,DYRK1A,DYRK2,EFEMP1,EIF2AK3,ENSG00000230626,ENSG00000258989,EPHA1,EPHA10,EPHA3,EPHA4,EPHA5,EPHA7,EPHB1,EPHB3,ERBB4,ERN1,FER,FGFR4,FGGY,FN3KRP,F…
GO:MF	activating transcription factor binding	GO:0033613	0.0244409	83	4379	36	ATOH8,BHLHE40,CIITA,CITED2,CREB1,CTNNB1,FRMD1,GATA4,GTF2I,HDAC4,HDAC7,HEY2,ID2,JUN,LDB2,MAD2L2,MEF2A,MEF2C,MEF2D,MYC,NEK6,NFE2L2,NPM1,PRDM16,PRRX1,PSIP1,PTMA,SMAD2,SMAD3,SUB1,TBX20,TBX3,TXLNG,ZBTB7A,ZFPM1,ZNF516
GO:MF	magnesium ion binding	GO:0000287	0.026522	222	4379	78	AASDHPPT,ABL1,ADCY2,ADPRH,ADSS,ALPI,ALPP,ARL3,ATP10A,ATP10B,ATP11B,ATP8A1,ATP8B1,ATP8B4,ATP9A,CIB2,CLYBL,DIS3L2,DYRK2,ENDOV,ENO1,ENO4,ERN1,EYA2,GCLC,GEM,GLUL,HACL1,HPRT1,IDH2,IDH3A,IRAK3,KCNMB3,LHPP,MAP3K7,MAP3K8,MARK1,MAST4,MSH6,MTHFD2,NEK6,NUAK2,OPA1,PDE2A,PI4K2A,PKM,PLSCR1,PPA1,PPA2,PRKACB,PRPS1L1,PRPS2,PRPSAP1,PRTFDC1,PSPH,RAP2A,RHEB,RP2,RPS6KA2,RPS6KA3,RPS6KA5,SIK1,SIK3,SNCA,SNRK,SPHK1,SRPK2…
GO:MF	DNA-binding transcription repressor activity	GO:0001217	0.028314	314	4379	104	AEBP2,ASCL1,ATF3,BACH1,BACH2,BATF3,BCL11A,BHLHE40,CEBPB,CREB3L1,DACH1,DMBX1,E2F7,E2F8,ELK3,EN1,ENO1,ENSG00000283201,ETV3,ETV6,FEZF1,FEZF2,FOXD3,FOXK1,FOXP1,FOXP2,FOXP4,GFI1,GTF2IRD1,HELT,HES1,HEY1,HEY2,HEYL,HIC1,HIVEP1,INSM2,IRF8,IRX1,IRX2,JDP2,JUN,KCNIP3,KLF12,MITF,MLXIPL,MSC,MXI1,MYC,MYT1L,NFATC2,NFE2L3,NFIL3,NFKB1,NKX3-2,NKX6-2,NKX6-3,NR2F1,NR3C1,PCBP3,POU4F2,PPARA,PPARD,PRDM1,PRDM16,PRDM2,PRD…
GO:MF	SH2 domain binding	GO:0042169	0.028765	37	4379	20	ABL1,AFAP1L2,ARHGAP5,CCDC88A,DLC1,GHR,IRS1,JAK2,KHDRBS1,KIT,LAX1,PTK2,PTPN6,RUFY1,SH3PXD2B,SKAP1,SLAMF1,SQSTM1,SRC,SYK
GO:MF	DNA-binding transcription repressor activity, RNA polymerase II-specific	GO:0001227	0.0354612	312	4379	103	AEBP2,ASCL1,ATF3,BACH1,BACH2,BATF3,BCL11A,BHLHE40,CEBPB,CREB3L1,DACH1,DMBX1,E2F7,E2F8,ELK3,EN1,ENO1,ENSG00000283201,ETV3,ETV6,FEZF1,FEZF2,FOXD3,FOXK1,FOXP1,FOXP2,FOXP4,GFI1,GTF2IRD1,HELT,HES1,HEY1,HEY2,HEYL,HIC1,HIVEP1,INSM2,IRF8,IRX1,IRX2,JDP2,JUN,KCNIP3,KLF12,MITF,MLXIPL,MSC,MXI1,MYC,MYT1L,NFATC2,NFE2L3,NFIL3,NFKB1,NKX3-2,NKX6-2,NKX6-3,NR2F1,NR3C1,PCBP3,POU4F2,PPARA,PPARD,PRDM1,PRDM16,PRDM2,PRD…
GO:MF	phosphoric ester hydrolase activity	GO:0042578	0.0476842	383	4379	122	ACP6,ALPI,ALPL,ALPP,ATP1A1,ATP1A2,BDKRB2,CCR1,CDC14B,CHRM3,CPPED1,CTDP1,CTDSP2,DLG1,DNAJC6,DUPD1,DUSP1,DUSP10,DUSP22,DUSP4,DUSP5,DUSP6,EDNRA,ENPP6,ENTPD6,EPM2A,EYA1,EYA2,EYA4,FICD,GNB1,HDHD2,IMPAD1,INPP4B,INPP5A,INPP5F,LHPP,LPIN1,LPIN3,LRRC40,LRRIQ4,LRRK1,MTM1,MTMR1,MTMR7,MTMR8,NAPEPLD,NOCT,NT5C2,NT5DC3,NT5DC4,NT5E,NT5M,NTPCR,PALD1,PDE1A,PDE1C,PDE2A,PDE3A,PDE4B,PDE4D,PDE6A,PDE8A,PDE8B,PDP2,PFKFB2…
GO:BP	anatomical structure development	GO:0048856	4.61032e-36	6106	4253	1791	ABCA12,ABCB6,ABHD2,ABI2,ABL1,ABLIM1,ACKR3,ACO1,ACP6,ACSBG1,ACSL3,ACSL4,ACTA1,ACTB,ACTBL2,ACTG2,ACTL6A,ACTL8,ACTN1,ACTN4,ACTR2,ACVR1,ACVR1C,ACVR2A,ADA,ADAM10,ADAM12,ADAM17,ADAM18,ADAM20,ADAM22,ADAM8,ADAMTS16,ADAMTS2,ADAMTS9,ADAMTSL1,ADAR,ADCY1,ADD1,ADGRB2,ADGRB3,ADGRF1,ADGRG6,ADGRV1,ADM,ADRA1A,ADTRP,AFF3,AGFG1,AGO2,AGTR1,AGTR2,AHI1,AK4,AKAP13,AKIRIN2,AKNA,ALCAM,ALDH1A3,ALDH5A1,ALPK2,ALPK3,ALPL,ALS…
GO:BP	system development	GO:0048731	1.31233e-35	5052	4253	1525	ABCA12,ABCB6,ABI2,ABL1,ABLIM1,ACKR3,ACP6,ACSBG1,ACSL3,ACSL4,ACTA1,ACTB,ACTBL2,ACTG2,ACTL6A,ACTN1,ACTR2,ACVR1,ACVR1C,ACVR2A,ADA,ADAM10,ADAM12,ADAM17,ADAM20,ADAM22,ADAM8,ADAMTS16,ADAMTS2,ADAMTS9,ADAMTSL1,ADAR,ADCY1,ADD1,ADGRB2,ADGRB3,ADGRF1,ADGRG6,ADGRV1,ADM,ADRA1A,ADTRP,AGO2,AGTR1,AGTR2,AHI1,AK4,AKAP13,AKNA,ALCAM,ALDH1A3,ALDH5A1,ALPK2,ALPK3,ALPL,ALS2,ALX4,AMBRA1,AMELX,AMIGO2,AMOTL2,ANGPT2,ANGPT4,A…
GO:BP	multicellular organism development	GO:0007275	1.45521e-35	5613	4253	1666	ABCA12,ABCB6,ABI2,ABL1,ABLIM1,ACKR3,ACO1,ACP6,ACSBG1,ACSL3,ACSL4,ACTA1,ACTB,ACTBL2,ACTG2,ACTL6A,ACTN1,ACTR2,ACVR1,ACVR1C,ACVR2A,ADA,ADAM10,ADAM12,ADAM17,ADAM18,ADAM20,ADAM22,ADAM8,ADAMTS16,ADAMTS2,ADAMTS9,ADAMTSL1,ADAR,ADCY1,ADD1,ADGRB2,ADGRB3,ADGRF1,ADGRG6,ADGRV1,ADM,ADRA1A,ADTRP,AFF3,AGFG1,AGO2,AGTR1,AGTR2,AHI1,AK4,AKAP13,AKIRIN2,AKNA,ALCAM,ALDH1A3,ALDH5A1,ALPK2,ALPK3,ALPL,ALS2,ALX4,AMBRA1,AMEL…
GO:BP	nervous system development	GO:0007399	3.48414e-35	2449	4253	837	ABCB6,ABI2,ABL1,ACSBG1,ACSL3,ACSL4,ACTB,ACTBL2,ACTL6A,ACTR2,ACVR1C,ADAM10,ADAM22,ADAMTSL1,ADCY1,ADGRB2,ADGRB3,ADGRF1,ADGRG6,ADGRV1,ADM,AGTR2,AHI1,AK4,AKNA,ALCAM,ALDH1A3,ALDH5A1,ALS2,AMBRA1,AMIGO2,ANK3,ANXA1,APOA1,APOB,APPL2,ARF6,ARFGEF1,ARHGAP26,ARHGEF10,ARID1A,ARID1B,ARL3,ARNT2,ARNTL,ASAP1,ASCL1,ASIC2,ATOH8,ATP1A2,ATP2B2,ATP2B4,ATP8B1,ATXN1,ATXN10,AUTS2,AVIL,B2M,B3GNT2,B4GALT5,BAG3,BAK1,BARHL2,B…
GO:BP	developmental process	GO:0032502	3.68289e-34	6628	4253	1910	ABCA1,ABCA12,ABCB6,ABCG1,ABHD2,ABHD5,ABI2,ABL1,ABLIM1,ACKR3,ACO1,ACP6,ACSBG1,ACSL3,ACSL4,ACTA1,ACTB,ACTBL2,ACTG2,ACTL6A,ACTL8,ACTN1,ACTN4,ACTR2,ACVR1,ACVR1C,ACVR2A,ADA,ADAM10,ADAM12,ADAM17,ADAM18,ADAM20,ADAM22,ADAM28,ADAM8,ADAMTS16,ADAMTS2,ADAMTS20,ADAMTS9,ADAMTSL1,ADAR,ADCY1,ADD1,ADGRB2,ADGRB3,ADGRF1,ADGRG6,ADGRV1,ADM,ADRA1A,ADTRP,AFF3,AGFG1,AGO2,AGTR1,AGTR2,AHI1,AK4,AKAP13,AKIRIN2,AKNA,ALCAM,AL…
GO:BP	anatomical structure morphogenesis	GO:0009653	5.30711e-33	2797	4253	924	ABI2,ABL1,ABLIM1,ACKR3,ACTA1,ACTB,ACTBL2,ACTG2,ACTL6A,ACTN1,ACTN4,ACTR2,ACVR1,ACVR2A,ADA,ADAM10,ADAM12,ADAM17,ADAM8,ADAMTS16,ADAMTS9,ADAMTSL1,ADCY1,ADD1,ADGRB2,ADGRB3,ADGRG6,ADM,ADTRP,AFF3,AGO2,AGTR1,AGTR2,AHI1,AKAP13,ALCAM,ALDH1A3,ALPK2,ALPL,ALS2,ALX4,AMELX,AMOTL2,ANGPT2,ANGPT4,ANGPTL2,ANGPTL4,ANK3,ANKRD11,ANKRD6,ANTXR1,ANXA1,ANXA6,AP1AR,AP3B1,APOA1,APOB,ARAP1,ARFRP1,ARHGAP15,ARHGAP18,ARHGAP22,A…
GO:BP	positive regulation of biological process	GO:0048518	1.97294e-30	6363	4253	1826	AAK1,ABCA1,ABCA12,ABCA8,ABCC4,ABCG1,ABHD17A,ABHD17C,ABHD5,ABI1,ABI2,ABL1,ABRA,ACKR3,ACOX2,ACSL1,ACSL3,ACSL4,ACSL5,ACTA1,ACTB,ACTG2,ACTL6A,ACTN1,ACTN4,ACTR2,ACTR3,ACVR1,ACVR1C,ACVR2A,ADA,ADAM10,ADAM12,ADAM17,ADAM8,ADAMTS20,ADAR,ADCY1,ADCY2,ADCY7,ADCY8,ADD1,ADGRB3,ADGRV1,ADM,ADRA1A,ADRA1B,ADRA1D,ADRA2A,ADRM1,ADTRP,AFAP1L2,AGO2,AGTR1,AGTR2,AHCYL1,AHI1,AIM2,AKAP12,AKAP13,AKIRIN2,AKNA,ALDH1A3,ALG10B,A…
GO:BP	positive regulation of cellular process	GO:0048522	3.81012e-30	5757	4253	1675	AAK1,ABCA1,ABCA12,ABCC4,ABCG1,ABHD17A,ABHD17C,ABHD5,ABI1,ABI2,ABL1,ABRA,ACKR3,ACOX2,ACSL1,ACSL3,ACSL4,ACSL5,ACTL6A,ACTN1,ACTN4,ACTR2,ACTR3,ACVR1,ACVR1C,ACVR2A,ADA,ADAM10,ADAM17,ADAM8,ADAMTS20,ADCY1,ADCY2,ADCY7,ADCY8,ADD1,ADGRB3,ADGRV1,ADM,ADRA1A,ADRA1B,ADRA1D,ADRA2A,ADRM1,ADTRP,AFAP1L2,AGO2,AGTR1,AGTR2,AHI1,AIM2,AKAP12,AKAP13,AKIRIN2,AKNA,ALDH1A3,ALG10B,ALPK1,ALS2,ALX4,AMBRA1,AMIGO2,ANAPC4,ANGPT4…
GO:BP	regulation of signaling	GO:0023051	3.83452e-30	3578	4253	1120	AAK1,ABCA1,ABCC9,ABL1,ABRA,ACKR3,ACSL4,ACSL5,ACTN4,ACVR1,ACVR1C,ACVR2A,ADA,ADAM10,ADAM17,ADAM8,ADAMTS20,ADAR,ADCY1,ADCY8,ADGRV1,ADM,ADRA1A,ADRA1B,ADRA1D,ADRA2A,AFAP1L2,AGTR1,AGTR2,AHCYL1,AKAP12,AKAP13,ALPK1,ALPK2,ALS2,AMER3,ANKRD6,ANXA1,AP1AR,APCDD1,APCDD1L,APIP,APOA1,APOL3,APPL2,ARAP1,ARAP3,ARF6,ARFGEF1,ARHGAP10,ARHGAP15,ARHGAP18,ARHGAP19,ARHGAP20,ARHGAP21,ARHGAP22,ARHGAP23,ARHGAP24,ARHGAP25,ARH…
GO:BP	regulation of cell communication	GO:0010646	9.65892e-30	3543	4253	1109	AAK1,ABCA1,ABL1,ABRA,ACKR3,ACSL4,ACSL5,ACTN4,ACVR1,ACVR1C,ACVR2A,ADA,ADAM10,ADAM17,ADAM8,ADAMTS20,ADAR,ADCY1,ADCY8,ADGRV1,ADM,ADRA1A,ADRA1B,ADRA1D,ADRA2A,AFAP1L2,AGTR1,AGTR2,AKAP12,AKAP13,ALPK1,ALPK2,ALS2,AMER3,ANK3,ANKRD6,ANXA1,APCDD1,APCDD1L,APIP,APOA1,APOL3,APPL2,ARAP1,ARAP3,ARF6,ARFGEF1,ARHGAP10,ARHGAP15,ARHGAP18,ARHGAP19,ARHGAP20,ARHGAP21,ARHGAP22,ARHGAP23,ARHGAP24,ARHGAP25,ARHGAP26,ARHGAP32…
GO:BP	cell development	GO:0048468	1.75623e-28	2100	4253	715	ABHD2,ABI2,ABL1,ACSL4,ACTA1,ACTB,ACTBL2,ACTN1,ACTN4,ACTR2,ACVR1,ADAM10,ADAM22,ADAMTSL1,ADCY1,ADD1,ADGRB3,ADGRF1,ADGRG6,ADGRV1,ADM,ADRA1A,AGTR2,AHI1,AKAP13,ALCAM,ALPK2,ALPK3,ALS2,ANGPT2,ANK3,ANTXR1,ANXA6,AP1AR,APOA1,APPL2,ARF6,ARFGEF1,ARHGEF10,ARHGEF26,ARL3,ARMC2,ARNTL,ASAP1,ASCL1,ATG5,ATP8B1,ATXN10,AUTS2,AVIL,B2M,B3GNT2,B4GALT5,BARHL2,BBS2,BCL11A,BCL2,BDNF,BHLHE40,BLK,BLOC1S6,BMP10,BMP2,BMP4,BMP6…
GO:BP	intracellular signal transduction	GO:0035556	2.14982e-27	2772	4253	894	ABCA1,ABI2,ABL1,ABRA,ACKR3,ACTN4,ADA,ADAM8,ADCY1,ADCY2,ADCY7,ADCY8,ADGRB2,ADGRG6,ADGRV1,ADM,ADRA1A,ADRA1B,ADRA1D,ADRA2A,ADTRP,AGTR1,AGTR2,AKAP11,AKAP12,AKAP13,ALPK1,ALS2,AMOTL2,ANKRD6,APIP,APOA1,APOL3,ARAP1,ARAP3,ARF6,ARFGEF1,ARHGAP10,ARHGAP15,ARHGAP18,ARHGAP19,ARHGAP20,ARHGAP21,ARHGAP22,ARHGAP23,ARHGAP24,ARHGAP25,ARHGAP26,ARHGAP32,ARHGAP39,ARHGAP40,ARHGAP42,ARHGAP5,ARHGAP6,ARHGEF10,ARHGEF16,ARHG…
GO:BP	neurogenesis	GO:0022008	3.7733e-26	1675	4253	587	ABI2,ABL1,ACSL3,ACSL4,ACTB,ACTBL2,ACTR2,ADAM10,ADAM22,ADAMTSL1,ADCY1,ADGRB3,ADGRF1,ADGRG6,ADGRV1,ADM,AHI1,AKNA,ALCAM,ALS2,ANK3,ANXA1,APOA1,APPL2,ARF6,ARFGEF1,ARHGEF10,ARL3,ARNTL,ASAP1,ASCL1,ATOH8,ATP2B2,ATP8B1,ATXN10,AUTS2,AVIL,B2M,B3GNT2,B4GALT5,BARHL2,BCHE,BCL11A,BCL2,BDNF,BEND6,BHLHE22,BHLHE40,BLK,BLOC1S6,BMP2,BMP4,BMP6,BMP7,BMPR1A,BNIP3,BRINP1,BRINP3,BTBD2,C16ORF45,C21ORF91,C5AR1,C8ORF37,CAMK…
GO:BP	regulation of signal transduction	GO:0009966	2.78848e-25	3165	4253	989	AAK1,ABCA1,ABL1,ABRA,ACKR3,ACSL5,ACTN4,ACVR1,ACVR2A,ADA,ADAM10,ADAM17,ADAM8,ADAMTS20,ADAR,ADGRV1,ADM,ADRA1A,ADRA1B,ADRA1D,ADRA2A,AFAP1L2,AGTR2,AKAP12,AKAP13,ALPK1,ALPK2,ALS2,AMER3,ANKRD6,APCDD1,APCDD1L,APIP,APOA1,APOL3,APPL2,ARAP1,ARAP3,ARF6,ARFGEF1,ARHGAP10,ARHGAP15,ARHGAP18,ARHGAP19,ARHGAP20,ARHGAP21,ARHGAP22,ARHGAP23,ARHGAP24,ARHGAP25,ARHGAP26,ARHGAP32,ARHGAP39,ARHGAP40,ARHGAP42,ARHGAP5,ARHGAP…
GO:BP	cell adhesion	GO:0007155	4.3883e-25	1492	4253	531	ABL1,ACKR3,ACTB,ACTN1,ACTN4,ACVR1,ADA,ADAM10,ADAM12,ADAM17,ADAM18,ADAM22,ADAM32,ADAM8,ADAMDEC1,ADAMTS9,ADAMTSL1,ADGRE1,ADGRV1,ADTRP,AKNA,ALCAM,AMELX,AMIGO2,ANGPT2,ANK3,ANTXR1,ANXA1,ANXA9,AP1AR,AP3B1,APBB1IP,APOA1,ARF6,ARHGAP5,ARHGAP6,ATP1B1,ATP2C1,BCAR1,BCL10,BCL2,BCL2L11,BLK,BMP10,BMP2,BMP4,BMP6,BMP7,BMX,BST1,BTLA,C2CD4A,C2CD4B,CADM1,CADM3,CARD11,CARMIL1,CASK,CASP3,CAV1,CBLB,CBLL1,CCDC141,CCDC80…
GO:BP	biological adhesion	GO:0022610	4.40727e-25	1499	4253	533	ABL1,ACKR3,ACTB,ACTN1,ACTN4,ACVR1,ADA,ADAM10,ADAM12,ADAM17,ADAM18,ADAM22,ADAM32,ADAM8,ADAMDEC1,ADAMTS9,ADAMTSL1,ADGRE1,ADGRV1,ADTRP,AKNA,ALCAM,AMELX,AMIGO2,ANGPT2,ANK3,ANTXR1,ANXA1,ANXA9,AP1AR,AP3B1,APBB1IP,APOA1,ARF6,ARHGAP5,ARHGAP6,ATP1B1,ATP2C1,BCAR1,BCL10,BCL2,BCL2L11,BLK,BMP10,BMP2,BMP4,BMP6,BMP7,BMX,BST1,BTLA,C2CD4A,C2CD4B,CADM1,CADM3,CARD11,CARMIL1,CASK,CASP3,CAV1,CBLB,CBLL1,CCDC141,CCDC80…
GO:BP	regulation of molecular function	GO:0065009	4.44256e-24	3221	4253	998	ABHD5,ABI1,ABL1,ABRA,ACSL1,ACTB,ACTN4,ACVR1C,ACVR2A,ADAM17,ADAM8,ADAR,ADCY1,ADCY2,ADCY7,ADCY8,ADD1,ADGRB3,ADGRF1,ADGRV1,ADORA3,ADPRH,ADRA1A,ADRA2A,ADRM1,AFAP1L2,AGAP1,AGFG1,AGFG2,AGTR1,AGTR2,AHCYL1,AIM2,AKAP11,AKAP13,AKIRIN2,ALG10B,ALOX5AP,ALS2,ALS2CL,AMBRA1,ANGPT4,ANGPTL4,ANK3,ANTXR1,ANXA1,ANXA5,ANXA8,ANXA9,AP3B1,APOA1,ARAP1,ARAP3,ARFGEF1,ARHGAP10,ARHGAP15,ARHGAP18,ARHGAP19,ARHGAP20,ARHGAP21,ARH…
GO:BP	generation of neurons	GO:0048699	6.17346e-24	1559	4253	546	ABI2,ABL1,ACSL3,ACSL4,ACTB,ACTBL2,ACTR2,ADAM10,ADAMTSL1,ADCY1,ADGRB3,ADGRF1,ADGRV1,ADM,AHI1,AKNA,ALCAM,ALS2,ANK3,APOA1,APPL2,ARF6,ARFGEF1,ARL3,ARNTL,ASAP1,ASCL1,ATOH8,ATP2B2,ATP8B1,ATXN10,AUTS2,AVIL,B2M,B3GNT2,B4GALT5,BARHL2,BCHE,BCL11A,BCL2,BDNF,BEND6,BHLHE22,BHLHE40,BLK,BLOC1S6,BMP2,BMP4,BMP6,BMP7,BMPR1A,BRINP1,BRINP3,C21ORF91,C8ORF37,CAMK1D,CASP3,CCDC141,CCDC88A,CCK,CCR4,CD38,CDH1,CDH11,CDH2,C…
GO:BP	animal organ development	GO:0048513	8.94107e-24	3672	4253	1114	ABCA12,ABCB6,ABI2,ABL1,ABLIM1,ACP6,ACSL3,ACTA1,ACTB,ACTG2,ACTL6A,ACTN1,ACVR1,ACVR2A,ADA,ADAM10,ADAM17,ADAM20,ADAM8,ADAMTS16,ADAMTS2,ADAMTS9,ADAR,ADCY1,ADD1,ADGRG6,ADGRV1,ADM,ADRA1A,AGTR1,AGTR2,AHI1,AK4,AKAP13,AKNA,ALDH1A3,ALPK2,ALPK3,ALPL,ALX4,AMELX,AMIGO2,ANGPT2,ANKH,ANKRD11,ANKRD2,ANKRD6,ANO6,ANXA1,ANXA6,AP3B1,APCDD1,APOA1,ARF6,ARHGAP5,ARHGEF19,ARID2,ARL3,ARNT2,ARNTL,ARRDC3,ASB1,ASB2,ASCL1,ASGR…
GO:BP	cellular developmental process	GO:0048869	4.2904e-23	4428	4253	1304	ABCA1,ABCA12,ABCG1,ABHD2,ABHD5,ABI2,ABL1,ACKR3,ACP6,ACSL3,ACSL4,ACTA1,ACTB,ACTBL2,ACTL8,ACTN1,ACTN4,ACTR2,ACVR1,ACVR1C,ACVR2A,ADA,ADAM10,ADAM12,ADAM17,ADAM18,ADAM22,ADAM8,ADAMTS20,ADAMTSL1,ADAR,ADCY1,ADD1,ADGRB3,ADGRF1,ADGRG6,ADGRV1,ADM,ADRA1A,AGFG1,AGTR1,AGTR2,AHI1,AKAP13,AKNA,ALCAM,ALPK2,ALPK3,ALPL,ALS2,AMBRA1,AMELX,ANGPT2,ANK3,ANKRD2,ANKRD49,ANTXR1,ANXA1,ANXA13,ANXA6,AP1AR,AP3B1,APOA1,APOB,APP…
GO:BP	cell differentiation	GO:0030154	4.67566e-23	4350	4253	1284	ABCA1,ABCA12,ABCG1,ABHD2,ABHD5,ABI2,ABL1,ACKR3,ACP6,ACSL3,ACSL4,ACTA1,ACTB,ACTBL2,ACTL8,ACTN1,ACTN4,ACTR2,ACVR1,ACVR1C,ACVR2A,ADA,ADAM10,ADAM12,ADAM17,ADAM18,ADAM22,ADAM8,ADAMTS20,ADAMTSL1,ADAR,ADCY1,ADD1,ADGRB3,ADGRF1,ADGRG6,ADGRV1,ADM,ADRA1A,AGFG1,AGTR1,AGTR2,AHI1,AKAP13,AKNA,ALCAM,ALPK2,ALPK3,ALPL,ALS2,AMBRA1,AMELX,ANGPT2,ANK3,ANKRD2,ANKRD49,ANTXR1,ANXA1,ANXA13,ANXA6,AP1AR,AP3B1,APOA1,APOB,APP…
GO:BP	neuron differentiation	GO:0030182	2.94525e-22	1412	4253	498	ABI2,ABL1,ACSL3,ACSL4,ACTB,ACTBL2,ACTR2,ADAM10,ADAMTSL1,ADCY1,ADGRB3,ADGRF1,ADGRV1,ADM,AHI1,ALCAM,ALS2,ANK3,APOA1,ARF6,ARFGEF1,ARL3,ASAP1,ASCL1,ATOH8,ATP2B2,ATP8B1,ATXN10,AUTS2,AVIL,B2M,B3GNT2,B4GALT5,BARHL2,BCL11A,BCL2,BDNF,BEND6,BHLHE22,BLK,BLOC1S6,BMP2,BMP4,BMP6,BMP7,BRINP1,BRINP3,C21ORF91,C8ORF37,CAMK1D,CASP3,CCDC141,CCDC88A,CCK,CD38,CDH1,CDH11,CDH2,CDH4,CDKL3,CDON,CEBPB,CFLAR,CHN1,CHODL,CLN8…
GO:BP	regulation of catalytic activity	GO:0050790	3.3564e-22	2545	4253	810	ABHD5,ABI1,ABL1,ACSL1,ACTB,ACVR1C,ACVR2A,ADAM17,ADAM8,ADAR,ADCY1,ADCY2,ADCY7,ADCY8,ADGRB3,ADGRV1,ADORA3,ADPRH,ADRA1A,ADRA2A,ADRM1,AFAP1L2,AGAP1,AGFG1,AGFG2,AGTR1,AGTR2,AIM2,AKAP11,AKAP13,AKIRIN2,ALOX5AP,ALS2,ALS2CL,AMBRA1,ANGPT4,ANGPTL4,ANTXR1,ANXA1,ANXA5,ANXA8,ANXA9,AP3B1,APOA1,ARAP1,ARAP3,ARFGEF1,ARHGAP10,ARHGAP15,ARHGAP18,ARHGAP19,ARHGAP20,ARHGAP21,ARHGAP22,ARHGAP23,ARHGAP24,ARHGAP25,ARHGAP26,…
GO:BP	cell morphogenesis	GO:0000902	1.96531e-20	1037	4253	383	ABI2,ABL1,ACTB,ACTBL2,ACTN1,ACTN4,ACTR2,ADAM10,ADAM8,ADAMTSL1,ADCY1,ADD1,ADGRB3,ALCAM,ALS2,ANK3,ANTXR1,ANXA1,AP1AR,AP3B1,APOA1,ARAP1,ARHGAP15,ARHGAP18,ARHGEF26,ARHGEF28,ATP10A,AUTS2,B3GNT2,B4GALT5,BARHL2,BCL11A,BCL2,BDNF,BMP7,C8ORF37,CAP2,CARMIL1,CASP3,CCDC141,CCDC88C,CCK,CCL2,CCL24,CD44,CDC42EP3,CDC42EP4,CDC42SE2,CDH11,CDH18,CDH19,CDH2,CDH22,CDH4,CDH5,CDH8,CDH9,CDKL3,CFDP1,CHN1,CHODL,CLDN3,CLDN4…
GO:BP	positive regulation of catalytic activity	GO:0043085	6.48211e-20	1418	4253	491	ABHD5,ABI1,ABL1,ACSL1,ACVR1C,ADAM17,ADAM8,ADCY1,ADCY2,ADCY7,ADCY8,ADGRB3,ADPRH,ADRA1A,ADRA2A,ADRM1,AFAP1L2,AGAP1,AGFG1,AGFG2,AGTR1,AGTR2,AIM2,AKAP13,AKIRIN2,ALS2,ALS2CL,AMBRA1,ANGPT4,ANTXR1,APOA1,ARAP1,ARAP3,ARFGEF1,ARHGAP10,ARHGAP15,ARHGAP18,ARHGAP19,ARHGAP20,ARHGAP21,ARHGAP22,ARHGAP23,ARHGAP24,ARHGAP25,ARHGAP26,ARHGAP27,ARHGAP32,ARHGAP39,ARHGAP40,ARHGAP42,ARHGAP5,ARHGAP6,ARHGEF10,ARHGEF10L,ARHG…
GO:BP	regulation of cell adhesion	GO:0030155	1.12662e-19	748	4253	294	ABL1,ACTN4,ADA,ADAM10,ADAM22,ADAM8,ADAMDEC1,ADTRP,AKNA,ANGPT2,ANK3,ANXA1,AP1AR,AP3B1,APBB1IP,APOA1,ARHGAP6,BCL10,BCL2,BLK,BMP2,BMP4,BMP6,BMP7,BST1,BTLA,C2CD4A,C2CD4B,CARD11,CARMIL1,CASK,CASP3,CAV1,CBLB,CBLL1,CCDC80,CCDC88B,CCL2,CCL25,CCR7,CD274,CD28,CD40LG,CD44,CD46,CD47,CD55,CD74,CD80,CD83,CD86,CDH1,CDK6,CDKN2A,CEBPB,CHRD,CITED2,CLASP1,COL16A1,COL1A1,COL8A1,CORO1C,CTLA4,CX3CL1,CXCL12,CXCL13,CXCL…
GO:BP	negative regulation of cellular process	GO:0048523	1.48882e-19	5139	4253	1462	AASS,ABCA1,ABCG1,ABHD17A,ABHD17C,ABHD2,ABI1,ABL1,ACKR3,ACSL4,ACTN1,ACTN4,ACVR1,ACVR1C,ADA,ADAM10,ADAM17,ADAM22,ADAM8,ADAMDEC1,ADAMTS20,ADAMTS9,ADAR,ADCY8,ADD1,ADGRV1,ADM,ADORA3,ADRA1A,ADRA2A,ADTRP,AEBP2,AGO2,AGTR2,AHI1,AKIRIN2,AKNA,ALPK2,AMBRA1,AMIGO2,ANGPT2,ANGPT4,ANGPTL4,ANK3,ANKRD2,ANKRD6,ANTXR1,ANXA1,ANXA13,ANXA5,ANXA6,ANXA8,AP1AR,APCDD1,APCDD1L,APIP,APOA1,APOBEC3A,APOBEC3B,APPL2,ARAP1,ARF6,A…
GO:BP	multicellular organismal process	GO:0032501	1.9774e-19	7946	4253	2143	ABCA1,ABCA12,ABCA4,ABCB6,ABCC2,ABCC4,ABCC9,ABCG1,ABCG2,ABHD12,ABHD2,ABI2,ABL1,ABLIM1,ACKR3,ACO1,ACP6,ACSBG1,ACSL1,ACSL3,ACSL4,ACTA1,ACTB,ACTBL2,ACTG2,ACTL6A,ACTN1,ACTR2,ACVR1,ACVR1C,ACVR2A,ADA,ADAM10,ADAM12,ADAM17,ADAM18,ADAM20,ADAM22,ADAM28,ADAM8,ADAMTS16,ADAMTS2,ADAMTS9,ADAMTSL1,ADAR,ADCY1,ADCY2,ADCY7,ADCY8,ADD1,ADGRB2,ADGRB3,ADGRF1,ADGRG6,ADGRV1,ADM,ADORA3,ADRA1A,ADRA1B,ADRA1D,ADRA2A,ADTRP,AFA…
GO:BP	regulation of multicellular organismal process	GO:0051239	5.84971e-19	2861	4253	878	ABCA1,ABCC9,ABL1,ACSL1,ACTR2,ACVR1,ACVR1C,ACVR2A,ADA,ADAM10,ADAM12,ADAM17,ADAM8,ADAMTS9,ADCY7,ADD1,ADGRB2,ADGRB3,ADGRV1,ADM,ADORA3,ADRA1A,ADRA1B,ADRA1D,ADRA2A,ADTRP,AFAP1L2,AGO2,AGTR1,AGTR2,AHCYL1,AHI1,AIM2,AKIRIN2,ALPK2,AMELX,AMIGO2,ANGPT2,ANGPT4,ANGPTL4,ANKH,ANO6,ANXA1,ANXA5,ANXA6,AP3B1,APOA1,APPL2,ARF6,ARHGAP42,ARNTL,ARRDC3,ASB1,ASCL1,ASIC2,ASPH,ATG5,ATOH8,ATP1A1,ATP1A2,ATP1A4,ATP1B1,ATP2B2,AT…
GO:BP	regulation of intracellular signal transduction	GO:1902531	1.05953e-18	1842	4253	604	ABCA1,ABL1,ABRA,ACKR3,ACTN4,ADA,ADAM8,ADGRV1,ADRA1A,ADRA1B,ADRA1D,ADRA2A,AKAP12,AKAP13,ALPK1,ALS2,ANKRD6,APIP,APOA1,APOL3,ARAP1,ARAP3,ARF6,ARFGEF1,ARHGAP10,ARHGAP15,ARHGAP18,ARHGAP19,ARHGAP20,ARHGAP21,ARHGAP22,ARHGAP23,ARHGAP24,ARHGAP25,ARHGAP26,ARHGAP32,ARHGAP39,ARHGAP40,ARHGAP42,ARHGAP5,ARHGAP6,ARHGEF10,ARHGEF16,ARHGEF19,ARHGEF26,ARHGEF28,ARHGEF4,ARHGEF6,ARL6IP5,ARNTL,ARPP19,ATF3,ATP2B4,ATP2C1,…
GO:BP	regulation of developmental process	GO:0050793	1.17052e-18	2605	4253	809	ABCA1,ABCG1,ABI2,ABL1,ACTN4,ACTR2,ACVR1,ACVR2A,ADA,ADAM10,ADAM12,ADAM8,ADAMTS20,ADAMTS9,ADD1,ADGRB2,ADGRB3,ADGRV1,ADM,AGO2,AGTR1,AGTR2,AHI1,ALPK2,AMELX,AMIGO2,ANGPT2,ANGPT4,ANGPTL4,ANKH,ANKRD2,ANKRD6,ANO6,ANXA1,AP1AR,AP3B1,APOA1,APOB,APPL2,ARAP1,ARF6,ARHGAP15,ARHGAP18,ARHGEF19,ARNTL,ASAP1,ASB4,ASCL1,ASIC2,ATOH8,ATP10A,ATP2B4,B2M,B4GALT5,BARHL2,BBS12,BBS2,BCL11A,BCL2,BCL2L11,BCOR,BDNF,BEND6,BHLHE4…
GO:BP	response to organic substance	GO:0010033	1.60222e-18	3412	4253	1019	ABCA1,ABCC2,ABCC4,ABCC9,ABCG1,ABHD2,ABL1,ACKR3,ACSBG1,ACSL1,ACSL3,ACSL4,ACTA1,ACTB,ACTN4,ACTR2,ACTR3,ACVR1,ACVR1C,ACVR2A,ADA,ADAM10,ADAM17,ADAR,ADCY1,ADCY2,ADCY7,ADCY8,ADD1,ADM,ADRA1A,ADRA2A,ADSS,ADTRP,AFF3,AGTR1,AGTR2,AGTRAP,AHCYL1,AIM2,AKAP12,AKIRIN2,ALPL,ANGPT2,ANXA1,AOC1,APOA1,APOB,APPL2,AQP9,ARF6,ARID1A,ARID1B,ARNT2,ARNTL,ARPC1B,ARPP19,ASAH2,ASCL1,ASIC1,ASPH,ATF3,ATF6B,ATG7,ATP1A1,ATP1A2,ATP…
GO:BP	positive regulation of multicellular organismal process	GO:0051240	2.86671e-18	1455	4253	495	ABCA1,ABL1,ACSL1,ACTR2,ACVR1,ACVR2A,ADA,ADAM12,ADAM17,ADAM8,ADGRB3,ADGRV1,ADM,ADRA1A,ADRA1B,ADRA1D,ADRA2A,AFAP1L2,AGO2,AGTR2,AIM2,AKIRIN2,AMELX,AMIGO2,ANGPT2,ANGPT4,ANGPTL4,ANO6,ANXA1,AP3B1,APPL2,ASCL1,ASIC2,ATG5,ATP1A1,ATP1A2,AVP,AVPR1B,B2M,B4GALT5,BBS2,BCL10,BCL11A,BCL2,BCL3,BDNF,BMP10,BMP2,BMP4,BMP6,BMP7,BMPER,BMPR1A,BTG1,C5AR1,CADM1,CARD11,CAV1,CBLB,CBLN2,CCBE1,CCDC88B,CCK,CCL24,CCR1,CCR7,CD2…
GO:BP	positive regulation of metabolic process	GO:0009893	3.91672e-18	3783	4253	1112	ABCG1,ABHD5,ABI1,ABL1,ABRA,ACSL1,ACSL3,ACTA1,ACTB,ACTG2,ACTL6A,ACTN1,ACTN4,ACTR2,ACTR3,ACVR1,ACVR1C,ACVR2A,ADAM17,ADAM8,ADAR,ADCY1,ADCY2,ADCY7,ADCY8,ADM,ADRA1A,ADRA2A,ADRM1,ADTRP,AFAP1L2,AGO2,AGTR1,AGTR2,AHI1,AIM2,AKAP12,AKAP13,AKIRIN2,AKNA,ALG10B,ALS2,ALX4,AMBRA1,AMELX,ANGPT4,ANK3,ANKRD49,ANTXR1,ANXA1,AP3B1,APLF,APOA1,APOB,APPL2,ARAP1,ARFGEF1,ARID1A,ARID1B,ARID2,ARL6IP5,ARNT2,ARNTL,ARNTL2,ARPP19…
GO:BP	positive regulation of cellular metabolic process	GO:0031325	6.48219e-18	3274	4253	980	ABCG1,ABHD5,ABI1,ABL1,ABRA,ACSL1,ACSL3,ACTL6A,ACTN1,ACTN4,ACTR2,ACTR3,ACVR1,ACVR1C,ACVR2A,ADAM17,ADAM8,ADCY1,ADCY2,ADCY7,ADCY8,ADM,ADRA1A,ADRA2A,ADRM1,ADTRP,AFAP1L2,AGO2,AGTR1,AGTR2,AHI1,AIM2,AKAP13,AKIRIN2,AKNA,ALG10B,ALS2,ALX4,AMBRA1,ANGPT4,ANKRD49,ANTXR1,ANXA1,AP3B1,APLF,APOA1,ARAP1,ARFGEF1,ARID1A,ARID1B,ARID2,ARL6IP5,ARNT2,ARNTL,ARNTL2,ARPP19,ARRDC3,ARRDC4,ASCL1,ASPH,ASXL3,ATAD2,ATAD2B,ATF3,A…
GO:BP	cellular response to organic substance	GO:0071310	7.31962e-18	2776	4253	850	ABCA1,ABCC2,ABHD2,ABL1,ACKR3,ACSL1,ACTA1,ACTB,ACTN4,ACTR2,ACTR3,ACVR1,ACVR1C,ACVR2A,ADAM17,ADAR,ADCY1,ADCY2,ADCY7,ADCY8,ADD1,ADRA2A,ADTRP,AGTR1,AGTR2,AGTRAP,AHCYL1,AIM2,AKAP12,ALPL,ANGPT2,ANXA1,AOC1,APOA1,APOB,APPL2,AQP9,ARF6,ARID1A,ARID1B,ARNTL,ARPP19,ASAH2,ATF3,ATF6B,ATG7,ATP1A1,ATP1A2,ATP2B4,ATP6V1A,ATP6V1B2,ATP6V1G3,B2M,B3GNT2,BAG3,BAK1,BATF,BBS2,BCAR1,BCAR3,BCL10,BCL11A,BCL2,BCL2L11,BDNF,BFA…
GO:BP	regulation of response to stimulus	GO:0048583	1.07652e-17	4278	4253	1235	AAK1,ABCA1,ABHD12,ABI1,ABL1,ABRA,ACKR3,ACOX2,ACSL5,ACTB,ACTN4,ACTR2,ACTR3,ACVR1,ACVR2A,ADA,ADAM10,ADAM17,ADAM8,ADAMTS20,ADAR,ADCY7,ADCY8,ADGRV1,ADM,ADRA1A,ADRA1B,ADRA1D,ADRA2A,ADTRP,AFAP1L2,AGTR1,AGTR2,AIM2,AKAP12,AKAP13,AKIRIN2,AKNA,ALOX5AP,ALPK1,ALPK2,ALS2,AMER3,ANGPT2,ANKRD6,ANO6,ANXA1,AOAH,APCDD1,APCDD1L,APIP,APOA1,APOL3,APPL2,ARAP1,ARAP3,ARF6,ARFGEF1,ARHGAP10,ARHGAP15,ARHGAP18,ARHGAP19,ARHGA…
GO:BP	positive regulation of molecular function	GO:0044093	1.1575e-17	1771	4253	580	ABHD5,ABI1,ABL1,ABRA,ACSL1,ACTN4,ACVR1C,ADAM17,ADAM8,ADCY1,ADCY2,ADCY7,ADCY8,ADD1,ADGRB3,ADGRF1,ADPRH,ADRA1A,ADRA2A,ADRM1,AFAP1L2,AGAP1,AGFG1,AGFG2,AGTR1,AGTR2,AIM2,AKAP13,AKIRIN2,ALG10B,ALS2,ALS2CL,AMBRA1,ANGPT4,ANK3,ANTXR1,APOA1,ARAP1,ARAP3,ARFGEF1,ARHGAP10,ARHGAP15,ARHGAP18,ARHGAP19,ARHGAP20,ARHGAP21,ARHGAP22,ARHGAP23,ARHGAP24,ARHGAP25,ARHGAP26,ARHGAP27,ARHGAP32,ARHGAP39,ARHGAP40,ARHGAP42,ARHG…
GO:BP	cellular response to chemical stimulus	GO:0070887	1.31037e-17	3393	4253	1009	ABCA1,ABCC2,ABCG2,ABHD2,ABL1,ACKR3,ACSL1,ACTA1,ACTB,ACTN4,ACTR2,ACTR3,ACVR1,ACVR1C,ACVR2A,ADAM10,ADAM17,ADAM8,ADAR,ADCY1,ADCY2,ADCY7,ADCY8,ADD1,ADGRV1,ADRA2A,ADTRP,AGTR1,AGTR2,AGTRAP,AHCYL1,AIM2,AK4,AKAP12,ALOX5AP,ALPL,ANGPT2,ANGPT4,ANK3,ANKRD2,ANO6,ANXA1,AOC1,APOA1,APOB,APOBEC3A,APPL2,AQP9,ARF6,ARHGEF16,ARID1A,ARID1B,ARL6IP5,ARNT2,ARNTL,ARPP19,ASAH2,ASPH,ATF3,ATF6B,ATG5,ATG7,ATP1A1,ATP1A2,ATP2B4…
GO:BP	positive regulation of developmental process	GO:0051094	1.58757e-17	1341	4253	460	ABL1,ACTR2,ACVR1,ACVR2A,ADA,ADAM12,ADAM8,ADAMTS20,ADD1,ADGRB3,ADGRV1,ADM,AGO2,AGTR1,AGTR2,AHI1,AMELX,AMIGO2,ANGPT2,ANGPT4,ANGPTL4,ANO6,ANXA1,AP3B1,APOA1,APOB,ARNTL,ASB4,ASCL1,ASIC2,ATOH8,B2M,B4GALT5,BBS2,BCL11A,BCL2,BDNF,BEND6,BLOC1S6,BMP10,BMP2,BMP4,BMP6,BMP7,BMPER,BMPR1A,BNIP3,BRD1,BRINP1,BRINP3,BTG1,C21ORF91,C5AR1,CARMIL1,CBLN2,CCBE1,CCDC3,CCDC71L,CCL24,CCR1,CD28,CD34,CD40,CD46,CD53,CD74,CD80,…
GO:BP	signaling	GO:0023052	1.60133e-17	6810	4253	1858	AAK1,ABCA1,ABCA4,ABCC2,ABCC4,ABCC9,ABHD2,ABI1,ABI2,ABL1,ABRA,ACKR3,ACSL1,ACSL4,ACSL5,ACTB,ACTL6A,ACTN4,ACTR2,ACTR3,ACVR1,ACVR1C,ACVR2A,ADA,ADAM10,ADAM17,ADAM8,ADAMTS20,ADAR,ADCY1,ADCY2,ADCY7,ADCY8,ADD1,ADGRA3,ADGRB2,ADGRB3,ADGRD1,ADGRE1,ADGRF1,ADGRG6,ADGRV1,ADM,ADORA3,ADRA1A,ADRA1B,ADRA1D,ADRA2A,ADTRP,AFAP1L2,AGO2,AGTR1,AGTR2,AGTRAP,AHCYL1,AHI1,AIM2,AKAP11,AKAP12,AKAP13,ALCAM,ALPK1,ALPK2,ALS2,AME…
GO:BP	regulation of localization	GO:0032879	4.40366e-17	2872	4253	871	AAK1,ABCA1,ABCA12,ABCA8,ABCC2,ABCG1,ABHD17A,ABHD17C,ABHD2,ABHD5,ABL1,ACKR3,ACSL1,ACSL3,ACSL4,ACSL5,ACTB,ACTN1,ACTN4,ACVR1,ACVR1C,ADA,ADAM10,ADAM17,ADAM8,ADAMTS9,ADCY1,ADCY8,ADORA3,ADRA1A,ADRA2A,ADTRP,AGO2,AGTR1,AGTR2,AHCYL1,AHI1,AKAP12,ALG10B,AMOTL2,ANGPT2,ANGPT4,ANK3,ANO6,ANXA1,ANXA13,ANXA6,AP1AR,APOA1,APOB,APPL2,ARAP1,ARF6,ARHGAP18,ARHGEF16,ARID2,ARL6IP5,ARNTL,ARPP19,ASIC1,ASIC2,ASPH,ATG3,ATG5,…
GO:BP	neuron development	GO:0048666	1.30495e-16	1149	4253	402	ABI2,ABL1,ACSL4,ACTB,ACTBL2,ACTR2,ADAM10,ADAMTSL1,ADCY1,ADGRB3,ADGRF1,ADGRV1,ADM,AHI1,ALCAM,ALS2,ANK3,APOA1,ARF6,ARFGEF1,ARL3,ASAP1,ASCL1,ATP8B1,ATXN10,AUTS2,AVIL,B2M,B3GNT2,B4GALT5,BARHL2,BCL11A,BCL2,BDNF,BLK,BLOC1S6,BMP7,C21ORF91,C8ORF37,CAMK1D,CASP3,CCDC141,CCDC88A,CCK,CD38,CDH1,CDH11,CDH2,CDH4,CDKL3,CFLAR,CHN1,CHODL,CNGB1,CNTN1,CNTNAP2,COBL,CPEB3,CPNE5,CRB1,CRB2,CREB1,CRMP1,CSF1R,CSMD3,CTNNA2…
GO:BP	cell communication	GO:0007154	1.43188e-16	6829	4253	1856	AAK1,ABCA1,ABCA4,ABCC2,ABCC4,ABHD2,ABI1,ABI2,ABL1,ABRA,ACKR3,ACSL1,ACSL4,ACSL5,ACTB,ACTL6A,ACTN4,ACTR2,ACTR3,ACVR1,ACVR1C,ACVR2A,ADA,ADAM10,ADAM17,ADAM8,ADAMTS20,ADAR,ADCY1,ADCY2,ADCY7,ADCY8,ADD1,ADGRA3,ADGRB2,ADGRB3,ADGRD1,ADGRE1,ADGRF1,ADGRG6,ADGRV1,ADM,ADORA3,ADRA1A,ADRA1B,ADRA1D,ADRA2A,ADTRP,AFAP1L2,AGO2,AGTR1,AGTR2,AGTRAP,AHCYL1,AHI1,AIM2,AKAP11,AKAP12,AKAP13,ALCAM,ALPK1,ALPK2,ALS2,AMBRA1,AM…
GO:BP	movement of cell or subcellular component	GO:0006928	1.81823e-16	2311	4253	720	ABHD2,ABI2,ABL1,ACKR3,ACTA1,ACTB,ACTBL2,ACTN1,ACTN4,ACTR2,ACTR3,ACVR1,ACVR1C,ADA,ADAM10,ADAM17,ADAM8,ADAMTS9,ADAMTSL1,ADORA3,ADRA2A,ADTRP,AGO2,AGTR1,AGTR2,AKAP12,ALCAM,AMOTL2,ANGPT2,ANGPT4,ANLN,ANO6,ANXA1,ANXA6,AP1AR,AP3B1,APOA1,APOB,APPL2,ARAP1,ARF6,ARHGAP18,ARHGAP21,ARHGAP24,ARHGEF16,ARID2,ARL3,ARL8B,ARMC2,ASCL1,ATOH8,ATP1A1,ATP1A2,ATP1A4,ATP1B1,ATP2B4,ATP8A1,AUTS2,AVL9,B3GNT2,BAG3,BARHL2,BBS12…
GO:BP	positive regulation of nitrogen compound metabolic process	GO:0051173	2.22048e-16	3083	4253	922	ABCG1,ABI1,ABL1,ABRA,ACSL1,ACSL3,ACTL6A,ACTN1,ACTN4,ACTR2,ACTR3,ACVR1,ACVR1C,ACVR2A,ADAM17,ADAM8,ADCY1,ADCY2,ADCY7,ADCY8,ADRA1A,ADRA2A,ADRM1,ADTRP,AFAP1L2,AGO2,AGTR1,AGTR2,AHI1,AIM2,AKAP13,AKIRIN2,AKNA,ALG10B,ALS2,ALX4,ANGPT4,ANKRD49,ANTXR1,AP3B1,APLF,ARFGEF1,ARID1A,ARID1B,ARID2,ARL6IP5,ARNT2,ARNTL,ARNTL2,ARRDC3,ARRDC4,ASB5,ASB9,ASCL1,ASPH,ASXL3,ATAD2,ATAD2B,ATF3,ATF6B,ATF7IP,ATG10,ATG7,ATOH8,ATP…
GO:BP	MAPK cascade	GO:0000165	2.86081e-16	935	4253	339	ABL1,ACKR3,ADAM8,ADRA1A,ADRA1B,ADRA1D,ADRA2A,AKAP12,AKAP13,ANKRD6,APIP,ARHGEF6,ARL6IP5,ATF3,AVP,AVPI1,AVPR1B,BANK1,BCAR3,BIRC7,BMP2,BMP4,BMP7,BMPER,C5AR1,CALM2,CAV1,CAV2,CBLC,CCL2,CCL20,CCL22,CCL24,CCL25,CCL26,CCM2,CCR1,CCR7,CD40,CD40LG,CD44,CD74,CDH2,CDK1,CDON,CFLAR,CHRNA9,CRACR2A,CSF1R,CSF2RA,CSF2RB,CTNNB1,CUL1,CUL3,CX3CL1,CXCR4,CYLD,DACT1,DFNA5,DKK1,DLG1,DLG2,DLG3,DNAJA1,DOK5,DUPD1,DUSP1,DUSP1…
GO:BP	animal organ morphogenesis	GO:0009887	5.19256e-16	1073	4253	378	ABI2,ABL1,ABLIM1,ACTA1,ACTG2,ACVR1,ADAMTS16,ADGRG6,ADM,AGTR2,AHI1,ALDH1A3,ALPK2,ALPL,ALX4,AMELX,ANKRD11,ANKRD6,ANXA6,AP3B1,ARHGEF19,ARID2,ASXL3,BAK1,BARX2,BBS2,BCAR3,BCL2,BCL2L11,BCOR,BMP10,BMP2,BMP4,BMP6,BMP7,BMPR1A,C2CD3,CALB1,CAV1,CCL2,CD34,CDH2,CDON,CEBPB,CFLAR,CHD7,CHRNA9,CHST11,CHSY1,CITED2,COL11A1,COL13A1,COL18A1,COL1A1,COL1A2,COL27A1,COL2A1,COL4A3BP,COL5A1,COL5A2,COL8A1,CPB2,CPE,CRB1,CRB2…
GO:BP	locomotion	GO:0040011	5.43646e-16	2028	4253	642	ABHD2,ABI2,ABL1,ACKR3,ACTB,ACTBL2,ACTN4,ACTR3,ACVR1,ACVR1C,ADA,ADAM10,ADAM17,ADAM8,ADAMTS9,ADAMTSL1,ADORA3,ADRA2A,ADTRP,AGO2,AGTR1,AGTR2,AKAP12,ALCAM,AMOTL2,ANGPT2,ANGPT4,ANLN,ANO6,ANXA1,ANXA6,AP1AR,APOA1,APOB,APPL2,ARF6,ARHGAP18,ARHGAP24,ARHGEF16,ARID2,ARMC2,ARRDC3,ASCL1,ATOH8,ATP1A2,ATP1A4,ATP1B1,ATP2B4,ATP8A1,AUTS2,AVL9,B3GNT2,BARHL2,BBS2,BCAR1,BCL2,BDKRB1,BDNF,BMP10,BMP2,BMP4,BMP7,BMPER,BMPR1…
GO:BP	positive regulation of macromolecule metabolic process	GO:0010604	7.23564e-16	3483	4253	1022	ABCG1,ABI1,ABL1,ABRA,ACSL1,ACTA1,ACTB,ACTG2,ACTL6A,ACTN1,ACTN4,ACTR2,ACTR3,ACVR1,ACVR1C,ACVR2A,ADAM17,ADAM8,ADAR,ADCY1,ADCY2,ADCY7,ADCY8,ADRA1A,ADRA2A,ADRM1,ADTRP,AFAP1L2,AGO2,AGTR1,AGTR2,AHI1,AIM2,AKAP12,AKAP13,AKIRIN2,AKNA,ALG10B,ALS2,ALX4,ANGPT4,ANK3,ANKRD49,ANTXR1,ANXA1,AP3B1,APLF,APOB,ARAP1,ARFGEF1,ARID1A,ARID1B,ARID2,ARL6IP5,ARNT2,ARNTL,ARNTL2,ARRDC3,ARRDC4,ASB5,ASB9,ASCL1,ASPH,ASXL3,ATAD2,…
GO:BP	cell surface receptor signaling pathway	GO:0007166	1.5243e-15	3210	4253	950	AAK1,ABCA1,ABI1,ABL1,ACKR3,ACSL1,ACSL5,ACTB,ACTN4,ACTR2,ACTR3,ACVR1,ACVR1C,ACVR2A,ADA,ADAM10,ADAM17,ADAR,ADGRA3,ADGRB2,ADGRB3,ADGRD1,ADGRE1,ADGRF1,ADGRG6,ADGRV1,ADORA3,ADRA2A,AFAP1L2,AGO2,AGTR2,AHI1,AIM2,ALPK2,AMER3,AMOTL2,ANGPT2,ANGPT4,ANKRD6,ANKS1B,ANO6,ANXA1,APCDD1,APCDD1L,APOA1,APPL2,ARAP1,ARHGEF19,ARHGEF28,ARL3,ARL6,ARMC9,ARNTL,ARPC1B,ASCL1,ASGR2,ATF3,ATOH8,ATP1A4,ATP6V1A,ATP6V1B2,ATP6V1G3,B…
GO:BP	cell morphogenesis involved in differentiation	GO:0000904	2.47109e-15	749	4253	281	ABI2,ABL1,ACTB,ACTBL2,ACTN1,ACTN4,ACTR2,ADAM10,ADAMTSL1,ADCY1,ADGRB3,ALCAM,ALS2,ANK3,ANTXR1,AP1AR,APOA1,ARHGEF26,AUTS2,B3GNT2,B4GALT5,BARHL2,BCL11A,BCL2,BDNF,BMP7,C8ORF37,CARMIL1,CASP3,CCDC141,CCDC88C,CCK,CDH11,CDH2,CDH4,CDKL3,CHN1,CHODL,CLDN3,COBL,COL15A1,COL18A1,COL22A1,CORO1C,CREB1,CRMP1,CSF1R,CTNNA2,CTNNB1,CUL3,CXCL12,CXCR4,DAB1,DACT2,DCC,DISC1,DNM2,DNM3,DOCK1,DOCK10,DOCK7,DOK5,DRGX,DSCAM,EFN…
GO:BP	negative regulation of biological process	GO:0048519	3.20638e-15	5757	4253	1586	AASS,ABCA1,ABCC2,ABCG1,ABHD17A,ABHD17C,ABHD2,ABHD5,ABI1,ABL1,ACKR3,ACSL4,ACTN1,ACTN4,ACVR1,ACVR1C,ADA,ADAM10,ADAM17,ADAM22,ADAM8,ADAMDEC1,ADAMTS20,ADAMTS9,ADAR,ADCY7,ADCY8,ADD1,ADGRB2,ADGRB3,ADGRV1,ADM,ADORA3,ADRA1A,ADRA2A,ADTRP,AEBP2,AGO2,AGTR2,AHI1,AKIRIN2,AKNA,ALPK2,AMBRA1,AMIGO2,ANGPT2,ANGPT4,ANGPTL4,ANK3,ANKRD2,ANKRD6,ANTXR1,ANXA1,ANXA13,ANXA5,ANXA6,ANXA8,AOAH,AP1AR,APCDD1,APCDD1L,APIP,APOA1…
GO:BP	cell migration	GO:0016477	4.53888e-15	1649	4253	535	ABHD2,ABI2,ABL1,ACKR3,ACTN4,ACVR1,ACVR1C,ADA,ADAM10,ADAM17,ADAM8,ADAMTS9,ADORA3,ADRA2A,ADTRP,AGO2,AGTR1,AGTR2,AKAP12,AMOTL2,ANGPT2,ANGPT4,ANLN,ANO6,ANXA1,ANXA6,APOA1,APOB,APPL2,ARF6,ARHGAP24,ARHGEF16,ARID2,ASCL1,ATOH8,ATP1B1,ATP2B4,ATP8A1,AUTS2,AVL9,BARHL2,BCAR1,BCL2,BDKRB1,BMP10,BMP2,BMP4,BMP7,BMPER,BMPR1A,BST1,BTG1,C16ORF45,C5AR1,CAMK1D,CAPN7,CARMIL1,CAV1,CBLL1,CCBE1,CCDC141,CCDC88A,CCK,CCL2,CC…
GO:BP	regulation of locomotion	GO:0040012	5.41351e-15	1104	4253	383	ABHD2,ABL1,ACKR3,ACTN4,ACVR1,ACVR1C,ADA,ADAM10,ADAM17,ADAM8,ADAMTS9,ADORA3,ADRA2A,ADTRP,AGO2,AGTR2,AKAP12,AMOTL2,ANGPT2,ANGPT4,ANO6,ANXA1,AP1AR,APPL2,ARF6,ARHGAP18,ARID2,ARRDC3,ATOH8,ATP2B4,ATP8A1,BBS2,BCAR1,BCL2,BDKRB1,BMP10,BMP2,BMP4,BMP7,BMPER,BMPR1A,BST1,C16ORF45,C5AR1,CAMK1D,CAPN7,CARMIL1,CAV1,CBLL1,CCBE1,CCL2,CCL20,CCL24,CCL25,CCL26,CCR1,CCR4,CCR6,CCR7,CD200,CD274,CD40,CD74,CD99L2,CDH1,CDH5…
GO:BP	regulation of cellular component movement	GO:0051270	7.29281e-15	1141	4253	393	ABHD2,ABL1,ACKR3,ACTN1,ACTN4,ACVR1,ACVR1C,ADA,ADAM10,ADAM17,ADAM8,ADAMTS9,ADORA3,ADRA2A,ADTRP,AGO2,AGTR2,AKAP12,AMOTL2,ANGPT2,ANGPT4,ANO6,ANXA1,AP1AR,APPL2,ARAP1,ARF6,ARHGAP18,ARID2,ATOH8,ATP1A1,ATP1A2,ATP2B4,ATP8A1,BBS2,BCAR1,BCL2,BDKRB1,BMP10,BMP2,BMP4,BMP7,BMPER,BMPR1A,BST1,C16ORF45,C5AR1,CACNA1C,CAMK1D,CAPN7,CARMIL1,CAV1,CBLL1,CCBE1,CCL2,CCL20,CCL24,CCL25,CCL26,CCR1,CCR6,CCR7,CD200,CD274,CD40…
GO:BP	neuron projection development	GO:0031175	1.5401e-14	1012	4253	355	ABI2,ABL1,ACSL4,ACTB,ACTBL2,ACTR2,ADAM10,ADAMTSL1,ADCY1,ADGRB3,ADGRF1,ADGRV1,ADM,ALCAM,ALS2,ANK3,APOA1,ARF6,ARFGEF1,ASAP1,ATXN10,AUTS2,AVIL,B2M,B3GNT2,B4GALT5,BARHL2,BCL11A,BCL2,BDNF,BLK,BLOC1S6,BMP7,C21ORF91,CAMK1D,CASP3,CCDC141,CCDC88A,CCK,CD38,CDH1,CDH11,CDH2,CDH4,CDKL3,CFLAR,CHN1,CHODL,CNTN1,CNTNAP2,COBL,CPEB3,CPNE5,CREB1,CRMP1,CSF1R,CSMD3,CTNNA2,CTNNB1,CUL4B,CX3CL1,CXCL12,CXCR4,DAB1,DCC,DDR1…
GO:BP	response to oxygen-containing compound	GO:1901700	1.55766e-14	1739	4253	557	ABCA1,ABCC2,ABCC9,ABHD2,ABL1,ACSL1,ACTB,ACTR2,ACVR1C,ADA,ADAM17,ADCY1,ADCY2,ADCY7,ADCY8,ADM,ADRA2A,AGTR1,AGTR2,AGTRAP,AHCYL1,AKAP12,AKIRIN2,ALPL,ANGPT2,ANXA1,AOC1,APOB,APPL2,AQP9,ARID1B,ARNT2,ARPC1B,ARPP19,ASCL1,ASPH,ATG7,ATP1A1,ATP1A2,ATP2B4,ATP6V1A,ATP6V1B2,ATP6V1G3,AVP,BAK1,BCAR1,BCAR3,BCHE,BCL10,BCL11A,BCL2,BCL2L11,BDKRB1,BIRC2,BLM,BMP6,BMP7,BNIP3,BRINP1,BRINP3,C2CD5,C5AR1,CACNA1A,CACYBP,CALC…
GO:BP	regulation of biological quality	GO:0065008	1.57615e-14	4131	4253	1178	AAK1,AARSD1,ABCA1,ABCA12,ABCA4,ABCB6,ABCC2,ABCG1,ABCG2,ABHD17A,ABHD17C,ABHD5,ABI2,ABL1,ACKR3,ACO1,ACOX2,ACOXL,ACSL1,ACSL4,ACTB,ACTR2,ACTR3,ACVR1C,ACVR2A,ADA,ADAM10,ADAM17,ADAM22,ADAM8,ADAMTS16,ADAR,ADCY1,ADCY2,ADCY7,ADCY8,ADD1,ADGRB3,ADGRV1,ADM,ADRA1A,ADRA1B,ADRA1D,ADRA2A,ADTRP,AFM,AGTR1,AGTR2,AGTRAP,AKAP11,AKAP12,AKR1B15,ALDH1A3,ALDH5A1,ALDH8A1,ALS2,AMIGO2,ANGPTL4,ANK3,ANO4,ANO6,ANXA1,ANXA5,ANXA…
GO:BP	localization of cell	GO:0051674	4.15773e-14	1828	4253	579	ABHD2,ABI2,ABL1,ACKR3,ACTB,ACTBL2,ACTN4,ACTR3,ACVR1,ACVR1C,ADA,ADAM10,ADAM17,ADAM8,ADAMTS9,ADORA3,ADRA2A,ADTRP,AGO2,AGTR1,AGTR2,AKAP12,AMOTL2,ANGPT2,ANGPT4,ANLN,ANO6,ANXA1,ANXA6,AP1AR,APOA1,APOB,APPL2,ARF6,ARHGAP18,ARHGAP24,ARHGEF16,ARID2,ARMC2,ASCL1,ATOH8,ATP1A4,ATP1B1,ATP2B4,ATP8A1,AUTS2,AVL9,BARHL2,BBS2,BCAR1,BCL2,BDKRB1,BMP10,BMP2,BMP4,BMP7,BMPER,BMPR1A,BST1,BTG1,C16ORF45,C5AR1,CAMK1D,CAPN7,C…
GO:BP	cell motility	GO:0048870	4.15773e-14	1828	4253	579	ABHD2,ABI2,ABL1,ACKR3,ACTB,ACTBL2,ACTN4,ACTR3,ACVR1,ACVR1C,ADA,ADAM10,ADAM17,ADAM8,ADAMTS9,ADORA3,ADRA2A,ADTRP,AGO2,AGTR1,AGTR2,AKAP12,AMOTL2,ANGPT2,ANGPT4,ANLN,ANO6,ANXA1,ANXA6,AP1AR,APOA1,APOB,APPL2,ARF6,ARHGAP18,ARHGAP24,ARHGEF16,ARID2,ARMC2,ASCL1,ATOH8,ATP1A4,ATP1B1,ATP2B4,ATP8A1,AUTS2,AVL9,BARHL2,BBS2,BCAR1,BCL2,BDKRB1,BMP10,BMP2,BMP4,BMP7,BMPER,BMPR1A,BST1,BTG1,C16ORF45,C5AR1,CAMK1D,CAPN7,C…
GO:BP	positive regulation of cell communication	GO:0010647	4.66227e-14	1777	4253	565	AAK1,ABL1,ABRA,ACKR3,ACSL4,ACTN4,ACVR1,ACVR2A,ADA,ADAM17,ADAM8,ADAMTS20,ADCY1,ADCY8,ADGRV1,ADRA1A,ADRA1B,ADRA1D,ADRA2A,AFAP1L2,AGTR2,AKAP12,AKAP13,ALPK1,ALS2,ANK3,ANKRD6,APOA1,APOL3,APPL2,ARAP1,ARFGEF1,ARL6IP5,ARMC9,ARNTL,ARPP19,ASCL1,ATF3,ATP2C1,AUTS2,AVPI1,AVPR1B,BAK1,BANK1,BCAR3,BCL10,BCL2,BCL2L11,BCL2L14,BDNF,BIRC2,BIRC3,BIRC7,BLK,BMF,BMP10,BMP2,BMP4,BMP6,BMP7,BMPER,BMPR1A,C5AR1,CA7,CACNB2,CA…
GO:BP	positive regulation of signaling	GO:0023056	8.82007e-14	1782	4253	565	AAK1,ABL1,ABRA,ACKR3,ACSL4,ACTN4,ACVR1,ACVR2A,ADA,ADAM17,ADAM8,ADAMTS20,ADCY1,ADCY8,ADGRV1,ADRA1A,ADRA1B,ADRA1D,ADRA2A,AFAP1L2,AGTR2,AKAP12,AKAP13,ALPK1,ALS2,ANKRD6,APOA1,APOL3,APPL2,ARAP1,ARFGEF1,ARL6IP5,ARMC9,ARNTL,ARPP19,ASCL1,ATF3,ATP2C1,AUTS2,AVPI1,AVPR1B,BAK1,BANK1,BCAR3,BCL10,BCL2,BCL2L11,BCL2L14,BDNF,BIRC2,BIRC3,BIRC7,BLK,BMF,BMP10,BMP2,BMP4,BMP6,BMP7,BMPER,BMPR1A,C5AR1,CA7,CACNB2,CACNG3,…
GO:BP	positive regulation of cell motility	GO:2000147	1.35237e-13	591	4253	228	ABL1,ACKR3,ACTN4,ACVR1,ADAM10,ADAM17,ADAM8,ADRA2A,AGO2,AKAP12,ANGPT4,ANO6,ANXA1,ARF6,ATOH8,ATP8A1,BCAR1,BCL2,BDKRB1,BMP2,BMP4,BMP7,C5AR1,CAMK1D,CAPN7,CARMIL1,CAV1,CBLL1,CCBE1,CCL20,CCL24,CCL26,CCR1,CCR6,CCR7,CD274,CD40,CD74,CD99L2,CDH5,CLASP1,CLDN3,CLDN4,CMKLR1,COL1A1,CSF1R,CX3CL1,CXCL12,CXCL13,CXCL8,CXCR4,DAPK2,DIAPH1,DOCK1,DOCK4,DOCK7,DRD1,EDN1,EDN2,EDN3,EGF,EPB41L4B,EPCAM,EPHA1,ETS1,F2R,F2RL1,…
GO:BP	cellular response to stimulus	GO:0051716	1.82658e-13	7781	4253	2061	AAK1,ABCA1,ABCA4,ABCC2,ABCC4,ABCG2,ABHD2,ABI1,ABI2,ABL1,ABRA,ACKR3,ACSL1,ACSL5,ACTA1,ACTB,ACTL6A,ACTN4,ACTR2,ACTR3,ACVR1,ACVR1C,ACVR2A,ADA,ADAM10,ADAM17,ADAM8,ADAMTS20,ADAR,ADCY1,ADCY2,ADCY7,ADCY8,ADD1,ADGRA3,ADGRB2,ADGRB3,ADGRD1,ADGRE1,ADGRF1,ADGRG6,ADGRV1,ADM,ADORA3,ADRA1A,ADRA1B,ADRA1D,ADRA2A,ADSS,ADTRP,AFAP1L2,AGO2,AGTR1,AGTR2,AGTRAP,AHCYL1,AHI1,AIM2,AK4,AKAP11,AKAP12,AKAP13,ALCAM,ALKBH3,ALOX…
GO:BP	positive regulation of locomotion	GO:0040017	2.02947e-13	606	4253	232	ABL1,ACKR3,ACTN4,ACVR1,ADAM10,ADAM17,ADAM8,ADRA2A,AGO2,AKAP12,ANGPT4,ANO6,ANXA1,ARF6,ATOH8,ATP8A1,BCAR1,BCL2,BDKRB1,BMP2,BMP4,BMP7,C5AR1,CAMK1D,CAPN7,CARMIL1,CAV1,CBLL1,CCBE1,CCL20,CCL24,CCL26,CCR1,CCR4,CCR6,CCR7,CD274,CD40,CD74,CD99L2,CDH5,CLASP1,CLDN3,CLDN4,CMKLR1,COL1A1,CSF1R,CX3CL1,CXCL12,CXCL13,CXCL8,CXCR4,DAPK2,DIAPH1,DOCK1,DOCK4,DOCK7,DRD1,DSCAM,EDN1,EDN2,EDN3,EGF,EPB41L4B,EPCAM,EPHA1,ETS1…
GO:BP	localization	GO:0051179	2.16065e-13	6901	4253	1850	AAGAB,AAK1,ABCA1,ABCA12,ABCA4,ABCA8,ABCB6,ABCB9,ABCC11,ABCC2,ABCC4,ABCC9,ABCG1,ABCG2,ABHD17A,ABHD17C,ABHD2,ABHD5,ABI1,ABI2,ABL1,ABRA,ACKR3,ACO1,ACOX2,ACSL1,ACSL3,ACSL4,ACSL5,ACTB,ACTBL2,ACTN1,ACTN4,ACTR2,ACTR3,ACVR1,ACVR1C,ADA,ADAM10,ADAM17,ADAM22,ADAM8,ADAMTS9,ADAR,ADCY1,ADCY8,ADD1,ADGRV1,ADM,ADORA3,ADPRH,ADRA1A,ADRA2A,ADTRP,AFM,AGAP1,AGFG1,AGK,AGO2,AGPS,AGTR1,AGTR2,AHCYL1,AHI1,AKAP11,AKAP12,AKA…
GO:BP	regulation of multicellular organismal development	GO:2000026	2.20495e-13	1447	4253	472	ABL1,ACTR2,ACVR1,ACVR2A,ADA,ADAM10,ADAM12,ADAM8,ADAMTS9,ADD1,ADGRB2,ADGRB3,ADGRV1,ADM,AGO2,AHI1,AMELX,AMIGO2,ANGPT2,ANGPT4,ANGPTL4,ANKH,ANO6,ANXA1,AP3B1,APPL2,ARNTL,ASCL1,ASIC2,ATOH8,ATP2B4,B2M,B4GALT5,BCL11A,BCOR,BDNF,BHLHE40,BMP10,BMP2,BMP4,BMP6,BMP7,BMPER,BMPR1A,BRD1,BRINP1,BTG1,C5AR1,CAMK4,CARD11,CAV1,CBLN2,CCBE1,CCL24,CCR1,CD109,CD28,CD34,CD40,CD46,CD74,CD80,CD83,CD86,CDH3,CDH4,CDH5,CDK1,CDK…
GO:BP	regulation of cell motility	GO:2000145	2.90831e-13	1061	4253	364	ABHD2,ABL1,ACKR3,ACTN4,ACVR1,ACVR1C,ADA,ADAM10,ADAM17,ADAM8,ADAMTS9,ADORA3,ADRA2A,ADTRP,AGO2,AGTR2,AKAP12,AMOTL2,ANGPT2,ANGPT4,ANO6,ANXA1,AP1AR,APPL2,ARF6,ARHGAP18,ARID2,ATOH8,ATP2B4,ATP8A1,BBS2,BCAR1,BCL2,BDKRB1,BMP10,BMP2,BMP4,BMP7,BMPER,BMPR1A,BST1,C16ORF45,C5AR1,CAMK1D,CAPN7,CARMIL1,CAV1,CBLL1,CCBE1,CCL2,CCL20,CCL24,CCL25,CCL26,CCR1,CCR6,CCR7,CD200,CD274,CD40,CD74,CD99L2,CDH1,CDH5,CDK6,CHRD,C…
GO:BP	regulation of cell migration	GO:0030334	3.67836e-13	999	4253	346	ABHD2,ABL1,ACKR3,ACTN4,ACVR1,ACVR1C,ADA,ADAM10,ADAM17,ADAM8,ADAMTS9,ADORA3,ADRA2A,ADTRP,AGO2,AGTR2,AKAP12,AMOTL2,ANGPT2,ANGPT4,ANO6,ANXA1,APPL2,ARF6,ARID2,ATOH8,ATP2B4,ATP8A1,BCAR1,BCL2,BDKRB1,BMP10,BMP2,BMP4,BMP7,BMPER,BMPR1A,BST1,C16ORF45,C5AR1,CAMK1D,CAPN7,CARMIL1,CAV1,CBLL1,CCBE1,CCL2,CCL20,CCL24,CCL25,CCL26,CCR1,CCR6,CCR7,CD200,CD274,CD40,CD74,CD99L2,CDH1,CDH5,CHRD,CITED2,CLASP1,CLDN3,CLDN4,…
GO:BP	positive regulation of cell migration	GO:0030335	4.89843e-13	567	4253	219	ABL1,ACKR3,ACTN4,ACVR1,ADAM10,ADAM17,ADAM8,ADRA2A,AGO2,AKAP12,ANGPT4,ANO6,ANXA1,ARF6,ATOH8,ATP8A1,BCAR1,BCL2,BDKRB1,BMP2,BMP4,BMP7,C5AR1,CAMK1D,CAPN7,CARMIL1,CAV1,CBLL1,CCBE1,CCL20,CCL24,CCL26,CCR1,CCR6,CCR7,CD274,CD40,CD74,CD99L2,CDH5,CLASP1,CLDN3,CLDN4,CMKLR1,COL1A1,CSF1R,CX3CL1,CXCL12,CXCL13,CXCL8,CXCR4,DAPK2,DIAPH1,DOCK1,DOCK4,DOCK7,DRD1,EDN1,EDN2,EDN3,EGF,EPB41L4B,EPHA1,ETS1,F2R,F2RL1,FER,FE…
GO:BP	tube development	GO:0035295	4.95297e-13	1146	4253	387	ABCA12,ABL1,ACKR3,ACVR1,ADA,ADAM12,ADAM8,ADAMTS16,ADAMTS2,ADAMTS9,ADGRB2,ADGRB3,ADM,ADTRP,AGO2,AGTR1,AGTR2,AHI1,ALX4,AMBRA1,AMOTL2,ANGPT2,ANGPT4,ANGPTL2,ANGPTL4,ANXA1,AP3B1,APOB,ARHGAP22,ARHGAP24,ARID2,ASB4,ASCL1,ATOH8,ATP2B4,BAK1,BCL10,BCL2,BCL2L11,BMP2,BMP4,BMP7,BMPER,BMPR1A,BTG1,C1GALT1,C2CD3,C5AR1,CALB1,CALCRL,CASP3,CAV1,CCBE1,CCL2,CCL24,CCM2,CD34,CD40,CDH2,CDH5,CDKN1A,CHD7,CHRD,CIC,CITED2,CL…
GO:BP	positive regulation of cellular component movement	GO:0051272	5.66919e-13	604	4253	230	ABL1,ACKR3,ACTN4,ACVR1,ADAM10,ADAM17,ADAM8,ADRA2A,AGO2,AKAP12,ANGPT4,ANO6,ANXA1,ARF6,ATOH8,ATP8A1,BCAR1,BCL2,BDKRB1,BMP2,BMP4,BMP7,C5AR1,CAMK1D,CAPN7,CARMIL1,CAV1,CBLL1,CCBE1,CCL20,CCL24,CCL26,CCR1,CCR6,CCR7,CD274,CD40,CD74,CD99L2,CDH5,CLASP1,CLDN3,CLDN4,CMKLR1,COL1A1,CSF1R,CX3CL1,CXCL12,CXCL13,CXCL8,CXCR4,DAPK2,DIAPH1,DOCK1,DOCK4,DOCK7,DRD1,EDN1,EDN2,EDN3,EGF,EPB41L4B,EPCAM,EPHA1,ETS1,F2R,F2RL1,…
GO:BP	plasma membrane bounded cell projection morphogenesis	GO:0120039	6.23711e-13	678	4253	252	ABI2,ABL1,ACTB,ACTBL2,ACTR2,ADAM10,ADAMTSL1,ADCY1,ADGRB3,ALCAM,ALS2,ANK3,AUTS2,B3GNT2,B4GALT5,BARHL2,BCL11A,BCL2,BDNF,BMP7,CCDC141,CCK,CD44,CDH11,CDH2,CDH4,CDKL3,CHN1,CHODL,CNTNAP2,COBL,CORO1C,CPNE5,CREB1,CRMP1,CSF1R,CTNNA2,CTNNB1,CXCL12,CXCR4,DAB1,DCC,DDR1,DISC1,DNM2,DNM3,DOCK10,DOCK7,DOK5,DPYSL4,DRGX,DSCAM,EFNA5,ENAH,EPHA1,EPHA10,EPHA3,EPHA4,EPHA5,EPHA7,EPHB1,EPHB3,ETV1,EVL,EZR,FEZ2,FEZF1,FEZF2…
GO:BP	cell projection morphogenesis	GO:0048858	7.10062e-13	682	4253	253	ABI2,ABL1,ACTB,ACTBL2,ACTR2,ADAM10,ADAMTSL1,ADCY1,ADGRB3,ALCAM,ALS2,ANK3,AUTS2,B3GNT2,B4GALT5,BARHL2,BCL11A,BCL2,BDNF,BMP7,CCDC141,CCK,CD44,CDH11,CDH2,CDH4,CDKL3,CHN1,CHODL,CNTNAP2,COBL,CORO1C,CPNE5,CREB1,CRMP1,CSF1R,CTNNA2,CTNNB1,CXCL12,CXCR4,DAB1,DCC,DDR1,DISC1,DNM2,DNM3,DOCK10,DOCK7,DOK5,DPYSL4,DRGX,DSCAM,EFNA5,ENAH,EPHA1,EPHA10,EPHA3,EPHA4,EPHA5,EPHA7,EPHB1,EPHB3,ETV1,EVL,EZR,FEZ2,FEZF1,FEZF2…
GO:BP	cell part morphogenesis	GO:0032990	7.27647e-13	699	4253	258	ABI2,ABL1,ACTB,ACTBL2,ACTR2,ADAM10,ADAMTSL1,ADCY1,ADGRB3,ALCAM,ALS2,ANK3,AUTS2,B3GNT2,B4GALT5,BARHL2,BCL11A,BCL2,BDNF,BMP7,CCDC141,CCK,CD44,CDH11,CDH2,CDH4,CDKL3,CHN1,CHODL,CNTNAP2,COBL,COL4A3BP,CORO1C,CPNE5,CREB1,CRMP1,CSF1R,CTNNA2,CTNNB1,CXCL12,CXCR4,DAB1,DCC,DDR1,DISC1,DNM2,DNM3,DOCK10,DOCK7,DOK5,DPYSL4,DRGX,DSCAM,EFNA5,ENAH,EPHA1,EPHA10,EPHA3,EPHA4,EPHA5,EPHA7,EPHB1,EPHB3,ETV1,EVL,EZR,FEZ2,FE…
GO:BP	cellular component morphogenesis	GO:0032989	7.32327e-13	791	4253	285	ABI2,ABL1,ACTA1,ACTB,ACTBL2,ACTR2,ADAM10,ADAMTSL1,ADCY1,ADGRB3,AKAP13,ALCAM,ALS2,ANK3,AUTS2,B3GNT2,B4GALT5,BARHL2,BCL11A,BCL2,BDNF,BMP10,BMP7,CCDC141,CCK,CD44,CDH11,CDH2,CDH4,CDKL3,CFL2,CFLAR,CHN1,CHODL,CLASP1,CNTNAP2,COBL,COL4A3BP,CORO1C,CPNE5,CREB1,CRMP1,CSF1R,CSRP1,CSRP3,CTNNA2,CTNNB1,CXCL12,CXCR4,DAB1,DCC,DDR1,DISC1,DNM2,DNM3,DOCK10,DOCK7,DOK5,DPYSL4,DRGX,DSCAM,EDN1,EFNA5,ENAH,EPHA1,EPHA10,EP…
GO:BP	tissue development	GO:0009888	7.60032e-13	2107	4253	647	ABCA12,ABI2,ABL1,ACTA1,ACTB,ACTG2,ACTL8,ACVR1,ACVR2A,ADA,ADAM17,ADAMTS16,ADAMTS9,ADD1,ADGRV1,ADM,ADRA1A,AGTR2,AHI1,AKAP13,AKNA,ALDH1A3,ALPK2,ALPK3,ALPL,ALX4,AMBRA1,AMELX,ANKH,ANKRD6,ANO6,ANXA1,ANXA6,AP3B1,APCDD1,ARHGAP24,ARHGEF19,ARHGEF26,ARID2,ARNTL,ARRDC3,ASB2,ASCL1,ASGR2,ATF3,ATG5,ATOH8,ATP2C1,BARX2,BBS2,BCL10,BCL2,BCL9,BCOR,BMP10,BMP2,BMP4,BMP6,BMP7,BMPER,BMPR1A,BMX,BNC2,BTG1,C2CD3,CACYBP,CAL…
GO:BP	regulation of cellular component organization	GO:0051128	8.48118e-13	2412	4253	727	AAK1,AASS,ABCA1,ABHD17A,ABHD17C,ABI2,ABL1,ACSL4,ACTR2,ACTR3,ADAM10,ADAM17,ADAMTS16,ADD1,ADGRB3,ADPRH,ADTRP,AGTR1,AGTR2,AHI1,AKAP13,AMIGO2,ANAPC1,ANAPC4,ANK1,ANLN,ANO6,ANTXR1,ANXA1,AP1AR,APOA1,APPL2,ARAP1,ARF6,ARFGEF1,ARHGAP18,ARHGAP22,ARHGAP24,ARHGAP40,ARHGAP6,ARHGEF10,ARHGEF10L,ARHGEF19,ARPC1B,ASAP1,ASIC2,ATAD2,ATAD2B,ATF7IP,ATG3,ATG5,ATP10A,ATP8A1,ATP8B1,ATXN7,AUTS2,AVIL,AVP,B2M,BAK1,BARHL2,BCA…
GO:BP	regulation of kinase activity	GO:0043549	1.03204e-12	921	4253	322	ABI1,ABL1,ACSL1,ACTB,ADAM17,ADAM8,ADAR,ADCY1,ADCY2,ADCY7,ADCY8,ADRA1A,ADRA2A,AFAP1L2,AKAP11,AKAP13,ALS2,AMBRA1,ANGPT4,ATP2B4,AVPI1,BCL10,BDNF,BIRC7,BLM,BMP2,BMP4,BMP7,C5AR1,CALM2,CASP3,CAV1,CBLB,CBLC,CCDC88A,CCNB2,CCND2,CCNE1,CCNE2,CCNG1,CCNH,CCNJ,CCNY,CCNYL1,CCR7,CD40,CD40LG,CD44,CD74,CD86,CDK1,CDKN1A,CDKN1C,CDKN2A,CDKN2B,CDKN2C,CIT,COPS8,CORO1C,COX11,CSF1R,CXCR4,DAB1,DDR1,DEPTOR,DKK1,DLG1,DLG3,…
GO:BP	positive regulation of signal transduction	GO:0009967	1.05435e-12	1598	4253	510	AAK1,ABL1,ABRA,ACKR3,ACTN4,ACVR1,ACVR2A,ADA,ADAM17,ADAM8,ADAMTS20,ADGRV1,ADRA1A,ADRA1B,ADRA1D,ADRA2A,AFAP1L2,AGTR2,AKAP12,AKAP13,ALPK1,ALS2,ANKRD6,APOA1,APOL3,APPL2,ARAP1,ARFGEF1,ARL6IP5,ARMC9,ARNTL,ARPP19,ASCL1,ATF3,ATP2C1,AUTS2,AVPI1,AVPR1B,BAK1,BANK1,BCAR3,BCL10,BCL2,BCL2L11,BCL2L14,BDNF,BIRC2,BIRC3,BIRC7,BMF,BMP10,BMP2,BMP4,BMP6,BMP7,BMPER,BMPR1A,C5AR1,CARD11,CASP10,CASP4,CAV1,CAV2,CCBE1,CCDC…
GO:BP	circulatory system development	GO:0072359	1.074e-12	1194	4253	399	ABL1,ACKR3,ACVR1,ADAM10,ADAM12,ADAM8,ADAMTS9,ADGRB2,ADGRB3,ADGRG6,ADM,ADRA1A,ADTRP,AGO2,AGTR1,AGTR2,AHI1,AKAP13,ALPK2,ALPK3,AMOTL2,ANGPT2,ANGPT4,ANGPTL2,ANGPTL4,ANTXR1,ANXA1,APOB,ARHGAP22,ARHGAP24,ARID2,ASB4,ASCL1,ATG5,ATP2B4,BAK1,BCOR,BICC1,BMP10,BMP2,BMP4,BMP7,BMPER,BMPR1A,BTG1,C1GALT1,C2CD3,C5AR1,CACNA1C,CACYBP,CALCRL,CASP3,CAV1,CCBE1,CCL2,CCL24,CCM2,CD34,CD40,CDH2,CDH5,CDK1,CDKL1,CDKN1A,CFLAR…
GO:BP	growth	GO:0040007	1.11931e-12	967	4253	335	ABL1,ACSL4,ACTL6A,ACVR1C,ADAM10,ADAM17,ADD1,ADM,ADRA1A,AGTR1,AGTR2,AKAP13,ALCAM,ANXA1,ANXA6,ARID2,AUTS2,AVP,BARHL2,BBS2,BCAR1,BCL11A,BCL2,BCL2L11,BCL9,BDKRB1,BDNF,BMP10,BMP4,BMPR1A,BNC2,BTG1,CCM2,CCNB2,CD38,CDH4,CDK1,CDKL3,CDKN1A,CDKN2A,CDKN2C,CELF1,CFLAR,CHD7,CHRNA1,CHST11,CITED2,CLSTN1,COBL,COL27A1,CPNE5,CPQ,CREB1,CREG1,CRIM1,CSNK2A3,CTDP1,CTNNB1,CXCL12,CXCR4,DCBLD2,DCC,DCSTAMP,DCUN1D5,DDR1,DIO…
GO:BP	cellular component organization	GO:0016043	1.38991e-12	6566	4253	1763	AAK1,AASS,ABCA1,ABCA4,ABCC4,ABCG1,ABHD17A,ABHD17C,ABI1,ABI2,ABL1,ABLIM1,ACAD9,ACOX2,ACSL3,ACSL4,ACTA1,ACTB,ACTBL2,ACTL6A,ACTL7B,ACTN1,ACTR2,ACTR3,ACTR6,ACVR1C,ADAM10,ADAM12,ADAM17,ADAM8,ADAMTS16,ADAMTS17,ADAMTS2,ADAMTS20,ADAMTS9,ADAMTSL1,ADAR,ADCY1,ADCY8,ADD1,ADGRB3,ADGRF1,ADGRV1,ADM,ADPRH,ADRA2A,ADRM1,ADTRP,AEBP2,AGFG1,AGK,AGO2,AGPS,AGTR1,AGTR2,AHCYL1,AHI1,AIM2,AKAP11,AKAP13,ALCAM,ALDH1A3,ALOX5A…
GO:BP	regulation of MAPK cascade	GO:0043408	1.56096e-12	730	4253	266	ABL1,ACKR3,ADAM8,ADRA1A,ADRA1B,ADRA1D,ADRA2A,AKAP12,AKAP13,ANKRD6,APIP,ARL6IP5,ATF3,AVPI1,AVPR1B,BANK1,BCAR3,BIRC7,BMP2,BMP4,BMP7,BMPER,C5AR1,CAV1,CAV2,CBLC,CCL2,CCL20,CCL22,CCL24,CCL25,CCL26,CCR1,CCR7,CD40,CD40LG,CD44,CD74,CDH2,CDK1,CDON,CFLAR,CHRNA9,CRACR2A,CSF1R,CTNNB1,CX3CL1,CXCR4,CYLD,DACT1,DFNA5,DKK1,DLG1,DNAJA1,DOK5,DUPD1,DUSP1,DUSP10,DUSP22,DUSP4,DUSP5,DUSP6,EDAR,EDN1,EDN3,EGF,EIF3A,EPHA4…
GO:BP	signal transduction	GO:0007165	1.79251e-12	6309	4253	1700	AAK1,ABCA1,ABCA4,ABCC2,ABCC4,ABHD2,ABI1,ABI2,ABL1,ABRA,ACKR3,ACSL1,ACSL5,ACTB,ACTL6A,ACTN4,ACTR2,ACTR3,ACVR1,ACVR1C,ACVR2A,ADA,ADAM10,ADAM17,ADAM8,ADAMTS20,ADAR,ADCY1,ADCY2,ADCY7,ADCY8,ADD1,ADGRA3,ADGRB2,ADGRB3,ADGRD1,ADGRE1,ADGRF1,ADGRG6,ADGRV1,ADM,ADORA3,ADRA1A,ADRA1B,ADRA1D,ADRA2A,ADTRP,AFAP1L2,AGO2,AGTR1,AGTR2,AGTRAP,AHCYL1,AHI1,AIM2,AKAP11,AKAP12,AKAP13,ALCAM,ALPK1,ALPK2,ALS2,AMELX,AMER3,AMO…
GO:BP	cell-cell adhesion	GO:0098609	2.21146e-12	894	4253	313	ABL1,ACTB,ACVR1,ADA,ADAM8,ADGRV1,ADTRP,AKNA,ALCAM,AMIGO2,ANK3,ANXA1,ANXA9,AP3B1,APOA1,ATP2C1,BCL10,BCL2,BLK,BMP2,BMP4,BMP6,BMP7,BTLA,CADM1,CADM3,CARD11,CASP3,CAV1,CBLB,CBLL1,CCDC88B,CCL2,CCL25,CCR7,CD200,CD274,CD28,CD2AP,CD34,CD40LG,CD44,CD46,CD47,CD55,CD58,CD74,CD80,CD83,CD86,CD93,CDH1,CDH11,CDH18,CDH19,CDH2,CDH22,CDH26,CDH3,CDH4,CDH5,CDH8,CDH9,CDKN2A,CEBPB,CITED2,CLDN10,CLDN14,CLDN20,CLDN3,CLDN…
GO:BP	neuron projection morphogenesis	GO:0048812	2.23176e-12	664	4253	246	ABI2,ABL1,ACTB,ACTBL2,ACTR2,ADAM10,ADAMTSL1,ADCY1,ADGRB3,ALCAM,ALS2,ANK3,AUTS2,B3GNT2,B4GALT5,BARHL2,BCL11A,BCL2,BDNF,BMP7,CCDC141,CCK,CDH11,CDH2,CDH4,CDKL3,CHN1,CHODL,CNTNAP2,COBL,CPNE5,CREB1,CRMP1,CSF1R,CTNNA2,CTNNB1,CXCL12,CXCR4,DAB1,DCC,DDR1,DISC1,DNM2,DNM3,DOCK10,DOCK7,DOK5,DPYSL4,DRGX,DSCAM,EFNA5,ENAH,EPHA1,EPHA10,EPHA3,EPHA4,EPHA5,EPHA7,EPHB1,EPHB3,ETV1,EVL,EZR,FEZ2,FEZF1,FEZF2,FLRT2,FLRT3…
GO:BP	positive regulation of intracellular signal transduction	GO:1902533	3.21766e-12	1037	4253	353	ABL1,ABRA,ACKR3,ACTN4,ADA,ADAM8,ADGRV1,ADRA1A,ADRA1B,ADRA1D,ADRA2A,AKAP12,AKAP13,ALPK1,ALS2,ANKRD6,APOA1,APOL3,ARFGEF1,ARL6IP5,ARPP19,ATP2C1,AUTS2,AVPI1,AVPR1B,BANK1,BCAR3,BCL10,BCL2,BCL2L11,BIRC2,BIRC3,BIRC7,BMF,BMP2,BMP4,BMPER,C5AR1,CARD11,CASP10,CAV1,CAV2,CCL2,CCL20,CCL22,CCL24,CCL25,CCL26,CCR1,CCR7,CD28,CD40,CD40LG,CD44,CD74,CD80,CD86,CDH2,CDK1,CDKN2A,CDON,CFLAR,CLEC16A,COL3A1,CRACR2A,CRH,CSF…
GO:BP	response to chemical	GO:0042221	3.30913e-12	4781	4253	1324	ABCA1,ABCC2,ABCC4,ABCC9,ABCG1,ABCG2,ABHD2,ABL1,ACKR3,ACO1,ACSBG1,ACSL1,ACSL3,ACSL4,ACTA1,ACTB,ACTN4,ACTR2,ACTR3,ACVR1,ACVR1C,ACVR2A,ADA,ADAM10,ADAM17,ADAM8,ADAMTSL1,ADAR,ADCY1,ADCY2,ADCY7,ADCY8,ADD1,ADGRV1,ADM,ADRA1A,ADRA2A,ADSS,ADTRP,AFF3,AGTR1,AGTR2,AGTRAP,AHCYL1,AIM2,AK4,AKAP12,AKIRIN2,ALCAM,ALG2,ALOX5AP,ALPL,AMELX,ANGPT2,ANGPT4,ANK3,ANKRD2,ANO6,ANXA1,AOC1,APOA1,APOB,APOBEC3A,APPL2,AQP9,ARF6,A…
GO:BP	regulation of phosphorylation	GO:0042325	3.61963e-12	1431	4253	462	ABI1,ABL1,ACSL1,ACTB,ACVR1,ACVR2A,ADAM17,ADAM8,ADAR,ADCY1,ADCY2,ADCY7,ADCY8,ADRA1A,ADRA2A,ADTRP,AFAP1L2,AK4,AKAP11,AKAP13,ALS2,AMBRA1,ANGPT4,APOA1,ATP2B4,AVP,AVPI1,BAK1,BANK1,BARD1,BCAR3,BCL10,BCL2,BDKRB1,BDKRB2,BDNF,BIRC7,BLM,BMP10,BMP2,BMP4,BMP6,BMP7,BMPER,BMPR1A,BST1,C5AR1,CALM2,CASP3,CAV1,CBLB,CBLC,CCDC88A,CCDC88C,CCK,CCNB2,CCND2,CCNE1,CCNE2,CCNG1,CCNH,CCNJ,CCNY,CCNYL1,CCR7,CD109,CD40,CD40LG,…
GO:BP	apoptotic process	GO:0006915	4.17835e-12	1990	4253	612	ABL1,ACKR3,ACSL5,ACTN1,ACTN4,ACVR1,ACVR1C,ADA,ADAM10,ADAM17,ADAM8,ADAMTS20,ADAR,ADM,ADRA1A,AGTR2,AHCYL1,AHI1,AIM2,AKAP12,AKAP13,ALDH1A3,ALPK2,ALX4,AMBRA1,AMIGO2,ANGPT4,ANGPTL4,ANO6,ANXA1,ANXA5,ANXA6,APIP,ARF6,ARHGAP10,ARHGEF16,ARHGEF19,ARHGEF26,ARHGEF4,ARHGEF6,ARL6IP5,ARNT2,ASAH2,ASCL1,ASIC2,ATF3,ATG3,ATG5,ATG7,AVP,BABAM2,BAG1,BAG3,BAK1,BARD1,BCAR1,BCL10,BCL2,BCL2L11,BCL2L14,BCL3,BDKRB2,BDNF,BFAR…
GO:BP	developmental growth	GO:0048589	6.48235e-12	649	4253	240	ABL1,ACVR1C,ADD1,ADM,ADRA1A,AGTR2,AKAP13,ALCAM,ANXA1,ANXA6,ARID2,AUTS2,BARHL2,BBS2,BCL11A,BCL2,BCL2L11,BCL9,BDNF,BMP10,BMP4,BMPR1A,BNC2,CCM2,CDH4,CDK1,CDKL3,CDKN1A,CELF1,CFLAR,CHD7,CHRNA1,CHST11,CITED2,COBL,COL27A1,CPNE5,CPQ,CREB1,CTDP1,CTNNB1,CXCL12,CXCR4,DCC,DDR1,DIO3,DISC1,DLL1,DMBX1,DNM2,DSCAM,DUSP10,DUSP6,EDN1,EN1,EPHA7,ERBB4,ERCC1,ESR1,EVC,EZH2,EZR,FGF1,FGF2,FGF20,FGF7,FLRT3,FLVCR1,FMN1,FN1…
GO:BP	protein phosphorylation	GO:0006468	6.48869e-12	1668	4253	525	AAK1,ABI1,ABI2,ABL1,ACSL1,ACTB,ACVR1,ACVR1C,ACVR2A,ADAM10,ADAM17,ADAM8,ADAR,ADCY1,ADCY2,ADCY7,ADCY8,ADRA1A,ADRA2A,ADTRP,AFAP1L2,AKAP13,ALPK1,ALPK2,ALPK3,ALS2,ANGPT4,APOA1,ATP23,ATP2B4,AVP,AVPI1,BAK1,BANK1,BCAR3,BCL2,BDKRB1,BDKRB2,BDNF,BIRC7,BLK,BLM,BMP10,BMP2,BMP4,BMP6,BMP7,BMPER,BMPR1A,BMX,BST1,C5AR1,CALM2,CAMK1D,CAMK1G,CAMK4,CASK,CASP3,CAV1,CBLB,CBLC,CCDC88A,CCDC88C,CCK,CCL2,CCNB2,CCND2,CCNE1,C…
GO:BP	negative regulation of response to stimulus	GO:0048585	7.97231e-12	1733	4253	542	ABL1,ACKR3,ACVR1,ADA,ADAM17,ADAR,ADM,ADRA1A,ADRA2A,ADTRP,AGTR2,ALPK2,ANGPT2,ANKRD6,ANXA1,AOAH,APCDD1,APCDD1L,APOA1,APPL2,ARHGAP24,ARHGAP25,ARHGAP42,ARL6IP5,ARNTL,ARRDC3,ASAH2,ATF3,ATF6B,ATP2B4,AVP,BANK1,BBS2,BCL2,BCL3,BDKRB2,BDNF,BECN2,BEND6,BFAR,BICC1,BICD1,BMP2,BMP4,BMP7,BMPER,C4BPB,CALCRL,CASK,CAV1,CAV2,CBLB,CBLC,CCDC3,CCDC88C,CCK,CCL2,CD109,CD200,CD2AP,CD300LF,CD34,CD44,CD46,CD47,CD55,CD74,CD…
GO:BP	negative regulation of signaling	GO:0023057	9.07409e-12	1471	4253	471	ABL1,ACKR3,ACVR1,ACVR1C,ADA,ADAM17,ADAR,ADCY8,ADM,ADRA1A,ADRA2A,AGTR2,ALPK2,ANKRD6,AP1AR,APCDD1,APCDD1L,APOA1,ARHGAP24,ARHGAP25,ARHGAP42,ARNTL,ARRDC3,ASAH2,ASIC1,ATF3,ATF6B,ATP2B4,AVP,BANK1,BCHE,BCL2,BCL3,BDKRB2,BDNF,BECN2,BEND6,BFAR,BICC1,BICD1,BMP2,BMP4,BMP7,BMPER,CAV1,CAV2,CBLB,CBLC,CCDC3,CCDC88C,CD109,CD2AP,CD300LF,CD38,CD44,CD46,CD47,CD74,CDH2,CFLAR,CHAC1,CHRD,CHRDL1,CHRNA9,CHST11,CIT,CNOT7,…
GO:BP	negative regulation of cell communication	GO:0010648	9.908e-12	1468	4253	470	ABL1,ACKR3,ACVR1,ACVR1C,ADA,ADAM17,ADAR,ADCY8,ADM,ADRA1A,ADRA2A,AGTR2,ALPK2,ANKRD6,APCDD1,APCDD1L,APOA1,ARHGAP24,ARHGAP25,ARHGAP42,ARNTL,ARRDC3,ASAH2,ASIC1,ATF3,ATF6B,ATP2B4,AVP,BANK1,BCHE,BCL2,BCL3,BDKRB2,BDNF,BECN2,BEND6,BFAR,BICC1,BICD1,BMP2,BMP4,BMP7,BMPER,CAV1,CAV2,CBLB,CBLC,CCDC3,CCDC88C,CD109,CD2AP,CD300LF,CD38,CD44,CD46,CD47,CD74,CDH2,CFLAR,CHAC1,CHRD,CHRDL1,CHRNA9,CHST11,CIT,CNOT7,COL2A1…
GO:BP	plasma membrane bounded cell projection organization	GO:0120036	1.18185e-11	1569	4253	497	ABCC4,ABI2,ABL1,ABLIM1,ACSL4,ACTB,ACTBL2,ACTR2,ACTR3,ADAM10,ADAMTS16,ADAMTSL1,ADCY1,ADGRB3,ADGRF1,ADGRV1,ADM,AHI1,ALCAM,ALS2,ANK3,ANLN,ANO6,APOA1,ARAP1,ARF6,ARFGEF1,ARHGAP24,ARHGEF26,ARHGEF4,ARHGEF6,ARL3,ARL6,ARMC2,ARMC9,ASAP1,ATG3,ATG5,ATP8B1,ATXN10,AUTS2,AVIL,B2M,B3GNT2,B4GALT5,BARHL2,BBS12,BBS2,BCL11A,BCL2,BDNF,BLK,BLOC1S6,BMP7,C21ORF91,C2CD3,CAMK1D,CARMIL1,CASP3,CAV1,CCDC113,CCDC141,CCDC63,CC…
GO:BP	cell-cell signaling	GO:0007267	1.2739e-11	1722	4253	538	ABCA1,ABCC4,ABL1,ACSL4,ACVR1C,ADAM10,ADCY1,ADCY8,ADM,ADRA1A,ADRA1B,ADRA1D,ADRA2A,AGO2,AGTR1,AGTR2,AKAP12,ALPK2,ALS2,AMER3,AMOTL2,ANKRD6,ANXA1,ANXA9,APCDD1,APCDD1L,ARHGEF19,ARL6,ARNTL,ASIC1,ASIC2,ATP1A2,AVP,BCHE,BCL9,BDNF,BEGAIN,BICC1,BLK,BLOC1S6,BMP2,BMP4,BMP6,BRD7,CA7,CACNA1A,CACNA1C,CACNA1E,CACNB2,CACNB4,CACNG3,CACNG8,CADPS,CADPS2,CALB1,CALM2,CASK,CAV1,CBLN2,CCDC88A,CCDC88C,CCL2,CCL20,CCL22,CCL…
GO:BP	regulation of phosphorus metabolic process	GO:0051174	1.47662e-11	1645	4253	517	ABI1,ABL1,ACSL1,ACSL3,ACTB,ACVR1,ACVR2A,ADAM17,ADAM8,ADAR,ADCY1,ADCY2,ADCY7,ADCY8,ADRA1A,ADRA2A,ADTRP,AFAP1L2,AGTR2,AK4,AKAP11,AKAP13,ALS2,AMBRA1,ANGPT4,APOA1,ARPP19,ATP2B4,AVP,AVPI1,AVPR1B,BAK1,BANK1,BARD1,BCAR3,BCL10,BCL2,BDKRB1,BDKRB2,BDNF,BIRC7,BLM,BMP10,BMP2,BMP4,BMP6,BMP7,BMPER,BMPR1A,BOD1,BOD1L1,BST1,C5AR1,CALM2,CASP3,CAV1,CBLB,CBLC,CCDC88A,CCDC88C,CCK,CCNB2,CCND2,CCNE1,CCNE2,CCNG1,CCNH,CC…
GO:BP	regulation of phosphate metabolic process	GO:0019220	1.47662e-11	1645	4253	517	ABI1,ABL1,ACSL1,ACSL3,ACTB,ACVR1,ACVR2A,ADAM17,ADAM8,ADAR,ADCY1,ADCY2,ADCY7,ADCY8,ADRA1A,ADRA2A,ADTRP,AFAP1L2,AGTR2,AK4,AKAP11,AKAP13,ALS2,AMBRA1,ANGPT4,APOA1,ARPP19,ATP2B4,AVP,AVPI1,AVPR1B,BAK1,BANK1,BARD1,BCAR3,BCL10,BCL2,BDKRB1,BDKRB2,BDNF,BIRC7,BLM,BMP10,BMP2,BMP4,BMP6,BMP7,BMPER,BMPR1A,BOD1,BOD1L1,BST1,C5AR1,CALM2,CASP3,CAV1,CBLB,CBLC,CCDC88A,CCDC88C,CCK,CCNB2,CCND2,CCNE1,CCNE2,CCNG1,CCNH,CC…
GO:BP	cell junction organization	GO:0034330	1.70436e-11	722	4253	260	ABHD17A,ABHD17C,ABI2,ABL1,ACTB,ACTBL2,ACTN1,ACTR2,ADAM10,ADD1,ADGRB3,ADGRF1,ALS2,AMIGO2,ANK3,ARF6,ARHGAP22,ARHGAP39,ARHGAP6,ASIC2,BCL2,BDNF,BMP6,C1QL3,C5AR1,CACNB2,CACNB4,CADM1,CADM3,CAST,CAV1,CBLN2,CBLN4,CCM2,CDH1,CDH11,CDH18,CDH19,CDH2,CDH22,CDH3,CDH4,CDH5,CDH8,CDH9,CHRNA1,CLASP1,CLDN10,CLDN14,CLDN20,CLDN3,CLDN34,CLDN4,CLSTN1,CLSTN2,CNTN5,COL16A1,COL4A1,CORO1C,CSF1R,CTNNA2,CTNNB1,CTTNBP2,CX3CL1…
GO:BP	regulation of hydrolase activity	GO:0051336	2.46301e-11	1321	4253	428	ABHD5,ABL1,ACVR1C,ADGRB3,ADPRH,ADRA1A,ADRM1,AGAP1,AGFG1,AGFG2,AGTR1,AGTR2,AIM2,AKIRIN2,ALS2,ALS2CL,ANGPTL4,ANTXR1,ANXA1,ANXA8,APOA1,ARAP1,ARAP3,ARFGEF1,ARHGAP10,ARHGAP15,ARHGAP18,ARHGAP19,ARHGAP20,ARHGAP21,ARHGAP22,ARHGAP23,ARHGAP24,ARHGAP25,ARHGAP26,ARHGAP27,ARHGAP32,ARHGAP39,ARHGAP40,ARHGAP42,ARHGAP5,ARHGAP6,ARHGEF10,ARHGEF10L,ARHGEF16,ARHGEF19,ARHGEF26,ARHGEF6,ARL6IP5,ARPP19,ASAP1,ASPH,ATP1B1,…
GO:BP	positive regulation of hydrolase activity	GO:0051345	2.64879e-11	783	4253	277	ABHD5,ACVR1C,ADGRB3,ADPRH,ADRA1A,ADRM1,AGAP1,AGFG1,AGFG2,AGTR1,AGTR2,AIM2,AKIRIN2,ALS2,ALS2CL,ANTXR1,APOA1,ARAP1,ARAP3,ARFGEF1,ARHGAP10,ARHGAP15,ARHGAP18,ARHGAP19,ARHGAP20,ARHGAP21,ARHGAP22,ARHGAP23,ARHGAP24,ARHGAP25,ARHGAP26,ARHGAP27,ARHGAP32,ARHGAP39,ARHGAP40,ARHGAP42,ARHGAP5,ARHGAP6,ARHGEF10,ARHGEF10L,ARHGEF16,ARHGEF19,ARHGEF26,ARHGEF6,ARL6IP5,ASAP1,ASPH,ATP1B1,AVPR1B,BAK1,BCAR3,BCL10,BCL2L11,…
GO:BP	phosphate-containing compound metabolic process	GO:0006796	2.83833e-11	3087	4253	892	AAK1,AASS,ABCA8,ABHD12,ABHD5,ABI1,ABI2,ABL1,ACP6,ACSBG1,ACSL1,ACSL3,ACSL4,ACSL5,ACTB,ACVR1,ACVR1C,ACVR2A,ACYP2,ADA,ADAM10,ADAM17,ADAM8,ADAR,ADCY1,ADCY2,ADCY7,ADCY8,ADRA1A,ADRA2A,ADSS,ADTRP,AFAP1L2,AGK,AGPAT4,AGTR2,AK4,AK5,AKAP11,AKAP13,ALPI,ALPK1,ALPK2,ALPK3,ALPL,ALPP,ALS2,AMBRA1,AMPD3,ANGPT4,APOA1,ARPP19,ASMTL,ATP1A1,ATP1A2,ATP23,ATP2B4,ATP6V1A,AVP,AVPI1,AVPR1B,BAK1,BANK1,BARD1,BCAR3,BCL10,BCL2,…
GO:BP	axon development	GO:0061564	3.31273e-11	523	4253	200	ABL1,ACTB,ACTBL2,ADAMTSL1,ADCY1,ALCAM,ALS2,ANK3,APOA1,AUTS2,B3GNT2,B4GALT5,BARHL2,BCL11A,BCL2,BDNF,BMP7,CASP3,CCDC141,CCK,CDH11,CDH2,CDH4,CDKL3,CHN1,CHODL,COBL,CREB1,CRMP1,CSF1R,CTNNA2,CXCL12,CXCR4,DAB1,DCC,DDR1,DHFR,DISC1,DNM2,DOCK7,DOK5,DRGX,DSCAM,EFNA5,ENAH,EPHA1,EPHA10,EPHA3,EPHA4,EPHA5,EPHA7,EPHB1,EPHB3,ETV1,EVL,EZR,FEZ2,FEZF1,FEZF2,FLRT2,FLRT3,FN1,FOXG1,FSTL4,FYN,GAB1,GAP43,GDNF,GFRA2,GLI2,…
GO:BP	negative regulation of signal transduction	GO:0009968	3.56434e-11	1364	4253	439	ABL1,ACKR3,ACVR1,ADA,ADAM17,ADAR,ADM,ADRA1A,AGTR2,ALPK2,ANKRD6,APCDD1,APCDD1L,APOA1,ARHGAP24,ARHGAP25,ARHGAP42,ARNTL,ARRDC3,ASAH2,ATF3,ATF6B,ATP2B4,AVP,BANK1,BCL2,BCL3,BDKRB2,BDNF,BECN2,BEND6,BFAR,BICC1,BICD1,BMP2,BMP4,BMP7,BMPER,CAV1,CAV2,CBLB,CBLC,CCDC3,CCDC88C,CD109,CD2AP,CD300LF,CD44,CD46,CD47,CD74,CDH2,CFLAR,CHAC1,CHRD,CHRDL1,CHRNA9,CHST11,CIT,CNOT7,COL2A1,CREB3L1,CRIM1,CRTC3,CSNK1A1,CTNNB1,…
GO:BP	phosphorus metabolic process	GO:0006793	3.86772e-11	3114	4253	898	AAK1,AASS,ABCA8,ABHD12,ABHD5,ABI1,ABI2,ABL1,ACP6,ACSBG1,ACSL1,ACSL3,ACSL4,ACSL5,ACTB,ACVR1,ACVR1C,ACVR2A,ACYP2,ADA,ADAM10,ADAM17,ADAM8,ADAR,ADCY1,ADCY2,ADCY7,ADCY8,ADRA1A,ADRA2A,ADSS,ADTRP,AFAP1L2,AGK,AGPAT4,AGTR2,AK4,AK5,AKAP11,AKAP13,ALPI,ALPK1,ALPK2,ALPK3,ALPL,ALPP,ALS2,AMBRA1,AMPD3,ANGPT4,APOA1,ARPP19,ASMTL,ATP1A1,ATP1A2,ATP23,ATP2B4,ATP6V1A,AVP,AVPI1,AVPR1B,BAK1,BANK1,BARD1,BCAR3,BCL10,BCL2,…
GO:BP	cell projection organization	GO:0030030	4.19841e-11	1609	4253	505	ABCC4,ABI2,ABL1,ABLIM1,ACSL4,ACTB,ACTBL2,ACTR2,ACTR3,ADAM10,ADAMTS16,ADAMTSL1,ADCY1,ADGRB3,ADGRF1,ADGRV1,ADM,AHI1,ALCAM,ALS2,ANK3,ANLN,ANO6,APOA1,ARAP1,ARF6,ARFGEF1,ARHGAP24,ARHGEF26,ARHGEF4,ARHGEF6,ARL3,ARL6,ARMC2,ARMC9,ASAP1,ATG3,ATG5,ATP8B1,ATXN10,AUTS2,AVIL,B2M,B3GNT2,B4GALT5,BARHL2,BBS12,BBS2,BCL11A,BCL2,BDNF,BLK,BLOC1S6,BMP7,C21ORF91,C2CD3,CAMK1D,CARMIL1,CASP3,CAV1,CCDC113,CCDC141,CCDC63,CC…
GO:BP	cellular response to oxygen-containing compound	GO:1901701	4.42416e-11	1227	4253	401	ABCA1,ABCC2,ABL1,ACTB,ACTR2,ADCY1,ADCY2,ADCY7,ADCY8,ADRA2A,AGTR1,AGTR2,AGTRAP,AHCYL1,ANXA1,AOC1,APPL2,AQP9,ARID1B,ARPP19,ATP2B4,ATP6V1A,ATP6V1B2,ATP6V1G3,BCAR1,BCAR3,BCL10,BCL11A,BCL2L11,BLM,BMP6,BMP7,BNIP3,BRINP1,BRINP3,C2CD5,CACNA1A,CALCRL,CASP4,CAV1,CAV2,CCL2,CD180,CD274,CD40,CD55,CD80,CD86,CDC5L,CDH1,CDK1,CEBPB,CES1,CFLAR,CFTR,CHRM2,CHRM3,CHRM4,CIB2,CMPK2,COL16A1,COL1A1,COL1A2,COL4A1,COL5A2,C…
GO:BP	cellular component organization or biogenesis	GO:0071840	5.20328e-11	6760	4253	1797	AAK1,AASS,ABCA1,ABCA4,ABCC4,ABCG1,ABHD17A,ABHD17C,ABI1,ABI2,ABL1,ABLIM1,ACAD9,ACOX2,ACSL3,ACSL4,ACTA1,ACTB,ACTBL2,ACTL6A,ACTL7B,ACTN1,ACTR2,ACTR3,ACTR6,ACVR1C,ADAM10,ADAM12,ADAM17,ADAM8,ADAMTS16,ADAMTS17,ADAMTS2,ADAMTS20,ADAMTS9,ADAMTSL1,ADAR,ADCY1,ADCY8,ADD1,ADGRB3,ADGRF1,ADGRV1,ADM,ADPRH,ADRA2A,ADRM1,ADTRP,AEBP2,AGFG1,AGK,AGO2,AGPS,AGTR1,AGTR2,AHCYL1,AHI1,AIM2,AKAP11,AKAP13,ALCAM,ALDH1A3,ALOX5A…
GO:BP	chemotaxis	GO:0006935	5.50528e-11	653	4253	238	ACKR3,ADAM10,ADAM17,ADAM8,ADAMTSL1,AGTR1,ALCAM,ANGPT2,ANO6,ANXA1,APOA1,ARHGEF16,B3GNT2,BCAR1,BDNF,BMP4,BMP7,BST1,C5AR1,CAMK1D,CCDC141,CCL2,CCL20,CCL22,CCL24,CCL25,CCL26,CCR1,CCR4,CCR6,CCR7,CD74,CDH4,CHN1,CMKLR1,CMTM7,CREB1,CRMP1,CSF1R,CX3CL1,CXADR,CXCL12,CXCL13,CXCL6,CXCL8,CXCR4,CXCR5,CXCR6,CYP7B1,DAB1,DAPK2,DCC,DOCK2,DOCK4,DOK5,DPP4,DPYSL4,DRGX,DSCAM,DUSP1,EDN1,EDN2,EDN3,EFNA5,ENAH,EPHA1,EPHA10,…
GO:BP	positive regulation of cell adhesion	GO:0045785	5.77543e-11	437	4253	173	ABL1,ADA,ADAM8,ANK3,ANXA1,AP3B1,APBB1IP,APOA1,BCL10,BMP7,BTLA,CARD11,CARMIL1,CAV1,CCDC80,CCDC88B,CCL2,CCL25,CCR7,CD274,CD28,CD40LG,CD44,CD46,CD47,CD55,CD74,CD80,CD83,CD86,CDK6,CHRD,CITED2,COL16A1,COL8A1,CTLA4,CX3CL1,CXCL12,CXCL13,DISC1,DMP1,DNM2,DOCK1,DPP4,DUSP10,EDIL3,EGFL6,EGFLAM,EPB41L4B,EPHA1,ETS1,FAM49B,FERMT1,FMN1,FN1,FOXA2,FYN,GLI2,GPAM,GRB2,HAS2,HAVCR2,HES1,HHLA2,HLX,HMGB1,HSD17B12,IBSP,I…
GO:BP	regulation of cell death	GO:0010941	5.84099e-11	1720	4253	534	ABL1,ACKR3,ACOX2,ACSL5,ACTN1,ACTN4,ACVR1,ACVR1C,ADA,ADAM10,ADAM17,ADAM8,ADAMTS20,ADAR,ADM,AGTR2,AHI1,AKAP12,AKAP13,ALDH1A3,ALPK2,ALX4,AMBRA1,AMIGO2,ANGPT4,ANGPTL4,ANO6,ANXA1,ANXA5,APIP,ARHGAP10,ARHGEF16,ARHGEF19,ARHGEF26,ARHGEF4,ARHGEF6,ARL6IP5,ARNT2,ASAH2,ASCL1,ASIC2,ATF3,ATG5,ATG7,AVP,BABAM2,BAG1,BAG3,BAK1,BARD1,BCAR1,BCL10,BCL2,BCL2L11,BCL2L14,BCL3,BDKRB2,BDNF,BFAR,BIRC2,BIRC3,BIRC7,BLK,BMF,BM…
GO:BP	regulation of transferase activity	GO:0051338	6.4279e-11	1035	4253	347	ABI1,ABL1,ACSL1,ACTB,ADAM17,ADAM8,ADAR,ADCY1,ADCY2,ADCY7,ADCY8,ADRA1A,ADRA2A,AFAP1L2,AKAP11,AKAP13,ALS2,AMBRA1,ANGPT4,ARRDC3,ARRDC4,ATP2B4,AVPI1,BCL10,BDNF,BIRC7,BLM,BMP2,BMP4,BMP7,C5AR1,CALM2,CASP3,CAV1,CBLB,CBLC,CCDC88A,CCNB2,CCND2,CCNE1,CCNE2,CCNG1,CCNH,CCNJ,CCNY,CCNYL1,CCR7,CD200,CD40,CD40LG,CD44,CD74,CD86,CDC14B,CDK1,CDKN1A,CDKN1C,CDKN2A,CDKN2B,CDKN2C,CIT,COPS8,CORO1C,COX11,CSF1R,CTNNB1,CXCR…
GO:BP	positive regulation of cell differentiation	GO:0045597	6.48527e-11	879	4253	303	ABL1,ACTR2,ACVR1,ACVR2A,ADA,ADAM8,ADAMTS20,ADD1,ADM,AGTR1,AHI1,ANXA1,AP3B1,APOA1,APOB,ARNTL,ASB4,ASCL1,ATOH8,BCL11A,BCL2,BDNF,BEND6,BLOC1S6,BMP10,BMP2,BMP4,BMP6,BMP7,BMPR1A,BRD1,BRINP1,BRINP3,BTG1,CARMIL1,CCDC3,CCDC71L,CCR1,CD34,CD46,CD74,CD80,CD83,CD86,CDH2,CDH4,CDH5,CDKL3,CDON,CDS1,CEBPB,CHODL,CMKLR1,COL1A1,CRB2,CREB1,CSNK1E,CSRP3,CTNNA2,CTNNB1,CX3CL1,CXCL12,CXCR4,CYP26B1,DAB1,DCSTAMP,DISC1,DNM…
GO:BP	anatomical structure formation involved in morphogenesis	GO:0048646	7.7406e-11	1202	4253	393	ABL1,ACKR3,ACTA1,ACTL6A,ACTN1,ACVR1,ADA,ADAM12,ADAM17,ADAM8,ADAMTS9,ADGRB2,ADGRB3,ADGRG6,ADM,ADTRP,AGO2,AGTR1,AHI1,AKAP13,ALDH1A3,AMELX,AMOTL2,ANGPT2,ANGPT4,ANGPTL2,ANGPTL4,ANXA1,ARHGAP22,ARHGAP24,ATOH8,ATP2B4,ATP8B1,BCL10,BCL2L11,BCL3,BMP10,BMP2,BMP4,BMP7,BMPER,BMPR1A,BTG1,C16ORF45,C1GALT1,C5AR1,CALB1,CALCRL,CASP3,CAV1,CCBE1,CCL2,CCL24,CD109,CD34,CD40,CD53,CDH5,CDON,CFL2,CFLAR,CITED2,CLASP1,CLEC…
GO:BP	cell death	GO:0008219	8.36962e-11	2292	4253	684	ABL1,ACKR3,ACOX2,ACSL5,ACTN1,ACTN4,ACVR1,ACVR1C,ADA,ADAM10,ADAM17,ADAM8,ADAMTS20,ADAR,ADM,ADRA1A,AGTR2,AHCYL1,AHI1,AIM2,AKAP12,AKAP13,ALDH1A3,ALPK2,ALS2,ALX4,AMBRA1,AMIGO2,ANGPT4,ANGPTL4,ANO6,ANXA1,ANXA5,ANXA6,APIP,ARF6,ARHGAP10,ARHGEF16,ARHGEF19,ARHGEF26,ARHGEF4,ARHGEF6,ARL6IP5,ARNT2,ASAH2,ASCL1,ASIC2,ATF3,ATG3,ATG5,ATG7,AVP,BABAM2,BAG1,BAG3,BAK1,BARD1,BCAR1,BCL10,BCL2,BCL2L11,BCL2L14,BCL3,BDKRB…
GO:BP	neuron projection guidance	GO:0097485	8.51876e-11	284	4253	124	ADAMTSL1,ALCAM,B3GNT2,BDNF,BMP7,CCDC141,CDH4,CHN1,CRMP1,CSF1R,CXCL12,CXCR4,DAB1,DCC,DOK5,DPYSL4,DRGX,DSCAM,EFNA5,ENAH,EPHA1,EPHA10,EPHA3,EPHA4,EPHA5,EPHA7,EPHB1,EPHB3,ETV1,EVL,EZR,FEZ2,FEZF1,FEZF2,FLRT2,FLRT3,FOXG1,FYN,GAB1,GAP43,GDNF,GFRA2,GLI2,GPC1,GRB10,GRB2,IRS2,KIF5C,KLF7,LAMA2,LAMC2,LGR6,LHX2,LHX9,LMX1A,LRTM1,MAPK1,MYCBP2,NCAM1,NECTIN1,NFASC,NOTCH1,NRCAM,NRP2,NTN1,OPHN1,PALLD,PIK3CA,PIK3CD,…
GO:BP	regulation of programmed cell death	GO:0043067	9.15656e-11	1582	4253	496	ABL1,ACKR3,ACSL5,ACTN1,ACTN4,ACVR1,ACVR1C,ADA,ADAM10,ADAM17,ADAM8,ADAMTS20,ADAR,ADM,AGTR2,AHI1,AKAP12,AKAP13,ALDH1A3,ALPK2,ALX4,AMBRA1,AMIGO2,ANGPT4,ANGPTL4,ANO6,ANXA1,ANXA5,APIP,ARHGAP10,ARHGEF16,ARHGEF19,ARHGEF26,ARHGEF4,ARHGEF6,ARL6IP5,ARNT2,ASAH2,ASCL1,ASIC2,ATF3,ATG5,ATG7,AVP,BABAM2,BAG1,BAG3,BAK1,BARD1,BCAR1,BCL10,BCL2,BCL2L11,BCL2L14,BCL3,BDKRB2,BDNF,BFAR,BIRC2,BIRC3,BIRC7,BLK,BMF,BMP2,BMP…
GO:BP	regulation of cell differentiation	GO:0045595	9.18544e-11	1679	4253	522	ABCA1,ABCG1,ABL1,ACTN4,ACTR2,ACVR1,ACVR2A,ADA,ADAM8,ADAMTS20,ADD1,ADGRV1,ADM,AGTR1,AHI1,ANKRD2,ANXA1,AP1AR,AP3B1,APOA1,APOB,APPL2,ARNTL,ASB4,ASCL1,ATOH8,B2M,BBS12,BCL11A,BCL2,BDNF,BEND6,BHLHE40,BIRC2,BLOC1S6,BMP10,BMP2,BMP4,BMP6,BMP7,BMPR1A,BRD1,BRINP1,BRINP3,BTG1,CAMK4,CARD11,CARMIL1,CAV1,CCDC3,CCDC71L,CCR1,CD109,CD28,CD34,CD46,CD74,CD80,CD83,CD86,CDH2,CDH4,CDH5,CDK1,CDK6,CDKL3,CDKN2A,CDON,CDS1,…
GO:BP	regulation of apoptotic process	GO:0042981	9.67132e-11	1549	4253	487	ABL1,ACKR3,ACSL5,ACTN1,ACTN4,ACVR1,ACVR1C,ADA,ADAM10,ADAM17,ADAM8,ADAMTS20,ADAR,ADM,AGTR2,AHI1,AKAP12,AKAP13,ALDH1A3,ALPK2,ALX4,AMBRA1,AMIGO2,ANGPT4,ANGPTL4,ANO6,ANXA1,ANXA5,APIP,ARHGAP10,ARHGEF16,ARHGEF19,ARHGEF26,ARHGEF4,ARHGEF6,ARL6IP5,ARNT2,ASAH2,ASCL1,ASIC2,ATF3,ATG5,ATG7,AVP,BABAM2,BAG1,BAG3,BAK1,BARD1,BCAR1,BCL10,BCL2,BCL2L11,BCL2L14,BCL3,BDKRB2,BDNF,BFAR,BIRC2,BIRC3,BIRC7,BLK,BMF,BMP2,BMP…
GO:BP	taxis	GO:0042330	9.82014e-11	656	4253	238	ACKR3,ADAM10,ADAM17,ADAM8,ADAMTSL1,AGTR1,ALCAM,ANGPT2,ANO6,ANXA1,APOA1,ARHGEF16,B3GNT2,BCAR1,BDNF,BMP4,BMP7,BST1,C5AR1,CAMK1D,CCDC141,CCL2,CCL20,CCL22,CCL24,CCL25,CCL26,CCR1,CCR4,CCR6,CCR7,CD74,CDH4,CHN1,CMKLR1,CMTM7,CREB1,CRMP1,CSF1R,CX3CL1,CXADR,CXCL12,CXCL13,CXCL6,CXCL8,CXCR4,CXCR5,CXCR6,CYP7B1,DAB1,DAPK2,DCC,DOCK2,DOCK4,DOK5,DPP4,DPYSL4,DRGX,DSCAM,DUSP1,EDN1,EDN2,EDN3,EFNA5,ENAH,EPHA1,EPHA10,…
GO:BP	positive regulation of protein metabolic process	GO:0051247	9.83399e-11	1564	4253	491	ABCG1,ABI1,ABL1,ACSL1,ACVR1,ACVR1C,ACVR2A,ADAM17,ADAM8,ADCY1,ADCY2,ADCY7,ADCY8,ADRA1A,ADRA2A,ADRM1,ADTRP,AFAP1L2,AGO2,AGTR1,AGTR2,AIM2,AKAP13,AKIRIN2,ALG10B,ALS2,ANGPT4,ANTXR1,ARFGEF1,ARL6IP5,ARNTL,ARRDC3,ARRDC4,ASB5,ASB9,ASPH,ATG10,ATG7,ATP2B4,AUTS2,AVP,AVPI1,BAK1,BANK1,BARD1,BARHL2,BCAR3,BCL10,BCL2,BCL2L11,BCL3,BDNF,BIRC2,BIRC3,BIRC7,BLID,BMP10,BMP2,BMP4,BMP6,BMP7,BMPR1A,BOLL,BRD7,C4BPB,C5AR1,C…
GO:BP	enzyme linked receptor protein signaling pathway	GO:0007167	1.06141e-10	1103	4253	365	ABI1,ABL1,ACTB,ACTR2,ACTR3,ACVR1,ACVR1C,ACVR2A,ADAM17,ADRA2A,AFAP1L2,AGTR2,AHI1,ANGPT2,ANGPT4,ANKS1B,APPL2,ARAP1,ARHGEF28,ARPC1B,ATOH8,ATP6V1A,ATP6V1B2,ATP6V1G3,BCAR1,BCAR3,BDKRB2,BDNF,BLK,BMP10,BMP2,BMP4,BMP6,BMP7,BMPER,BMPR1A,C2CD5,CASP3,CAV1,CAV2,CBLB,CBLC,CCBE1,CCDC88A,CD109,CDH3,CDH5,CDKN1C,CDKN2B,CGN,CHN1,CHRD,CHRDL1,CHST11,CITED2,CLEC14A,CLNK,COL1A1,COL1A2,COL3A1,COL4A1,COL4A2,CRB2,CREB1,C…
GO:BP	axon guidance	GO:0007411	1.61427e-10	283	4253	123	ADAMTSL1,ALCAM,B3GNT2,BDNF,BMP7,CCDC141,CDH4,CHN1,CRMP1,CSF1R,CXCL12,CXCR4,DAB1,DCC,DOK5,DRGX,DSCAM,EFNA5,ENAH,EPHA1,EPHA10,EPHA3,EPHA4,EPHA5,EPHA7,EPHB1,EPHB3,ETV1,EVL,EZR,FEZ2,FEZF1,FEZF2,FLRT2,FLRT3,FOXG1,FYN,GAB1,GAP43,GDNF,GFRA2,GLI2,GPC1,GRB10,GRB2,IRS2,KIF5C,KLF7,LAMA2,LAMC2,LGR6,LHX2,LHX9,LMX1A,LRTM1,MAPK1,MYCBP2,NCAM1,NECTIN1,NFASC,NOTCH1,NRCAM,NRP2,NTN1,OPHN1,PALLD,PIK3CA,PIK3CD,PIK3R1,…
GO:BP	regulation of cell-cell adhesion	GO:0022407	1.80569e-10	445	4253	174	ABL1,ADA,ADAM8,ADTRP,AKNA,ANK3,ANXA1,AP3B1,APOA1,BCL10,BLK,BMP2,BMP4,BMP6,BMP7,BTLA,CARD11,CASP3,CAV1,CBLB,CCDC88B,CCL2,CCL25,CCR7,CD274,CD28,CD40LG,CD44,CD46,CD47,CD55,CD74,CD80,CD83,CD86,CDH1,CDKN2A,CEBPB,CITED2,CTLA4,CX3CL1,CXCL12,CXCL13,DLG1,DPP4,DTX1,DUSP10,EFNA5,EPCAM,EPHA7,EPHB3,ETS1,FAM49B,FOXA2,FUT9,FYN,GLI2,GPAM,GRB2,HAS2,HAVCR2,HES1,HHLA2,HLX,HMGB1,ICOS,IFNG,IGF1,IGF2,IL10,IL12A,IL12B,…
GO:BP	axonogenesis	GO:0007409	1.90291e-10	478	4253	184	ABL1,ACTB,ACTBL2,ADAMTSL1,ADCY1,ALCAM,ALS2,ANK3,AUTS2,B3GNT2,B4GALT5,BARHL2,BCL11A,BCL2,BDNF,BMP7,CCDC141,CCK,CDH11,CDH2,CDH4,CDKL3,CHN1,CHODL,COBL,CREB1,CRMP1,CSF1R,CTNNA2,CXCL12,CXCR4,DAB1,DCC,DISC1,DNM2,DOCK7,DOK5,DRGX,DSCAM,EFNA5,ENAH,EPHA1,EPHA10,EPHA3,EPHA4,EPHA5,EPHA7,EPHB1,EPHB3,ETV1,EVL,EZR,FEZ2,FEZF1,FEZF2,FLRT2,FLRT3,FN1,FOXG1,FSTL4,FYN,GAB1,GAP43,GDNF,GFRA2,GLI2,GPC1,GRB10,GRB2,ILK,IR…
GO:BP	cell morphogenesis involved in neuron differentiation	GO:0048667	2.05313e-10	602	4253	221	ABI2,ABL1,ACTB,ACTBL2,ACTR2,ADAM10,ADAMTSL1,ADCY1,ADGRB3,ALCAM,ALS2,ANK3,AUTS2,B3GNT2,B4GALT5,BARHL2,BCL11A,BCL2,BDNF,BMP7,C8ORF37,CCDC141,CCK,CDH11,CDH2,CDH4,CDKL3,CHN1,CHODL,COBL,CREB1,CRMP1,CSF1R,CTNNA2,CXCL12,CXCR4,DAB1,DCC,DISC1,DNM2,DNM3,DOCK10,DOCK7,DOK5,DRGX,DSCAM,EFNA5,ENAH,EPHA1,EPHA10,EPHA3,EPHA4,EPHA5,EPHA7,EPHB1,EPHB3,ETV1,EVL,EZR,FEZ2,FEZF1,FEZF2,FLRT2,FLRT3,FN1,FOXG1,FSTL4,FYN,GAB1…
GO:BP	response to lipid	GO:0033993	2.07001e-10	918	4253	312	ABCA1,ABCC2,ABCG1,ABHD2,ABL1,ACSBG1,ACSL1,ACTA1,ADAM17,ADCY1,ADCY2,ADCY8,ADM,ADTRP,AGTR2,AKAP12,AKIRIN2,ALPL,ANXA1,APOB,ARID1A,ARNT2,ARNTL,ARPC1B,ASCL1,ATP1A1,ATP1A2,AVP,BCHE,BCL10,BCL2,BCL2L11,BDKRB1,BMP4,BMP6,BMP7,BRINP1,BRINP3,C5AR1,CALM2,CASP3,CAV1,CCL2,CCR7,CD180,CD274,CD38,CD40,CD55,CD80,CD86,CDKN1A,CDO1,CEBPB,CES1,CFLAR,CFTR,CLDN4,CMPK2,COL1A1,CPS1,CREB1,CRH,CSF2RB,CTNNB1,CX3CL1,CXCL13,CXC…
GO:BP	muscle tissue development	GO:0060537	3.42885e-10	399	4253	159	ACTA1,ACVR1,ADAMTS9,ADRA1A,AGTR2,AKAP13,ALPK2,ALPK3,ARID2,ARNTL,ASB2,ATF3,ATG5,BCL2,BCL9,BMP10,BMP2,BMP4,BMP7,BMPR1A,CACYBP,CAV1,CAV2,CDK1,CDON,CENPF,CFL2,CFLAR,CHD7,CHRNA1,CITED2,COL11A1,CREB1,CSRP1,CSRP3,CTDP1,CTNNB1,CXADR,CYP26B1,DKK1,DLG1,DLL1,DNER,DSG2,EDN1,EPHB1,ERBB4,EYA1,EYA2,FGF2,FGF20,FGF3,FHL2,FHOD3,FKBP1A,FOXC1,FOXN2,FZD7,GATA4,GATA5,GPC1,GPX1,HDAC4,HDAC9,HEY2,HEYL,HIVEP3,HLF,HLX,HMGC…
GO:BP	central nervous system development	GO:0007417	3.45237e-10	1032	4253	343	ABCB6,ABL1,ACSL3,ACTB,ACTL6A,ADAM22,ADCY1,AGTR2,AHI1,AK4,AKNA,ALDH1A3,ALDH5A1,AMIGO2,ARNT2,ASCL1,ASIC2,ATP1A2,ATP2B4,ATXN1,B2M,B4GALT5,BAG3,BAK1,BBS2,BCL2,BCL2L11,BMP2,BMP4,BMP7,BMPR1A,BNIP3,C16ORF45,C21ORF91,C2CD3,C5AR1,CA10,CALM2,CASP3,CASP5,CCDC14,CCDC141,CDH1,CDH11,CDH2,CDH22,CDK6,CDKN2C,CDON,CELF1,CENPF,CFAP43,CHD7,CHRD,CIC,CITED2,CLDN3,CLN8,CNTN1,CNTNAP2,COL2A1,COL3A1,COL4A1,CREB1,CRH,CSF1R…
GO:BP	tube morphogenesis	GO:0035239	3.5968e-10	950	4253	320	ABL1,ACKR3,ACVR1,ADAM12,ADAM8,ADAMTS16,ADAMTS9,ADGRB2,ADGRB3,ADM,ADTRP,AGO2,AGTR1,AGTR2,AHI1,AMOTL2,ANGPT2,ANGPT4,ANGPTL2,ANGPTL4,ANXA1,APOB,ARHGAP22,ARHGAP24,ARID2,ASB4,ATOH8,ATP2B4,BAK1,BCL10,BCL2,BCL2L11,BMP2,BMP4,BMP7,BMPER,BMPR1A,BTG1,C1GALT1,C2CD3,C5AR1,CALCRL,CASP3,CAV1,CCBE1,CCL2,CCL24,CCM2,CD34,CD40,CDH2,CDH5,CHD7,CITED2,CLEC14A,COBL,COL15A1,COL18A1,COL22A1,COL4A1,COL4A2,COL8A1,CREB3L1,C…
GO:BP	programmed cell death	GO:0012501	4.0357e-10	2143	4253	641	ABL1,ACKR3,ACSL5,ACTN1,ACTN4,ACVR1,ACVR1C,ADA,ADAM10,ADAM17,ADAM8,ADAMTS20,ADAR,ADM,ADRA1A,AGTR2,AHCYL1,AHI1,AIM2,AKAP12,AKAP13,ALDH1A3,ALPK2,ALX4,AMBRA1,AMIGO2,ANGPT4,ANGPTL4,ANO6,ANXA1,ANXA5,ANXA6,APIP,ARF6,ARHGAP10,ARHGEF16,ARHGEF19,ARHGEF26,ARHGEF4,ARHGEF6,ARL6IP5,ARNT2,ASAH2,ASCL1,ASIC2,ATF3,ATG3,ATG5,ATG7,AVP,BABAM2,BAG1,BAG3,BAK1,BARD1,BCAR1,BCL10,BCL2,BCL2L11,BCL2L14,BCL3,BDKRB2,BDNF,BFAR…
GO:BP	positive regulation of phosphorylation	GO:0042327	4.82633e-10	927	4253	313	ABI1,ABL1,ACSL1,ACVR1,ACVR2A,ADAM17,ADAM8,ADCY1,ADCY2,ADCY7,ADCY8,ADRA1A,ADRA2A,ADTRP,AFAP1L2,AKAP13,ALS2,AMBRA1,ANGPT4,ATP2B4,AVP,AVPI1,BANK1,BCAR3,BCL10,BCL2,BDNF,BIRC7,BMP10,BMP2,BMP4,BMP6,BMP7,BMPR1A,C5AR1,CALM2,CAV1,CCDC88A,CCK,CCND2,CCNY,CCNYL1,CCR7,CD40,CD40LG,CD44,CD74,CD80,CD86,CDK1,CDKN1A,CDON,CLDN3,CNTN1,COPS8,CRH,CSF1R,CX3CL1,CXCR4,DAB1,DDR1,DKK1,DLG1,DLG3,DOCK3,DOCK7,DSCAM,DUSP5,DUSP…
GO:BP	positive regulation of biosynthetic process	GO:0009891	5.04318e-10	2004	4253	604	ABCG1,ABL1,ABRA,ACSL3,ACTL6A,ACTN1,ACTN4,ACTR2,ACTR3,ACVR1,ACVR2A,ADM,AFAP1L2,AGO2,AGTR2,AHI1,AKAP12,AKIRIN2,AKNA,ALG10B,ALX4,AMELX,ANKRD49,ANXA1,AP3B1,APOA1,ARFGEF1,ARID1A,ARID1B,ARNT2,ARNTL,ARNTL2,ARPP19,ASCL1,ASPH,ASXL3,ATAD2,ATAD2B,ATF3,ATF6B,ATF7IP,ATOH8,AUTS2,AVP,AVPR1B,BACH1,BARHL2,BARX2,BATF,BCAR3,BCL10,BCL11A,BCL3,BCL9,BIRC2,BLM,BMP10,BMP2,BMP4,BMP6,BMP7,BMPR1A,BOLL,BRD7,BRPF3,BUD31,CACY…
GO:BP	response to stimulus	GO:0050896	5.42903e-10	9407	4253	2415	AAK1,ABCA1,ABCA4,ABCC2,ABCC4,ABCC9,ABCG1,ABCG2,ABHD12,ABHD2,ABI1,ABI2,ABL1,ABRA,ACKR3,ACO1,ACOX2,ACSBG1,ACSL1,ACSL3,ACSL4,ACSL5,ACTA1,ACTB,ACTL6A,ACTN4,ACTR2,ACTR3,ACVR1,ACVR1C,ACVR2A,ADA,ADAM10,ADAM17,ADAM8,ADAMDEC1,ADAMTS20,ADAMTSL1,ADAR,ADCY1,ADCY2,ADCY7,ADCY8,ADD1,ADGRA3,ADGRB2,ADGRB3,ADGRD1,ADGRE1,ADGRF1,ADGRG6,ADGRV1,ADM,ADORA3,ADRA1A,ADRA1B,ADRA1D,ADRA2A,ADSS,ADTRP,AFAP1L2,AFF3,AGO2,AGTR1,…
GO:BP	regulation of GTPase activity	GO:0043087	5.86642e-10	493	4253	187	ADGRB3,ADPRH,AGAP1,AGFG1,AGFG2,ALS2,ALS2CL,ARAP1,ARAP3,ARFGEF1,ARHGAP10,ARHGAP15,ARHGAP18,ARHGAP19,ARHGAP20,ARHGAP21,ARHGAP22,ARHGAP23,ARHGAP24,ARHGAP25,ARHGAP26,ARHGAP27,ARHGAP32,ARHGAP39,ARHGAP40,ARHGAP42,ARHGAP5,ARHGAP6,ARHGEF10,ARHGEF10L,ARHGEF16,ARHGEF19,ARHGEF26,ARHGEF6,ASAP1,BCAR3,CAV2,CBLB,CCL2,CCL20,CCL22,CCL24,CCL25,CCL26,CCR7,CD40,CHML,CHN1,CORO1C,CPEB2,CX3CL1,CXCL13,DENND1A,DENND1B,DE…
GO:BP	positive regulation of kinase activity	GO:0033674	6.62456e-10	608	4253	221	ABI1,ABL1,ACSL1,ADAM17,ADAM8,ADCY1,ADCY2,ADCY7,ADCY8,ADRA1A,ADRA2A,AFAP1L2,AKAP13,ALS2,AMBRA1,ANGPT4,ATP2B4,AVPI1,BCL10,BDNF,BIRC7,BMP2,BMP4,C5AR1,CALM2,CCDC88A,CCND2,CCNY,CCNYL1,CCR7,CD40,CD40LG,CD44,CD74,CD86,CDK1,CDKN1A,COPS8,CSF1R,CXCR4,DAB1,DDR1,DKK1,DLG1,DLG3,DOCK3,DUSP5,DUSP6,EDN1,EDN3,EFNA5,EGF,EPHA1,EPHA10,EPHA3,EPHA4,EPHA5,EPHA7,EPHB1,EPHB3,ERBB4,ERN1,ERP29,ETAA1,EZH2,F2R,FAM20A,FBXW7,F…
GO:BP	regulation of protein phosphorylation	GO:0001932	6.80828e-10	1240	4253	399	ABI1,ABL1,ACSL1,ACTB,ACVR1,ACVR2A,ADAM17,ADAM8,ADAR,ADCY1,ADCY2,ADCY7,ADCY8,ADRA1A,ADRA2A,ADTRP,AFAP1L2,AKAP13,ALS2,ANGPT4,APOA1,ATP2B4,AVP,AVPI1,BAK1,BANK1,BCAR3,BCL2,BDKRB1,BDKRB2,BDNF,BIRC7,BLM,BMP10,BMP2,BMP4,BMP6,BMP7,BMPER,BMPR1A,BST1,C5AR1,CALM2,CASP3,CAV1,CBLB,CBLC,CCDC88A,CCDC88C,CCK,CCNB2,CCND2,CCNE1,CCNE2,CCNG1,CCNH,CCNJ,CCNY,CCNYL1,CCR7,CD109,CD40,CD40LG,CD44,CD74,CD80,CD86,CDH5,CDK1,…
GO:BP	positive regulation of phosphorus metabolic process	GO:0010562	7.06363e-10	1001	4253	333	ABI1,ABL1,ACSL1,ACSL3,ACVR1,ACVR2A,ADAM17,ADAM8,ADCY1,ADCY2,ADCY7,ADCY8,ADRA1A,ADRA2A,ADTRP,AFAP1L2,AGTR2,AKAP13,ALS2,AMBRA1,ANGPT4,ATP2B4,AVP,AVPI1,AVPR1B,BANK1,BCAR3,BCL10,BCL2,BDNF,BIRC7,BMP10,BMP2,BMP4,BMP6,BMP7,BMPR1A,C5AR1,CALM2,CAV1,CCDC88A,CCK,CCND2,CCNY,CCNYL1,CCR7,CD40,CD40LG,CD44,CD74,CD80,CD86,CDH5,CDK1,CDKN1A,CDON,CLDN3,CNEP1R1,CNTN1,COPS8,CRH,CSF1R,CX3CL1,CXCR4,DAB1,DDR1,DKK1,DLC1,D…
GO:BP	positive regulation of phosphate metabolic process	GO:0045937	7.06363e-10	1001	4253	333	ABI1,ABL1,ACSL1,ACSL3,ACVR1,ACVR2A,ADAM17,ADAM8,ADCY1,ADCY2,ADCY7,ADCY8,ADRA1A,ADRA2A,ADTRP,AFAP1L2,AGTR2,AKAP13,ALS2,AMBRA1,ANGPT4,ATP2B4,AVP,AVPI1,AVPR1B,BANK1,BCAR3,BCL10,BCL2,BDNF,BIRC7,BMP10,BMP2,BMP4,BMP6,BMP7,BMPR1A,C5AR1,CALM2,CAV1,CCDC88A,CCK,CCND2,CCNY,CCNYL1,CCR7,CD40,CD40LG,CD44,CD74,CD80,CD86,CDH5,CDK1,CDKN1A,CDON,CLDN3,CNEP1R1,CNTN1,COPS8,CRH,CSF1R,CX3CL1,CXCR4,DAB1,DDR1,DKK1,DLC1,D…
GO:BP	cell population proliferation	GO:0008283	7.79772e-10	2054	4253	616	ABCC4,ABI1,ABL1,ACKR3,ACVR1C,ACVR2A,ADA,ADAM10,ADAM17,ADM,ADORA3,ADRA1A,ADRA1D,ADRA2A,AGTR1,AGTR2,AKIRIN2,AKNA,ALKBH3,AMBRA1,AMELX,ANXA1,APOA1,APPL2,ARID2,ARNT2,ASCC3,ASCL1,ATF3,ATOH8,AVP,AVPR1B,B2M,BAK1,BCHE,BCL2,BIRC2,BIRC7,BLK,BMP10,BMP2,BMP4,BMP6,BMP7,BMPER,BMPR1A,BOP1,BRD7,BST1,BTG1,C5AR1,CALCRL,CAPNS1,CARD11,CASK,CASP3,CAV1,CAV2,CBLB,CCDC88A,CCDC88B,CCK,CCL2,CCL24,CCL26,CCND2,CCNE1,CD109,CD…
GO:BP	cellular response to endogenous stimulus	GO:0071495	8.25986e-10	1422	4253	448	ABCC2,ABHD2,ABL1,ACSL1,ACTA1,ACTB,ACTR2,ACVR1,ACVR2A,ADAM17,ADCY1,ADCY2,ADCY7,ADCY8,ADRA2A,ADTRP,AGTR1,AGTR2,AGTRAP,AHCYL1,ANXA1,AOC1,APOB,APPL2,AQP9,ARF6,ARID1A,ARID1B,ARNTL,ARPP19,ATG7,ATP1A1,ATP1A2,ATP2B4,ATP6V1A,ATP6V1B2,ATP6V1G3,BBS2,BCAR1,BCAR3,BCL11A,BCL2L11,BDNF,BLM,BMP10,BMP2,BMP4,BMP6,BMP7,BMPER,BMPR1A,C2CD5,CACNA1A,CASP3,CASP4,CAV1,CAV2,CCL2,CD109,CD44,CDC5L,CDH1,CDH5,CDKN1C,CDKN2B,CEB…
GO:BP	regulation of cell population proliferation	GO:0042127	8.58425e-10	1774	4253	542	ABCC4,ABI1,ABL1,ACKR3,ACVR1C,ADA,ADAM10,ADAM17,ADM,ADORA3,ADRA1A,ADRA1D,ADRA2A,AGTR1,AGTR2,AKIRIN2,AMBRA1,AMELX,ANXA1,APPL2,ARID2,ARNT2,ASCL1,ATF3,ATOH8,AVP,AVPR1B,B2M,BAK1,BCHE,BCL2,BIRC2,BIRC7,BLK,BMP10,BMP2,BMP4,BMP6,BMP7,BMPR1A,BRD7,BST1,BTG1,C5AR1,CALCRL,CAPNS1,CARD11,CASK,CASP3,CAV1,CAV2,CBLB,CCDC88A,CCDC88B,CCK,CCL2,CCL24,CCL26,CCND2,CCNE1,CD109,CD200,CD274,CD28,CD38,CD40,CD40LG,CD46,CD47,…
GO:BP	small GTPase mediated signal transduction	GO:0007264	8.99896e-10	515	4253	193	ABCA1,ABI2,ABL1,ABRA,ADRA1A,ADRA2A,AGTR1,AKAP13,ALS2,APOA1,ARAP1,ARAP3,ARF6,ARFGEF1,ARHGAP10,ARHGAP15,ARHGAP18,ARHGAP19,ARHGAP20,ARHGAP21,ARHGAP22,ARHGAP23,ARHGAP24,ARHGAP25,ARHGAP26,ARHGAP32,ARHGAP39,ARHGAP40,ARHGAP42,ARHGAP5,ARHGAP6,ARHGEF10,ARHGEF16,ARHGEF19,ARHGEF26,ARHGEF28,ARHGEF4,ARHGEF6,ARL3,ARPP19,AUTS2,BCAR3,CCDC88A,CCDC88C,CD2AP,CDC42EP3,CDC42EP4,CDC42SE2,CDKN1A,CDKN2A,CDON,CHML,CHN1,C…
GO:BP	positive regulation of MAPK cascade	GO:0043410	1.00224e-09	539	4253	200	ABL1,ACKR3,ADAM8,ADRA1A,ADRA1B,ADRA1D,ADRA2A,AKAP12,AKAP13,ANKRD6,ARL6IP5,AVPI1,AVPR1B,BANK1,BCAR3,BIRC7,BMP2,BMP4,BMPER,C5AR1,CAV2,CCL2,CCL20,CCL22,CCL24,CCL25,CCL26,CCR1,CCR7,CD40,CD40LG,CD44,CD74,CDH2,CDK1,CDON,CFLAR,CRACR2A,CSF1R,CTNNB1,CX3CL1,CXCR4,DFNA5,DKK1,DOK5,DUSP22,DUSP5,DUSP6,EDAR,EDN1,EDN3,EGF,EPHA4,ERBB4,ERN1,ERP29,EZH2,F2R,F2RL1,FBXW7,FCRL3,FGD2,FGF1,FGF18,FGF2,FGF20,FGF4,FGFR4,FZD…
GO:BP	actin filament-based process	GO:0030029	1.03489e-09	808	4253	278	ABI1,ABI2,ABL1,ACTA1,ACTB,ACTBL2,ACTN1,ACTN4,ACTR2,ACTR3,ADD1,ADRA2A,AKAP11,AKAP13,AMOTL2,ANLN,ANTXR1,ANXA1,AP1AR,APOA1,ARAP1,ARF6,ARFGEF1,ARHGAP18,ARHGAP25,ARHGAP26,ARHGAP40,ARHGAP6,ARHGEF10,ARHGEF10L,ARHGEF19,ARPC1B,ATP1A1,ATP1A2,ATP2C1,AUTS2,AVIL,BCAR1,BCL2,BMP10,BST1,CACNA1C,CACNB2,CAPZA2,CARMIL1,CAV1,CCDC88A,CCDC88C,CCL24,CCL26,CCR7,CD2AP,CD47,CDC42EP3,CDC42EP4,CFL2,CFLAR,CIT,CLASP1,CLDN3,CN…
GO:BP	positive regulation of RNA biosynthetic process	GO:1902680	1.06788e-09	1618	4253	500	ABL1,ABRA,ACTL6A,ACTN1,ACTN4,ACTR2,ACTR3,ACVR1,ACVR2A,AFAP1L2,AGO2,AHI1,AKIRIN2,AKNA,ALX4,ANKRD49,AP3B1,ARID1A,ARID1B,ARNT2,ARNTL,ARNTL2,ASCL1,ASPH,ASXL3,ATAD2,ATAD2B,ATF3,ATF6B,ATF7IP,ATOH8,AUTS2,BACH1,BARHL2,BARX2,BATF,BCL10,BCL11A,BCL3,BCL9,BIRC2,BLM,BMP10,BMP2,BMP4,BMP6,BMP7,BMPR1A,BRD7,BUD31,CAMK4,CAND1,CAND2,CASK,CD28,CD38,CD40,CD74,CD80,CD86,CDC5L,CDH1,CDKN1C,CDKN2A,CDKN2B,CDON,CEBPB,CEBPG…
GO:BP	positive regulation of cellular protein metabolic process	GO:0032270	1.18613e-09	1477	4253	462	ABI1,ABL1,ACSL1,ACVR1,ACVR1C,ACVR2A,ADAM17,ADAM8,ADCY1,ADCY2,ADCY7,ADCY8,ADRA1A,ADRA2A,ADRM1,ADTRP,AFAP1L2,AGO2,AGTR1,AGTR2,AIM2,AKAP13,AKIRIN2,ALG10B,ALS2,ANGPT4,ANTXR1,ARFGEF1,ARL6IP5,ARNTL,ARRDC3,ARRDC4,ASPH,ATG10,ATG7,ATP2B4,AUTS2,AVP,AVPI1,BAK1,BANK1,BARHL2,BCAR3,BCL10,BCL2,BCL2L11,BCL3,BDNF,BIRC2,BIRC3,BIRC7,BLID,BMP10,BMP2,BMP4,BMP6,BMP7,BMPR1A,BOLL,BRD7,C5AR1,CALM2,CASP10,CAV1,CBLB,CCBE1,…
GO:BP	positive regulation of cellular biosynthetic process	GO:0031328	1.23358e-09	1967	4253	592	ABL1,ABRA,ACSL3,ACTL6A,ACTN1,ACTN4,ACTR2,ACTR3,ACVR1,ACVR2A,ADM,AFAP1L2,AGO2,AGTR2,AHI1,AKIRIN2,AKNA,ALG10B,ALX4,ANKRD49,ANXA1,AP3B1,APOA1,ARFGEF1,ARID1A,ARID1B,ARNT2,ARNTL,ARNTL2,ARPP19,ASCL1,ASPH,ASXL3,ATAD2,ATAD2B,ATF3,ATF6B,ATF7IP,ATOH8,AUTS2,AVP,AVPR1B,BACH1,BARHL2,BARX2,BATF,BCAR3,BCL10,BCL11A,BCL3,BCL9,BIRC2,BLM,BMP10,BMP2,BMP4,BMP6,BMP7,BMPR1A,BOLL,BRD7,BRPF3,BUD31,CACYBP,CAMK4,CAND1,CAND…
GO:BP	positive regulation of nucleic acid-templated transcription	GO:1903508	1.45655e-09	1617	4253	499	ABL1,ABRA,ACTL6A,ACTN1,ACTN4,ACTR2,ACTR3,ACVR1,ACVR2A,AFAP1L2,AGO2,AHI1,AKIRIN2,AKNA,ALX4,ANKRD49,AP3B1,ARID1A,ARID1B,ARNT2,ARNTL,ARNTL2,ASCL1,ASPH,ASXL3,ATAD2,ATAD2B,ATF3,ATF6B,ATF7IP,ATOH8,AUTS2,BACH1,BARHL2,BARX2,BATF,BCL10,BCL11A,BCL3,BCL9,BIRC2,BLM,BMP10,BMP2,BMP4,BMP6,BMP7,BMPR1A,BRD7,BUD31,CAMK4,CAND1,CAND2,CASK,CD28,CD38,CD40,CD74,CD80,CD86,CDC5L,CDH1,CDKN1C,CDKN2A,CDKN2B,CDON,CEBPB,CEBPG…
GO:BP	positive regulation of transcription, DNA-templated	GO:0045893	1.45655e-09	1617	4253	499	ABL1,ABRA,ACTL6A,ACTN1,ACTN4,ACTR2,ACTR3,ACVR1,ACVR2A,AFAP1L2,AGO2,AHI1,AKIRIN2,AKNA,ALX4,ANKRD49,AP3B1,ARID1A,ARID1B,ARNT2,ARNTL,ARNTL2,ASCL1,ASPH,ASXL3,ATAD2,ATAD2B,ATF3,ATF6B,ATF7IP,ATOH8,AUTS2,BACH1,BARHL2,BARX2,BATF,BCL10,BCL11A,BCL3,BCL9,BIRC2,BLM,BMP10,BMP2,BMP4,BMP6,BMP7,BMPR1A,BRD7,BUD31,CAMK4,CAND1,CAND2,CASK,CD28,CD38,CD40,CD74,CD80,CD86,CDC5L,CDH1,CDKN1C,CDKN2A,CDKN2B,CDON,CEBPB,CEBPG…
GO:BP	response to endogenous stimulus	GO:0009719	1.84437e-09	1683	4253	516	ABCA1,ABCC2,ABHD2,ABL1,ACSBG1,ACSL1,ACTA1,ACTB,ACTR2,ACVR1,ACVR1C,ACVR2A,ADAM17,ADCY1,ADCY2,ADCY7,ADCY8,ADM,ADRA1A,ADRA2A,ADTRP,AGTR1,AGTR2,AGTRAP,AHCYL1,ALPL,ANXA1,AOC1,APOA1,APOB,APPL2,AQP9,ARF6,ARID1A,ARID1B,ARNTL,ARPC1B,ARPP19,ASCL1,ATG7,ATP1A1,ATP1A2,ATP2B4,ATP6V1A,ATP6V1B2,ATP6V1G3,BBS2,BCAR1,BCAR3,BCHE,BCL11A,BCL2,BCL2L11,BDNF,BLM,BMP10,BMP2,BMP4,BMP6,BMP7,BMPER,BMPR1A,C2CD5,CACNA1A,CACYBP…
GO:BP	regulation of cellular process	GO:0050794	1.88285e-09	11473	4253	2887	AAK1,AASS,ABCA1,ABCA12,ABCA4,ABCC2,ABCC4,ABCG1,ABHD17A,ABHD17C,ABHD2,ABHD5,ABI1,ABI2,ABL1,ABRA,ACKR3,ACO1,ACOX2,ACSL1,ACSL3,ACSL4,ACSL5,ACTB,ACTL6A,ACTN1,ACTN4,ACTR2,ACTR3,ACVR1,ACVR1C,ACVR2A,ADA,ADAM10,ADAM17,ADAM22,ADAM8,ADAMDEC1,ADAMTS16,ADAMTS20,ADAMTS9,ADAR,ADCY1,ADCY2,ADCY7,ADCY8,ADD1,ADGRA3,ADGRB2,ADGRB3,ADGRD1,ADGRE1,ADGRF1,ADGRG6,ADGRV1,ADM,ADORA3,ADPRH,ADRA1A,ADRA1B,ADRA1D,ADRA2A,ADRM1,…
GO:BP	regulation of protein modification process	GO:0031399	2.57947e-09	1671	4253	512	AASS,ABI1,ABL1,ACSL1,ACTB,ACVR1,ACVR2A,ADAM17,ADAM8,ADAR,ADCY1,ADCY2,ADCY7,ADCY8,ADRA1A,ADRA2A,ADTRP,AFAP1L2,AGTR2,AKAP13,ALG10B,ALS2,ANGPT4,APOA1,ARFGEF1,ARNTL,ARPP19,ARRDC3,ARRDC4,ATG10,ATG5,ATG7,ATP2B4,AUTS2,AVP,AVPI1,BAK1,BANK1,BCAR3,BCL10,BCL2,BCOR,BDKRB1,BDKRB2,BDNF,BIRC2,BIRC3,BIRC7,BLM,BMP10,BMP2,BMP4,BMP6,BMP7,BMPER,BMPR1A,BOD1,BOD1L1,BRD7,BST1,C5AR1,CALM2,CASP3,CAV1,CBLB,CBLC,CCDC88A,CC…
GO:BP	positive regulation of macromolecule biosynthetic process	GO:0010557	3.28023e-09	1851	4253	559	ABL1,ABRA,ACTL6A,ACTN1,ACTN4,ACTR2,ACTR3,ACVR1,ACVR2A,AFAP1L2,AGO2,AHI1,AKAP12,AKIRIN2,AKNA,ALG10B,ALX4,ANKRD49,AP3B1,ARFGEF1,ARID1A,ARID1B,ARNT2,ARNTL,ARNTL2,ASCL1,ASPH,ASXL3,ATAD2,ATAD2B,ATF3,ATF6B,ATF7IP,ATOH8,AUTS2,BACH1,BARHL2,BARX2,BATF,BCAR3,BCL10,BCL11A,BCL3,BCL9,BIRC2,BLM,BMP10,BMP2,BMP4,BMP6,BMP7,BMPR1A,BOLL,BRD7,BRPF3,BUD31,CACYBP,CAMK4,CAND1,CAND2,CASK,CCL2,CCR7,CD28,CD38,CD40,CD74,CD…
GO:BP	regulation of protein kinase activity	GO:0045859	3.77304e-09	809	4253	276	ABI1,ABL1,ACSL1,ACTB,ADAM17,ADAM8,ADAR,ADCY1,ADCY2,ADCY7,ADCY8,ADRA1A,ADRA2A,AFAP1L2,AKAP13,ALS2,ANGPT4,ATP2B4,AVPI1,BDNF,BIRC7,BLM,BMP2,BMP4,BMP7,C5AR1,CALM2,CASP3,CAV1,CBLB,CBLC,CCDC88A,CCNB2,CCND2,CCNE1,CCNE2,CCNG1,CCNH,CCNJ,CCNY,CCNYL1,CCR7,CD40,CD40LG,CD74,CD86,CDK1,CDKN1A,CDKN1C,CDKN2A,CDKN2B,CDKN2C,CIT,COPS8,CORO1C,CSF1R,CXCR4,DAB1,DEPTOR,DKK1,DLG1,DLG3,DNAJA1,DOCK3,DUPD1,DUSP1,DUSP10,DUSP…
GO:BP	striated muscle tissue development	GO:0014706	4.06572e-09	380	4253	150	ACTA1,ACVR1,ADAMTS9,ADRA1A,AGTR2,AKAP13,ALPK2,ALPK3,ARID2,ARNTL,ASB2,ATF3,ATG5,BCL2,BCL9,BMP10,BMP2,BMP4,BMP7,BMPR1A,CACYBP,CAV1,CAV2,CDK1,CDON,CENPF,CFL2,CFLAR,CHD7,CHRNA1,CITED2,COL11A1,CREB1,CSRP3,CTDP1,CTNNB1,CXADR,CYP26B1,DKK1,DLL1,DNER,DSG2,EDN1,EPHB1,ERBB4,EYA1,EYA2,FGF2,FGF20,FGF3,FHL2,FHOD3,FKBP1A,FOXC1,FOXN2,FZD7,GATA4,GATA5,GPC1,GPX1,HDAC4,HDAC9,HEY2,HEYL,HIVEP3,HLF,HLX,HMGCR,IGF1,IGF2…
GO:BP	positive regulation of RNA metabolic process	GO:0051254	4.56798e-09	1714	4253	522	ABL1,ABRA,ACTL6A,ACTN1,ACTN4,ACTR2,ACTR3,ACVR1,ACVR2A,AFAP1L2,AGO2,AHI1,AKIRIN2,AKNA,ALX4,ANKRD49,AP3B1,ARID1A,ARID1B,ARNT2,ARNTL,ARNTL2,ASCL1,ASPH,ASXL3,ATAD2,ATAD2B,ATF3,ATF6B,ATF7IP,ATOH8,AUTS2,BACH1,BARHL2,BARX2,BATF,BCL10,BCL11A,BCL3,BCL9,BIRC2,BLM,BMP10,BMP2,BMP4,BMP6,BMP7,BMPR1A,BRD7,BUD31,CAMK4,CAND1,CAND2,CASK,CD28,CD38,CD40,CD74,CD80,CD86,CDC5L,CDH1,CDKN1C,CDKN2A,CDKN2B,CDON,CEBPB,CEBPG…
GO:BP	protein modification process	GO:0036211	5.0377e-09	4041	4253	1116	AAK1,AASS,ABCA1,ABHD12,ABHD17A,ABHD17C,ABI1,ABI2,ABL1,ACSL1,ACTB,ACTL6A,ACVR1,ACVR1C,ACVR2A,ADAM10,ADAM17,ADAM8,ADAR,ADCY1,ADCY2,ADCY7,ADCY8,ADPRH,ADRA1A,ADRA2A,ADRM1,ADTRP,AFAP1L2,AGBL3,AGTR2,AKAP13,ALG10B,ALG2,ALPK1,ALPK2,ALPK3,ALS2,AMELX,ANAPC1,ANAPC13,ANAPC16,ANAPC4,ANGPT4,ANXA1,AP3B1,APOA1,APOB,APOL1,ARFGEF1,ARNTL,ARPP19,ARRDC3,ARRDC4,ASB1,ASB13,ASB2,ASB4,ASB5,ASB7,ASB8,ASB9,ASGR1,ASGR2,ASPH…
GO:BP	cellular protein modification process	GO:0006464	5.0377e-09	4041	4253	1116	AAK1,AASS,ABCA1,ABHD12,ABHD17A,ABHD17C,ABI1,ABI2,ABL1,ACSL1,ACTB,ACTL6A,ACVR1,ACVR1C,ACVR2A,ADAM10,ADAM17,ADAM8,ADAR,ADCY1,ADCY2,ADCY7,ADCY8,ADPRH,ADRA1A,ADRA2A,ADRM1,ADTRP,AFAP1L2,AGBL3,AGTR2,AKAP13,ALG10B,ALG2,ALPK1,ALPK2,ALPK3,ALS2,AMELX,ANAPC1,ANAPC13,ANAPC16,ANAPC4,ANGPT4,ANXA1,AP3B1,APOA1,APOB,APOL1,ARFGEF1,ARNTL,ARPP19,ARRDC3,ARRDC4,ASB1,ASB13,ASB2,ASB4,ASB5,ASB7,ASB8,ASB9,ASGR1,ASGR2,ASPH…
GO:BP	positive regulation of transferase activity	GO:0051347	5.9631e-09	689	4253	241	ABI1,ABL1,ACSL1,ADAM17,ADAM8,ADCY1,ADCY2,ADCY7,ADCY8,ADRA1A,ADRA2A,AFAP1L2,AKAP13,ALS2,AMBRA1,ANGPT4,ARRDC3,ARRDC4,ATP2B4,AVPI1,BCL10,BDNF,BIRC7,BMP2,BMP4,C5AR1,CALM2,CCDC88A,CCND2,CCNY,CCNYL1,CCR7,CD200,CD40,CD40LG,CD44,CD74,CD86,CDC14B,CDK1,CDKN1A,COPS8,CSF1R,CTNNB1,CXCR4,DAB1,DBI,DCUN1D1,DCUN1D5,DDR1,DKK1,DLG1,DLG3,DOCK3,DUSP5,DUSP6,EDN1,EDN3,EFNA5,EGF,EPHA1,EPHA10,EPHA3,EPHA4,EPHA5,EPHA7,EPHB…
GO:BP	phosphorylation	GO:0016310	7.2319e-09	2138	4253	632	AAK1,ABI1,ABI2,ABL1,ACSL1,ACTB,ACVR1,ACVR1C,ACVR2A,ADAM10,ADAM17,ADAM8,ADAR,ADCY1,ADCY2,ADCY7,ADCY8,ADRA1A,ADRA2A,ADTRP,AFAP1L2,AGK,AK4,AK5,AKAP11,AKAP13,ALPK1,ALPK2,ALPK3,ALS2,AMBRA1,ANGPT4,APOA1,ATP23,ATP2B4,AVP,AVPI1,BAK1,BANK1,BARD1,BCAR3,BCL10,BCL2,BDKRB1,BDKRB2,BDNF,BIRC7,BLK,BLM,BMP10,BMP2,BMP4,BMP6,BMP7,BMPER,BMPR1A,BMX,BPGM,BST1,C5AR1,CALM2,CAMK1D,CAMK1G,CAMK4,CASK,CASP3,CAV1,CBLB,CBLC,C…
GO:BP	response to organic cyclic compound	GO:0014070	7.43699e-09	967	4253	319	ABCA1,ABCC2,ABCC4,ABCC9,ABHD2,ABL1,ACSBG1,ACSL1,ACSL3,ACTA1,ACTB,ACTR2,ADA,ADCY1,ADCY2,ADCY8,ADM,ADSS,ADTRP,AGTR2,ALPL,ANGPT2,ANXA1,AOC1,APOB,AQP9,ARID1A,ARNT2,ARNTL,ARPC1B,ARPP19,ASCL1,ASPH,ATG7,ATP1A1,ATP1A2,ATP2B4,AVP,BAK1,BCHE,BCL2,BCL2L11,BIRC2,BLM,BMP2,BMP4,BMP6,BMP7,CALM2,CASP3,CAV1,CAV2,CCL2,CD38,CD40,CD83,CDC5L,CDH1,CDK1,CDKN1A,CDO1,CEBPB,CES1,CFLAR,CFTR,CHRM2,CHRM3,CHRM4,CIB2,CIITA,CLDN…
GO:BP	positive regulation of GTPase activity	GO:0043547	9.44779e-09	413	4253	159	ADGRB3,ADPRH,AGAP1,AGFG1,AGFG2,ALS2,ALS2CL,ARAP1,ARAP3,ARFGEF1,ARHGAP10,ARHGAP15,ARHGAP18,ARHGAP19,ARHGAP20,ARHGAP21,ARHGAP22,ARHGAP23,ARHGAP24,ARHGAP25,ARHGAP26,ARHGAP27,ARHGAP32,ARHGAP39,ARHGAP40,ARHGAP42,ARHGAP5,ARHGAP6,ARHGEF10,ARHGEF10L,ARHGEF16,ARHGEF19,ARHGEF26,ARHGEF6,ASAP1,BCAR3,CAV2,CCL2,CCL20,CCL22,CCL24,CCL25,CCL26,CCR7,CD40,CHML,CHN1,CORO1C,CX3CL1,CXCL13,DENND1A,DENND1B,DEPDC1B,DLC1,…
GO:BP	biological regulation	GO:0065007	1.05163e-08	12809	4253	3183	AAK1,AARSD1,AASS,ABCA1,ABCA12,ABCA4,ABCA8,ABCB6,ABCC2,ABCC4,ABCC9,ABCG1,ABCG2,ABHD12,ABHD17A,ABHD17C,ABHD2,ABHD5,ABI1,ABI2,ABL1,ABRA,ACKR3,ACO1,ACOX2,ACOXL,ACSL1,ACSL3,ACSL4,ACSL5,ACTA1,ACTB,ACTG2,ACTL6A,ACTN1,ACTN4,ACTR2,ACTR3,ACVR1,ACVR1C,ACVR2A,ADA,ADAM10,ADAM12,ADAM17,ADAM22,ADAM8,ADAMDEC1,ADAMTS16,ADAMTS20,ADAMTS9,ADAR,ADCY1,ADCY2,ADCY7,ADCY8,ADD1,ADGRA3,ADGRB2,ADGRB3,ADGRD1,ADGRE1,ADGRF1,AD…
GO:BP	head development	GO:0060322	1.07934e-08	798	4253	271	ABCB6,ABL1,ACSL3,ACTB,ADCY1,AGTR2,AHI1,AK4,AKNA,ALDH1A3,AMIGO2,ANKRD11,ARNT2,ASCL1,ATP1A2,ATP2B4,ATXN1,B2M,BAG3,BAK1,BBS2,BCL2,BCL2L11,BMP2,BMP4,BMP7,BMPR1A,BNIP3,C16ORF45,C21ORF91,C2CD3,C5AR1,CA10,CALM2,CASP3,CASP5,CCDC14,CCDC141,CDH1,CDH2,CDH22,CDK6,CDON,CELF1,CENPF,CFAP43,CHD7,CIC,CNTN1,CNTNAP2,COL1A1,COL2A1,COL3A1,COL4A1,CREB1,CRH,CRISPLD1,CSF1R,CSNK1E,CTNNA2,CTNNB1,CTTNBP2,CXCL12,CXCR4,DAB1,…
GO:BP	actin cytoskeleton organization	GO:0030036	1.64075e-08	709	4253	245	ABI1,ABI2,ABL1,ACTA1,ACTB,ACTBL2,ACTN1,ACTR2,ACTR3,ADD1,ADRA2A,AKAP11,AKAP13,AMOTL2,ANLN,ANTXR1,ANXA1,AP1AR,APOA1,ARAP1,ARF6,ARFGEF1,ARHGAP18,ARHGAP25,ARHGAP26,ARHGAP40,ARHGAP6,ARHGEF10,ARHGEF10L,ARHGEF19,ARPC1B,ATP2C1,AUTS2,AVIL,BCAR1,BCL2,BMP10,BST1,CAPZA2,CARMIL1,CCDC88A,CCL24,CCL26,CCR7,CD2AP,CD47,CDC42EP3,CDC42EP4,CFL2,CFLAR,CIT,CLASP1,CLDN3,CNN3,COBL,CORO1C,CORO6,CSF1R,CSRP1,CSRP3,CTNNA2,CU…
GO:BP	stress-activated MAPK cascade	GO:0051403	2.34304e-08	272	4253	114	ANKRD6,ARHGEF6,ARL6IP5,BIRC7,BMP2,CCM2,CCR7,CD40LG,CRACR2A,CUL1,CYLD,DACT1,DLG1,DNAJA1,DUSP1,DUSP10,DUSP22,EDAR,EPHB1,ERN1,EZR,F2RL1,FBXW11,FGF12,FKTN,FOXO1,FZD7,GADD45A,GADD45B,GADD45G,GDF6,HGF,HMGB1,HMGCR,IGF1R,IL1B,IL26,IRAK2,MAP3K13,MAP3K2,MAP3K21,MAP3K4,MAP3K7,MAP3K8,MAP3K9,MAP4K3,MAP4K5,MAPK1,MAPK13,MAPK8,MAPK9,MAPKAPK2,MARVELD3,MDFIC,MECOM,MTURN,MYC,NFKB1,NOD2,NPPA,PDCD4,PHLPP1,PJA2,PLCB1,…
GO:BP	positive regulation of protein modification process	GO:0031401	2.55272e-08	1074	4253	346	ABI1,ABL1,ACSL1,ACVR1,ACVR2A,ADAM17,ADAM8,ADCY1,ADCY2,ADCY7,ADCY8,ADRA1A,ADRA2A,ADTRP,AFAP1L2,AGTR2,AKAP13,ALG10B,ALS2,ANGPT4,ARFGEF1,ARNTL,ARRDC3,ARRDC4,ATG10,ATG7,ATP2B4,AUTS2,AVP,AVPI1,BANK1,BCAR3,BCL10,BCL2,BDNF,BIRC2,BIRC3,BIRC7,BMP10,BMP2,BMP4,BMP6,BMP7,BMPR1A,BRD7,C5AR1,CALM2,CAV1,CBLB,CCDC88A,CCK,CCND2,CCNY,CCNYL1,CCR7,CD40,CD40LG,CD44,CD74,CD80,CD86,CDC14B,CDH5,CDK1,CDKN1A,CDKN2A,CDON,CH…
GO:BP	positive regulation of nucleobase-containing compound metabolic process	GO:0045935	2.66008e-08	1887	4253	563	ABL1,ABRA,ACTL6A,ACTN1,ACTN4,ACTR2,ACTR3,ACVR1,ACVR2A,AFAP1L2,AGO2,AHI1,AKIRIN2,AKNA,ALX4,ANKRD49,AP3B1,APLF,ARID1A,ARID1B,ARID2,ARNT2,ARNTL,ARNTL2,ASCL1,ASPH,ASXL3,ATAD2,ATAD2B,ATF3,ATF6B,ATF7IP,ATOH8,AUTS2,BABAM2,BACH1,BARHL2,BARX2,BATF,BCL10,BCL11A,BCL3,BCL9,BIRC2,BLM,BMP10,BMP2,BMP4,BMP6,BMP7,BMPR1A,BRD7,BUD31,CAMK4,CAND1,CAND2,CASK,CD28,CD38,CD40,CD74,CD80,CD86,CDC5L,CDH1,CDKN1C,CDKN2A,CDKN2…
GO:BP	tissue morphogenesis	GO:0048729	2.92511e-08	667	4253	232	ABL1,ACTA1,ACTB,ACTG2,ACVR1,ADAM17,ADAMTS16,ADM,AGTR2,AHI1,ALDH1A3,ANKRD6,ARHGAP24,ARHGEF19,BCL10,BCL2,BMP10,BMP2,BMP4,BMP7,BMPR1A,C2CD3,CASP3,CCM2,CD44,CHD7,CITED2,CLASP1,COBL,COL11A1,COL4A1,COL5A1,CRB2,CSF1R,CTNNB1,CXCR4,CYP7B1,DAAM1,DACT1,DDR1,DKK1,DLC1,DLG1,DLG3,DLL1,EDN1,EDNRA,EGF,EPHA4,EPHA7,ESR1,EXOC4,EYA1,EYA2,FAT1,FEM1B,FERMT1,FGF1,FGF2,FGF7,FKBP1A,FLRT3,FMN1,FOXC1,FOXE1,FOXP1,FST,FZD1,F…
GO:BP	positive regulation of transcription by RNA polymerase II	GO:0045944	3.2453e-08	1197	4253	379	ABL1,ABRA,ACTR2,ACTR3,ACVR1,ACVR2A,AGO2,AHI1,AKIRIN2,AKNA,ALX4,AP3B1,ARNT2,ARNTL,ARNTL2,ASCL1,ASXL3,ATAD2,ATAD2B,ATF3,ATF6B,ATOH8,AUTS2,BACH1,BARHL2,BARX2,BATF,BCL11A,BCL3,BCL9,BMP2,BMP4,BMP6,BMP7,BMPR1A,CAND1,CASK,CD28,CD40,CDC5L,CDKN2A,CDKN2B,CDON,CEBPB,CEBPG,CHD6,CHD7,CIITA,CITED2,CITED4,CNOT7,COQ7,CREB1,CREB3L1,CRTC3,CSRNP3,CSRP3,CTAG2,CTNNB1,CX3CL1,DHX9,DLL1,DMRT1,DMRT2,DOT1L,E2F7,E2F8,EDN1,…
GO:BP	regulation of transport	GO:0051049	3.28292e-08	1809	4253	542	AAK1,ABCA1,ABCA12,ABCA8,ABCC2,ABCG1,ABL1,ACSL1,ACSL3,ACSL4,ACSL5,ACTB,ACTN4,ACVR1C,ADA,ADAM8,ADCY1,ADCY8,ADRA1A,ADRA2A,ADTRP,AGTR1,AGTR2,AHCYL1,AHI1,ALG10B,ANK3,ANO6,ANXA1,ANXA13,APOA1,APPL2,ARF6,ARL6IP5,ARNTL,ARPP19,ASIC1,ASIC2,ASPH,ATG3,ATG5,ATP1A1,ATP1A2,ATP1B1,ATP2B4,ATP8A1,ATP8B1,AVP,AVPR1B,AZIN1,B2M,BAG3,BAK1,BARD1,BCL2,BDKRB1,BICD1,BLK,BMP2,BMP4,BMP6,C2CD5,CA7,CABP1,CACNA1A,CACNA1C,CACNA1E…
GO:BP	positive regulation of cell population proliferation	GO:0008284	3.6119e-08	982	4253	320	ABCC4,ABL1,ADA,ADAM10,ADAM17,ADM,ADRA1D,ADRA2A,AGTR1,AGTR2,AKIRIN2,ANXA1,ARNT2,ASCL1,ATF3,AVP,BCL2,BMP10,BMP2,BMP4,BMP6,BMPR1A,BST1,C5AR1,CALCRL,CAPNS1,CARD11,CAV2,CCDC88B,CCK,CCL24,CCL26,CCND2,CCNE1,CD274,CD28,CD38,CD40,CD40LG,CD46,CD47,CD55,CD74,CD80,CD86,CDC7,CDCA7L,CDH3,CDK1,CDK6,CDKN1A,CDON,CFLAR,CHRD,CLEC11A,CNOT6L,CNOT7,CRH,CRLF2,CSF1R,CSNK2A3,CTNNB1,CUL3,CX3CL1,CXCL12,CYP7B1,DHX9,DISC1,DL…
GO:BP	regulation of MAP kinase activity	GO:0043405	5.00297e-08	316	4253	127	ADAM8,ADRA2A,AKAP13,AVPI1,BIRC7,BMP2,BMP4,BMP7,C5AR1,CAV1,CBLC,CD40,CD40LG,CD74,CDK1,CXCR4,DKK1,DNAJA1,DUPD1,DUSP1,DUSP10,DUSP4,DUSP5,DUSP6,EDN1,EDN3,EGF,EPHA4,ERN1,ERP29,EZH2,FGD2,FGF1,FGF18,FGF2,FZD5,GADD45A,GADD45B,GADD45G,GFRAL,GHR,GRM4,HGF,HMGCR,IGF1,IGF1R,IL1B,ILK,IQGAP3,IRAK2,IRAK3,KIT,KITLG,LAX1,LPAR1,MADD,MAP2K6,MAP3K13,MAP3K2,MAP3K21,MAP3K4,MAP3K7,MAP3K9,MAP4K3,MAP4K5,MAPK1,MAPKAPK2,MDF…
GO:BP	stress-activated protein kinase signaling cascade	GO:0031098	5.97401e-08	288	4253	118	ANKRD6,ARHGEF6,ARL6IP5,BIRC7,BMP2,CCDC88C,CCM2,CCR7,CD40LG,CRACR2A,CUL1,CYLD,DACT1,DLG1,DNAJA1,DUSP1,DUSP10,DUSP22,EDAR,EPHB1,ERN1,EZR,F2RL1,FBXW11,FGF12,FKTN,FOXO1,FZD7,GADD45A,GADD45B,GADD45G,GDF6,GFRAL,HGF,HMGB1,HMGCR,IGF1R,IL1B,IL26,IRAK2,MAP3K13,MAP3K2,MAP3K21,MAP3K4,MAP3K7,MAP3K8,MAP3K9,MAP4K3,MAP4K5,MAPK1,MAPK13,MAPK8,MAPK9,MAPKAPK2,MARVELD3,MDFIC,MECOM,MTURN,MYC,NFKB1,NOD2,NPPA,PDCD4,PHLP…
GO:BP	regulation of biological process	GO:0050789	6.47918e-08	12091	4253	3014	AAK1,AASS,ABCA1,ABCA12,ABCA4,ABCA8,ABCC2,ABCC4,ABCC9,ABCG1,ABHD12,ABHD17A,ABHD17C,ABHD2,ABHD5,ABI1,ABI2,ABL1,ABRA,ACKR3,ACO1,ACOX2,ACSL1,ACSL3,ACSL4,ACSL5,ACTA1,ACTB,ACTG2,ACTL6A,ACTN1,ACTN4,ACTR2,ACTR3,ACVR1,ACVR1C,ACVR2A,ADA,ADAM10,ADAM12,ADAM17,ADAM22,ADAM8,ADAMDEC1,ADAMTS16,ADAMTS20,ADAMTS9,ADAR,ADCY1,ADCY2,ADCY7,ADCY8,ADD1,ADGRA3,ADGRB2,ADGRB3,ADGRD1,ADGRE1,ADGRF1,ADGRG6,ADGRV1,ADM,ADORA3,AD…
GO:BP	circulatory system process	GO:0003013	6.66303e-08	637	4253	222	ABCC2,ABCC4,ABCC9,ABCG2,ADA,ADAMTS16,ADM,ADORA3,ADRA1A,ADRA1B,ADRA1D,ADRA2A,AGTR1,AGTR2,AGTRAP,AHCYL1,AKAP12,AKAP13,ARHGAP42,ASIC2,ASPH,ATG5,ATP1A1,ATP1A2,ATP1A4,ATP1B1,ATP2B2,ATP2B4,ATP8A1,AVP,AVPR1B,BBS2,BDKRB1,BDKRB2,BMP10,BMP6,C2CD4A,C2CD4B,CACNA1C,CACNB2,CACNB4,CACNG3,CACNG6,CACNG8,CALM2,CAV1,CD34,CD38,CDH5,CELF2,CES1,CHD7,CHRM2,CHRM3,COL1A2,CPS1,CRH,CSRP3,CXADR,CXCL12,CXCR4,CYP11B2,DLG1,DLL…
GO:BP	skeletal system development	GO:0001501	8.59379e-08	504	4253	183	ACVR2A,AKAP13,ALPL,ALX4,AMELX,ANKH,ANKRD11,ANXA6,BARX2,BBS2,BBX,BMP10,BMP2,BMP4,BMP6,BMP7,BMPR1A,CD44,CDH11,CHD7,CHRD,CHST11,CHSY1,CITED2,CMKLR1,COL11A1,COL13A1,COL1A1,COL1A2,COL27A1,COL2A1,COL3A1,COL5A2,COL9A2,CSGALNACT1,CTNNB1,CYP26B1,DHRS3,DLG1,DLX6,DMRT2,DYM,EDN1,EFEMP1,EIF2AK3,EN1,EVC,EYA1,FBXW7,FGF18,FGF2,FGF4,FLI1,FLVCR1,FMN1,FOXC1,FOXN3,FOXP1,FREM1,FST,GDF6,GHR,GLI2,GPR68,HAPLN1,HAPLN3,HA…
GO:BP	positive regulation of response to stimulus	GO:0048584	9.13622e-08	2344	4253	678	AAK1,ABI1,ABL1,ABRA,ACKR3,ACOX2,ACTB,ACTN4,ACTR2,ACTR3,ACVR1,ACVR2A,ADA,ADAM10,ADAM17,ADAM8,ADAMTS20,ADGRV1,ADRA1A,ADRA1B,ADRA1D,ADRA2A,AFAP1L2,AGTR1,AGTR2,AIM2,AKAP12,AKAP13,AKIRIN2,ALOX5AP,ALPK1,ALS2,ANKRD6,ANO6,ANXA1,APOA1,APOL3,APPL2,ARAP1,ARFGEF1,ARID2,ARL6IP5,ARMC9,ARNTL,ARPC1B,ARPP19,ASCL1,ATF3,ATP2C1,AUTS2,AVPI1,AVPR1B,B2M,BABAM2,BAK1,BANK1,BCAR1,BCAR3,BCL10,BCL2,BCL2L11,BCL2L14,BDNF,BIRC…
GO:BP	response to mechanical stimulus	GO:0009612	9.43783e-08	218	4253	95	ABHD12,ACTA1,ADGRV1,ANGPT2,ASIC2,ATP1A1,ATP1A2,BAG3,BAK1,BCL10,BDKRB1,BMP6,BNIP3,CASP5,CD40,CDH2,CHRNA9,CITED2,CNTNAP2,COL11A1,COL1A1,COL3A1,CRADD,CSRP3,CTNNB1,CXCL12,CXCR4,EDN1,ETS1,ETV1,FOSB,FYN,GADD45A,GATA4,GCLC,GSN,HABP4,HDAC4,IL1B,IRF1,JUN,KCNA1,KCNA5,KCNJ2,KCNK2,KIAA0319,KIT,MAP3K1,MAP3K14,MAP3K2,MAPK8,MBD2,MDK,MKKS,MMP14,MMP7,MTPN,NFKB1,NFKBIA,NPPA,NRXN2,P2RY1,PDE2A,PIK3CA,PKD1L1,PKD2,PSP…
GO:BP	embryo development	GO:0009790	1.23157e-07	1035	4253	332	ABL1,ACSL4,ACTL6A,ACVR1,ACVR1C,ACVR2A,ADA,ADAM10,ADD1,ADM,AFF3,AHI1,AKIRIN2,ALDH1A3,ALS2,ALX4,AMBRA1,APOA1,APOB,ARFRP1,ARID2,ARNT2,ATOH8,B4GALT5,BCL10,BCL2L11,BCOR,BMP2,BMP4,BMP7,BMPR1A,C2CD3,C2ORF49,CACNA1C,CASP3,CCM2,CCNB2,CDK1,CDON,CEBPB,CELF1,CENPU,CHD7,CHRD,CHRNA9,CHST11,CITED2,CLASP1,CMIP,COBL,COL11A1,COL12A1,COL13A1,COL1A1,COL2A1,COL4A2,COL4A3BP,COL5A1,COL5A2,COL8A1,CRB2,CTNNB1,CUL3,CXCL8,…
GO:BP	regulation of cellular component biogenesis	GO:0044087	1.69781e-07	990	4253	319	ABCA1,ABI2,ABL1,ACTR2,ACTR3,ADAMTS16,ADD1,ADGRB3,ADPRH,AMIGO2,ANLN,ANTXR1,AP1AR,APOA1,ARAP1,ARF6,ARFGEF1,ARHGAP18,ARHGAP24,ARHGAP40,ARHGAP6,ARHGEF10,ARHGEF10L,ARPC1B,ASAP1,ASIC2,ATF7IP,ATG3,ATG5,ATP8B1,AUTS2,AVIL,BAK1,BCL11A,BCL2L11,BDNF,BIRC2,BMF,BMP7,C10ORF90,CAND1,CAPZA2,CARMIL1,CAV1,CBLN2,CCDC88A,CCK,CCL24,CCL26,CCR7,CD47,CDC42EP3,CDC42EP4,CDH5,CDKL1,CHD1L,CLASP1,CLDN3,CLSTN1,CLSTN2,CNOT6L,CO…
GO:BP	negative regulation of apoptotic process	GO:0043066	1.71786e-07	921	4253	300	ABL1,ACKR3,ACVR1,ADA,ADAM10,ADAM8,ADAMTS20,ADAR,AHI1,AMBRA1,AMIGO2,ANGPT4,ANGPTL4,ANXA1,ANXA5,APIP,ARHGAP10,ARNT2,ASAH2,ASCL1,ASIC2,ATG5,AVP,BABAM2,BAG1,BAG3,BARD1,BCL10,BCL2,BCL3,BDKRB2,BDNF,BFAR,BIRC2,BIRC3,BIRC7,BMP4,BMP7,BNIP3,C5AR1,CAMK1D,CASP3,CAST,CAV1,CBX4,CCL2,CCND2,CCR7,CD28,CD38,CD40LG,CD44,CD74,CDH5,CDK1,CDKN1A,CEBPB,CERKL,CFDP1,CFLAR,CHST11,CITED2,CLEC5A,CLN8,COL2A1,CPEB4,CREB3L1,CRY…
GO:BP	regulation of ion transport	GO:0043269	1.77167e-07	1379	4253	424	ABCA1,ABCA12,ABCA8,ABCC2,ABCG1,ABL1,ACSL1,ACSL3,ACSL4,ACSL5,ACTB,ACTN4,ACVR1C,ADA,ADAM8,ADCY8,ADRA2A,ADTRP,AGTR1,AGTR2,AHCYL1,ALG10B,ANK3,ANO6,ANXA1,ANXA13,APOA1,APPL2,ARF6,ARL6IP5,ARNTL,ARPP19,ASIC2,ASPH,ATG5,ATP1A1,ATP1A2,ATP1B1,ATP2B4,ATP8A1,ATP8B1,AVP,AVPR1B,AZIN1,B2M,BAG3,BAK1,BARD1,BCL2,BDKRB1,BLK,BMP4,BMP6,C2CD5,CA7,CABP1,CACNA1A,CACNA1C,CACNA1E,CACNB2,CACNB4,CACNG3,CACNG6,CACNG8,CALHM1,CA…
GO:BP	blood circulation	GO:0008015	1.94852e-07	553	4253	196	ABCC9,ADA,ADAMTS16,ADM,ADORA3,ADRA1A,ADRA1B,ADRA1D,ADRA2A,AGTR1,AGTR2,AGTRAP,AHCYL1,AKAP12,ARHGAP42,ASIC2,ASPH,ATG5,ATP1A1,ATP1A2,ATP1A4,ATP1B1,ATP2B2,ATP2B4,AVP,AVPR1B,BBS2,BDKRB1,BDKRB2,BMP10,BMP6,C2CD4A,C2CD4B,CACNA1C,CACNB2,CACNB4,CACNG3,CACNG6,CACNG8,CALM2,CAV1,CD34,CD38,CDH5,CELF2,CES1,CHD7,CHRM2,CHRM3,COL1A2,CPS1,CRH,CSRP3,CXADR,CXCL12,CXCR4,CYP11B2,DLG1,DLL1,DOCK4,DRD1,DRD5,DSG2,EDN1,EDN2…
GO:BP	macromolecule modification	GO:0043412	2.152e-07	4257	4253	1156	AAK1,AASS,ABCA1,ABHD12,ABHD17A,ABHD17C,ABI1,ABI2,ABL1,ACSL1,ACTB,ACTL6A,ACVR1,ACVR1C,ACVR2A,ADAM10,ADAM17,ADAM8,ADAR,ADCY1,ADCY2,ADCY7,ADCY8,ADPRH,ADRA1A,ADRA2A,ADRM1,ADTRP,AFAP1L2,AGBL3,AGTR2,AKAP13,ALG10B,ALG2,ALKBH3,ALPK1,ALPK2,ALPK3,ALS2,AMELX,ANAPC1,ANAPC13,ANAPC16,ANAPC4,ANGPT4,ANXA1,AP3B1,APOA1,APOB,APOBEC3A,APOBEC3B,APOL1,ARFGEF1,ARNTL,ARPP19,ARRDC3,ARRDC4,ASB1,ASB13,ASB2,ASB4,ASB5,ASB7,A…
GO:BP	cardiac muscle tissue development	GO:0048738	2.30787e-07	224	4253	96	ACVR1,ADAMTS9,ADRA1A,AGTR2,AKAP13,ALPK2,ALPK3,ARID2,ATG5,BMP10,BMP2,BMP4,BMP7,BMPR1A,CACYBP,CDK1,CHD7,CITED2,COL11A1,CREB1,CSRP3,CTDP1,CXADR,DKK1,DLL1,DSG2,EDN1,ERBB4,FGF2,FGF20,FGF3,FHL2,FHOD3,FKBP1A,FOXC1,FZD7,GATA4,GATA5,HEY2,IGF1,JARID2,JPH2,KCNK2,LRRC10,MAPK1,MEF2A,MEF2C,MEIS1,MYBPC3,MYLK3,MYO18B,NDRG4,NDUFV2,NKX2-6,NOTCH1,NPPA,NRG1,PDGFRA,PIM1,PKP2,PLN,PPARA,PRKAR1A,PROX1,RARA,RBPJ,RGS2,RGS…
GO:BP	positive regulation of cell-cell adhesion	GO:0022409	2.55497e-07	284	4253	115	ADA,ADAM8,ANK3,ANXA1,AP3B1,BCL10,BMP7,BTLA,CARD11,CAV1,CCDC88B,CCL2,CCR7,CD274,CD28,CD40LG,CD44,CD46,CD47,CD55,CD74,CD80,CD83,CD86,CITED2,CTLA4,CX3CL1,CXCL13,DPP4,DUSP10,ETS1,FAM49B,FOXA2,FYN,GLI2,GPAM,GRB2,HAS2,HAVCR2,HES1,HHLA2,HLX,HMGB1,ICOS,IFNG,IGF1,IGF2,IL10,IL12A,IL12B,IL15,IL18,IL1B,IL23A,IL6,IL6ST,ITGA4,ITPKB,JAK1,KIF26B,KIFAP3,LGALS1,LILRB4,MAGI1,MALT1,MAP3K8,MDK,MYB,NCK2,NFAT5,NFKBIZ,N…
GO:BP	vasculature development	GO:0001944	2.55696e-07	830	4253	274	ABL1,ACKR3,ACVR1,ADAM10,ADAM12,ADAM8,ADAMTS9,ADGRB2,ADGRB3,ADM,ADTRP,AGO2,AGTR1,AMOTL2,ANGPT2,ANGPT4,ANGPTL2,ANGPTL4,ANTXR1,ANXA1,APOB,ARHGAP22,ARHGAP24,ARID2,ASB4,ATP2B4,BAK1,BMP4,BMP7,BMPER,BMPR1A,BTG1,C1GALT1,C5AR1,CALCRL,CAV1,CCBE1,CCL2,CCL24,CCM2,CD34,CD40,CDH2,CDH5,CFLAR,CHD7,CITED2,CLEC14A,COL15A1,COL18A1,COL1A1,COL1A2,COL22A1,COL4A1,COL4A2,COL5A1,COL8A1,CREB3L1,CTNNB1,CX3CL1,CXCL13,CXCL8,…
GO:BP	regulation of protein serine/threonine kinase activity	GO:0071900	2.57803e-07	503	4253	181	ABL1,ACSL1,ACTB,ADAM17,ADAM8,ADRA2A,AKAP13,ALS2,ATP2B4,AVPI1,BIRC7,BLM,BMP2,BMP4,BMP7,C5AR1,CALM2,CASP3,CAV1,CBLC,CCNB2,CCND2,CCNE1,CCNE2,CCNG1,CCNH,CCNJ,CCNY,CCNYL1,CD40,CD40LG,CD74,CDK1,CDKN1A,CDKN1C,CDKN2A,CDKN2B,CDKN2C,CIT,CSF1R,CXCR4,DKK1,DNAJA1,DUPD1,DUSP1,DUSP10,DUSP4,DUSP5,DUSP6,EDN1,EDN3,EGF,EPHA4,ERN1,ERP29,ETAA1,EZH2,FAM20A,FGD2,FGF1,FGF18,FGF2,FZD5,GADD45A,GADD45B,GADD45G,GFRAL,GHR,GR…
GO:BP	response to organonitrogen compound	GO:0010243	2.60377e-07	1085	4253	344	ABCA1,ABCC2,ABCC4,ABCC9,ABL1,ACTA1,ACTB,ACTR2,ACVR1C,ADA,ADCY1,ADCY2,ADCY7,ADCY8,ADM,ADSS,ADTRP,AGTR1,AGTR2,AGTRAP,AHCYL1,ANXA1,AOC1,APPL2,AQP9,ARID1B,ARPP19,ASCL1,ASIC1,ASPH,ATG7,ATP2B4,ATP6V1A,ATP6V1B2,ATP6V1G3,BCAR1,BCAR3,BCHE,BCL11A,BCL2L11,BIRC2,BLM,BMP7,C2CD5,C5AR1,CACNA1A,CACYBP,CALM2,CASP3,CASP4,CAV1,CAV2,CD40,CDC5L,CDH1,CDK1,CDKN1A,CDO1,CEBPB,CES1,CFLAR,CFTR,CHRM2,CHRM3,CHRM4,CIB2,COL16A…
GO:BP	positive regulation of protein kinase activity	GO:0045860	2.63228e-07	534	4253	190	ABI1,ABL1,ACSL1,ADAM17,ADAM8,ADCY1,ADCY2,ADCY7,ADCY8,ADRA1A,ADRA2A,AFAP1L2,AKAP13,ALS2,ANGPT4,ATP2B4,AVPI1,BDNF,BIRC7,BMP2,BMP4,C5AR1,CALM2,CCDC88A,CCND2,CCNY,CCNYL1,CCR7,CD40,CD40LG,CD74,CD86,CDK1,CDKN1A,COPS8,CSF1R,CXCR4,DAB1,DKK1,DLG1,DLG3,DOCK3,DUSP5,DUSP6,EDN1,EDN3,EFNA5,EGF,EPHA4,ERN1,ERP29,ETAA1,EZH2,F2R,FAM20A,FBXW7,FGD2,FGF1,FGF18,FGF2,FYN,FZD5,GADD45A,GADD45B,GADD45G,GAS6,GCG,GFRAL,GHR,…
GO:BP	response to growth factor	GO:0070848	2.80557e-07	759	4253	254	ABL1,ACVR1,ACVR1C,ACVR2A,ADAM17,AGTR2,ANGPT2,ANXA1,APPL2,ARF6,ASCL1,ATP2B4,BCAR1,BDNF,BMP10,BMP2,BMP4,BMP6,BMP7,BMPER,BMPR1A,CASK,CASP3,CAV1,CAV2,CCBE1,CCL2,CD109,CD44,CDC5L,CDH5,CDKN1C,CDKN2B,CFLAR,CGN,CHRD,CHRDL1,CHST11,CITED2,COL1A1,COL1A2,COL2A1,COL3A1,COL4A2,CPS1,CRB2,CREB1,CREB3L1,CRIM1,CTNNB1,CXCL13,CXCL8,DDIT4,DLL1,DNM2,DOK5,DUSP22,DUSP6,EDN1,EEF1A1,ERBB4,ERN1,ERRFI1,FASLG,FER,FERMT1,FGF1…
GO:BP	negative regulation of programmed cell death	GO:0043069	2.86951e-07	943	4253	305	ABL1,ACKR3,ACVR1,ADA,ADAM10,ADAM8,ADAMTS20,ADAR,AHI1,AMBRA1,AMIGO2,ANGPT4,ANGPTL4,ANXA1,ANXA5,APIP,ARHGAP10,ARNT2,ASAH2,ASCL1,ASIC2,ATG5,AVP,BABAM2,BAG1,BAG3,BARD1,BCL10,BCL2,BCL3,BDKRB2,BDNF,BFAR,BIRC2,BIRC3,BIRC7,BMP4,BMP7,BNIP3,C5AR1,CAMK1D,CASP3,CAST,CAV1,CBX4,CCL2,CCND2,CCR7,CD28,CD38,CD40LG,CD44,CD74,CDH5,CDK1,CDKN1A,CEBPB,CERKL,CFDP1,CFLAR,CHST11,CITED2,CLEC5A,CLN8,COL2A1,CPEB4,CREB3L1,CRY…
GO:BP	positive regulation of protein phosphorylation	GO:0001934	3.7874e-07	840	4253	276	ABI1,ABL1,ACSL1,ACVR1,ACVR2A,ADAM17,ADAM8,ADCY1,ADCY2,ADCY7,ADCY8,ADRA1A,ADRA2A,ADTRP,AFAP1L2,AKAP13,ALS2,ANGPT4,ATP2B4,AVP,AVPI1,BANK1,BCAR3,BCL2,BDNF,BIRC7,BMP10,BMP2,BMP4,BMP6,BMP7,BMPR1A,C5AR1,CALM2,CAV1,CCDC88A,CCK,CCND2,CCNY,CCNYL1,CCR7,CD40,CD40LG,CD44,CD74,CD80,CD86,CDK1,CDKN1A,CDON,CLDN3,CNTN1,COPS8,CRH,CSF1R,CX3CL1,CXCR4,DAB1,DKK1,DLG1,DLG3,DOCK3,DOCK7,DUSP5,DUSP6,EDN1,EDN3,EFNA5,EGF,EP…
GO:BP	cell-substrate adhesion	GO:0031589	3.86853e-07	367	4253	140	ABL1,ACTN1,ACTN4,ADAMTS9,ANGPT2,ANTXR1,AP1AR,APOA1,ARHGAP6,BCL2,BCL2L11,BST1,CARMIL1,CASK,CCDC80,CCL25,CCR7,CD34,CD44,CDK6,CDKN2A,CLASP1,COL13A1,COL16A1,COL1A1,COL3A1,COL8A1,CORO1C,CTNNB1,CX3CL1,DDR1,DISC1,DLC1,DMP1,DNM2,DOCK1,DUSP22,EDIL3,EFNA5,EGFL6,EGFLAM,EPHA1,EPHA3,EPHB1,EPHB3,FAT2,FBLN5,FER,FERMT1,FMN1,FN1,FREM1,FZD7,GAS6,GPM6B,HAS2,HSD17B12,ID1,ILK,ITGA11,ITGA4,ITGA5,ITGB6,JAG1,JAK2,KANK1,…
GO:BP	homeostatic process	GO:0042592	3.95428e-07	1981	4253	580	ABCA1,ABCA12,ABCA4,ABCB6,ABCC2,ABCG1,ABCG2,ABHD5,ABL1,ACKR3,ACO1,ACOX2,ACOXL,ACSL1,ACTB,ACVR2A,ADA,ADAM17,ADAM8,ADAR,ADCY1,ADCY2,ADCY7,ADCY8,ADD1,ADGRV1,ADM,ADRA1A,ADRA1B,ADRA1D,ADRA2A,AGTR1,AGTR2,AKAP11,ANGPTL4,ANK3,ANO6,ANXA1,ANXA6,AP3B1,APOA1,APOB,APPL2,AQP9,ARID2,ARNTL,ARRDC3,ASGR2,ASPH,ATG5,ATP13A3,ATP1A1,ATP1A2,ATP1A4,ATP1B1,ATP2B2,ATP2B4,ATP2C1,ATP6V1A,ATP6V1B2,ATP6V1G3,ATP7B,AVP,AVPR1B,B2…
GO:BP	heart development	GO:0007507	4.05319e-07	578	4253	202	ACVR1,ADAMTS9,ADGRG6,ADM,ADRA1A,AGTR2,AHI1,AKAP13,ALPK2,ALPK3,ARID2,ASCL1,ATG5,BCOR,BICC1,BMP10,BMP2,BMP4,BMP7,BMPR1A,C2CD3,CACNA1C,CACYBP,CALCRL,CASP3,CCM2,CDK1,CDKL1,CDKN1A,CHD7,CITED2,COL11A1,COL2A1,COL3A1,COL4A3BP,COL5A1,CPE,CREB1,CSRP3,CTDP1,CTNNB1,CXADR,DAW1,DHRS3,DKK1,DLC1,DLL1,DNAH11,DSG2,DUSP6,EDN1,EDNRA,ERBB4,EYA1,FGF12,FGF2,FGF20,FGF3,FHL2,FHOD3,FKBP1A,FLRT2,FLRT3,FN1,FOXC1,FZD7,GATA4,…
GO:BP	peptidyl-tyrosine modification	GO:0018212	4.89411e-07	388	4253	146	ABI1,ABI2,ABL1,ACVR1,ADAM17,ADRA1A,ADRA2A,AFAP1L2,ANGPT4,BANK1,BDNF,BLK,BMP6,BMX,BST1,CAV1,CBLB,CBLC,CCK,CD40,CD44,CD74,CD80,CLK4,CNOT7,CNTN1,CSF1R,DDR1,DLG3,DOCK3,DUSP22,DYRK1A,DYRK2,EFEMP1,EFNA5,EGF,EPHA1,EPHA10,EPHA3,EPHA4,EPHA5,EPHA7,EPHB1,EPHB3,ERBB4,ERRFI1,FBXW7,FER,FGF7,FGFR4,FYN,GAS6,GHR,GRM5,HES1,HGF,IBTK,IFNG,IGF1,IGF1R,IGF2,IL12A,IL12B,IL12RB2,IL15,IL18,IL20,IL22RA2,IL23A,IL24,IL31RA,I…
GO:BP	regulation of growth	GO:0040008	4.93668e-07	681	4253	231	ABL1,ACSL4,ACTL6A,ADAM10,ADAM17,AGTR1,AGTR2,AVP,BARHL2,BBS2,BCAR1,BCL11A,BCL2,BCL2L11,BDKRB1,BDNF,BMP10,BMP4,BMPR1A,BTG1,CCNB2,CD38,CDH4,CDK1,CDKL3,CDKN1A,CDKN2A,CDKN2C,CELF1,CHD7,CITED2,CLSTN1,CPNE5,CREB1,CREG1,CRIM1,CSNK2A3,CTDP1,CXCL12,CXCR4,DCBLD2,DCC,DCSTAMP,DCUN1D5,DDR1,DIO3,DISC1,DLL1,DNM2,DSCAM,DUSP10,DUSP6,EBAG9,EDN1,ENO1,EPHA7,EPM2A,ERBB4,ESR2,EXOSC2,EZR,FBLN5,FGF2,FGF20,FHL1,FLVCR1,FN1…
GO:BP	regulation of nervous system development	GO:0051960	6.2898e-07	443	4253	162	ACTR2,ADGRB3,AMIGO2,APPL2,ARNTL,ASCL1,ASIC2,B2M,BCL11A,BDNF,BHLHE40,BMP2,BMP7,BMPR1A,BRINP1,CBLN2,CDH4,CDKL3,CHD7,CHODL,CLSTN1,CLSTN2,CST7,CTNNB1,CTSC,CX3CL1,CXCL12,CXCR4,DAB1,DCC,DISC1,DLG1,DLL1,DOCK7,DSCAM,DUSP10,EIF2AK3,EPHA4,EPHA7,EPHB1,EPHB3,ETV5,EZH2,FEZF1,FEZF2,FLRT2,FLRT3,FN1,FOXG1,FSTL4,GPR37L1,HELT,HES1,HEY1,HEY2,HEYL,HGF,HIF1A,ID1,IDH2,IFNG,IL1B,IL1RAP,IL6,IL6ST,ILK,ITGAX,JADE2,KIAA031…
GO:BP	response to cytokine	GO:0034097	6.36584e-07	1226	4253	380	ABCA1,ABCC2,ACKR3,ACSL1,ACSL4,ACTN4,ACTR2,ACTR3,ADAM10,ADAM17,ADAR,AFF3,AIM2,AKAP12,ANXA1,APOA1,APOB,APPL2,ASAH2,B2M,B3GNT2,BATF,BBS2,BCL2,BIRC2,BIRC3,CACYBP,CASP3,CASP4,CAV1,CCDC3,CCL2,CCL20,CCL22,CCL24,CCL25,CCL26,CCR1,CCR4,CCR6,CCR7,CD274,CD300LF,CD38,CD40,CD40LG,CD44,CD47,CD58,CD74,CD80,CD86,CDC42EP4,CDC5L,CDKN1A,CEBPB,CIITA,CMKLR1,CNOT7,COL1A1,COL1A2,COL3A1,COMMD7,CREB1,CRLF2,CSF1R,CSF2RA,CS…
GO:BP	brain development	GO:0007420	6.49362e-07	754	4253	251	ABCB6,ABL1,ACSL3,ACTB,ADCY1,AGTR2,AHI1,AK4,AKNA,ALDH1A3,AMIGO2,ARNT2,ASCL1,ATP1A2,ATP2B4,ATXN1,B2M,BAG3,BAK1,BBS2,BCL2,BCL2L11,BMP2,BMP4,BMP7,BMPR1A,BNIP3,C16ORF45,C21ORF91,C2CD3,C5AR1,CA10,CALM2,CASP3,CASP5,CCDC14,CCDC141,CDH1,CDH2,CDH22,CDK6,CDON,CELF1,CENPF,CFAP43,CHD7,CIC,CNTN1,CNTNAP2,COL3A1,COL4A1,CREB1,CRH,CSF1R,CSNK1E,CTNNA2,CTNNB1,CTTNBP2,CXCL12,CXCR4,DAB1,DDIT4,DISC1,DLC1,DLL1,DMBX1,DOC…
GO:BP	mesenchymal cell differentiation	GO:0048762	6.93287e-07	234	4253	98	ACVR1,AKNA,AMELX,ANXA6,BCL2,BMP2,BMP4,BMP7,BMPR1A,CDH2,CITED2,CLASP1,COL1A1,CORO1C,CRB2,CTNNB1,EDN1,EDN3,EDNRA,EPHA3,ERBB4,EZH2,FAM172A,FN1,FOXA2,FOXC1,GATA5,GDNF,HAS2,HES1,HEY1,HEY2,HEYL,HGF,HIF1A,HMGA2,IL1B,IL6,JAG1,KBTBD8,KITLG,LDLRAD4,LOXL2,MAD2L2,MAPK1,MDK,MEF2C,NOTCH1,NRG1,NRP2,PDCD4,PDPN,PHACTR4,PPP2CA,RANBP3L,RBPJ,RDH10,RET,RGCC,RTN4,SDCBP,SEMA3A,SEMA3C,SEMA3D,SEMA4B,SEMA4F,SEMA5A,SEMA6A,…
GO:BP	cellular response to lipid	GO:0071396	7.2987e-07	578	4253	201	ABCA1,ABCC2,ABHD2,ABL1,ADCY1,ADCY2,ADCY8,ADTRP,AGTR2,ANXA1,ARID1A,ARNTL,ATP1A1,ATP1A2,BCL10,BCL2L11,BMP4,BMP6,BMP7,BRINP1,BRINP3,CCL2,CD180,CD274,CD40,CD55,CD80,CD86,CEBPB,CES1,CFLAR,CFTR,CMPK2,COL1A1,CPS1,CREB1,CRH,CX3CL1,CXCL13,CXCL6,CXCL8,CYP24A1,CYP26B1,CYP7B1,DDIT4,DDX18,DGAT2,DNAJA1,EDN1,EPHA3,ERRFI1,ESR1,ESR2,ESRRG,FDX1,FOXO1,FOXP1,FZD7,GFI1,GHSR,GPAM,GPBAR1,GRAMD1B,GRAMD1C,HAVCR2,HEY1,HEY…
GO:BP	regulation of anatomical structure morphogenesis	GO:0022603	7.41258e-07	1042	4253	330	ABI2,ABL1,ACTN4,ACTR2,ADA,ADAM10,ADAM12,ADAMTS9,ADGRB2,ADGRB3,ADM,AGO2,AGTR2,AHI1,ANGPT2,ANGPT4,ANGPTL4,ANKRD6,ANXA1,AP1AR,APOA1,ARAP1,ARHGAP15,ARHGAP18,ARHGEF19,ATP10A,ATP2B4,BCL11A,BDNF,BMP2,BMP4,BMP7,BMPER,BMPR1A,BNIP3,BTG1,C5AR1,CARMIL1,CCBE1,CCL2,CCL24,CD34,CD40,CD44,CDC42EP3,CDC42EP4,CDC42SE2,CDH2,CDH4,CDH5,CDKL3,CFDP1,CHN1,CHODL,CITED2,CLASP1,CLDN3,CLDN4,COL4A2,CORO1C,CPNE5,CRB2,CREB3L1,CS…
GO:BP	regulation of cell-substrate adhesion	GO:0010810	7.91057e-07	222	4253	94	ABL1,ACTN4,ANGPT2,AP1AR,APOA1,ARHGAP6,BCL2,BST1,CARMIL1,CASK,CCDC80,CCL25,CCR7,CDK6,CDKN2A,CLASP1,COL16A1,COL1A1,COL8A1,CORO1C,CX3CL1,DDR1,DISC1,DLC1,DMP1,DNM2,DOCK1,DUSP22,EDIL3,EFNA5,EGFL6,EGFLAM,EPHA1,EPHA3,FERMT1,FMN1,FN1,FZD7,GPM6B,HAS2,HSD17B12,ILK,ITGA5,JAG1,JAK2,KANK1,LGALS1,MDK,MELTF,MMP12,MMP14,MYOC,NDNF,NEDD9,NOTCH1,OLFM4,ONECUT1,PDPN,PEAK1,PIK3R1,PKHD1,PLAU,PLET1,PLG,PPM1F,PREX1,PRKCE…
GO:BP	regulation of protein metabolic process	GO:0051246	8.13868e-07	2704	4253	763	AASS,ABCG1,ABI1,ABL1,ACO1,ACSL1,ACTB,ACVR1,ACVR1C,ACVR2A,ADAM17,ADAM8,ADAR,ADCY1,ADCY2,ADCY7,ADCY8,ADRA1A,ADRA2A,ADRM1,ADTRP,AFAP1L2,AGO2,AGTR1,AGTR2,AIM2,AKAP13,AKIRIN2,ALG10B,ALS2,ANGPT4,ANTXR1,ANXA8,APOA1,ARFGEF1,ARL6IP5,ARNTL,ARPP19,ARRDC3,ARRDC4,ASB5,ASB9,ASPH,ATG10,ATG5,ATG7,ATP2B4,AUTS2,AVP,AVPI1,AZIN1,BAK1,BANK1,BARD1,BARHL2,BCAR3,BCL10,BCL2,BCL2L11,BCL3,BCOR,BDKRB1,BDKRB2,BDNF,BIRC2,BIRC…
GO:BP	cellular response to cytokine stimulus	GO:0071345	8.66263e-07	1132	4253	354	ABCA1,ABCC2,ACKR3,ACSL1,ACTN4,ACTR2,ACTR3,ADAM17,ADAR,AIM2,AKAP12,ANXA1,APOA1,APOB,APPL2,ASAH2,B2M,B3GNT2,BATF,BBS2,BCL2,BIRC2,BIRC3,CACYBP,CASP3,CASP4,CAV1,CCDC3,CCL2,CCL20,CCL22,CCL24,CCL25,CCL26,CCR1,CCR4,CCR6,CCR7,CD300LF,CD40,CD40LG,CD44,CD47,CD58,CD74,CD80,CD86,CDC42EP4,CDC5L,CDKN1A,CEBPB,CIITA,CMKLR1,CNOT7,COL1A1,COL1A2,COMMD7,CREB1,CRLF2,CSF1R,CSF2RA,CSF2RB,CUL1,CX3CL1,CXCL12,CXCL13,CXCL6…
GO:BP	blood vessel development	GO:0001568	8.79484e-07	792	4253	261	ABL1,ACKR3,ACVR1,ADAM12,ADAM8,ADAMTS9,ADGRB2,ADGRB3,ADM,ADTRP,AGO2,AGTR1,AMOTL2,ANGPT2,ANGPT4,ANGPTL2,ANGPTL4,ANTXR1,ANXA1,APOB,ARHGAP22,ARHGAP24,ARID2,ASB4,ATP2B4,BAK1,BMP4,BMP7,BMPER,BMPR1A,BTG1,C1GALT1,C5AR1,CALCRL,CAV1,CCBE1,CCL2,CCL24,CCM2,CD34,CD40,CDH2,CDH5,CFLAR,CHD7,CITED2,CLEC14A,COL15A1,COL18A1,COL1A1,COL1A2,COL22A1,COL4A1,COL4A2,COL5A1,COL8A1,CREB3L1,CTNNB1,CX3CL1,CXCL13,CXCL8,CXCR4,D…
GO:BP	renal system development	GO:0072001	9.1884e-07	302	4253	119	ADAMTS16,AGTR1,AGTR2,AHI1,ANGPT2,ARL3,BCL2,BCL2L11,BICC1,BMP10,BMP2,BMP4,BMP6,BMP7,BMPER,C1GALT1,CALB1,CD34,CENPF,CFLAR,COL4A1,CTNNB1,CYP26A1,CYP26B1,CYP4A22,DACT2,DCHS2,DLG1,DLL1,EMX2,EPCAM,EPHA4,EPHA7,EYA1,FGF1,FGF2,FMN1,FOXC1,GCNT3,GCNT4,GDNF,GLI2,GPR4,HAS2,HES1,HEYL,HNF1B,HPGD,ILK,IRX1,IRX2,JAG1,KIF26B,KIRREL3,LGR4,LIF,MAGI2,MEF2C,MME,MMP9,MTSS1,MYC,MYO1E,NFIA,NOTCH1,NPHP3,NUP133,NUP85,PAX8,P…
GO:BP	transmembrane receptor protein tyrosine kinase signaling pathway	GO:0007169	9.20891e-07	760	4253	252	ABI1,ABL1,ACTB,ACTR2,ACTR3,ADAM17,ADRA2A,AFAP1L2,AGTR2,AHI1,ANGPT2,ANGPT4,ANKS1B,ARAP1,ARHGEF28,ARPC1B,ATP6V1A,ATP6V1B2,ATP6V1G3,BCAR1,BCAR3,BDKRB2,BDNF,BLK,BMP2,C2CD5,CASP3,CAV2,CBLB,CBLC,CCBE1,CCDC88A,CDH3,CHN1,CLEC14A,CLNK,COL1A1,COL4A1,COL4A2,CREB3L1,CRIM1,CSF1R,CSRP3,CTNNB1,DDIT4,DDR1,DLL1,DOCK1,DOK5,EFEMP1,EFNA5,EGF,EIF2AK3,ELMO1,EPHA1,EPHA10,EPHA3,EPHA4,EPHA5,EPHA7,EPHB1,EPHB3,EPS15,ERBB4,…
GO:BP	regulation of cellular protein metabolic process	GO:0032268	9.74829e-07	2541	4253	721	AASS,ABI1,ABL1,ACO1,ACSL1,ACTB,ACVR1,ACVR1C,ACVR2A,ADAM17,ADAM8,ADAR,ADCY1,ADCY2,ADCY7,ADCY8,ADRA1A,ADRA2A,ADRM1,ADTRP,AFAP1L2,AGO2,AGTR1,AGTR2,AIM2,AKAP13,AKIRIN2,ALG10B,ALS2,ANGPT4,ANTXR1,ANXA8,APOA1,ARFGEF1,ARL6IP5,ARNTL,ARPP19,ARRDC3,ARRDC4,ASPH,ATG10,ATG5,ATG7,ATP2B4,AUTS2,AVP,AVPI1,BAK1,BANK1,BARHL2,BCAR3,BCL10,BCL2,BCL2L11,BCL3,BCOR,BDKRB1,BDKRB2,BDNF,BIRC2,BIRC3,BIRC7,BLID,BLM,BMP10,BMP2,…
GO:BP	peptidyl-tyrosine phosphorylation	GO:0018108	1.05861e-06	385	4253	144	ABI1,ABI2,ABL1,ACVR1,ADAM17,ADRA1A,ADRA2A,AFAP1L2,ANGPT4,BANK1,BDNF,BLK,BMP6,BMX,BST1,CAV1,CBLB,CBLC,CCK,CD40,CD44,CD74,CD80,CLK4,CNOT7,CNTN1,CSF1R,DDR1,DLG3,DOCK3,DUSP22,DYRK1A,DYRK2,EFEMP1,EFNA5,EGF,EPHA1,EPHA10,EPHA3,EPHA4,EPHA5,EPHA7,EPHB1,EPHB3,ERBB4,ERRFI1,FBXW7,FER,FGF7,FGFR4,FYN,GAS6,GHR,GRM5,HES1,HGF,IBTK,IFNG,IGF1,IGF1R,IGF2,IL12A,IL12B,IL12RB2,IL15,IL18,IL20,IL22RA2,IL23A,IL24,IL31RA,I…
GO:BP	response to nitrogen compound	GO:1901698	1.20081e-06	1172	4253	364	ABCA1,ABCC2,ABCC4,ABCC9,ABL1,ACTA1,ACTB,ACTR2,ACVR1C,ADA,ADCY1,ADCY2,ADCY7,ADCY8,ADM,ADSS,ADTRP,AGTR1,AGTR2,AGTRAP,AHCYL1,ANXA1,AOC1,APPL2,AQP9,ARID1B,ARPP19,ASCL1,ASIC1,ASPH,ATG7,ATP2B4,ATP6V1A,ATP6V1B2,ATP6V1G3,BCAR1,BCAR3,BCHE,BCL11A,BCL2L11,BIRC2,BLM,BMP7,C2CD5,C5AR1,CACNA1A,CACYBP,CALM2,CASP3,CASP4,CAV1,CAV2,CCR7,CD40,CDC5L,CDH1,CDK1,CDKN1A,CDO1,CEBPB,CES1,CFLAR,CFTR,CHRM2,CHRM3,CHRM4,CIB2,C…
GO:BP	kidney epithelium development	GO:0072073	1.65985e-06	137	4253	65	ADAMTS16,AGTR2,AHI1,BCL2,BMP2,BMP4,BMP7,BMPER,CALB1,CD34,CTNNB1,DLG1,DLL1,EPCAM,EPHA4,EPHA7,EYA1,FGF1,FGF2,FMN1,FOXC1,GDNF,HES1,HEYL,HNF1B,ILK,IRX1,IRX2,JAG1,KIF26B,LGR4,LIF,MAGI2,MEF2C,MTSS1,MYC,MYO1E,NOTCH1,PAX8,PBX1,PECAM1,PKD2,PODXL,POU3F3,PTPRO,RARA,RET,SDC1,SDC4,SMAD1,SMAD2,SMAD3,SMAD4,SMAD5,SMAD6,SMAD7,SOX9,SPRY1,STAT1,TACSTD2,TFAP2B,VEGFA,WNT11,WNT7B,WT1
GO:BP	external encapsulating structure organization	GO:0045229	1.66388e-06	404	4253	149	ABL1,ADAM10,ADAM12,ADAM8,ADAMTS16,ADAMTS17,ADAMTS2,ADAMTS20,ADAMTS9,ADAMTSL1,ADTRP,ANTXR1,BCL3,BMP2,CAPNS1,CAV1,CAV2,CCDC80,CD44,CD47,CDH1,CFLAR,CLASP1,COL11A1,COL12A1,COL13A1,COL14A1,COL15A1,COL16A1,COL18A1,COL1A1,COL1A2,COL22A1,COL27A1,COL28A1,COL2A1,COL3A1,COL4A1,COL4A2,COL5A1,COL5A2,COL6A3,COL8A1,COL9A2,CPB2,CREB3L1,CSGALNACT1,DDR1,DMP1,DPP4,EGFL6,EGFLAM,ELF3,ETS1,FAP,FBLN5,FERMT1,FGF2,FGFR4,…
GO:BP	negative regulation of cell death	GO:0060548	1.73978e-06	1038	4253	327	ABL1,ACKR3,ACVR1,ADA,ADAM10,ADAM8,ADAMTS20,ADAR,AHI1,AMBRA1,AMIGO2,ANGPT4,ANGPTL4,ANXA1,ANXA5,APIP,ARHGAP10,ARNT2,ASAH2,ASCL1,ASIC2,ATG5,ATG7,AVP,BABAM2,BAG1,BAG3,BARD1,BCL10,BCL2,BCL3,BDKRB2,BDNF,BFAR,BIRC2,BIRC3,BIRC7,BMP4,BMP7,BNIP3,C5AR1,CACYBP,CAMK1D,CASP3,CAST,CAV1,CBX4,CCL2,CCND2,CCR7,CD200,CD28,CD34,CD38,CD40LG,CD44,CD74,CDH5,CDK1,CDKN1A,CEBPB,CERKL,CFDP1,CFLAR,CHST11,CITED2,CLEC5A,CLN8,C…
GO:BP	extracellular matrix organization	GO:0030198	1.79154e-06	401	4253	148	ABL1,ADAM10,ADAM12,ADAM8,ADAMTS16,ADAMTS17,ADAMTS2,ADAMTS20,ADAMTS9,ADAMTSL1,ADTRP,ANTXR1,BCL3,BMP2,CAPNS1,CAV1,CAV2,CCDC80,CD44,CD47,CDH1,CFLAR,CLASP1,COL11A1,COL12A1,COL13A1,COL14A1,COL15A1,COL16A1,COL18A1,COL1A1,COL1A2,COL22A1,COL27A1,COL28A1,COL2A1,COL3A1,COL4A1,COL4A2,COL5A1,COL5A2,COL6A3,COL8A1,COL9A2,CPB2,CREB3L1,CSGALNACT1,DDR1,DMP1,DPP4,EGFL6,EGFLAM,ELF3,ETS1,FAP,FBLN5,FERMT1,FGF2,FGFR4,…
GO:BP	blood vessel morphogenesis	GO:0048514	1.81475e-06	711	4253	237	ABL1,ACKR3,ACVR1,ADAM12,ADAM8,ADAMTS9,ADGRB2,ADGRB3,ADM,ADTRP,AGO2,AGTR1,AMOTL2,ANGPT2,ANGPT4,ANGPTL2,ANGPTL4,ANXA1,APOB,ARHGAP22,ARHGAP24,ARID2,ASB4,ATP2B4,BAK1,BMP4,BMPER,BMPR1A,BTG1,C1GALT1,C5AR1,CALCRL,CAV1,CCBE1,CCL2,CCL24,CCM2,CD34,CD40,CDH2,CDH5,CHD7,CITED2,CLEC14A,COL15A1,COL18A1,COL22A1,COL4A1,COL4A2,COL8A1,CREB3L1,CTNNB1,CX3CL1,CXCL13,CXCL8,CXCR4,DLL1,E2F7,E2F8,EDN1,EDNRA,EGF,EGLN1,EIF2…
GO:BP	immune system development	GO:0002520	1.83573e-06	1020	4253	322	ABL1,ACP6,ACTN1,ACVR2A,ADA,ADAM17,ADAM8,ADAR,ADD1,ANXA1,AP3B1,ATG5,B2M,BAK1,BATF,BATF3,BCL2,BCL2L11,BCL3,BLK,BMP4,BPGM,BRD1,CACNA1C,CAMK4,CARD11,CASP3,CBLB,CCNB2,CCR1,CCR4,CCR6,CCR7,CD109,CD274,CD28,CD34,CD40,CD40LG,CD46,CD74,CD80,CD83,CD86,CDK6,CDKN2A,CDKN2B,CEBPB,CEBPG,CHD7,CITED2,CMTM7,CNOT4,CR2,CRACR2A,CREB1,CSF1R,CTLA4,CTNNB1,CXCR5,CYP26B1,DCSTAMP,DHTKD1,DLL1,DOCK1,DOCK10,DOCK2,DTX1,DUSP10,E…
GO:BP	extracellular structure organization	GO:0043062	2.18731e-06	402	4253	148	ABL1,ADAM10,ADAM12,ADAM8,ADAMTS16,ADAMTS17,ADAMTS2,ADAMTS20,ADAMTS9,ADAMTSL1,ADTRP,ANTXR1,BCL3,BMP2,CAPNS1,CAV1,CAV2,CCDC80,CD44,CD47,CDH1,CFLAR,CLASP1,COL11A1,COL12A1,COL13A1,COL14A1,COL15A1,COL16A1,COL18A1,COL1A1,COL1A2,COL22A1,COL27A1,COL28A1,COL2A1,COL3A1,COL4A1,COL4A2,COL5A1,COL5A2,COL6A3,COL8A1,COL9A2,CPB2,CREB3L1,CSGALNACT1,DDR1,DMP1,DPP4,EGFL6,EGFLAM,ELF3,ETS1,FAP,FBLN5,FERMT1,FGF2,FGFR4,…
GO:BP	regulation of chemotaxis	GO:0050920	2.45669e-06	226	4253	94	ADAM10,ADAM17,ANGPT2,ANO6,BST1,C5AR1,CAMK1D,CCL2,CCL26,CCR1,CCR4,CCR6,CCR7,CD74,CMKLR1,CSF1R,CXCL12,CXCL13,CXCL8,CXCR4,DAPK2,DPP4,DSCAM,DUSP1,EDN1,EDN2,EDN3,F2RL1,FAM49B,FEZF2,FGF1,FGF18,FGF2,FGF4,GAS6,GPR183,HMGB1,IL12A,IL16,IL23A,IL6,LGMN,LPAR1,MAPK1,MDK,MET,MOSPD2,MPP1,MYCBP2,NOD2,NOTCH1,NTRK3,P2RX4,PDGFD,PDGFRA,PLXNA4,POU4F2,PPM1F,PRKD1,PTK2,PTK2B,PTPRO,RAC2,RIPOR2,ROBO1,RYK,S1PR1,SCG2,SEMA3A…
GO:BP	mesenchyme development	GO:0060485	3.20326e-06	291	4253	114	ACTA1,ACTG2,ACVR1,AKNA,AMELX,ANXA6,BCL2,BMP2,BMP4,BMP7,BMPR1A,BNC2,CDH2,CITED2,CLASP1,COL1A1,CORO1C,CRB2,CTNNB1,EDN1,EDN3,EDNRA,EPHA3,ERBB4,EXOC4,EZH2,FAM172A,FN1,FOXA2,FOXC1,GATA4,GATA5,GDNF,HAS2,HES1,HEY1,HEY2,HEYL,HGF,HIF1A,HMGA2,IL1B,IL6,JAG1,KBTBD8,KITLG,LDLRAD4,LOXL2,MAD2L2,MAPK1,MDK,MDM4,MEF2C,MEOX1,MYC,NOS3,NOTCH1,NRG1,NRP2,NUP133,PDCD4,PDPN,PHACTR4,PKD2,PPP2CA,RANBP3L,RBPJ,RDH10,RET,RGCC…
GO:BP	cell junction assembly	GO:0034329	3.25671e-06	438	4253	158	ABL1,ACTB,ACTN1,ADGRB3,ADGRF1,AMIGO2,ARF6,ARHGAP6,ASIC2,BCL2,BDNF,CAV1,CBLN2,CBLN4,CDH1,CDH11,CDH18,CDH19,CDH2,CDH22,CDH5,CDH8,CDH9,CLASP1,CLDN10,CLDN14,CLDN20,CLDN3,CLDN34,CLDN4,CLSTN1,CLSTN2,CNTN5,COL16A1,CORO1C,CTNNB1,DLC1,DLG1,DNER,DNM3,DRD1,DSCAM,DST,DUSP22,EFNA5,EPHA3,EPHA7,EPHB1,EPHB3,ERBB4,FBLIM1,FLRT2,FLRT3,FMN1,FN1,FSCN1,FZD1,FZD5,GABRB3,GAP43,GHSR,GJA10,GJA4,GJB6,GJD3,GPBAR1,GPM6B,HDAC…
GO:BP	negative regulation of transcription by RNA polymerase II	GO:0000122	3.79844e-06	901	4253	288	AASS,AEBP2,AKIRIN2,ANKRD2,ASCL1,ATF3,ATF7IP,ATXN1,BACH1,BACH2,BAG3,BARX2,BATF3,BCL11A,BCOR,BEND3,BHLHE40,BMP2,BMP4,BMP6,CAV1,CBX4,CBX6,CCNE1,CEBPB,CIC,CIITA,CITED2,COQ7,CPEB3,CREB3L1,CTNNB1,CUL3,CXXC5,DACH1,DACT1,DKK1,DLG1,DMBX1,DMRT1,DNMT3A,DUSP22,E2F7,E2F8,EDN1,EED,EID1,ELK3,EN1,ENO1,ENSG00000283201,ESR1,ESR2,ETV3,ETV5,ETV6,EZH2,EZR,FASLG,FEZF1,FEZF2,FHL2,FNIP2,FOSB,FOXC1,FOXD3,FOXE1,FOXG1,FOXK…
GO:BP	positive regulation of gene expression	GO:0010628	3.83434e-06	1160	4253	358	ABL1,ACTA1,ACTB,ACTG2,ADAM17,ADAM8,ADAR,ADRA2A,ADTRP,AFAP1L2,AGO2,AIM2,AKIRIN2,ANK3,ANXA1,APOB,ARID1A,ARID1B,ATAD2,ATAD2B,ATF3,AVP,B2M,BARHL2,BCL10,BCL11A,BCL3,BMP10,BMP2,BMP4,BMP6,BMP7,BOLL,C5AR1,CADM1,CARD11,CAV1,CCBE1,CCDC88B,CCR7,CD200,CD226,CD274,CD28,CD34,CD40,CD40LG,CD46,CD58,CD74,CD80,CD83,CD86,CDH3,CDH5,CDK1,CDKN2A,CEBPB,CEBPG,CELF1,CELF3,CHIA,CITED2,CLDN3,CLNK,CNTN1,CPEB3,CREB1,CRH,CRLF…
GO:BP	regulation of small GTPase mediated signal transduction	GO:0051056	3.95408e-06	328	4253	125	ABCA1,ABL1,ABRA,ADRA1A,AKAP13,ALS2,APOA1,ARAP1,ARAP3,ARF6,ARFGEF1,ARHGAP10,ARHGAP15,ARHGAP18,ARHGAP19,ARHGAP20,ARHGAP21,ARHGAP22,ARHGAP23,ARHGAP24,ARHGAP25,ARHGAP26,ARHGAP32,ARHGAP39,ARHGAP40,ARHGAP42,ARHGAP5,ARHGAP6,ARHGEF10,ARHGEF16,ARHGEF19,ARHGEF26,ARHGEF28,ARHGEF4,ARHGEF6,ARPP19,AUTS2,CD2AP,CDC42SE2,CDON,CHN1,COL3A1,CUL3,CYTH1,DENND1A,DENND3,DEPDC1B,DLC1,DNM2,EPS8,ERBIN,F2R,F2RL1,FAM13A,FAM1…
GO:BP	transport	GO:0006810	4.04487e-06	5224	4253	1381	AAGAB,AAK1,ABCA1,ABCA12,ABCA4,ABCA8,ABCB6,ABCB9,ABCC11,ABCC2,ABCC4,ABCC9,ABCG1,ABCG2,ABI1,ABL1,ABRA,ACKR3,ACO1,ACOX2,ACSL1,ACSL3,ACSL4,ACSL5,ACTB,ACTN1,ACTN4,ACTR2,ACTR3,ACVR1C,ADA,ADAM10,ADAM8,ADAMTS9,ADAR,ADCY1,ADCY8,ADD1,ADM,ADPRH,ADRA1A,ADRA2A,ADTRP,AFM,AGAP1,AGFG1,AGK,AGPS,AGTR1,AGTR2,AHCYL1,AHI1,AKAP12,AKAP13,ALG10B,ALS2,AMN,AMPD3,ANK1,ANK3,ANKH,ANKRD28,ANKRD50,ANO10,ANO2,ANO4,ANO6,ANTXR1,A…
GO:BP	cellular response to growth factor stimulus	GO:0071363	4.08266e-06	731	4253	241	ABL1,ACVR1,ACVR1C,ACVR2A,ADAM17,AGTR2,ANGPT2,ANXA1,APPL2,ARF6,ATP2B4,BCAR1,BDNF,BMP10,BMP2,BMP4,BMP6,BMP7,BMPER,BMPR1A,CASK,CASP3,CAV1,CAV2,CCBE1,CCL2,CD109,CD44,CDC5L,CDH5,CDKN1C,CDKN2B,CFLAR,CGN,CHRD,CHRDL1,CHST11,CITED2,COL1A1,COL1A2,COL2A1,COL3A1,COL4A2,CPS1,CRB2,CREB1,CREB3L1,CRIM1,CTNNB1,CXCL13,CXCL8,DDIT4,DLL1,DNM2,DOK5,DUSP22,EDN1,EEF1A1,ERBB4,ERN1,ERRFI1,FERMT1,FGF1,FGF12,FGF18,FGF2,FGF2…
GO:BP	leukocyte differentiation	GO:0002521	4.11124e-06	550	4253	190	ABL1,ADA,ADAM17,ADAM8,ANXA1,AP3B1,ATG5,B2M,BAK1,BATF,BATF3,BCL2,BCL3,BLK,BMP4,CAMK4,CARD11,CCR1,CCR6,CCR7,CD109,CD28,CD40LG,CD46,CD74,CD80,CD83,CD86,CDK6,CDKN2A,CEBPB,CEBPG,CHD7,CITED2,CMTM7,CR2,CRACR2A,CREB1,CSF1R,CTLA4,CTNNB1,CYP26B1,DCSTAMP,DLL1,DOCK10,DOCK2,DTX1,DUSP10,EZH2,F2RL1,FARP2,FBXW7,FCRL3,FOXP1,FZD5,FZD7,GAB3,GAS6,GLI2,GON4L,GPR183,GPR68,HDAC4,HDAC9,HLX,HMGB1,IFNE,IFNG,IKZF1,IL10,IL1…
GO:BP	mononuclear cell differentiation	GO:1903131	4.95316e-06	430	4253	155	ABL1,ADA,ADAM17,ADAM8,ANXA1,AP3B1,ATG5,B2M,BAK1,BATF,BATF3,BCL2,BCL3,BLK,BMP4,CAMK4,CARD11,CCR6,CCR7,CD28,CD40LG,CD46,CD74,CD80,CD83,CD86,CDK6,CDKN2A,CEBPB,CEBPG,CHD7,CMTM7,CR2,CRACR2A,CSF1R,CTLA4,CTNNB1,CYP26B1,DCSTAMP,DLL1,DOCK10,DOCK2,DTX1,DUSP10,EZH2,F2RL1,FCRL3,FOXP1,FZD5,FZD7,GAS6,GLI2,GON4L,GPR183,GPR68,HDAC4,HDAC9,HLX,HMGB1,IFNE,IFNG,IKZF1,IL10,IL12B,IL15,IL18,IL1B,IL23A,IL31RA,IL6,INHBA,…
GO:BP	establishment of localization	GO:0051234	5.03456e-06	5372	4253	1416	AAGAB,AAK1,ABCA1,ABCA12,ABCA4,ABCA8,ABCB6,ABCB9,ABCC11,ABCC2,ABCC4,ABCC9,ABCG1,ABCG2,ABI1,ABL1,ABRA,ACKR3,ACO1,ACOX2,ACSL1,ACSL3,ACSL4,ACSL5,ACTB,ACTN1,ACTN4,ACTR2,ACTR3,ACVR1C,ADA,ADAM10,ADAM8,ADAMTS9,ADAR,ADCY1,ADCY8,ADD1,ADGRV1,ADM,ADPRH,ADRA1A,ADRA2A,ADTRP,AFM,AGAP1,AGFG1,AGK,AGPS,AGTR1,AGTR2,AHCYL1,AHI1,AKAP12,AKAP13,ALG10B,ALS2,AMN,AMPD3,ANK1,ANK3,ANKH,ANKRD28,ANKRD50,ANO10,ANO2,ANO4,ANO6,A…
GO:BP	kidney development	GO:0001822	5.11979e-06	293	4253	114	ADAMTS16,AGTR1,AGTR2,AHI1,ANGPT2,ARL3,BCL2,BCL2L11,BICC1,BMP10,BMP2,BMP4,BMP6,BMP7,BMPER,C1GALT1,CALB1,CD34,CENPF,CFLAR,CTNNB1,CYP26A1,CYP26B1,CYP4A22,DACT2,DCHS2,DLG1,DLL1,EPCAM,EPHA4,EPHA7,EYA1,FGF1,FGF2,FMN1,FOXC1,GCNT3,GCNT4,GDNF,GLI2,GPR4,HAS2,HES1,HEYL,HNF1B,HPGD,ILK,IRX1,IRX2,JAG1,KIF26B,KIRREL3,LGR4,LIF,MAGI2,MEF2C,MME,MMP9,MTSS1,MYC,MYO1E,NOTCH1,NPHP3,NUP133,NUP85,PAX8,PBX1,PCSK5,PDGFD,P…
GO:BP	cellular response to organic cyclic compound	GO:0071407	5.54263e-06	587	4253	200	ABCA1,ABCC2,ABHD2,ABL1,ACTB,ACTR2,ADCY1,ADCY2,ADCY8,ADTRP,AGTR2,ALPL,ANXA1,AOC1,AQP9,ARID1A,ARNTL,ARPP19,ATG7,ATP1A1,ATP1A2,ATP2B4,BCL2L11,BLM,BMP2,BMP4,BMP7,CASP3,CAV1,CAV2,CCL2,CDC5L,CDH1,CEBPB,CES1,CFLAR,CFTR,CHRM2,CHRM3,CHRM4,CIB2,CIITA,COL1A1,CPS1,CRH,CTNNB1,CYP24A1,CYP7B1,DDIT4,DDX18,DHX9,DIAPH1,DNAJA1,DNM2,DRD1,DRD5,EDN1,ERRFI1,ESR1,ESR2,ESRRG,EZH2,EZR,FDX1,FOXO1,FOXP1,GABRB3,GCLC,GCLM,GLI…
GO:BP	ossification	GO:0001503	5.58652e-06	417	4253	151	ACVR1,ACVR2A,ADAR,ADGRV1,ALPL,AMELX,ANKH,ANO6,ASGR2,BCL2,BCOR,BMP2,BMP4,BMP6,BMP7,BMPR1A,CCR1,CDH11,CDK6,CEBPB,CHRD,CHRDL1,CHSY1,CLEC11A,CLEC5A,COL11A1,COL13A1,COL1A1,COL1A2,COL2A1,COL5A2,CREB3L1,CRIM1,CSGALNACT1,CTNNB1,CYP24A1,DHRS3,DHX9,DKK1,DMP1,EIF2AK3,FGF18,FHL2,FOXC1,FZD1,GLI2,GPM6B,HDAC4,HDAC7,HGF,HIF1A,IBSP,IGF1,IGF2,IGFBP3,IGFBP5,IGSF10,IL6,IL6ST,ILK,IMPAD1,ITGA11,JAG1,KLF10,LGR4,LIMD1,L…
GO:BP	mesenchymal cell development	GO:0014031	5.79347e-06	84	4253	45	ACVR1,ANXA6,BCL2,BMP4,BMP7,BMPR1A,CDH2,CITED2,CORO1C,EDN1,EDN3,EDNRA,ERBB4,FAM172A,FN1,FOXC1,GDNF,HES1,HEY2,HEYL,HIF1A,JAG1,KBTBD8,KITLG,MAPK1,NOTCH1,NRG1,NRP2,PHACTR4,RDH10,RET,SEMA3A,SEMA3C,SEMA3D,SEMA4B,SEMA4F,SEMA5A,SEMA6A,SEMA6B,SEMA6D,SEMA7A,SOX11,SOX9,TAPT1,TWIST1
GO:BP	JNK cascade	GO:0007254	6.27307e-06	195	4253	83	ANKRD6,ARHGEF6,BIRC7,CCR7,CD40LG,CRACR2A,CYLD,DACT1,DNAJA1,DUSP10,DUSP22,EDAR,EPHB1,ERN1,F2RL1,FGF12,FKTN,FZD7,GADD45A,GADD45B,GADD45G,HMGB1,IGF1R,IL1B,IRAK2,MAP3K13,MAP3K2,MAP3K21,MAP3K7,MAP3K9,MAP4K3,MAP4K5,MAPK8,MAPK9,MARVELD3,MDFIC,MECOM,MTURN,NOD2,NPPA,PDCD4,PHLPP1,PJA2,PLCB1,PRKN,PTGER4,PTK2B,PTPN1,RAP2A,RASSF2,RIPK1,RIPK2,ROR2,SDCBP,SEMA3A,SERPINB3,SFRP2,SH2D3A,SH3RF1,SH3RF2,SH3RF3,SIRPA,S…
GO:BP	urogenital system development	GO:0001655	6.59312e-06	337	4253	127	ADAMTS16,AGTR1,AGTR2,AHI1,ANGPT2,ANXA1,ARL3,BCL2,BCL2L11,BICC1,BMP10,BMP2,BMP4,BMP6,BMP7,BMPER,C1GALT1,CALB1,CD34,CENPF,CFLAR,COL4A1,CTNNB1,CYP26A1,CYP26B1,CYP4A22,CYP7B1,DACT2,DCHS2,DLG1,DLL1,EMX2,EPCAM,EPHA4,EPHA7,EPHB3,ESR1,EYA1,FEM1B,FGF1,FGF2,FMN1,FOXC1,GCNT3,GCNT4,GDNF,GLI2,GPR4,HAS2,HELLS,HES1,HEYL,HNF1B,HPGD,ILK,IRX1,IRX2,JAG1,KIF26B,KIRREL3,LGR4,LIF,MAGI2,MEF2C,MME,MMP9,MTSS1,MYC,MYO1E,N…
GO:BP	negative regulation of cell adhesion	GO:0007162	6.69533e-06	304	4253	117	ABL1,ACTN4,ADAM10,ADAM22,ADAMDEC1,ADTRP,AKNA,ANGPT2,ANXA1,AP1AR,APOA1,ARHGAP6,BMP2,BMP4,BMP6,CASK,CASP3,CBLB,CBLL1,CCL25,CD274,CD74,CD80,CD86,CDH1,CDKN2A,CEBPB,COL1A1,CORO1C,CTLA4,CX3CL1,CXCL12,DAB1,DACT2,DLC1,DLG1,DSCAM,DTX1,DUSP1,DUSP22,EFNA5,EPCAM,FZD7,HAVCR2,HLX,HMGB1,IL10,IRF1,JAG1,JAK2,KANK1,KLF4,KNG1,LAX1,LGALS1,LILRB4,LRRC32,MAD2L2,MBP,MDK,MELTF,MMP12,MMP14,MYOC,NOTCH1,NRARP,PAWR,PDCD1LG2…
GO:BP	hematopoietic or lymphoid organ development	GO:0048534	8.098e-06	966	4253	304	ABL1,ACP6,ACTN1,ACVR2A,ADA,ADAM17,ADAM8,ADAR,ADD1,ANXA1,AP3B1,ATG5,B2M,BAK1,BATF,BATF3,BCL2,BCL2L11,BCL3,BLK,BMP4,BPGM,BRD1,CAMK4,CARD11,CASP3,CCNB2,CCR1,CCR6,CCR7,CD109,CD28,CD34,CD40LG,CD46,CD74,CD80,CD83,CD86,CDK6,CDKN2A,CDKN2B,CEBPB,CEBPG,CHD7,CITED2,CMTM7,CNOT4,CR2,CRACR2A,CREB1,CSF1R,CTLA4,CTNNB1,CXCR5,CYP26B1,DCSTAMP,DHTKD1,DLL1,DOCK1,DOCK10,DOCK2,DTX1,DUSP10,EML1,EPAS1,EPHB3,ERCC1,ETS1,ET…
GO:BP	response to lipopolysaccharide	GO:0032496	8.14776e-06	338	4253	127	ABCA1,ABCC2,ABL1,ADAM17,ADM,AKAP12,AKIRIN2,ALPL,APOB,BCL10,BDKRB1,BMP6,C5AR1,CASP3,CCL2,CCR7,CD180,CD274,CD40,CD55,CD80,CD86,CEBPB,CMPK2,CPS1,CSF2RB,CX3CL1,CXCL13,CXCL6,CXCL8,DUSP10,EDN1,ERBIN,F2R,FASLG,FER,FOXP1,GCH1,GFI1,GHSR,GJB6,GNG12,HAVCR2,HMGB1,HPGD,IL10,IL12A,IL12B,IL12RB2,IL18,IL1B,IL24,IL6,IRAK2,IRAK3,IRF8,IRGM,JAK2,JUN,KMO,LACRT,LDOC1,LY86,MALT1,MAPK1,MAPK8,MAPKAPK2,MEF2C,MGST1,MGST2,M…
GO:BP	cell growth	GO:0016049	8.41386e-06	495	4253	173	ABL1,ACSL4,ADAM10,ADAM17,ADRA1A,AGTR1,AGTR2,AKAP13,ALCAM,AUTS2,AVP,BARHL2,BCAR1,BCL11A,BCL2,BDKRB1,BDNF,BMP10,BTG1,CD38,CDH4,CDKL3,CDKN1A,CDKN2A,CDKN2C,CLSTN1,COBL,CPNE5,CRIM1,CSNK2A3,CTDP1,CTNNB1,CXCL12,CXCR4,DCBLD2,DCC,DCSTAMP,DCUN1D5,DDR1,DISC1,DNM2,DSCAM,EBAG9,EDN1,ENO1,EPHA7,EPM2A,ESR2,EXOSC2,FBLN5,FHL1,FLRT3,FN1,FSTL4,GATA4,GNG4,IGF1,IGFBP3,IGFBP5,IGFBPL1,ILK,ING1,INHBA,INO80,ITGA4,JADE2,KI…
GO:BP	regulation of response to stress	GO:0080134	8.49937e-06	1443	4253	431	ABHD12,ABL1,ACKR3,ACOX2,ACTR2,ADA,ADAM8,ADAR,ADCY8,ADRA2A,ADTRP,AGTR1,AIM2,AKIRIN2,AKNA,ALOX5AP,ANKRD6,ANO6,ANXA1,AOAH,APOA1,APPL2,ARFGEF1,ARID2,ARL6IP5,ARNTL,ATF6B,ATG7,ATP2B4,B2M,BABAM2,BAG1,BAG3,BAK1,BCL10,BCL2,BCL2L11,BDKRB2,BFAR,BIRC2,BIRC3,BMP10,BMP2,BMP7,BMPR1A,BST1,C2CD4A,C2CD4B,CADM1,CALCRL,CARD11,CASK,CASP4,CASP5,CAV1,CCK,CCL24,CCR7,CD109,CD200,CD200R1L,CD226,CD28,CD34,CD44,CD47,CD74,CD…
GO:BP	positive regulation of cellular component organization	GO:0051130	9.14361e-06	1153	4253	354	ABCA1,ABI2,ABL1,ACTR2,ACTR3,ADD1,ADGRB3,AHI1,AMIGO2,ANAPC4,ANK1,ANLN,ANO6,ANXA1,AP1AR,APOA1,APPL2,ARAP1,ARF6,ARHGEF10,ARHGEF10L,ARPC1B,ASAP1,ASIC2,ATF7IP,ATP10A,ATP8A1,AUTS2,AVIL,B2M,BAK1,BCL11A,BCL2,BCL2L11,BDNF,BICD1,BMF,BMP10,BMP2,BMP7,BNIP3,BRD7,C2CD5,CAMK1D,CAND1,CARMIL1,CAV1,CBLL1,CBLN2,CCDC88A,CCK,CCL24,CCL26,CCR7,CD28,CD47,CD53,CDC42EP3,CDC42EP4,CDH4,CDH5,CDKL3,CFL2,CFLAR,CHD1L,CHODL,CLAS…
GO:BP	nephron development	GO:0072006	1.03406e-05	142	4253	65	ADAMTS16,AGTR2,AHI1,ANGPT2,BCL2,BMP2,BMP4,BMP7,CALB1,CD34,CFLAR,CTNNB1,DCHS2,DLG1,DLL1,EYA1,FGF1,FGF2,FMN1,FOXC1,GDNF,GPR4,HES1,HEYL,HNF1B,ILK,IRX1,IRX2,JAG1,KIF26B,KIRREL3,LGR4,LIF,MAGI2,MEF2C,MTSS1,MYC,MYO1E,NOTCH1,NUP133,NUP85,PAX8,PBX1,PDGFD,PDGFRA,PECAM1,PKD2,PLCE1,PODXL,POU3F3,PTPRO,RET,SERPINB7,SMAD4,SOX9,STAT1,SULF1,SULF2,TACSTD2,TEK,TFAP2B,VEGFA,WNT11,WNT7B,WT1
GO:BP	sensory organ development	GO:0007423	1.15532e-05	567	4253	193	ABI2,ACTL6A,ADAM10,ADGRV1,AHI1,ALDH1A3,ASCL1,ATG5,ATP2B4,ATP8B1,BAK1,BCAR3,BCL2,BCL2L11,BIRC7,BMP2,BMP4,BMP6,BMP7,BMPER,BNC2,CACNA1C,CALB1,CCM2,CDON,CHD7,CHRDL1,CHRNA9,CITED2,CLN8,COL11A1,COL2A1,COL4A1,COL5A1,COL5A2,COL8A1,CRB1,CRB2,CRYBG3,CTNNB1,CYP26B1,DDR1,DFNA5,DIO3,DLG1,DLL1,DLX6,DSCAM,EDN1,EFEMP1,EPHA4,EPHB1,EYA1,EYA4,FASLG,FAT1,FAT3,FGF2,FGF20,FJX1,FOXC1,FOXG1,FOXI1,FZD5,FZD6,GJB6,GLI2,GNB…
GO:BP	actin filament organization	GO:0007015	1.17107e-05	445	4253	158	ABI1,ABI2,ABL1,ACTA1,ACTN1,ACTR2,ACTR3,ADD1,AP1AR,APOA1,ARAP1,ARF6,ARFGEF1,ARHGAP18,ARHGAP25,ARHGAP40,ARHGAP6,ARHGEF10,ARHGEF10L,ARPC1B,AVIL,BCAR1,BCL2,CAPZA2,CARMIL1,CCDC88A,CCL24,CCL26,CCR7,CD2AP,CD47,CDC42EP3,CDC42EP4,CFL2,CLASP1,COBL,CORO1C,CORO6,CTNNA2,CUL3,CX3CL1,CXCL12,DIAPH1,DIAPH2,DLC1,DLG1,ELMO1,ENAH,EPHA1,EPS8,EVL,EZR,F2RL1,FAM49B,FAT1,FCHSD2,FER,FHOD3,FMN1,FMN2,FRMD7,FSCN1,GAS2,GAS7,G…
GO:BP	cellular response to stress	GO:0033554	1.23846e-05	2111	4253	603	ABL1,ACKR3,ACTL6A,ACTR2,ADAM8,ADCY8,ADD1,ADM,AK4,ALKBH3,AMBRA1,ANGPT4,ANKRD2,ANKRD6,ANXA1,AOC1,AP5Z1,APLF,APOA1,ARHGEF10L,ARHGEF6,ARID2,ARL6IP5,ARNTL,ASCC3,ATF3,ATF6B,ATG10,ATG5,ATG7,ATP23,B2M,B3GAT1,BABAM2,BACH1,BAG1,BAG3,BAK1,BARD1,BATF,BCL2,BCL2L11,BCL3,BDKRB2,BECN2,BFAR,BIRC7,BLK,BLM,BMP2,BMP7,BMPR1A,BNIP3,BOD1L1,CASP3,CASP4,CAV1,CBX1,CCDC88C,CCL2,CCM2,CCNH,CCR7,CD34,CD40LG,CD44,CD74,CDC14B,C…
GO:BP	regulation of cell development	GO:0060284	1.51761e-05	502	4253	174	ABL1,ACTN4,ACTR2,ADD1,AP1AR,APOA1,APPL2,ARNTL,ASCL1,B2M,BCL11A,BCL2,BDNF,BHLHE40,BMP2,BMP4,BMP7,BMPR1A,BRINP1,CARMIL1,CDH4,CDH5,CDKL3,CHD7,CHODL,CORO1C,CTNNB1,CX3CL1,CXCL12,CXCR4,DAB1,DCC,DIO3,DISC1,DLL1,DNM2,DOCK1,DOCK7,DSCAM,DUSP10,EFNA5,EPHA4,EPHA7,ETV5,EZH2,FBXW7,FEZF1,FEZF2,FN1,FOXG1,FSTL4,GPR37L1,GPR68,HAS2,HDAC4,HDAC9,HELT,HES1,HEY1,HEY2,HEYL,HIF1A,ID1,IDH2,IFNG,IGF1,IL1B,IL5,IL6,IL6ST,ILK…
GO:BP	cellular response to organonitrogen compound	GO:0071417	1.77397e-05	666	4253	220	ABL1,ACTA1,ACTB,ACTR2,ADCY1,ADCY2,ADCY7,ADCY8,AGTR1,AGTR2,AGTRAP,AHCYL1,AOC1,APPL2,AQP9,ARID1B,ARPP19,ATG7,ATP2B4,ATP6V1A,ATP6V1B2,ATP6V1G3,BCAR1,BCAR3,BCL11A,BCL2L11,BLM,C2CD5,CACNA1A,CASP3,CASP4,CAV1,CAV2,CDC5L,CDH1,CEBPB,CFLAR,CFTR,CHRM2,CHRM3,CHRM4,CIB2,COL16A1,COL1A1,COL1A2,COL4A1,COL5A2,CPEB2,CPEB3,CPEB4,CPS1,CREB1,CRH,CRHR1,CSRP3,CTNNB1,CYP11A1,CYP11B2,DIAPH1,DNM2,DNMT3A,DRD1,DRD5,ECHDC3,E…
GO:BP	regulation of peptidyl-tyrosine phosphorylation	GO:0050730	1.78748e-05	269	4253	105	ABI1,ABL1,ACVR1,ADAM17,ADRA1A,ADRA2A,AFAP1L2,ANGPT4,BANK1,BDNF,BMP6,BST1,CAV1,CBLB,CBLC,CCK,CD40,CD44,CD74,CD80,CNOT7,CNTN1,CSF1R,DLG3,DOCK3,DUSP22,EFNA5,EGF,EPHA4,EPHA7,ERBB4,ERRFI1,FBXW7,FGF7,FYN,GAS6,GHR,GRM5,HES1,HGF,IBTK,IFNG,IGF1,IGF2,IL12A,IL12B,IL15,IL18,IL20,IL22RA2,IL23A,IL24,IL31RA,IL5,IL6,IL6ST,INPP5F,ITGA5,JAK2,KIT,KITLG,LACRT,LIF,LILRB4,LRRK1,NCK2,NEDD9,NEURL1,NOD2,NRG1,NTRK2,OSM,PA…
GO:BP	cellular chemical homeostasis	GO:0055082	1.98802e-05	841	4253	268	ABCB6,ABCC2,ABCG2,ABL1,ACKR3,ACO1,ADCY8,ADM,ADRA1A,ADRA1B,ADRA1D,ADRA2A,AGTR1,AGTR2,ANXA6,AP3B1,ASPH,ATG5,ATP13A3,ATP1A1,ATP1A2,ATP1A4,ATP1B1,ATP2B2,ATP2B4,ATP2C1,ATP6V1A,ATP6V1B2,ATP6V1G3,ATP7B,AVP,AVPR1B,BAK1,BCL2,BDKRB1,BDKRB2,BMP6,BNIP3,C5AR1,CA7,CACNA1A,CACNA1C,CACNB2,CALB1,CALM2,CAND1,CAV1,CAV2,CCR1,CCR4,CCR6,CCR7,CD38,CD40,CD55,CDH5,CFTR,CHD7,CHRNA9,CIB2,CMKLR1,CNGB1,CP,CPB2,CRH,CSRP3,CUL1…
GO:BP	response to wounding	GO:0009611	1.98956e-05	674	4253	222	ABHD2,ACTB,ADAM17,ADM,ADORA3,ADRA2A,ADTRP,ANO6,ANXA1,ANXA5,ANXA6,ANXA8,AP3B1,APOA1,ARFGEF1,ARHGAP24,ARHGEF19,BCL2,BLK,BLOC1S6,BNIP3,C4BPB,CAPZA2,CARMIL1,CASK,CASP3,CAV1,CCR1,CD109,CD34,CD40,CD40LG,CD44,CDH3,CDK1,CDKN1A,CFLAR,CLASP1,CLDN3,CLDN4,COL1A1,COL1A2,COL3A1,COL5A1,CPB2,CSRP1,CX3CL1,CXCR4,DCBLD2,DDR1,DGKB,DGKE,DGKK,DHFR,DOCK1,DOCK9,DRD5,DST,DUSP10,DYSF,EDN1,ELK3,EPB41L4B,EPHA4,ETS1,F2R,F2RL…
GO:BP	morphogenesis of an epithelium	GO:0002009	2.01907e-05	560	4253	190	ABL1,ACTB,ACVR1,ADAM17,ADAMTS16,ADM,AGTR2,AHI1,ALDH1A3,ANKRD6,ARHGAP24,ARHGEF19,BCL10,BCL2,BMP2,BMP4,BMP7,C2CD3,CASP3,CCM2,CD44,CITED2,CLASP1,COBL,COL4A1,COL5A1,CSF1R,CTNNB1,CXCR4,CYP7B1,DAAM1,DACT1,DDR1,DKK1,DLC1,DLG1,DLG3,DLL1,EDN1,EDNRA,EGF,EPHA4,EPHA7,ESR1,EYA1,FAT1,FEM1B,FERMT1,FGF1,FGF2,FGF7,FLRT3,FMN1,FOXE1,FOXP1,FST,FZD1,FZD5,FZD6,FZD7,GATA4,GDNF,GLI2,GORAB,GRB2,HES1,HGF,HIF1A,IFT57,IGFBP…
GO:BP	regulation of anatomical structure size	GO:0090066	2.10344e-05	518	4253	178	ABI2,ABL1,ACTR2,ACTR3,ADD1,ADM,ADRA1A,ADRA1B,ADRA1D,ADRA2A,AGTR1,AGTR2,ALS2,ANO6,AP1AR,ARF6,ARFGEF1,ARHGAP18,ARHGAP40,ARHGAP42,ARPC1B,ASIC2,ATG5,ATP1A2,AVIL,AVP,AVPR1B,BARHL2,BBS2,BCL11A,BDKRB2,BDNF,CAPZA2,CARMIL1,CAV1,CCL24,CCL26,CCR7,CD38,CDC42EP3,CDC42EP4,CDH4,CDKL3,CFL2,CHRM3,CLN8,CPS1,CREB1,CTNNA2,CXCL12,DCC,DEPTOR,DISC1,DLG1,DNM2,DOCK4,DRD1,DRD5,DSCAM,EDN1,EDN2,EDN3,EDNRA,EPHA7,EPS8,EVL,EZR…
GO:BP	positive regulation of protein serine/threonine kinase activity	GO:0071902	2.17472e-05	316	4253	119	ACSL1,ADAM17,ADAM8,ADRA2A,AKAP13,ALS2,ATP2B4,AVPI1,BIRC7,BMP2,C5AR1,CALM2,CCND2,CCNY,CCNYL1,CD40,CD40LG,CD74,CDK1,CSF1R,CXCR4,DKK1,DUSP5,DUSP6,EDN1,EDN3,EGF,EPHA4,ERN1,ERP29,ETAA1,EZH2,FAM20A,FGD2,FGF1,FGF18,FGF2,FZD5,GADD45A,GADD45B,GADD45G,GFRAL,GHR,GRM4,HGF,HMGA2,IFNG,IGF1,IGF2,IL1B,ILK,INCENP,IQGAP3,IRAK2,IRGM,KIT,KITLG,LPAR1,MADD,MAP2K6,MAP3K13,MAP3K2,MAP3K21,MAP3K4,MAP3K7,MAP3K9,MAP4K3,MAP4…
GO:BP	negative chemotaxis	GO:0050919	2.23525e-05	48	4253	30	APOA1,DPP4,EFNA5,EPHA7,FLRT2,FLRT3,LGR6,LRTM1,NRG1,NRG3,NRP2,NTN1,PLXNA4,RHOA,ROBO1,RYK,SEMA3A,SEMA3C,SEMA3D,SEMA4B,SEMA4F,SEMA5A,SEMA6A,SEMA6B,SEMA6D,SEMA7A,SLIT1,SLIT3,UNC5C,WNT5A
GO:BP	synapse organization	GO:0050808	2.25037e-05	428	4253	152	ABHD17A,ABHD17C,ABI2,ABL1,ACTB,ACTBL2,ACTN1,ACTR2,ADAM10,ADGRB3,ADGRF1,ALS2,AMIGO2,ANK3,ARF6,ARHGAP22,ARHGAP39,ASIC2,BDNF,C1QL3,C5AR1,CACNB2,CACNB4,CAST,CBLN2,CBLN4,CDH1,CDH2,CDH8,CDH9,CHRNA1,CLSTN1,CLSTN2,CNTN5,COL4A1,CTNNA2,CTNNB1,CTTNBP2,CX3CL1,DGKB,DISC1,DKK1,DLG1,DLG2,DLG3,DNER,DNM3,DOCK10,DRD1,DSCAM,EPHA4,EPHA7,EPHB1,EPHB3,ERBB4,ERC2,F2R,FLRT2,FLRT3,FRMPD4,FYN,FZD1,FZD5,GABRB3,GAP43,GDNF,GH…
GO:BP	regulation of developmental growth	GO:0048638	2.46028e-05	340	4253	126	ABL1,BARHL2,BBS2,BCL11A,BCL2,BCL2L11,BDNF,BMP10,BMP4,BMPR1A,CDH4,CDK1,CDKL3,CDKN1A,CELF1,CHD7,CITED2,CPNE5,CREB1,CTDP1,CXCL12,CXCR4,DCC,DIO3,DISC1,DLL1,DNM2,DSCAM,DUSP10,DUSP6,EDN1,EPHA7,ERBB4,EZR,FGF2,FGF20,FLVCR1,FN1,FOXC1,FSTL4,GHR,GHSR,GPAM,HEY2,HLX,IGF1,IGF2,ILK,JARID2,KCNK2,KIAA0319,LGMN,MAP2,MAP3K13,MAPK1,MEF2C,MEIS1,MKKS,MTM1,MUSK,NEDD4L,NOTCH1,NRCAM,NRG1,NTN1,OSTN,PIK3CA,PIM1,PLAC8,PLCB1…
GO:BP	positive regulation of leukocyte differentiation	GO:1902107	2.82174e-05	157	4253	69	ADA,ADAM8,ANXA1,AP3B1,CCR1,CD46,CD74,CD80,CD83,CD86,CREB1,DCSTAMP,DUSP10,GAS6,GLI2,GPR68,HLX,HMGB1,IFNG,IL10,IL12B,IL15,IL17A,IL18,IL20,IL23A,IL5,ITPKB,JUN,KITLG,KLF10,LIF,LILRB4,MALT1,MDK,MMP14,MYB,NFKBIZ,NKAP,NLRP3,OCSTAMP,PNP,POU4F2,PPARGC1B,RARA,RHOA,RHOH,RIPK1,RIPK2,ROR2,RUNX1,RUNX3,SOCS1,SOCS5,SOX13,SOX4,SYK,TESC,TGFBR2,TMEM64,TNFSF11,TNFSF9,TOX,TRAF6,TRIB1,XBP1,ZBTB16,ZFP36L1,ZMIZ1
GO:BP	positive regulation of hemopoiesis	GO:1903708	2.82174e-05	157	4253	69	ADA,ADAM8,ANXA1,AP3B1,CCR1,CD46,CD74,CD80,CD83,CD86,CREB1,DCSTAMP,DUSP10,GAS6,GLI2,GPR68,HLX,HMGB1,IFNG,IL10,IL12B,IL15,IL17A,IL18,IL20,IL23A,IL5,ITPKB,JUN,KITLG,KLF10,LIF,LILRB4,MALT1,MDK,MMP14,MYB,NFKBIZ,NKAP,NLRP3,OCSTAMP,PNP,POU4F2,PPARGC1B,RARA,RHOA,RHOH,RIPK1,RIPK2,ROR2,RUNX1,RUNX3,SOCS1,SOCS5,SOX13,SOX4,SYK,TESC,TGFBR2,TMEM64,TNFSF11,TNFSF9,TOX,TRAF6,TRIB1,XBP1,ZBTB16,ZFP36L1,ZMIZ1
GO:BP	response to molecule of bacterial origin	GO:0002237	2.86546e-05	361	4253	132	ABCA1,ABCC2,ABL1,ADAM17,ADM,AKAP12,AKIRIN2,ALPL,APOB,B2M,BCL10,BDKRB1,BMP6,C5AR1,CASP3,CCL2,CCR7,CD180,CD274,CD40,CD55,CD80,CD86,CEBPB,CMPK2,CPS1,CSF2RB,CX3CL1,CXCL13,CXCL6,CXCL8,DMBT1,DUSP10,EDN1,ERBIN,F2R,FAM49B,FASLG,FER,FOXP1,FZD5,GCH1,GFI1,GHSR,GJB6,GNG12,GPR31,HAVCR2,HMGB1,HPGD,IL10,IL12A,IL12B,IL12RB2,IL18,IL1B,IL24,IL6,IRAK2,IRAK3,IRF8,IRGM,JAK2,JUN,KMO,LACRT,LDOC1,LY86,MALT1,MAPK1,MAPK8,…
GO:BP	T cell activation	GO:0042110	3.16983e-05	489	4253	169	ABL1,ADA,ADAM17,ADAM8,ANXA1,AP3B1,APBB1IP,ATG5,B2M,BATF,BCL10,BCL2,BCL3,BMP4,BTLA,CAMK4,CARD11,CASP3,CAV1,CBLB,CCDC88B,CCL2,CCR6,CCR7,CD274,CD28,CD40LG,CD44,CD46,CD47,CD55,CD74,CD80,CD83,CD86,CDH26,CDKN2A,CEBPB,CHD7,CRACR2A,CTLA4,CTNNB1,CTPS1,CXADR,CYP26B1,DLG1,DOCK2,DPP4,DTX1,DUSP10,F2RL1,FAM49B,FKBP1A,FOXP1,FYN,FZD5,FZD7,GLI2,GPAM,GPR183,GRB2,GSN,HAVCR2,HES1,HHLA2,HLX,HMGB1,ICOS,IFNE,IFNG,IGF1,…
GO:BP	regulation of leukocyte differentiation	GO:1902105	3.2301e-05	288	4253	110	ABL1,ADA,ADAM8,ANXA1,AP3B1,BMP4,CAMK4,CARD11,CCR1,CD28,CD46,CD74,CD80,CD83,CD86,CDK6,CDKN2A,CEBPB,CREB1,CTLA4,CTNNB1,CYP26B1,DCSTAMP,DTX1,DUSP10,FBXW7,FCRL3,FOXP1,GAS6,GLI2,GPR68,HLX,HMGB1,IFNG,IL10,IL12B,IL15,IL17A,IL18,IL20,IL23A,IL5,INHBA,IRF1,ITPKB,JUN,KITLG,KLF10,LIF,LILRB4,LRRC17,MAFB,MALT1,MDK,MITF,MMP14,MYB,MYC,NFATC2,NFKBIZ,NKAP,NLRP3,NRARP,OCSTAMP,PIK3R1,PNP,POU4F2,PPARGC1B,PRDM1,PRELID…
GO:BP	regulation of cellular metabolic process	GO:0031323	3.23421e-05	6269	4253	1624	AASS,ABCG1,ABHD5,ABI1,ABL1,ABRA,ACO1,ACSL1,ACSL3,ACTB,ACTL6A,ACTN1,ACTN4,ACTR2,ACTR3,ACVR1,ACVR1C,ACVR2A,ADAM17,ADAM8,ADAR,ADCY1,ADCY2,ADCY7,ADCY8,ADGRF1,ADM,ADORA3,ADRA1A,ADRA2A,ADRM1,ADTRP,AEBP2,AFAP1L2,AFF3,AGO2,AGTR1,AGTR2,AHCYL1,AHI1,AIM2,AK4,AKAP11,AKAP13,AKIRIN2,AKNA,ALG10B,ALS2,ALX4,AMBRA1,ANGPT4,ANKRD2,ANKRD49,ANTXR1,ANXA1,ANXA8,AP1AR,AP3B1,APLF,APOA1,APPL2,ARAP1,ARFGEF1,ARID1A,ARID1B,AR…
GO:BP	regulation of leukocyte cell-cell adhesion	GO:1903037	3.23893e-05	338	4253	125	ADA,ADAM8,ADTRP,ANXA1,AP3B1,BCL10,BMP4,BTLA,CARD11,CASP3,CAV1,CBLB,CCDC88B,CCL2,CCL25,CCR7,CD274,CD28,CD40LG,CD44,CD46,CD47,CD55,CD74,CD80,CD83,CD86,CDKN2A,CEBPB,CTLA4,CXCL12,DLG1,DPP4,DTX1,DUSP10,ETS1,FAM49B,FUT9,FYN,GLI2,GPAM,GRB2,HAS2,HAVCR2,HES1,HHLA2,HLX,HMGB1,ICOS,IFNG,IGF1,IGF2,IL10,IL12A,IL12B,IL15,IL18,IL1B,IL23A,IL6,IL6ST,IRF1,ITGA4,ITPKB,KLF4,LAX1,LGALS1,LILRB4,LRRC32,MALT1,MAP3K8,MDK,…
GO:BP	regulation of actin filament-based process	GO:0032970	3.26068e-05	406	4253	145	ABI2,ABL1,ACTR2,ACTR3,ADD1,AKAP13,AP1AR,APOA1,ARAP1,ARF6,ARFGEF1,ARHGAP18,ARHGAP40,ARHGAP6,ARHGEF10,ARHGEF10L,ARHGEF19,ARPC1B,ATP1A1,ATP1A2,AVIL,BMP10,BST1,CACNA1C,CAPZA2,CARMIL1,CAV1,CCDC88A,CCL24,CCL26,CCR7,CD2AP,CD47,CDC42EP3,CDC42EP4,CFL2,CLASP1,CSF1R,CSRP3,CTNNA2,CX3CL1,CXCL12,DLC1,DLG1,DSG2,EDN1,EFNA5,EPHA1,EPHA3,EPHA5,EPS8,EVL,F2RL1,FAM49B,FCHSD2,FER,FHOD3,FMN1,FMN2,FRMD7,FSCN1,GATA4,GPM6B…
GO:BP	regulation of transmembrane transport	GO:0034762	3.26196e-05	588	4253	197	ABL1,ACSL1,ACSL5,ACTB,ACTN4,ADRA2A,AHCYL1,ALG10B,ANK3,ANO6,APPL2,ARL6IP5,ARPP19,ASIC2,ASPH,ATG5,ATP1A2,ATP1B1,ATP2B4,AZIN1,BCL2,BDKRB1,C2CD5,CACNA1A,CACNA1C,CACNA1E,CACNB2,CACNB4,CACNG3,CACNG6,CACNG8,CALHM1,CALM2,CAV1,CCL2,CFTR,CHD7,CHRM3,CLIC5,CLIC6,CRACR2A,CRBN,CRH,CRHR1,CX3CL1,DIAPH1,DLG1,DLG2,DLG3,DNM2,DPP6,DRD1,EDN1,EDN3,EDNRA,ENSG00000240045,F2R,FGF12,FHL1,FKBP1A,FMR1,FXYD2,FXYD6,FYN,GEM,GL…
GO:BP	vascular process in circulatory system	GO:0003018	3.86732e-05	256	4253	100	ABCC2,ABCC4,ABCC9,ABCG2,ADM,ADRA1A,ADRA1B,ADRA1D,ADRA2A,AGTR1,AGTR2,AKAP12,ARHGAP42,ASIC2,ATG5,ATP1A2,ATP1A4,ATP2B4,ATP8A1,AVP,AVPR1B,BBS2,BDKRB2,BMP6,C2CD4A,C2CD4B,CAV1,CD38,CDH5,CHRM3,CPS1,DOCK4,DRD1,DRD5,EDN1,EDN2,EDN3,EDNRA,F2R,F2RL1,FGFBP3,FOXC1,GCH1,GCLC,GCLM,GPR4,GPX1,HRH1,HRH2,HTR1A,HTR1B,HTR7,KCNA5,KCNMA1,KCNMB2,KCNMB4,KNG1,MKKS,MYLK3,NOS3,NPPA,P2RY1,P2RY2,PDE2A,PDE3A,PIK3C2A,PRKG1,PTP4A…
GO:BP	connective tissue development	GO:0061448	3.86732e-05	256	4253	100	AMELX,ANXA6,ARRDC3,BARX2,BBS2,BMP10,BMP2,BMP4,BMP6,BMP7,BMPR1A,CD34,CD44,CFLAR,CHST11,CHSY1,COL11A1,COL1A1,COL27A1,COL2A1,COL5A1,CSGALNACT1,CTNNB1,DGAT2,EDN1,EFEMP1,EIF2AK3,EVC,FGF18,FGF2,FGF4,GDF6,GHR,GLI2,GPR4,HIF1A,HMGA2,IMPAD1,KLF7,LOXL2,MAF,MATN1,MDK,MEF2C,MEF2D,MEX3C,MKKS,MMP13,NKX3-2,NOTCH1,PAXIP1,PDGFD,PIK3CA,PITX1,POU4F2,PPARD,PPARGC1A,PRRX1,PTHLH,RARA,RFLNA,ROR2,RORC,RUNX1,RUNX2,RUNX3,R…
GO:BP	endothelium development	GO:0003158	4.02651e-05	143	4253	64	ACVR1,ADD1,ARHGEF26,ATOH8,BMP4,BMP6,BTG1,CCM2,CD34,CDH5,CLDN3,COL15A1,COL18A1,COL22A1,CTNNB1,CXCR4,DLL1,EZR,F2RL1,FGF1,FOXP1,FSTL1,GJA4,GPX1,HEY1,HEY2,ID1,IL1B,ITGAX,JAG1,MET,NOTCH1,NR2F2,NRG1,PDE2A,PDE4D,PDPN,PECAM1,PLCB1,PROC,PROX1,PTPRS,RAP1A,RAP1B,RAP2C,RAPGEF2,RBPJ,RDX,RHOA,RHOB,RTN4,S1PR1,SMAD4,STARD13,STC1,TJP1,TJP2,TNFRSF1A,VCL,VEGFA,VEZF1,WNT7B,XDH,ZEB1
GO:BP	hemopoiesis	GO:0030097	4.05625e-05	928	4253	290	ABL1,ACP6,ACTN1,ACVR2A,ADA,ADAM17,ADAM8,ADAR,ADD1,ANXA1,AP3B1,ATG5,B2M,BAK1,BATF,BATF3,BCL2,BCL3,BLK,BMP4,BPGM,BRD1,CAMK4,CARD11,CASP3,CCR1,CCR6,CCR7,CD109,CD28,CD34,CD40LG,CD46,CD74,CD80,CD83,CD86,CDK6,CDKN2A,CDKN2B,CEBPB,CEBPG,CHD7,CITED2,CMTM7,CNOT4,CR2,CRACR2A,CREB1,CSF1R,CTLA4,CTNNB1,CYP26B1,DCSTAMP,DHTKD1,DLL1,DOCK1,DOCK10,DOCK2,DTX1,DUSP10,EML1,EPAS1,ERCC1,ETS1,ETV6,EZH2,F2RL1,FARP2,FAXDC2…
GO:BP	positive regulation of MAP kinase activity	GO:0043406	4.55982e-05	234	4253	93	ADAM8,ADRA2A,AKAP13,AVPI1,BIRC7,BMP2,C5AR1,CD40,CD40LG,CD74,CDK1,CXCR4,DKK1,DUSP5,DUSP6,EDN1,EDN3,EGF,EPHA4,ERN1,ERP29,EZH2,FGD2,FGF1,FGF18,FGF2,FZD5,GADD45A,GADD45B,GADD45G,GFRAL,GHR,GRM4,HGF,IGF1,IL1B,ILK,IQGAP3,IRAK2,KIT,KITLG,LPAR1,MADD,MAP2K6,MAP3K13,MAP3K2,MAP3K21,MAP3K4,MAP3K7,MAP3K9,MAP4K3,MAP4K5,MAPK1,MAPKAPK2,MDFIC,MEF2C,NOD2,NRG1,NTRK3,PDGFC,PDGFD,PEA15,PLCE1,PPIA,PROK2,PTK2B,PTPN1,RET…
GO:BP	chemical homeostasis	GO:0048878	4.69035e-05	1229	4253	370	ABCA1,ABCA12,ABCB6,ABCC2,ABCG1,ABCG2,ABHD5,ABL1,ACKR3,ACO1,ACOX2,ACOXL,ADCY1,ADCY2,ADCY7,ADCY8,ADM,ADRA1A,ADRA1B,ADRA1D,ADRA2A,AGTR1,AGTR2,AKAP11,ANGPTL4,ANK3,ANXA6,AP3B1,APOA1,APOB,APPL2,AQP9,ASGR2,ASPH,ATG5,ATP13A3,ATP1A1,ATP1A2,ATP1A4,ATP1B1,ATP2B2,ATP2B4,ATP2C1,ATP6V1A,ATP6V1B2,ATP6V1G3,ATP7B,AVP,AVPR1B,B2M,BAK1,BCL2,BDKRB1,BDKRB2,BECN2,BMP6,BNIP3,C5AR1,CA12,CA7,CACNA1A,CACNA1C,CACNB2,CALB1,C…
GO:BP	cellular response to nitrogen compound	GO:1901699	4.87622e-05	724	4253	234	ABL1,ACTA1,ACTB,ACTR2,ADCY1,ADCY2,ADCY7,ADCY8,AGTR1,AGTR2,AGTRAP,AHCYL1,AOC1,APPL2,AQP9,ARID1B,ARPP19,ATG7,ATP2B4,ATP6V1A,ATP6V1B2,ATP6V1G3,BCAR1,BCAR3,BCL11A,BCL2L11,BLM,C2CD5,CACNA1A,CASP3,CASP4,CAV1,CAV2,CDC5L,CDH1,CEBPB,CFLAR,CFTR,CHRM2,CHRM3,CHRM4,CIB2,CIITA,COL16A1,COL1A1,COL1A2,COL4A1,COL5A2,CPEB2,CPEB3,CPEB4,CPS1,CREB1,CRH,CRHR1,CSRP3,CTNNB1,CYP11A1,CYP11B2,DDI2,DHX9,DIAPH1,DNM2,DNMT3A,DR…
GO:BP	ion transport	GO:0006811	5.19491e-05	3661	4253	987	AAGAB,ABCA1,ABCA12,ABCA4,ABCA8,ABCB6,ABCB9,ABCC11,ABCC2,ABCC4,ABCC9,ABCG1,ABCG2,ABL1,ABRA,ACOX2,ACSL1,ACSL3,ACSL4,ACSL5,ACTB,ACTN4,ACVR1C,ADA,ADAM8,ADAMTS9,ADAR,ADCY8,ADPRH,ADRA1A,ADRA2A,ADTRP,AFM,AGAP1,AGFG1,AGK,AGPS,AGTR1,AGTR2,AHCYL1,AKAP12,ALG10B,AMN,ANK3,ANKH,ANKRD50,ANO10,ANO2,ANO4,ANO6,ANXA1,ANXA13,ANXA6,ANXA9,AP1AR,AP1S2,AP3B1,AP4E1,AP5Z1,APOA1,APOB,APOL1,APOL3,APOL6,APPBP2,APPL2,AQP9,ARF…
GO:BP	regulation of T cell activation	GO:0050863	5.20032e-05	337	4253	124	ABL1,ADA,ADAM8,ANXA1,AP3B1,BCL10,BMP4,BTLA,CAMK4,CARD11,CASP3,CAV1,CBLB,CCDC88B,CCL2,CCR7,CD274,CD28,CD40LG,CD46,CD47,CD55,CD74,CD80,CD83,CD86,CDKN2A,CEBPB,CTLA4,CTNNB1,CYP26B1,DLG1,DPP4,DTX1,DUSP10,FAM49B,FYN,GLI2,GPAM,GRB2,HAVCR2,HES1,HHLA2,HLX,HMGB1,ICOS,IFNG,IGF1,IGF2,IL10,IL12A,IL12B,IL15,IL18,IL1B,IL23A,IL6,IL6ST,IRF1,ITPKB,LAX1,LGALS1,LILRB4,LMO1,LRRC32,MALT1,MAP3K8,MDK,MYB,NCK2,NFATC2,NFK…
GO:BP	negative regulation of transcription, DNA-templated	GO:0045892	5.54426e-05	1337	4253	398	AASS,AEBP2,AKIRIN2,ANKRD2,ARNTL,ASCL1,ATAD2,ATAD2B,ATF3,ATF7IP,ATOH8,ATP8B1,ATXN1,BACH1,BACH2,BAG3,BARX2,BATF3,BCL11A,BCL3,BCOR,BEND3,BEND5,BEND6,BHLHE40,BMP2,BMP4,BMP6,BMP7,BRD7,BTAF1,C1D,CAV1,CBX1,CBX4,CBX6,CCNE1,CD38,CDKN1C,CDKN2A,CDYL,CDYL2,CEBPB,CENPF,CENPV,CIC,CIITA,CITED2,CNOT7,COMMD7,COQ7,CPEB3,CREB1,CREB3L1,CREG1,CTNNB1,CUL3,CXXC5,DACH1,DACT1,DAP,DKK1,DLG1,DMBX1,DMRT1,DNMT3A,DOT1L,DUSP22…
GO:BP	leukocyte cell-cell adhesion	GO:0007159	5.90756e-05	375	4253	135	ADA,ADAM8,ADTRP,ANXA1,AP3B1,BCL10,BMP4,BMP7,BTLA,CARD11,CASP3,CAV1,CBLB,CCDC88B,CCL2,CCL25,CCR7,CD274,CD28,CD40LG,CD44,CD46,CD47,CD55,CD74,CD80,CD83,CD86,CDKN2A,CEBPB,CTLA4,CXCL12,DLG1,DPP4,DTX1,DUSP10,ETS1,EZR,FAM49B,FUT9,FYN,GLI2,GPAM,GRB2,HAS2,HAVCR2,HES1,HHLA2,HLX,HMGB1,ICOS,IFNG,IGF1,IGF2,IL10,IL12A,IL12B,IL15,IL18,IL1B,IL23A,IL6,IL6ST,IRF1,ITGA4,ITGA5,ITPKB,KLF4,LAX1,LGALS1,LILRB4,LRRC32,MA…
GO:BP	negative regulation of nucleic acid-templated transcription	GO:1903507	6.69657e-05	1339	4253	398	AASS,AEBP2,AKIRIN2,ANKRD2,ARNTL,ASCL1,ATAD2,ATAD2B,ATF3,ATF7IP,ATOH8,ATP8B1,ATXN1,BACH1,BACH2,BAG3,BARX2,BATF3,BCL11A,BCL3,BCOR,BEND3,BEND5,BEND6,BHLHE40,BMP2,BMP4,BMP6,BMP7,BRD7,BTAF1,C1D,CAV1,CBX1,CBX4,CBX6,CCNE1,CD38,CDKN1C,CDKN2A,CDYL,CDYL2,CEBPB,CENPF,CENPV,CIC,CIITA,CITED2,CNOT7,COMMD7,COQ7,CPEB3,CREB1,CREB3L1,CREG1,CTNNB1,CUL3,CXXC5,DACH1,DACT1,DAP,DKK1,DLG1,DMBX1,DMRT1,DNMT3A,DOT1L,DUSP22…
GO:BP	cellular homeostasis	GO:0019725	6.8893e-05	981	4253	303	ABCA12,ABCB6,ABCC2,ABCG2,ABL1,ACKR3,ACO1,ADCY8,ADD1,ADM,ADRA1A,ADRA1B,ADRA1D,ADRA2A,AGTR1,AGTR2,ANO6,ANXA6,AP3B1,ASPH,ATG5,ATP13A3,ATP1A1,ATP1A2,ATP1A4,ATP1B1,ATP2B2,ATP2B4,ATP2C1,ATP6V1A,ATP6V1B2,ATP6V1G3,ATP7B,AVP,AVPR1B,BAG3,BAK1,BCL2,BDKRB1,BDKRB2,BMP6,BNIP3,C5AR1,CA7,CACNA1A,CACNA1C,CACNB2,CALB1,CALM2,CAND1,CAV1,CAV2,CCL2,CCR1,CCR4,CCR6,CCR7,CD38,CD40,CD55,CDH5,CFL2,CFTR,CHD7,CHRNA1,CHRNA9,C…
GO:BP	lymphocyte differentiation	GO:0030098	7.11036e-05	376	4253	135	ABL1,ADA,ADAM17,ADAM8,ANXA1,AP3B1,ATG5,B2M,BAK1,BATF,BCL2,BCL3,BMP4,CAMK4,CARD11,CCR6,CCR7,CD28,CD40LG,CD46,CD74,CD80,CD83,CD86,CDKN2A,CEBPG,CHD7,CMTM7,CR2,CRACR2A,CTLA4,CTNNB1,CYP26B1,DLL1,DOCK10,DOCK2,DTX1,DUSP10,EZH2,FCRL3,FOXP1,FZD5,FZD7,GAS6,GLI2,GON4L,GPR183,HDAC4,HDAC9,HLX,HMGB1,IFNE,IFNG,IKZF1,IL10,IL12B,IL15,IL18,IL1B,IL23A,IL6,INHBA,IRF1,IRF2BP2,ITGA4,ITPKB,KIT,KLF6,LGALS1,LILRB4,MAFB,M…
GO:BP	neuron migration	GO:0001764	7.31444e-05	157	4253	68	ASCL1,AUTS2,BARHL2,CCK,CCR4,COL3A1,CTNNA2,CTNNB1,CX3CL1,CXCL12,CXCR4,DAB1,DCC,DDIT4,DISC1,DNER,DRD1,DRGX,ERBB4,FAT3,FEZF1,FEZF2,FLRT2,FOXG1,FYN,GAS6,IGSF10,KIAA0319,KIF20B,KIRREL3,LRIG2,MARK1,MDGA1,MDK,MEF2C,NAV1,NDNF,NR2F2,NR4A2,NRCAM,NRG1,NRG3,NRP2,NTN1,NTNG1,NTRK2,NTRK3,OLIG3,PHACTR1,PRKG1,RAPGEF2,RELN,SCRT2,SEMA3A,SEMA6A,SH3RF1,SHTN1,SOX1,SPOCK1,TBX20,TLX3,TUBB2A,TUBB2B,TWIST1,USP9X,VEGFA,ZMI…
GO:BP	developmental growth involved in morphogenesis	GO:0060560	7.41829e-05	236	4253	93	ABL1,ALCAM,AUTS2,BARHL2,BCL11A,BDNF,BMP4,CDH4,CDKL3,COBL,CPNE5,CTNNB1,CXCL12,CXCR4,DCC,DDR1,DISC1,DNM2,DSCAM,EPHA7,ESR1,FGF1,FLRT3,FMN1,FN1,FSTL4,ILK,ITGA4,JADE2,KDM5B,KIAA0319,KIF26B,LHX2,LLPH,MAGI2,MAP2,MAP3K13,NEDD4L,NOTCH1,NRCAM,NRP2,NTN1,OSTN,PLXNA1,PLXNA4,POU4F2,PPP2R3A,PRKN,PTPRS,RAPH1,RDH10,RIMS1,RTN4,RYK,S1PR1,SEMA3A,SEMA3C,SEMA3D,SEMA4B,SEMA4F,SEMA5A,SEMA6A,SEMA6B,SEMA6D,SEMA7A,SFRP2,SH…
GO:BP	regulation of ion transmembrane transport	GO:0034765	7.51075e-05	583	4253	194	ABL1,ACSL1,ACSL5,ACTN4,ADRA2A,AHCYL1,ALG10B,ANK3,ANO6,APPL2,ARL6IP5,ARPP19,ASIC2,ASPH,ATG5,ATP1A2,ATP1B1,ATP2B4,AZIN1,BDKRB1,C2CD5,CACNA1A,CACNA1C,CACNA1E,CACNB2,CACNB4,CACNG3,CACNG6,CACNG8,CALHM1,CALM2,CAV1,CCL2,CFTR,CHD7,CHRM3,CLIC5,CLIC6,CRACR2A,CRBN,CRH,CRHR1,CX3CL1,DIAPH1,DLG1,DLG2,DLG3,DNM2,DPP6,DRD1,EDN1,EDN3,EDNRA,ENSG00000240045,F2R,FGF12,FHL1,FKBP1A,FMR1,FXYD2,FXYD6,FYN,GEM,GLRX,GRB10,G…
GO:BP	stem cell development	GO:0048864	7.80349e-05	84	4253	43	ACVR1,ANXA6,BMP4,BMP7,BMPR1A,CDH2,CITED2,CORO1C,EDN1,EDN3,EDNRA,ERBB4,FAM172A,FN1,FOXC1,GDNF,HES1,HIF1A,JAG1,KBTBD8,KITLG,MAPK1,MSI2,NRG1,NRP2,PHACTR4,RDH10,RET,SEMA3A,SEMA3C,SEMA3D,SEMA4B,SEMA4F,SEMA5A,SEMA6A,SEMA6B,SEMA6D,SEMA7A,SETD2,SOX11,SOX9,TAPT1,TWIST1
GO:BP	response to abiotic stimulus	GO:0009628	8.0105e-05	1261	4253	377	ABCA4,ABCC2,ABHD12,ACTA1,ACTN4,ADA,ADAM17,ADAM8,ADGRV1,ADM,ADSS,AGTRAP,AK4,AKAP12,ANGPT2,ANGPT4,ANGPTL4,ANXA1,APPL2,AQP9,ARNT2,ASCL1,ASIC1,ASIC2,ATG7,ATP1A1,ATP1A2,ATP1B1,ATP2B4,ATP6V1A,AVP,B3GAT1,BABAM2,BACH1,BAG1,BAG3,BAK1,BCL10,BCL2,BCL3,BDKRB1,BDKRB2,BHLHE40,BIRC2,BLM,BMF,BMP2,BMP6,BMP7,BNIP3,BRD1,CALM2,CAMKMT,CASP3,CASP5,CAV1,CCK,CCR4,CD34,CD38,CD40,CDH2,CDH8,CDKN1A,CDS1,CFLAR,CHRNA9,CIITA,C…
GO:BP	negative regulation of RNA biosynthetic process	GO:1902679	8.07782e-05	1341	4253	398	AASS,AEBP2,AKIRIN2,ANKRD2,ARNTL,ASCL1,ATAD2,ATAD2B,ATF3,ATF7IP,ATOH8,ATP8B1,ATXN1,BACH1,BACH2,BAG3,BARX2,BATF3,BCL11A,BCL3,BCOR,BEND3,BEND5,BEND6,BHLHE40,BMP2,BMP4,BMP6,BMP7,BRD7,BTAF1,C1D,CAV1,CBX1,CBX4,CBX6,CCNE1,CD38,CDKN1C,CDKN2A,CDYL,CDYL2,CEBPB,CENPF,CENPV,CIC,CIITA,CITED2,CNOT7,COMMD7,COQ7,CPEB3,CREB1,CREB3L1,CREG1,CTNNB1,CUL3,CXXC5,DACH1,DACT1,DAP,DKK1,DLG1,DMBX1,DMRT1,DNMT3A,DOT1L,DUSP22…
GO:BP	epithelial cell development	GO:0002064	0.000103699	218	4253	87	ABI2,ADD1,ARHGEF26,ARNTL,BMP4,BMP6,CCDC88C,CCM2,CDH2,CDH5,CDK6,CDKN1A,CLDN3,COL15A1,COL18A1,COL22A1,CTNNB1,CXCR4,DACT2,DLL1,DMRT1,ESR1,EZR,F2RL1,FAT1,FEM1B,FOSL2,GPR4,GPX1,HIF1A,IL1B,IL6ST,JAG1,KLF5,MAGI2,MET,MYO1E,MYO7A,NKX2-2,NKX3-2,NOTCH1,ONECUT1,PALLD,PDE2A,PDE4D,PECAM1,PKHD1,PLCB1,PODXL,PRDM1,PROC,PROX1,PTPRS,RAP1A,RAP1B,RAP2C,RAPGEF2,RARA,RDX,RFX3,RHEB,RIPOR2,RTN4,SDC1,SFN,SHROOM3,SIX3,SLC4…
GO:BP	supramolecular fiber organization	GO:0097435	0.00011033	734	4253	235	ABI1,ABI2,ABL1,ACTA1,ACTN1,ACTR2,ACTR3,ADAMTS2,ADD1,AKAP13,AP1AR,APOA1,ARAP1,ARF6,ARFGEF1,ARHGAP18,ARHGAP25,ARHGAP40,ARHGAP6,ARHGEF10,ARHGEF10L,ARPC1B,ATXN7,AVIL,B2M,BCAR1,BCL2,BMP10,C16ORF45,CAPZA2,CARMIL1,CCDC88A,CCDC88B,CCDC88C,CCL24,CCL26,CCR7,CD2AP,CD47,CDC42EP3,CDC42EP4,CDH5,CDKN2A,CEP192,CFL2,CFLAR,CLASP1,COBL,COL11A1,COL12A1,COL13A1,COL14A1,COL1A1,COL1A2,COL2A1,COL3A1,COL5A1,COL5A2,CORO1C…
GO:BP	positive regulation of leukocyte cell-cell adhesion	GO:1903039	0.000112372	241	4253	94	ADA,ADAM8,ANXA1,AP3B1,BCL10,BTLA,CARD11,CAV1,CCDC88B,CCL2,CCR7,CD274,CD28,CD40LG,CD44,CD46,CD47,CD55,CD74,CD80,CD83,CD86,CTLA4,DPP4,DUSP10,ETS1,FAM49B,FYN,GLI2,GPAM,GRB2,HAS2,HAVCR2,HES1,HHLA2,HLX,HMGB1,ICOS,IFNG,IGF1,IGF2,IL12A,IL12B,IL15,IL18,IL1B,IL23A,IL6,IL6ST,ITGA4,ITPKB,LGALS1,LILRB4,MALT1,MAP3K8,MDK,MYB,NCK2,NFAT5,NFKBIZ,NKAP,NLRP3,NOD2,NR4A3,PDCD1LG2,PIK3CA,PIK3R1,PNP,PRKCQ,PTPN6,RARA,RH…
GO:BP	cytoskeleton organization	GO:0007010	0.000133649	1423	4253	418	ABI1,ABI2,ABL1,ABLIM1,ACTA1,ACTB,ACTBL2,ACTL7B,ACTN1,ACTR2,ACTR3,ADD1,ADRA2A,AKAP11,AKAP13,AMOTL2,ANK1,ANK3,ANLN,ANTXR1,ANXA1,AP1AR,APOA1,ARAP1,ARAP3,ARF6,ARFGEF1,ARHGAP10,ARHGAP18,ARHGAP25,ARHGAP26,ARHGAP40,ARHGAP6,ARHGEF10,ARHGEF10L,ARHGEF19,ARMC2,ARPC1B,ATP2C1,ATXN7,AUTS2,AVIL,BBS2,BCAR1,BCL2,BICD1,BMP10,BST1,C10ORF90,C16ORF45,C2CD3,CALM2,CALML3,CALML5,CALML6,CAP2,CAPZA2,CARMIL1,CCDC170,CCDC6,…
GO:BP	regulation of cellular response to stress	GO:0080135	0.00014114	725	4253	232	ABL1,ACKR3,ACTR2,ADCY8,ANKRD6,ARID2,ARL6IP5,ARNTL,ATF6B,ATG7,B2M,BABAM2,BAG1,BAG3,BAK1,BCL2,BCL2L11,BDKRB2,BFAR,BMP2,BMP7,BMPR1A,CAV1,CCR7,CD34,CD44,CD74,CDK6,CDKN2A,CEBPG,CRACR2A,CREB3L1,CTNNB1,CXCL12,CYLD,DACT1,DDIAS,DEK,DHFR,DHX9,DLG1,DNAJA1,DNAJB6,DUSP1,DUSP10,DUSP22,DYRK1A,EDAR,EID3,EIF2AK3,ENO1,EPHA4,EPHB1,ERCC1,ERN1,ERP29,ETAA1,EYA1,EYA2,EYA4,EZR,F2RL1,FBLN5,FBXO4,FBXW7,FEM1B,FICD,FKBP4,FK…
GO:BP	regulation of plasma membrane bounded cell projection organization	GO:0120035	0.000144665	638	4253	208	ABI2,ACTR2,ACTR3,ADAM10,ADAMTS16,ADGRB3,ANLN,ARAP1,ARF6,ARHGAP24,ATG3,ATG5,ATP8B1,AUTS2,AVIL,B2M,BCL11A,BDNF,BMP7,CAMK1D,CARMIL1,CAV1,CCDC88A,CCR7,CD38,CD44,CDC42EP3,CDC42EP4,CDH2,CDH4,CDKL1,CDKL3,CFLAR,CHN1,CHODL,CNTN1,COBL,CORO1C,CRMP1,CSMD3,CTNNA2,CX3CL1,CXCL12,CYLD,DAB1,DCC,DISC1,DNM2,DNM3,DSCAM,ENC1,EPHA3,EPHA4,EPHA7,EPHB3,EPS8,EVL,EZH2,EZR,F2RL1,FAT3,FER,FKBP4,FMR1,FN1,FNBP1L,FRMD7,FSCN1,FS…
GO:BP	epithelium development	GO:0060429	0.00015309	1325	4253	392	ABCA12,ABI2,ABL1,ACTB,ACTL8,ACVR1,ADAM17,ADAMTS16,ADD1,ADM,AGTR2,AHI1,ALDH1A3,ALX4,AMBRA1,ANKRD6,ANXA1,AP3B1,APCDD1,ARHGAP24,ARHGEF19,ARHGEF26,ARNTL,ASCL1,ATOH8,BCL10,BCL2,BMP2,BMP4,BMP6,BMP7,BMPER,BMPR1A,BTG1,C2CD3,CALB1,CAPNS1,CASP3,CAV1,CCDC88C,CCM2,CD109,CD34,CD44,CDH2,CDH3,CDH5,CDK1,CDK6,CDKN1A,CEBPB,CERS3,CES1,CHD7,CHRD,CITED2,CLASP1,CLDN3,CNN3,COBL,COL15A1,COL18A1,COL22A1,COL2A1,COL4A1,COL…
GO:BP	neural crest cell development	GO:0014032	0.000155555	80	4253	41	ACVR1,ANXA6,BMP4,BMP7,BMPR1A,CDH2,CITED2,CORO1C,EDN1,EDN3,EDNRA,ERBB4,FAM172A,FN1,FOXC1,GDNF,HES1,HIF1A,JAG1,KBTBD8,KITLG,MAPK1,NRG1,NRP2,PHACTR4,RDH10,RET,SEMA3A,SEMA3C,SEMA3D,SEMA4B,SEMA4F,SEMA5A,SEMA6A,SEMA6B,SEMA6D,SEMA7A,SOX11,SOX9,TAPT1,TWIST1
GO:BP	gland development	GO:0048732	0.000161235	436	4253	151	ABL1,ADA,AK4,ALDH1A3,ANXA1,APOA1,ARF6,ARHGAP5,ASCL1,BCL2,BCL2L11,BMP2,BMP4,BMP7,BMPR1A,CAV1,CCNB2,CDH1,CDO1,CEBPB,CEBPG,CFLAR,CITED2,COBL,CPB2,CPS1,CREB1,CSF1R,CTNNB1,CUL3,CYP7B1,DDR1,E2F7,E2F8,EDAR,EGF,ELF3,EPHB3,ERBB4,ESR1,ETS1,EZH2,FBXW7,FEM1B,FGF1,FGF7,FOXC1,FOXE1,GLI2,GNPNAT1,GPX1,HES1,HGF,HIF1A,HK2,HLX,HNF1B,HNRNPD,ID2,IGF2,IGF2R,IGFBP5,IL10,IL6,IQGAP3,IRS2,JAK2,JARID2,KDM5B,LBH,LMO4,MAFB,M…
GO:BP	wound healing	GO:0042060	0.000161325	549	4253	183	ACTB,ADAM17,ADRA2A,ADTRP,ANO6,ANXA1,ANXA5,ANXA6,ANXA8,AP3B1,ARFGEF1,ARHGAP24,ARHGEF19,BLK,BLOC1S6,C4BPB,CAPZA2,CARMIL1,CASK,CASP3,CAV1,CD109,CD34,CD40,CD40LG,CD44,CDH3,CDKN1A,CFLAR,CLASP1,CLDN3,CLDN4,COL1A1,COL1A2,COL3A1,COL5A1,CPB2,CSRP1,CX3CL1,CXCR4,DCBLD2,DDR1,DGKB,DGKE,DGKK,DOCK1,DOCK9,DRD5,DST,DUSP10,DYSF,EDN1,ELK3,EPB41L4B,ETS1,F2R,F2RL1,F8,FAP,FERMT1,FGF1,FGF2,FN1,FOXA2,FYN,FZD6,FZD7,GAS6,…
GO:BP	mesenchyme morphogenesis	GO:0072132	0.000163144	51	4253	30	ACTA1,ACTG2,ACVR1,BMP2,BMP7,BMPR1A,EXOC4,FOXC1,GATA5,HEY1,HEY2,HEYL,MDM4,MYC,NOS3,NOTCH1,RBPJ,ROBO1,SMAD2,SMAD3,SMAD4,SNAI1,SOX9,TBX20,TGFB2,TGFBR1,TGFBR2,TWIST1,WNT11,WNT5A
GO:BP	positive regulation of epithelial to mesenchymal transition	GO:0010718	0.000163144	51	4253	30	ACVR1,BMP2,BMP4,BMP7,COL1A1,CRB2,CTNNB1,EZH2,FOXC1,IL1B,IL6,JAG1,LOXL2,MDK,NOTCH1,PDPN,RGCC,SDCBP,SERPINB3,SMAD2,SMAD3,SMAD4,SNAI1,TCF7L2,TGFB2,TGFBR1,TGFBR2,TIAM1,TWIST1,ZNF703
GO:BP	organonitrogen compound metabolic process	GO:1901564	0.000171154	6792	4253	1741	AAK1,AARSD1,AASDHPPT,AASS,ABCA1,ABCA8,ABCB6,ABCC2,ABCG1,ABHD12,ABHD17A,ABHD17C,ABHD5,ABI1,ABI2,ABL1,ABTB1,ACO1,ACSBG1,ACSL1,ACSL3,ACSL4,ACSL5,ACTB,ACTL6A,ACVR1,ACVR1C,ACVR2A,ADA,ADAM10,ADAM12,ADAM17,ADAM18,ADAM20,ADAM22,ADAM28,ADAM32,ADAM7,ADAM8,ADAMDEC1,ADAMTS16,ADAMTS17,ADAMTS2,ADAMTS20,ADAMTS9,ADAMTSL1,ADAR,ADCY1,ADCY2,ADCY7,ADCY8,ADD1,ADGB,ADGRV1,ADHFE1,ADI1,ADO,ADPRH,ADRA1A,ADRA2A,ADRM1,ADSS…
GO:BP	protein metabolic process	GO:0019538	0.000172091	5808	4253	1505	AAK1,AARSD1,AASS,ABCA1,ABCG1,ABHD12,ABHD17A,ABHD17C,ABHD5,ABI1,ABI2,ABL1,ABTB1,ACO1,ACSL1,ACTB,ACTL6A,ACVR1,ACVR1C,ACVR2A,ADAM10,ADAM12,ADAM17,ADAM18,ADAM20,ADAM22,ADAM28,ADAM32,ADAM7,ADAM8,ADAMDEC1,ADAMTS16,ADAMTS17,ADAMTS2,ADAMTS20,ADAMTS9,ADAMTSL1,ADAR,ADCY1,ADCY2,ADCY7,ADCY8,ADD1,ADGB,ADGRV1,ADPRH,ADRA1A,ADRA2A,ADRM1,ADTRP,AFAP1L2,AGBL3,AGO2,AGTR1,AGTR2,AIM2,AKAP13,AKIRIN2,ALG10B,ALG2,ALPK1,A…
GO:BP	ion homeostasis	GO:0050801	0.000185652	808	4253	254	ABCB6,ABCC2,ABCG2,ABL1,ACKR3,ACO1,ADCY8,ADM,ADRA1A,ADRA1B,ADRA1D,AGTR1,AGTR2,ANK3,ANXA6,AP3B1,ASPH,ATG5,ATP13A3,ATP1A1,ATP1A2,ATP1A4,ATP1B1,ATP2B2,ATP2B4,ATP2C1,ATP6V1A,ATP6V1B2,ATP6V1G3,ATP7B,AVP,AVPR1B,B2M,BAK1,BCL2,BDKRB1,BDKRB2,BMP6,BNIP3,C5AR1,CA12,CA7,CACNA1A,CACNA1C,CACNB2,CALB1,CALM2,CAND1,CAV1,CAV2,CCK,CCR1,CCR4,CCR6,CCR7,CD38,CD40,CD55,CDH5,CFTR,CHD7,CHRNA9,CIB2,CMKLR1,CNGB1,COX11,CP,CP…
GO:BP	T cell differentiation	GO:0030217	0.000201776	260	4253	99	ABL1,ADA,ADAM17,ADAM8,ANXA1,AP3B1,ATG5,B2M,BATF,BCL2,BCL3,BMP4,CAMK4,CARD11,CCR6,CCR7,CD28,CD46,CD74,CD80,CD83,CD86,CDKN2A,CHD7,CRACR2A,CTLA4,CTNNB1,CYP26B1,DOCK2,DTX1,DUSP10,FOXP1,FZD5,FZD7,GLI2,GPR183,HLX,HMGB1,IFNG,IL12B,IL15,IL18,IL1B,IL23A,IL6,IRF1,ITPKB,KIT,LILRB4,MAFB,MALT1,MDK,MYB,NFATC2,NFKBIZ,NKAP,NLRP3,NRARP,PIK3CD,PNP,PRDM1,PRELID1,PREX1,PTGER4,PTPRK,RAG2,RARA,RC3H1,RHOA,RHOH,RIPK2,RO…
GO:BP	ameboidal-type cell migration	GO:0001667	0.000212803	494	4253	167	ABL1,ACVR1,ACVR1C,ADAM17,ADAMTS9,ADTRP,AGO2,AGTR2,AKAP12,AMOTL2,ANGPT2,ANGPT4,ANLN,ANXA1,ANXA6,APOA1,APPL2,ARF6,ATOH8,ATP2B4,BCAR1,BMP10,BMP4,BMP7,BMPER,CAPN7,CCBE1,CCR6,CD40,CDH2,CDH5,CENPV,CLASP1,CLEC14A,CORO1C,CRB2,CXCL13,DOCK1,DPP4,DUSP10,EDN1,EDN3,EGF,EPB41L4B,ERBB4,ETS1,EVL,FAP,FAT2,FBXW7,FER,FERMT1,FGF1,FGF18,FGF2,FGF4,FGF7,FN1,FOXP1,FSTL1,GADD45A,GDNF,GLUL,GNA12,GPX1,HAS2,HDAC7,HDAC9,HIF1…
GO:BP	response to external stimulus	GO:0009605	0.00022073	2944	4253	803	ABCA1,ABCA4,ABCC2,ABCC9,ABHD12,ABL1,ACKR3,ACSL1,ACSL3,ACSL4,ACTA1,ACTR2,ACTR3,ACVR1C,ADA,ADAM10,ADAM17,ADAM8,ADAMTSL1,ADAR,ADGRV1,ADM,ADRA1A,ADTRP,AGTR1,AIM2,AKAP12,AKIRIN2,AKNA,ALCAM,ALDH1A3,ALOX5AP,ALPK1,ALPL,AMBRA1,AMELX,ANGPT2,ANO6,ANXA1,AOAH,AOC1,APOA1,APOB,APOBEC3A,APOBEC3B,APOL1,APPL2,ARHGEF16,ARNTL2,ASCL1,ASGR1,ASIC2,ATF3,ATG5,ATG7,ATP1A1,ATP1A2,B2M,B3GNT2,BAG3,BAK1,BANK1,BATF,BATF3,BBS2,…
GO:BP	negative regulation of developmental process	GO:0051093	0.000224728	977	4253	299	ABCA1,ABCG1,ABL1,ACTN4,ADAMTS9,ADGRB2,ADGRB3,ADGRV1,ALPK2,ANGPT2,ANGPT4,ANKRD2,ANXA1,AP1AR,APPL2,ARF6,ARNTL,ASAP1,ASCL1,ATP2B4,B2M,BBS12,BBS2,BCL11A,BCL2,BCOR,BDNF,BMP2,BMP4,BMP7,BMPR1A,BNIP3,BRINP1,CAV1,CCR1,CD74,CDH3,CDK6,CDKL3,CDKN1A,CDKN2A,CFLAR,CHRD,CITED2,COL4A2,COL5A1,COL5A2,CORO1C,CREB3L1,CRIM1,CTDP1,CTLA4,CTNNB1,DAB1,DCC,DDX6,DIO3,DKK1,DLL1,DNM3,DTX1,DUSP10,EFEMP1,EFNA5,EPHA4,EPHA7,EPHB1…
GO:BP	muscle structure development	GO:0061061	0.000226951	645	4253	209	ABL1,ACTA1,ACVR1,ADAM12,ADGRB3,ADM,ADRA1A,AGTR2,AKAP13,ALPK2,ALPK3,ALX4,ANKRD2,ARNTL,ASB2,ATF3,ATG5,BARX2,BCL2,BCL9,BDNF,BMP10,BMP2,BMP4,BMPR1A,BTG1,CACYBP,CASP3,CAV1,CAV2,CD53,CDH2,CDK1,CDON,CENPF,CFL2,CFLAR,CHD2,CHD7,CHODL,CHRNA1,CITED2,COL11A1,COL6A3,COPRS,CREB1,CSRP1,CSRP3,CTDP1,CTNNA2,CTNNB1,CXADR,CYP26B1,DISP1,DKK1,DLL1,DNER,DUPD1,DYSF,EDN1,EPAS1,EPHB1,ETV1,EVC,EZH2,FGF3,FHL1,FHL2,FHOD3,FKB…
GO:BP	negative regulation of molecular function	GO:0044092	0.000233417	1219	4253	363	ABL1,ACTB,ADAR,ADGRV1,ADORA3,ADRA2A,AGTR2,AIM2,ANGPTL4,ANK3,ANXA1,ANXA5,ANXA8,ANXA9,APOA1,ARFGEF1,ARPP19,ATP1A2,ATP2B4,AVP,B2M,BHLHE40,BICD1,BIRC2,BIRC3,BIRC7,BMP4,BMP7,BOD1,BOD1L1,BTAF1,CABP1,CALM2,CAND1,CASP3,CAST,CAV1,CBLB,CBLC,CD109,CD200,CD44,CDKN1A,CDKN1C,CDKN2A,CDKN2B,CDKN2C,CEBPG,CEP192,CFHR2,CFHR5,CIT,CMKLR1,CNN3,CNST,COL28A1,COL6A3,COMMD6,COMMD7,CORO1C,COX11,CPEB2,CRB2,CRBN,CRHR1,CRIM1,…
GO:BP	embryonic morphogenesis	GO:0048598	0.000245709	595	4253	195	ABL1,ACVR1,ACVR2A,ADM,AFF3,AHI1,ALDH1A3,ALX4,APOA1,ARFRP1,ATOH8,BCL10,BCL2L11,BMP4,BMP7,BMPR1A,C2CD3,C2ORF49,CACNA1C,CASP3,CDON,CHD7,CHRNA9,CHST11,CITED2,CLASP1,COBL,COL11A1,COL12A1,COL2A1,COL4A2,COL5A1,COL5A2,COL8A1,CRB2,CTNNB1,CUL3,CYP26B1,DACT1,DKK1,DLC1,DLG1,DLL1,DLX6,DUSP1,DUSP4,DUSP5,EDN1,EFEMP1,EN1,EXOC4,EYA1,EYA2,FGF2,FGF4,FLRT3,FLVCR1,FN1,FOXA2,FOXC1,FOXE1,FOXG1,FOXI1,FZD5,FZD6,FZD7,GATA…
GO:BP	ventricular septum morphogenesis	GO:0060412	0.000246872	37	4253	24	ACVR1,BMP4,CITED2,HES1,HEY1,HEY2,HEYL,NOTCH1,PROX1,RBPJ,ROBO1,SLIT3,SMAD4,SMAD7,SOX11,SOX4,TBX3,TGFB2,TGFBR1,TGFBR2,TGFBR3,WNT11,WNT5A,ZFPM1
GO:BP	cellular calcium ion homeostasis	GO:0006874	0.000260095	460	4253	157	ABL1,ACKR3,ADCY8,ADM,ADRA1A,ADRA1B,ADRA1D,AGTR1,ANXA6,ASPH,ATG5,ATP13A3,ATP1A2,ATP1B1,ATP2B2,ATP2B4,ATP2C1,ATP7B,AVP,AVPR1B,BAK1,BCL2,BDKRB1,BDKRB2,BNIP3,C5AR1,CACNA1A,CACNA1C,CACNB2,CALB1,CALM2,CAV1,CAV2,CCR1,CCR4,CCR6,CCR7,CD38,CD40,CD55,CDH5,CHD7,CHRNA9,CIB2,CMKLR1,CNGB1,CSRP3,CX3CL1,CXCL12,CXCL13,CXCR4,CXCR5,CXCR6,DIAPH1,DISC1,DRD1,DRD5,EDN1,EDN2,EDN3,EDNRA,ESR1,F2R,F2RL1,FASLG,FGF2,FKBP1A,FY…
GO:BP	regulation of T cell differentiation	GO:0045580	0.000262067	152	4253	65	ABL1,ADA,ADAM8,ANXA1,AP3B1,BMP4,CAMK4,CARD11,CD28,CD46,CD74,CD80,CD83,CD86,CDKN2A,CTLA4,CYP26B1,DTX1,DUSP10,GLI2,HLX,HMGB1,IFNG,IL12B,IL15,IL18,IL23A,IRF1,ITPKB,LILRB4,MALT1,MDK,MYB,NFATC2,NFKBIZ,NKAP,NLRP3,NRARP,PNP,PRDM1,PRELID1,RARA,RC3H1,RHOA,RHOH,RIPK2,RUNX1,RUNX3,SH3RF1,SMAD7,SOCS1,SOCS5,SOS1,SOX13,SOX4,SYK,TGFBR2,TMEM131L,TNFSF18,TNFSF9,TOX,XBP1,ZBTB16,ZC3H12A,ZMIZ1
GO:BP	embryonic organ development	GO:0048568	0.000263228	432	4253	149	ACVR1,ADA,ADM,AHI1,ALDH1A3,ALX4,ARID2,BMP4,BMP7,BMPR1A,C2CD3,CEBPB,CHD7,CHRNA9,CHST11,CITED2,COBL,COL11A1,COL13A1,COL2A1,CRB2,CTNNB1,CXCL8,DLG1,DLL1,DLX6,E2F7,E2F8,EDN1,EFEMP1,EN1,EN2,EPAS1,ERCC1,ERCC3,EYA1,FLVCR1,FOXC1,FOXE1,FOXG1,FOXI1,FZD5,FZD6,GATA4,GDNF,GJB6,GLI2,GRB2,HES1,HEY1,HEY2,HIF1A,HLX,HOXA4,HOXB1,ID2,IFT57,IGF2,IL10,INSIG1,INSIG2,KDM6A,KIT,KITLG,KMT2A,LIF,LRIG1,LRIG3,MAFB,MAPK1,MBD2,…
GO:BP	developmental cell growth	GO:0048588	0.000271059	235	4253	91	ABL1,ADRA1A,AGTR2,AKAP13,ALCAM,AUTS2,BARHL2,BCL11A,BDNF,CDH4,CDKL3,COBL,CPNE5,CTDP1,CTNNB1,CXCL12,CXCR4,DCC,DDR1,DISC1,DNM2,DSCAM,EDN1,EPHA7,FLRT3,FN1,FSTL4,GATA4,IGF1,ILK,ITGA4,JADE2,KIAA0319,LHX2,LLPH,MAP2,MAP3K13,MEX3C,NEDD4L,NPPA,NRCAM,NRP2,NTN1,OSTN,PLXNA1,PLXNA4,POU4F2,PPARA,PRKN,PTPRS,RAPH1,RGS2,RGS4,RIMS1,RTN4,RYK,SEMA3A,SEMA3C,SEMA3D,SEMA4B,SEMA4F,SEMA5A,SEMA6A,SEMA6B,SEMA6D,SEMA7A,SH3GL…
GO:BP	regulation of stress-activated MAPK cascade	GO:0032872	0.000287654	190	4253	77	ANKRD6,ARL6IP5,BMP2,CCR7,CRACR2A,CYLD,DACT1,DLG1,DNAJA1,DUSP1,DUSP10,DUSP22,EDAR,EPHB1,EZR,F2RL1,FKTN,FOXO1,FZD7,GADD45A,GADD45B,GADD45G,GDF6,HGF,HMGB1,HMGCR,IGF1R,IL1B,IL26,MAP3K4,MAPK1,MARVELD3,MECOM,MTURN,MYC,NOD2,NPPA,PDCD4,PHLPP1,PJA2,PLCB1,PPIA,PRKN,PTK2B,RAP2A,RASSF2,RIPK1,RIPK2,SASH1,SDCBP,SEMA3A,SERPINB3,SFRP2,SH3RF1,SH3RF2,SH3RF3,SIRPA,SLAMF1,SPHK1,STK25,TGFB2,TLR4,TNFSF11,TRAF1,TRAF2,T…
GO:BP	positive regulation of T cell activation	GO:0050870	0.000290754	219	4253	86	ADA,ADAM8,ANXA1,AP3B1,BCL10,BTLA,CARD11,CAV1,CCDC88B,CCL2,CCR7,CD274,CD28,CD40LG,CD46,CD47,CD55,CD74,CD80,CD83,CD86,CTLA4,DPP4,DUSP10,FAM49B,FYN,GLI2,GPAM,GRB2,HAVCR2,HES1,HHLA2,HLX,HMGB1,ICOS,IFNG,IGF1,IGF2,IL12A,IL12B,IL15,IL18,IL1B,IL23A,IL6,IL6ST,ITPKB,LGALS1,LILRB4,MALT1,MAP3K8,MDK,MYB,NCK2,NFKBIZ,NKAP,NLRP3,NOD2,PDCD1LG2,PIK3CA,PIK3R1,PNP,PRKCQ,PTPN6,RARA,RHOA,RHOH,RIPK2,RUNX1,RUNX3,SIRPA,S…
GO:BP	cellular ion homeostasis	GO:0006873	0.000293329	687	4253	220	ABCB6,ABCC2,ABCG2,ABL1,ACKR3,ACO1,ADCY8,ADM,ADRA1A,ADRA1B,ADRA1D,AGTR1,AGTR2,ANXA6,AP3B1,ASPH,ATG5,ATP13A3,ATP1A1,ATP1A2,ATP1A4,ATP1B1,ATP2B2,ATP2B4,ATP2C1,ATP6V1A,ATP6V1B2,ATP6V1G3,ATP7B,AVP,AVPR1B,BAK1,BCL2,BDKRB1,BDKRB2,BMP6,BNIP3,C5AR1,CA7,CACNA1A,CACNA1C,CACNB2,CALB1,CALM2,CAND1,CAV1,CAV2,CCR1,CCR4,CCR6,CCR7,CD38,CD40,CD55,CDH5,CFTR,CHD7,CHRNA9,CIB2,CMKLR1,CNGB1,CP,CSRP3,CUL1,CX3CL1,CXCL12,C…
GO:BP	endothelial cell differentiation	GO:0045446	0.000297696	125	4253	56	ACVR1,ADD1,ARHGEF26,ATOH8,BMP4,BMP6,BTG1,CCM2,CDH5,CLDN3,COL15A1,COL18A1,COL22A1,CTNNB1,CXCR4,DLL1,EZR,F2RL1,FSTL1,GPX1,HEY1,HEY2,ID1,IL1B,JAG1,MET,NOTCH1,NR2F2,NRG1,PDE2A,PDE4D,PDPN,PECAM1,PLCB1,PROC,PROX1,PTPRS,RAP1A,RAP1B,RAP2C,RAPGEF2,RBPJ,RDX,RTN4,S1PR1,SMAD4,STC1,TJP1,TJP2,TNFRSF1A,VCL,VEGFA,VEZF1,WNT7B,XDH,ZEB1
GO:BP	regulation of cytosolic calcium ion concentration	GO:0051480	0.000304992	360	4253	128	ABL1,ACKR3,ADCY8,ADM,ADRA1A,ADRA1B,ADRA1D,AGTR1,ASPH,ATG5,ATP1A2,ATP2B2,ATP2B4,AVP,AVPR1B,BAK1,BCL2,BDKRB1,BDKRB2,C5AR1,CACNA1A,CACNA1C,CACNB2,CALB1,CALM2,CAV1,CAV2,CCR1,CCR4,CCR6,CCR7,CD38,CD55,CHD7,CHRNA9,CIB2,CMKLR1,CNGB1,CX3CL1,CXCL13,CXCR4,CXCR5,CXCR6,DIAPH1,DRD1,EDN1,EDN2,EDNRA,ESR1,F2R,F2RL1,FASLG,FGF2,FKBP1A,FYN,GALR1,GNA15,GNB1,GPR157,GPR4,GPR6,GRIN2B,GRM5,GTF2I,HCRTR2,HMGB1,HTR1B,IBTK,I…
GO:BP	neural crest cell differentiation	GO:0014033	0.00031018	90	4253	44	ACVR1,ANXA6,BMP4,BMP7,BMPR1A,CDH2,CITED2,CORO1C,EDN1,EDN3,EDNRA,ERBB4,FAM172A,FN1,FOXC1,GDNF,HES1,HIF1A,JAG1,KBTBD8,KITLG,MAPK1,MEF2C,NRG1,NRP2,PHACTR4,RDH10,RET,SEMA3A,SEMA3C,SEMA3D,SEMA4B,SEMA4F,SEMA5A,SEMA6A,SEMA6B,SEMA6D,SEMA7A,SMAD4,SOX11,SOX9,TAPT1,TWIST1,WNT8A
GO:BP	calcium ion homeostasis	GO:0055074	0.000324455	472	4253	160	ABL1,ACKR3,ADCY8,ADM,ADRA1A,ADRA1B,ADRA1D,AGTR1,ANXA6,ASPH,ATG5,ATP13A3,ATP1A2,ATP1B1,ATP2B2,ATP2B4,ATP2C1,ATP7B,AVP,AVPR1B,BAK1,BCL2,BDKRB1,BDKRB2,BNIP3,C5AR1,CACNA1A,CACNA1C,CACNB2,CALB1,CALM2,CAV1,CAV2,CCR1,CCR4,CCR6,CCR7,CD38,CD40,CD55,CDH5,CHD7,CHRNA9,CIB2,CMKLR1,CNGB1,CSRP3,CX3CL1,CXCL12,CXCL13,CXCR4,CXCR5,CXCR6,DIAPH1,DISC1,DRD1,DRD5,EDN1,EDN2,EDN3,EDNRA,ESR1,F2R,F2RL1,FAM20A,FASLG,FGF2,FK…
GO:BP	negative regulation of RNA metabolic process	GO:0051253	0.000333883	1445	4253	421	AASS,AEBP2,AKIRIN2,ANKRD2,ARNTL,ASCL1,ATAD2,ATAD2B,ATF3,ATF7IP,ATOH8,ATP8B1,ATXN1,BACH1,BACH2,BAG3,BARD1,BARX2,BATF3,BCL11A,BCL3,BCOR,BEND3,BEND5,BEND6,BHLHE40,BMP2,BMP4,BMP6,BMP7,BOLL,BRD7,BTAF1,C1D,CAV1,CBX1,CBX4,CBX6,CCNE1,CD38,CDKN1C,CDKN2A,CDYL,CDYL2,CEBPB,CENPF,CENPV,CIC,CIITA,CITED2,CNOT7,COMMD7,COQ7,CPEB3,CREB1,CREB3L1,CREG1,CTNNB1,CUL3,CXXC5,DACH1,DACT1,DAP,DHX9,DKK1,DLG1,DMBX1,DMRT1,DND…
GO:BP	cardiac septum morphogenesis	GO:0060411	0.000338737	68	4253	36	ACVR1,BMP4,BMP7,BMPR1A,CHD7,CITED2,DHRS3,DNAH11,GATA4,HES1,HEY1,HEY2,HEYL,JAG1,NOTCH1,NRP2,PROX1,RARA,RBPJ,ROBO1,SEMA3C,SLIT3,SMAD4,SMAD6,SMAD7,SOX11,SOX4,TBX20,TBX3,TGFB2,TGFBR1,TGFBR2,TGFBR3,WNT11,WNT5A,ZFPM1
GO:BP	regulation of alpha-beta T cell differentiation	GO:0046637	0.000338737	68	4253	36	ADA,ANXA1,AP3B1,CD80,CD83,CD86,HLX,HMGB1,IFNG,IL12B,IL18,IL23A,ITPKB,LILRB4,MALT1,MYB,NFKBIZ,NKAP,NLRP3,PNP,PRDM1,RARA,RC3H1,RHOA,RIPK2,RUNX1,RUNX3,SH3RF1,SMAD7,SOCS1,SOCS5,SYK,TGFBR2,TNFSF18,ZBTB16,ZC3H12A
GO:BP	regulation of cell projection organization	GO:0031344	0.000368761	656	4253	211	ABI2,ACTR2,ACTR3,ADAM10,ADAMTS16,ADGRB3,ANLN,ARAP1,ARF6,ARHGAP24,ATG3,ATG5,ATP8B1,AUTS2,AVIL,B2M,BCL11A,BDNF,BMP7,CAMK1D,CARMIL1,CAV1,CCDC88A,CCR7,CD38,CD44,CDC42EP3,CDC42EP4,CDH2,CDH4,CDKL1,CDKL3,CFLAR,CHN1,CHODL,CNTN1,COBL,CORO1C,CRMP1,CSMD3,CTNNA2,CX3CL1,CXCL12,CYLD,DAB1,DCC,DISC1,DNM2,DNM3,DSCAM,ENC1,EPHA3,EPHA4,EPHA7,EPHB3,EPS8,EVL,EZH2,EZR,F2RL1,FAT3,FER,FKBP4,FMR1,FN1,FNBP1L,FRMD7,FSCN1,FS…
GO:BP	cellular protein metabolic process	GO:0044267	0.000402374	5229	4253	1361	AAK1,AARSD1,AASS,ABCA1,ABHD12,ABHD17A,ABHD17C,ABI1,ABI2,ABL1,ABTB1,ACO1,ACSL1,ACTB,ACTL6A,ACVR1,ACVR1C,ACVR2A,ADAM10,ADAM17,ADAM8,ADAR,ADCY1,ADCY2,ADCY7,ADCY8,ADPRH,ADRA1A,ADRA2A,ADRM1,ADTRP,AFAP1L2,AGBL3,AGO2,AGTR1,AGTR2,AIM2,AKAP13,AKIRIN2,ALG10B,ALG2,ALPK1,ALPK2,ALPK3,ALS2,AMELX,ANAPC1,ANAPC13,ANAPC16,ANAPC4,ANGPT4,ANTXR1,ANXA1,ANXA8,AP3B1,APOA1,APOB,APOL1,ARFGEF1,ARL6IP5,ARNTL,ARPP19,ARRDC3,A…
GO:BP	heart valve development	GO:0003170	0.000407177	63	4253	34	ACVR1,ADAMTS9,BMP2,BMP4,BMPR1A,GATA4,GATA5,HEY1,HEY2,HEYL,JAG1,MDM4,MEF2C,NFATC1,NOS3,NOTCH1,NPPA,PDE2A,PRDM1,RBPJ,ROBO1,SCX,SLIT3,SMAD4,SMAD6,SNAI1,SOX4,SOX9,TBX20,TGFB2,TGFBR2,TNFRSF1A,TWIST1,ZFPM1
GO:BP	positive regulation of alpha-beta T cell differentiation	GO:0046638	0.000413897	50	4253	29	ADA,ANXA1,AP3B1,CD80,CD83,CD86,HLX,IFNG,IL12B,IL18,IL23A,ITPKB,LILRB4,MALT1,MYB,NFKBIZ,NKAP,NLRP3,PNP,RARA,RHOA,RIPK2,RUNX1,RUNX3,SOCS1,SOCS5,SYK,TGFBR2,ZBTB16
GO:BP	organ growth	GO:0035265	0.000430884	182	4253	74	ADRA1A,AGTR2,AKAP13,ANXA6,ARID2,BCL2,BCL2L11,BMP10,BMPR1A,BNC2,CDK1,CITED2,COL27A1,CTDP1,DLL1,DUSP6,EDN1,ERBB4,ESR1,EVC,FGF2,FGF20,FGF7,FLVCR1,FOXC1,GATA4,HEY2,HLX,IGF1,IGF2,JARID2,KCNK2,MAPK1,MATN1,MEF2C,MEIS1,MMP13,NDRG4,NLGN4X,NOTCH1,NPPA,NRG1,OSTN,PIM1,PPARA,PRKAR1A,PROX1,RAG2,RARA,RBPJ,RGS2,RGS4,RUNX1,S1PR1,SERP1,SMAD1,SMAD2,SORBS2,SOX9,STC1,STK4,TBX20,TENM4,TGFB2,TGFBR1,TGFBR2,TGFBR3,VGLL4,…
GO:BP	regulation of primary metabolic process	GO:0080090	0.000456352	6053	4253	1559	AASS,ABCA1,ABCG1,ABHD5,ABI1,ABL1,ABRA,ACO1,ACSL1,ACSL3,ACTB,ACTL6A,ACTN1,ACTN4,ACTR2,ACTR3,ACVR1,ACVR1C,ACVR2A,ADAM17,ADAM8,ADAR,ADCY1,ADCY2,ADCY7,ADCY8,ADGRF1,ADM,ADORA3,ADRA1A,ADRA2A,ADRM1,ADTRP,AEBP2,AFAP1L2,AFF3,AGO2,AGTR1,AGTR2,AHCYL1,AHI1,AIM2,AK4,AKAP13,AKIRIN2,AKNA,ALG10B,ALS2,ALX4,AMBRA1,ANGPT4,ANGPTL4,ANKRD2,ANKRD49,ANTXR1,ANXA1,ANXA8,AP3B1,APLF,APOA1,APOB,APPL2,ARFGEF1,ARID1A,ARID1B,AR…
GO:BP	regulation of secretion	GO:0051046	0.000471564	647	4253	208	ABCC2,ABCG1,ACSL3,ACSL4,ACVR1C,ADA,ADAM8,ADCY1,ADCY8,ADRA1A,ADRA2A,ADTRP,AGTR1,AGTR2,ANXA1,ARF6,ARNTL,ASIC1,ATG5,AVP,AVPR1B,BLK,BMP2,BMP6,CACNA1A,CACNA1C,CACNA1E,CACNB2,CADPS,CADPS2,CALM2,CASK,CCK,CD200,CD2AP,CD38,CD74,CES1,CFTR,CHD7,CHRM2,CLASP1,CPB2,CPLX2,CREB1,CRH,CRHR1,CXCL12,CYP19A1,DISP1,DNAJC1,DPP4,EDN1,EDN3,EFNA5,EGF,ENY2,EPHA5,ERP29,EZR,F2R,F2RL1,FER,FGF20,FMR1,FOXA2,FRMD4A,GALR1,GCG,GDN…
GO:BP	cellular metal ion homeostasis	GO:0006875	0.000498111	593	4253	193	ABCB6,ABCG2,ABL1,ACKR3,ACO1,ADCY8,ADM,ADRA1A,ADRA1B,ADRA1D,AGTR1,AGTR2,ANXA6,AP3B1,ASPH,ATG5,ATP13A3,ATP1A1,ATP1A2,ATP1A4,ATP1B1,ATP2B2,ATP2B4,ATP2C1,ATP6V1A,ATP7B,AVP,AVPR1B,BAK1,BCL2,BDKRB1,BDKRB2,BMP6,BNIP3,C5AR1,CACNA1A,CACNA1C,CACNB2,CALB1,CALM2,CAND1,CAV1,CAV2,CCR1,CCR4,CCR6,CCR7,CD38,CD40,CD55,CDH5,CHD7,CHRNA9,CIB2,CMKLR1,CNGB1,CP,CSRP3,CUL1,CX3CL1,CXCL12,CXCL13,CXCR4,CXCR5,CXCR6,DIAPH1,DI…
GO:BP	heart morphogenesis	GO:0003007	0.000507353	251	4253	95	ACVR1,ADGRG6,AHI1,ALPK2,ARID2,BMP10,BMP2,BMP4,BMP7,BMPR1A,C2CD3,CHD7,CITED2,COL11A1,COL2A1,COL4A3BP,COL5A1,CPE,CTNNB1,DHRS3,DKK1,DLC1,DLL1,DNAH11,EYA1,FHL2,FKBP1A,FLRT2,FOXC1,GATA4,GATA5,HAS2,HES1,HEY1,HEY2,HEYL,HIF1A,IFT57,ILK,JAG1,KDM6A,MDM4,MEF2C,MICAL2,MKKS,MYBPC3,NDRG4,NOS3,NOTCH1,NPHP3,NRG1,NRP2,PDCD4,PIM1,PKD2,PKP2,PROX1,PTK2,RARA,RBPJ,ROBO1,RTN4,S1PR1,SEMA3C,SFRP2,SLIT3,SMAD3,SMAD4,SMAD6,…
GO:BP	ERK1 and ERK2 cascade	GO:0070371	0.000555173	329	4253	118	ABL1,ACKR3,ADRA1A,AKAP12,APIP,ATF3,AVP,BMP2,BMP4,BMPER,C5AR1,CCL2,CCL20,CCL22,CCL24,CCL25,CCL26,CCR1,CCR7,CD44,CD74,CFLAR,CHRNA9,CSF1R,CX3CL1,DLG1,DUPD1,DUSP1,DUSP10,DUSP4,DUSP6,EGF,EIF3A,EPHA7,EPHB1,ERBB4,ERRFI1,EZR,F2R,F2RL1,FBXW7,FGF18,FGF2,FGF20,FGF4,FGFR4,FN1,GAREM1,GAS6,GATA4,GCG,GPBAR1,GPR183,GRB10,HAVCR2,HMGB1,HMGCR,IGF1,IL1B,IL26,IQGAP3,KLF4,LIF,LMO3,MAPK1,MTURN,MYC,NDRG4,NOD2,NOTCH1,NQO…
GO:BP	substrate adhesion-dependent cell spreading	GO:0034446	0.000566944	109	4253	50	ABL1,ACTN4,ANTXR1,AP1AR,APOA1,CARMIL1,CORO1C,DNM2,DOCK1,EFNA5,EPHA1,EPHB3,FER,FN1,FZD7,HAS2,ILK,ITGA4,KANK1,KIF14,LAMB3,LAMB4,LAMC1,MDK,MELTF,MERTK,MICALL2,MYOC,NEDD9,NTNG1,OLFM4,PARVB,PARVG,PDPN,PEAK1,PIK3R1,PREX1,PTK2,PXN,RADIL,RCC2,RHOA,RREB1,SPRY4,SRC,SRCIN1,TACSTD2,TEK,TESK1,TMEFF2
GO:BP	positive regulation of cellular component biogenesis	GO:0044089	0.000573774	540	4253	178	ABCA1,ABI2,ABL1,ACTR2,ACTR3,ADGRB3,AMIGO2,ANLN,AP1AR,APOA1,ARAP1,ARF6,ARHGEF10,ARHGEF10L,ARPC1B,ASAP1,ASIC2,ATF7IP,AUTS2,AVIL,BAK1,BCL2L11,BDNF,BMF,BMP7,CAND1,CARMIL1,CAV1,CBLN2,CCDC88A,CCK,CCL24,CCL26,CCR7,CD47,CDC42EP3,CDC42EP4,CDH5,CHD1L,CLASP1,CLDN3,CLSTN1,CLSTN2,CNOT6L,COBL,COL16A1,CRBN,CREB1,CTNNA2,CUL4B,CX3CL1,CXCL13,DLG1,DNM2,DNM3,EPHA1,EPHB1,EPHB3,EPS8,ERCC1,ERCC3,ERCC5,ESR1,EVL,F2RL1,FA…
GO:BP	regulation of lymphocyte differentiation	GO:0045619	0.000586618	180	4253	73	ABL1,ADA,ADAM8,ANXA1,AP3B1,BMP4,CAMK4,CARD11,CD28,CD46,CD74,CD80,CD83,CD86,CDKN2A,CTLA4,CYP26B1,DTX1,DUSP10,FCRL3,GAS6,GLI2,HLX,HMGB1,IFNG,IL10,IL12B,IL15,IL18,IL23A,INHBA,IRF1,ITPKB,LILRB4,MALT1,MDK,MMP14,MYB,NFATC2,NFKBIZ,NKAP,NLRP3,NRARP,PNP,PRDM1,PRELID1,PTPN6,RARA,RC3H1,RHOA,RHOH,RIPK2,RUNX1,RUNX3,SH3RF1,SMAD7,SOCS1,SOCS5,SOS1,SOX13,SOX4,SYK,TGFBR2,TMEM131L,TNFSF18,TNFSF9,TOX,XBP1,ZBTB16,ZC3…
GO:BP	regulation of stress-activated protein kinase signaling cascade	GO:0070302	0.000616507	193	4253	77	ANKRD6,ARL6IP5,BMP2,CCR7,CRACR2A,CYLD,DACT1,DLG1,DNAJA1,DUSP1,DUSP10,DUSP22,EDAR,EPHB1,EZR,F2RL1,FKTN,FOXO1,FZD7,GADD45A,GADD45B,GADD45G,GDF6,HGF,HMGB1,HMGCR,IGF1R,IL1B,IL26,MAP3K4,MAPK1,MARVELD3,MECOM,MTURN,MYC,NOD2,NPPA,PDCD4,PHLPP1,PJA2,PLCB1,PPIA,PRKN,PTK2B,RAP2A,RASSF2,RIPK1,RIPK2,SASH1,SDCBP,SEMA3A,SERPINB3,SFRP2,SH3RF1,SH3RF2,SH3RF3,SIRPA,SLAMF1,SPHK1,STK25,TGFB2,TLR4,TNFSF11,TRAF1,TRAF2,T…
GO:BP	regulation of response to external stimulus	GO:0032101	0.000625434	1051	4253	316	ABHD12,ADA,ADAM10,ADAM17,ADAM8,ADAR,ADTRP,AGTR1,AIM2,AKIRIN2,AKNA,ALOX5AP,ANGPT2,ANO6,ANXA1,AOAH,APOA1,APPL2,BBS2,BCL10,BIRC2,BIRC3,BMP6,BST1,C2CD4A,C2CD4B,C5AR1,CADM1,CALCRL,CALM2,CAMK1D,CAMKMT,CARD11,CASK,CASP4,CASP5,CAV1,CCK,CCL2,CCL24,CCL26,CCR1,CCR4,CCR6,CCR7,CD109,CD180,CD200,CD200R1L,CD226,CD28,CD34,CD47,CD55,CD74,CDH5,CEBPB,CELF1,CLASP1,CLDN3,CLNK,CMKLR1,CNGB1,CNOT7,CPB2,CSF1R,CST7,CTNNA2…
GO:BP	sensory organ morphogenesis	GO:0090596	0.000629147	262	4253	98	ABI2,AHI1,ALDH1A3,BAK1,BCAR3,BCL2,BMP4,BMP7,CALB1,CDON,CHD7,CHRNA9,CITED2,COL11A1,COL2A1,COL5A1,COL5A2,COL8A1,CRB1,CRB2,CTNNB1,CYP26B1,DIO3,DLL1,DLX6,DSCAM,EDN1,EFEMP1,EPHB1,EYA1,FASLG,FAT1,FAT3,FJX1,FOXG1,FOXI1,FZD5,FZD6,GJB6,GLI2,HIF1A,HOXC13,INSIG1,INSIG2,JAG1,LRIG1,LRIG3,MAFB,MAN2A1,MAPK1,MEIS1,MYO3A,MYO7A,NECTIN1,NECTIN3,NKX3-2,NR2E3,NTN1,NTRK2,OLFM3,PAX8,PHACTR4,PPP2R3A,PRDM1,PRKRA,PROX1,PR…
GO:BP	regulation of nitrogen compound metabolic process	GO:0051171	0.000638104	5848	4253	1508	AASS,ABCG1,ABI1,ABL1,ABRA,ACO1,ACSL1,ACSL3,ACTB,ACTL6A,ACTN1,ACTN4,ACTR2,ACTR3,ACVR1,ACVR1C,ACVR2A,ADAM17,ADAM8,ADAR,ADCY1,ADCY2,ADCY7,ADCY8,ADGRF1,ADORA3,ADRA1A,ADRA2A,ADRM1,ADTRP,AEBP2,AFAP1L2,AFF3,AGO2,AGTR1,AGTR2,AHCYL1,AHI1,AIM2,AK4,AKAP13,AKIRIN2,AKNA,ALG10B,ALS2,ALX4,ANGPT4,ANKRD2,ANKRD49,ANTXR1,ANXA8,AP3B1,APLF,APOA1,ARFGEF1,ARID1A,ARID1B,ARID2,ARL6IP5,ARNT2,ARNTL,ARNTL2,ARPP19,ARRDC3,ARR…
GO:BP	cell-cell junction organization	GO:0045216	0.000664533	216	4253	84	ACTB,ADAM10,ADD1,BMP6,CADM1,CADM3,CAV1,CCM2,CDH1,CDH11,CDH18,CDH19,CDH2,CDH22,CDH3,CDH4,CDH5,CDH8,CDH9,CLDN10,CLDN14,CLDN20,CLDN3,CLDN34,CLDN4,CSF1R,CTNNB1,CXADR,DLG1,DSG2,EPHA4,F2R,F2RL1,FSCN1,FZD5,GJA4,GJB6,GJD3,GPBAR1,GRHL1,HDAC7,IL17A,IL1B,KIFC3,MARVELD3,MICALL2,MPP7,MTDH,NECTIN1,NECTIN3,NLGN4X,NUMBL,PARD3,PARD6B,PDCD6IP,PECAM1,PERP,PKHD1,PKN2,PKP2,PLEKHA7,PRKCH,PTPRO,RDX,RHOA,RUNX1,SDK2,SMAD…
GO:BP	inorganic ion homeostasis	GO:0098771	0.000758482	761	4253	238	ABCB6,ABCC2,ABCG2,ABL1,ACKR3,ACO1,ADCY8,ADM,ADRA1A,ADRA1B,ADRA1D,AGTR1,AGTR2,ANK3,ANXA6,AP3B1,ASPH,ATG5,ATP13A3,ATP1A1,ATP1A2,ATP1A4,ATP1B1,ATP2B2,ATP2B4,ATP2C1,ATP6V1A,ATP6V1B2,ATP6V1G3,ATP7B,AVP,AVPR1B,B2M,BAK1,BCL2,BDKRB1,BDKRB2,BMP6,BNIP3,C5AR1,CA12,CA7,CACNA1A,CACNA1C,CACNB2,CALB1,CALM2,CAND1,CAV1,CAV2,CCR1,CCR4,CCR6,CCR7,CD38,CD40,CD55,CDH5,CFTR,CHD7,CHRNA9,CIB2,CMKLR1,CNGB1,COX11,CP,CSRP3,…
GO:BP	cellular cation homeostasis	GO:0030003	0.0007876	673	4253	214	ABCB6,ABCG2,ABL1,ACKR3,ACO1,ADCY8,ADM,ADRA1A,ADRA1B,ADRA1D,AGTR1,AGTR2,ANXA6,AP3B1,ASPH,ATG5,ATP13A3,ATP1A1,ATP1A2,ATP1A4,ATP1B1,ATP2B2,ATP2B4,ATP2C1,ATP6V1A,ATP6V1B2,ATP6V1G3,ATP7B,AVP,AVPR1B,BAK1,BCL2,BDKRB1,BDKRB2,BMP6,BNIP3,C5AR1,CA7,CACNA1A,CACNA1C,CACNB2,CALB1,CALM2,CAND1,CAV1,CAV2,CCR1,CCR4,CCR6,CCR7,CD38,CD40,CD55,CDH5,CFTR,CHD7,CHRNA9,CIB2,CMKLR1,CNGB1,CP,CSRP3,CUL1,CX3CL1,CXCL12,CXCL13,…
GO:BP	alpha-beta T cell differentiation	GO:0046632	0.000809087	113	4253	51	ABL1,ADA,ANXA1,AP3B1,BATF,BCL2,BCL3,CD80,CD83,CD86,CRACR2A,FOXP1,GPR183,HLX,HMGB1,IFNG,IL12B,IL18,IL23A,IL6,IRF1,ITPKB,LILRB4,MALT1,MYB,NFKBIZ,NKAP,NLRP3,PNP,PRDM1,PTGER4,RARA,RC3H1,RHOA,RIPK2,RORA,RORC,RUNX1,RUNX3,SH3RF1,SMAD7,SOCS1,SOCS5,SYK,TGFBR2,TNFSF18,TNFSF8,TOX,ZBTB16,ZC3H12A,ZFPM1
GO:BP	regulation of actin cytoskeleton organization	GO:0032956	0.000870073	366	4253	128	ABI2,ABL1,ACTR2,ACTR3,ADD1,AKAP13,AP1AR,APOA1,ARAP1,ARF6,ARFGEF1,ARHGAP18,ARHGAP40,ARHGAP6,ARHGEF10,ARHGEF10L,ARHGEF19,ARPC1B,AVIL,BMP10,BST1,CAPZA2,CARMIL1,CCDC88A,CCL24,CCL26,CCR7,CD2AP,CD47,CDC42EP3,CDC42EP4,CFL2,CLASP1,CSF1R,CTNNA2,CX3CL1,CXCL12,DLC1,DLG1,EDN1,EFNA5,EPHA1,EPHA3,EPHA5,EPS8,EVL,F2RL1,FAM49B,FCHSD2,FER,FHOD3,FMN1,FMN2,FRMD7,FSCN1,GPM6B,GRB2,GSN,HIP1R,ID1,ILK,IQGAP2,IQGAP3,JMY,KA…
GO:BP	regulation of neurogenesis	GO:0050767	0.000870073	366	4253	128	ACTR2,APPL2,ARNTL,ASCL1,B2M,BCL11A,BDNF,BHLHE40,BMP2,BMP7,BMPR1A,BRINP1,CDH4,CDKL3,CHD7,CHODL,CTNNB1,CX3CL1,CXCL12,CXCR4,DAB1,DCC,DISC1,DLL1,DOCK7,DSCAM,DUSP10,EPHA4,EPHA7,ETV5,EZH2,FEZF1,FEZF2,FN1,FOXG1,FSTL4,GPR37L1,HELT,HES1,HEY1,HEY2,HEYL,HIF1A,ID1,IDH2,IFNG,IL1B,IL6,IL6ST,ILK,JADE2,KIAA0319,KIT,LDLR,LHX2,LIF,MAN2A1,MAP2,MAP3K13,MAP6,MDK,MME,MYB,NEURL1,NKX2-2,NKX6-2,NOTCH1,NTN1,NTRK2,NTRK3,NU…
GO:BP	cell fate commitment	GO:0045165	0.0008839	267	4253	99	ACVR1,ASCL1,BARHL2,BATF,BCL2,BMP2,BMP4,BMPR1A,CASP3,CDON,CTNNB1,CYP26B1,DBX1,DKK1,DLL1,DMRT3,DOCK7,EPAS1,ERBB4,EYA1,EYA2,FEZF2,FGF2,FOXA2,FOXG1,FZD7,GAP43,GATA4,GATA5,GLI2,HES1,HEY2,ID2,IFRD1,IL12B,IL23A,IL6,JAG1,KLF4,LEO1,LMO4,MEF2C,MITF,MYT1L,NKX2-2,NKX6-2,NKX6-3,NOTCH1,NR2F2,NRG1,NTRK3,OLIG3,ONECUT1,PDPN,PITX1,POU3F2,PRDM1,PRDM14,PROX1,PRRX1,RAB10,RAG2,RARA,RBPJ,RHOA,ROR2,RUNX2,SFRP2,SMAD1,SMA…
GO:BP	Ras protein signal transduction	GO:0007265	0.000918391	349	4253	123	ABCA1,ABI2,ABL1,ABRA,ADRA1A,ADRA2A,AGTR1,AKAP13,ALS2,APOA1,ARF6,ARFGEF1,ARHGAP24,ARHGAP42,ARHGAP5,ARHGAP6,ARHGEF10,ARHGEF28,ARPP19,AUTS2,CDC42EP3,CDC42EP4,CDC42SE2,CDKN1A,CDKN2A,COL1A2,COL3A1,CUL3,CYTH1,DENND1A,DENND3,DLC1,DNM2,ELMO1,EPS8,ERBIN,F2R,F2RL1,FARP2,FBXO8,FGF2,G3BP1,GNA12,GNB1,GPR4,GRB2,HACE1,IGF1,IQGAP3,IQSEC1,IRS2,ITPKB,JAK2,JUN,KANK1,KIF14,KITLG,LPAR1,LPAR4,MADD,MAPKAP1,MAPRE2,MET,M…
GO:BP	positive regulation of transport	GO:0051050	0.000921507	923	4253	281	ABCA1,ABCA12,ABCA8,ABCG1,ABL1,ACSL1,ACSL3,ACSL4,ACSL5,ACTB,ACTN4,ADAM8,ADCY8,ADRA2A,AGTR2,AHCYL1,AHI1,ALG10B,ANK3,ANO6,ANXA1,ANXA13,APOA1,APPL2,ARF6,ARPP19,ASPH,ATG5,ATP1B1,ATP8A1,AVP,AVPR1B,AZIN1,B2M,BAG3,BAK1,BCL2,BDKRB1,BICD1,BLK,BMP2,BMP6,C2CD5,CACNB2,CACNG3,CADPS,CADPS2,CALM2,CAMK1D,CASK,CAV1,CBLL1,CCK,CCL2,CCR1,CD2AP,CD300LF,CD38,CD47,CDH1,CDH2,CDH3,CDK1,CEBPB,CES1,CFTR,CLASP1,CNST,CNTN1,CP…
GO:BP	potassium ion transmembrane transport	GO:0071805	0.000924397	224	4253	86	ABCC9,ALG10B,ANK3,ANO6,ATP1A1,ATP1A2,ATP1A4,ATP1B1,CAV1,CRBN,DLG1,DNM2,DPP6,EDN3,ENSG00000284299,FHL1,FXYD2,KCNA1,KCNA10,KCNA2,KCNA3,KCNA5,KCNAB1,KCNB2,KCNC4,KCND2,KCNE4,KCNE5,KCNF1,KCNG1,KCNG2,KCNH2,KCNH7,KCNH8,KCNIP1,KCNIP3,KCNJ1,KCNJ13,KCNJ16,KCNJ2,KCNJ3,KCNJ6,KCNK1,KCNK12,KCNK15,KCNK16,KCNK2,KCNK3,KCNK9,KCNMA1,KCNMB1,KCNMB2,KCNMB3,KCNMB4,KCNN2,KCNN3,KCNQ1,KCNQ3,KCNQ5,KCNRG,KCNS1,KCNT2,KCNU1,K…
GO:BP	heart valve morphogenesis	GO:0003179	0.000932894	54	4253	30	ACVR1,ADAMTS9,BMP2,BMP4,BMPR1A,GATA4,GATA5,HEY1,HEY2,HEYL,JAG1,MDM4,MEF2C,NFATC1,NOS3,NOTCH1,NPPA,ROBO1,SCX,SLIT3,SMAD4,SMAD6,SNAI1,SOX4,SOX9,TBX20,TGFB2,TGFBR2,TWIST1,ZFPM1
GO:BP	regulation of cell growth	GO:0001558	0.000949349	426	4253	145	ABL1,ACSL4,ADAM10,ADAM17,AGTR1,AGTR2,AVP,BARHL2,BCAR1,BCL11A,BCL2,BDKRB1,BDNF,BMP10,BTG1,CD38,CDH4,CDKL3,CDKN1A,CDKN2A,CDKN2C,CLSTN1,CPNE5,CRIM1,CSNK2A3,CTDP1,CXCL12,CXCR4,DCBLD2,DCC,DCSTAMP,DCUN1D5,DDR1,DISC1,DNM2,DSCAM,EBAG9,EDN1,ENO1,EPHA7,EPM2A,ESR2,EXOSC2,FBLN5,FHL1,FN1,FSTL4,GNG4,IGF1,IGFBP3,IGFBP5,IGFBPL1,ILK,ING1,INHBA,INO80,KIAA0319,KIF14,KRT17,LMX1A,LTBP4,MAD2L2,MAP2,MAP3K13,MMP14,MTPN,…
GO:BP	positive regulation of peptidyl-tyrosine phosphorylation	GO:0050731	0.000951219	198	4253	78	ABI1,ABL1,ACVR1,ADAM17,ADRA1A,ADRA2A,AFAP1L2,ANGPT4,BANK1,BDNF,BMP6,CCK,CD40,CD44,CD74,CD80,CNTN1,CSF1R,DLG3,DOCK3,EFNA5,EGF,EPHA4,ERBB4,FBXW7,FGF7,FYN,GAS6,GHR,GRM5,HES1,HGF,IFNG,IGF1,IGF2,IL12A,IL12B,IL15,IL18,IL20,IL23A,IL24,IL31RA,IL5,IL6,IL6ST,ITGA5,JAK2,KIT,KITLG,LACRT,LIF,LRRK1,NEDD9,NEURL1,NOD2,NRG1,NTRK2,OSM,PARP14,PECAM1,PRNP,PTK2B,PTK6,PTPN1,PTPRJ,RELN,RIPK2,SOCS3,SRC,SRCIN1,SYK,TDGF1,…
GO:BP	epithelial cell migration	GO:0010631	0.000951301	370	4253	129	ABL1,ADAM17,ADAMTS9,ADTRP,AGTR2,ANGPT2,ANGPT4,ANLN,ANXA1,APOA1,ARF6,ATOH8,ATP2B4,BCAR1,BMP10,BMP4,BMPER,CAPN7,CCBE1,CCR6,CD40,CDH5,CLASP1,CLEC14A,CORO1C,CXCL13,DOCK1,DPP4,DUSP10,EDN1,EGF,EPB41L4B,ETS1,EVL,FAP,FAT2,FBXW7,FERMT1,FGF1,FGF18,FGF2,FGF4,FGF7,FOXP1,FSTL1,GADD45A,GLUL,GPX1,HAS2,HDAC7,HDAC9,HIF1A,HMGB1,ID1,IFNG,IQSEC1,JCAD,KANK1,KIT,KLF4,LGMN,LOXL2,MAPRE2,MARVELD3,MEF2C,MET,MMP9,MMRN2,MYH…
GO:BP	positive regulation of chemotaxis	GO:0050921	0.000979038	141	4253	60	ADAM10,ADAM17,ANO6,C5AR1,CAMK1D,CCL26,CCR1,CCR4,CCR6,CCR7,CD74,CMKLR1,CSF1R,CXCL12,CXCL13,CXCL8,CXCR4,DAPK2,DSCAM,EDN1,EDN2,EDN3,F2RL1,FGF18,FGF2,GAS6,HMGB1,IL12A,IL16,IL23A,IL6,LGMN,LPAR1,MAPK1,MDK,MET,MOSPD2,NTRK3,P2RX4,PDGFD,PPM1F,PRKD1,PTK2,PTK2B,RAC2,RIPOR2,S1PR1,SCG2,SEMA5A,SERPINE1,SMAD3,SMOC2,STK39,TIAM1,TNFSF18,VEGFA,VEGFC,VEGFD,WNT5A,XCL2
GO:BP	morphogenesis of a branching structure	GO:0001763	0.00100752	195	4253	77	ABL1,ACVR1,ADAMTS16,ADM,AGTR2,BCL11A,BCL2,BMP2,BMP4,BMP7,COL13A1,COL4A1,CTNNB1,DDR1,DLG1,EDN1,EDNRA,EGF,EPHA7,ESR1,EYA1,FEM1B,FGF1,FGF2,FGF7,FZD5,GDNF,GLI2,GRB2,HGF,IL10,ILK,KDM5B,LGR4,MAP3K13,MDK,MET,MMP14,MYC,NOTCH1,NRARP,PAX8,PBX1,PKD2,PKHD1,PLXNA1,PRDM1,PROX1,RDH10,RERE,RSPO3,RTN4,SEMA3A,SEMA3C,SETD2,SFRP2,SMAD4,SOCS3,SOX9,SPRY1,SRC,ST14,STK4,SULF1,TACSTD2,TBX20,TBX3,TDGF1,TGFBR2,TGM2,TNC,TP6…
GO:BP	secretion	GO:0046903	0.0010264	1501	4253	432	ABCA1,ABCA12,ABCC2,ABCC4,ABCG1,ACSL3,ACSL4,ACTN1,ACTN4,ACTR2,ACVR1C,ADA,ADAM10,ADAM8,ADCY1,ADCY8,ADM,ADRA1A,ADRA2A,ADTRP,AGTR1,AGTR2,AMPD3,ANK1,ANO6,ANXA1,ANXA5,AOC1,APOA1,AQP9,ARF6,ARFGEF1,ARNTL,ASIC1,ATG5,ATG7,ATP11B,ATP8A1,ATP8B4,AVP,AVPR1B,B2M,BDKRB2,BLK,BLOC1S6,BMP2,BMP6,BRPF3,BST1,C5AR1,CACNA1A,CACNA1C,CACNA1E,CACNB2,CADPS,CADPS2,CALM2,CALML5,CAND1,CASK,CAV1,CBLN4,CCK,CCR1,CD109,CD200,CD2AP…
GO:BP	ear development	GO:0043583	0.00105157	218	4253	84	ADAM10,ADGRV1,AHI1,ALDH1A3,ATG5,ATP8B1,BCL2,BCL2L11,BMP2,BMP4,BMPER,CALB1,CCM2,CHD7,CHRNA9,COL11A1,COL2A1,DDR1,DFNA5,DLL1,DLX6,EDN1,EPHA4,EYA1,EYA4,FGF20,FOXG1,FOXI1,FZD6,GJB6,GLI2,GRXCR1,HES1,HEY2,INSIG1,INSIG2,JAG1,KCNK2,KCNK3,KCNQ1,LRIG1,LRIG3,LRP10,MAF,MAFB,MAPK1,MAPKAPK2,MYO3A,MYO7A,NKX3-2,NOTCH1,NOX3,NTN1,NTRK3,OPA1,PAX8,PCDH15,PRKRA,PROX1,PRRX1,PTPRQ,RBPJ,RDH10,RIPOR2,ROR2,SDC4,SHROOM2,SLC…
GO:BP	synaptic signaling	GO:0099536	0.00105627	738	4253	231	ABL1,ADCY1,ADCY8,ADRA1A,ADRA2A,AKAP12,ALS2,ANXA9,ASIC1,ASIC2,ATP1A2,BCHE,BDNF,BEGAIN,BLOC1S6,CA7,CACNA1A,CACNA1E,CACNB2,CACNB4,CACNG3,CACNG8,CADPS,CADPS2,CALB1,CALM2,CASK,CBLN2,CCL2,CD38,CDH1,CDH11,CDH2,CDH8,CHRM2,CHRM3,CHRM4,CHRNA1,CHRNA2,CHRNA9,CHRNB3,CLSTN1,CLSTN2,CPEB3,CPLX2,CREB1,CRH,CTNNB1,CX3CL1,CYP46A1,DCC,DGKB,DGKE,DISC1,DLG1,DLG2,DLGAP2,DLGAP4,DRD1,DRD5,DTNA,DTNB,EDN1,EPHA4,EPHB1,ERC2,E…
GO:BP	divalent inorganic cation homeostasis	GO:0072507	0.00110882	516	4253	170	ABL1,ACKR3,ADCY8,ADM,ADRA1A,ADRA1B,ADRA1D,AGTR1,ANK3,ANXA6,AP3B1,ASPH,ATG5,ATP13A3,ATP1A2,ATP1B1,ATP2B2,ATP2B4,ATP2C1,ATP7B,AVP,AVPR1B,BAK1,BCL2,BDKRB1,BDKRB2,BNIP3,C5AR1,CACNA1A,CACNA1C,CACNB2,CALB1,CALM2,CAV1,CAV2,CCR1,CCR4,CCR6,CCR7,CD38,CD40,CD55,CDH5,CHD7,CHRNA9,CIB2,CMKLR1,CNGB1,CSRP3,CX3CL1,CXCL12,CXCL13,CXCR4,CXCR5,CXCR6,DIAPH1,DISC1,DRD1,DRD5,EDN1,EDN2,EDN3,EDNRA,ESR1,F2R,F2RL1,FAM20A,FA…
GO:BP	cardiac chamber morphogenesis	GO:0003206	0.00112063	120	4253	53	ACVR1,ADGRG6,BMP10,BMP2,BMP4,BMP7,BMPR1A,CHD7,CITED2,COL11A1,CPE,DHRS3,DNAH11,FHL2,FKBP1A,FOXC1,GATA4,HES1,HEY1,HEY2,HEYL,HIF1A,JAG1,MEF2C,MYBPC3,NOTCH1,NRG1,NRP2,PKP2,PROX1,RARA,RBPJ,ROBO1,SEMA3C,SFRP2,SLIT3,SMAD4,SMAD6,SMAD7,SOS1,SOX11,SOX4,TBX20,TBX3,TEK,TGFB2,TGFBR1,TGFBR2,TGFBR3,WNT11,WNT2,WNT5A,ZFPM1
GO:BP	chondrocyte differentiation	GO:0002062	0.00112567	108	4253	49	AMELX,ANXA6,BMP2,BMP4,BMP6,BMPR1A,CHST11,CHSY1,COL11A1,COL27A1,COL2A1,CTNNB1,EFEMP1,EIF2AK3,FGF18,GDF6,GLI2,HMGA2,IMPAD1,LOXL2,MAF,MATN1,MDK,MEF2C,MEF2D,MEX3C,NKX3-2,PTHLH,RFLNA,RUNX1,RUNX2,RUNX3,SCX,SFRP2,SLC39A14,SMAD3,SMAD7,SOX5,SOX6,SOX9,SULF1,SULF2,TGFBI,TGFBR1,TGFBR2,TRIP11,TRPS1,WNT9A,ZBTB16
GO:BP	forebrain development	GO:0030900	0.00113422	385	4253	133	AKNA,ALDH1A3,ASCL1,ATP1A2,ATP2B4,B2M,BBS2,BMP2,BMP4,BMPR1A,BNIP3,C16ORF45,C21ORF91,CASP3,CCDC141,CDH1,CDH2,CDK6,CDON,CELF1,CHD7,CNTNAP2,COL3A1,CREB1,CRH,CSF1R,CTNNB1,CXCL12,CXCR4,DAB1,DISC1,DLC1,DOCK7,DRD1,EFHC1,EMX2,EPHA5,EPHB3,ERBB4,ETS1,EZH2,FEZF1,FEZF2,FOXG1,FOXP2,FYN,GLI2,GNG12,HES1,HIF1A,HPRT1,HTR5A,HTR6,INHBA,KCNA1,KIF14,KIRREL3,LHX2,LHX8,LMX1A,LPAR1,MAS1,MCPH1,MDGA1,MKKS,NDNF,NDST1,NKX2-6…
GO:BP	neuron projection extension	GO:1990138	0.00119673	170	4253	69	ABL1,ALCAM,AUTS2,BARHL2,BCL11A,CDH4,CDKL3,CPNE5,CTNNB1,CXCL12,CXCR4,DDR1,DISC1,DNM2,DSCAM,FLRT3,FN1,ILK,ITGA4,JADE2,KIAA0319,LHX2,LLPH,MAP2,MAP3K13,NEDD4L,NRCAM,NRP2,NTN1,OSTN,PLXNA1,PLXNA4,POU4F2,PRKN,PTPRS,RAPH1,RIMS1,RTN4,RYK,SEMA3A,SEMA3C,SEMA3D,SEMA4B,SEMA4F,SEMA5A,SEMA6A,SEMA6B,SEMA6D,SEMA7A,SH3GL2,SHTN1,SLC23A2,SLC9A6,SLIT1,SLIT3,SPAG9,SYT1,SYT17,SYT2,SYT4,TIAM1,TMEM108,TNR,ULK1,USP9X,VCL,…
GO:BP	regulation of DNA-binding transcription factor activity	GO:0051090	0.0012286	456	4253	153	ABRA,ADAM8,ADCY1,ADCY8,ADGRF1,ADORA3,AIM2,BCL10,BHLHE40,BMP7,BUD31,CAMK1D,CARD11,CAV1,CD200,CD40,CD40LG,CDKN2A,CEBPG,CFLAR,CMKLR1,COMMD6,COMMD7,CRTC3,CTNNB1,CX3CL1,CYLD,DAP,DHX9,EDN1,EGLN1,EPHA5,ERBIN,ESR1,ESR2,EZH2,FAF1,FANK1,FER,FOXA2,FZD1,FZD6,GAS6,GFI1,HAVCR2,HDAC4,HES1,HEYL,ID1,ID2,IL10,IL18,IL1B,IL1RAP,IL5,IL6,IRAK2,IRAK3,JAK2,JMY,JUN,KIT,KLF4,MAD2L2,MALT1,MAP3K13,MAP3K7,MAPK1,MAPK8,MAPK9,M…
GO:BP	tissue migration	GO:0090130	0.0013335	379	4253	131	ABL1,ACTA1,ACTG2,ADAM17,ADAMTS9,ADTRP,AGTR2,ANGPT2,ANGPT4,ANLN,ANXA1,APOA1,ARF6,ATOH8,ATP2B4,BCAR1,BMP10,BMP4,BMPER,CAPN7,CCBE1,CCR6,CD40,CDH5,CLASP1,CLEC14A,CORO1C,CXCL13,DOCK1,DPP4,DUSP10,EDN1,EGF,EPB41L4B,ETS1,EVL,FAP,FAT2,FBXW7,FERMT1,FGF1,FGF18,FGF2,FGF4,FGF7,FOXP1,FSTL1,GADD45A,GLUL,GPX1,HAS2,HDAC7,HDAC9,HIF1A,HMGB1,ID1,IFNG,IQSEC1,JCAD,KANK1,KIT,KLF4,LGMN,LOXL2,MAPRE2,MARVELD3,MEF2C,MET,MM…
GO:BP	regulation of system process	GO:0044057	0.00143722	623	4253	199	ABCC9,ADA,ADM,ADORA3,ADRA1A,ADRA1B,ADRA1D,ADRA2A,AGTR1,AGTR2,AHCYL1,ANXA6,APOA1,ARHGAP42,ASIC2,ASPH,ATP1A1,ATP1A2,ATP1A4,ATP1B1,ATP2B2,ATP2B4,AVP,AVPR1B,BDKRB2,BEGAIN,BMP10,BMP6,CACNA1C,CACNB2,CACNB4,CACNG3,CACNG6,CACNG8,CALCRL,CALM2,CAV1,CCK,CD38,CELF2,CHRM2,CHRM3,CRH,CRHR1,CSRP3,CST7,CTDP1,CTSC,CXADR,DLG1,DLGAP2,DLGAP4,DOCK4,DSG2,EDN1,EDN2,EDN3,EIF2AK3,ENO1,ENSG00000240045,EPAS1,ERRFI1,F2R,F2RL…
GO:BP	negative regulation of nucleobase-containing compound metabolic process	GO:0045934	0.00144577	1548	4253	443	AASS,AEBP2,AKIRIN2,ANKRD2,ARNTL,ASCL1,ATAD2,ATAD2B,ATF3,ATF7IP,ATOH8,ATP8B1,ATXN1,BACH1,BACH2,BAG3,BARD1,BARX2,BATF3,BCL11A,BCL3,BCOR,BEND3,BEND5,BEND6,BHLHE40,BLM,BMP2,BMP4,BMP6,BMP7,BOLL,BRD7,BTAF1,C1D,CAV1,CBX1,CBX4,CBX6,CCNE1,CD38,CDKN1A,CDKN1C,CDKN2A,CDYL,CDYL2,CEBPB,CENPF,CENPV,CIC,CIITA,CITED2,CNOT7,COMMD7,COQ7,CPEB3,CREB1,CREB3L1,CREG1,CTNNB1,CUL3,CXXC5,DACH1,DACT1,DAP,DCP2,DDIT4,DHX9,DKK…
GO:BP	activation of protein kinase activity	GO:0032147	0.00147733	331	4253	117	ABL1,ADCY1,ADCY2,ADCY7,ADCY8,ADRA2A,ANGPT4,AVPI1,BIRC7,BMP2,BMP4,C5AR1,CCDC88A,CD40LG,CD74,CD86,CDK1,COPS8,CXCR4,DLG1,DUSP5,DUSP6,EFNA5,EGF,ERN1,ERP29,F2R,FGF1,FGF2,GADD45A,GADD45B,GADD45G,GAS6,GFRAL,GHR,GRM4,HGF,HMGB1,IGF1,IL12B,IL18,IL1B,IL23A,IQGAP3,IRAK2,JAK2,KIF14,KIT,LAMTOR3,LPAR1,MADD,MALT1,MAP2K6,MAP3K1,MAP3K13,MAP3K14,MAP3K2,MAP3K21,MAP3K4,MAP3K7,MAP3K8,MAP3K9,MAP4K3,MAP4K5,MAPK1,MAPKAP1…
GO:BP	eye morphogenesis	GO:0048592	0.00149769	155	4253	64	ABI2,AHI1,ALDH1A3,BAK1,BCAR3,BCL2,BMP4,BMP7,CALB1,CDON,CITED2,COL5A1,COL5A2,COL8A1,CRB1,CRB2,CTNNB1,DIO3,DLL1,DSCAM,EFEMP1,EPHB1,FASLG,FAT1,FAT3,FJX1,FZD5,HIF1A,JAG1,MAN2A1,MEIS1,MYO7A,NECTIN1,NECTIN3,NR2E3,NTRK2,OLFM3,PHACTR4,PPP2R3A,PRDM1,PROX1,PTPRM,RP1,SDK2,SHROOM2,SIX3,SOX1,SOX11,SOX9,SP3,TBC1D20,TDRD7,TENM3,TFAP2A,TFAP2B,THY1,TSPAN12,TTC8,TWIST1,VEGFA,WNT2,WNT5A,WNT9A,ZHX2
GO:BP	response to stress	GO:0006950	0.00151316	4170	4253	1097	ABCA1,ABCC2,ABCC9,ABHD12,ABHD2,ABL1,ACKR3,ACOX2,ACTB,ACTL6A,ACTN4,ACTR2,ACTR3,ACVR1,ADA,ADAM17,ADAM8,ADAR,ADCY1,ADCY7,ADCY8,ADD1,ADM,ADORA3,ADRA2A,ADTRP,AFAP1L2,AGTR1,AGTR2,AGTRAP,AIM2,AK4,AKIRIN2,AKNA,ALKBH3,ALOX5AP,ALPK1,ALS2,AMBRA1,ANGPT2,ANGPT4,ANGPTL4,ANKRD2,ANKRD6,ANO6,ANXA1,ANXA5,ANXA6,ANXA8,AOAH,AOC1,AP3B1,AP5Z1,APLF,APOA1,APOBEC3A,APOBEC3B,APOL1,APOL3,APPL2,AQP9,ARFGEF1,ARHGAP24,ARHGEF10…
GO:BP	replacement ossification	GO:0036075	0.00152099	30	4253	20	ALPL,BMP4,BMP6,COL13A1,COL1A1,COL2A1,CSGALNACT1,FGF18,FOXC1,IMPAD1,MEF2C,MEF2D,MMP13,MMP14,MMP16,NAB1,RUNX2,SCX,TEK,TMEM119
GO:BP	endochondral ossification	GO:0001958	0.00152099	30	4253	20	ALPL,BMP4,BMP6,COL13A1,COL1A1,COL2A1,CSGALNACT1,FGF18,FOXC1,IMPAD1,MEF2C,MEF2D,MMP13,MMP14,MMP16,NAB1,RUNX2,SCX,TEK,TMEM119
GO:BP	negative regulation of cell differentiation	GO:0045596	0.00154795	697	4253	219	ABCA1,ABCG1,ACTN4,ADGRV1,ANKRD2,ANXA1,AP1AR,APPL2,ARNTL,ASCL1,B2M,BBS12,BCL11A,BDNF,BMP2,BMP4,BMP7,BMPR1A,BRINP1,CAV1,CD74,CDK6,CDKL3,CDKN2A,CHRD,COL5A1,COL5A2,CORO1C,CRIM1,CTDP1,CTLA4,CTNNB1,DAB1,DCC,DDX6,DIO3,DKK1,DLL1,DTX1,DUSP10,EFEMP1,EFNA5,EPHA7,EPHB1,EZH2,FBXW7,FEZF2,FOXA2,FOXG1,FOXO1,FST,FSTL4,FZD7,GLI2,GPR37L1,GPR68,HDAC4,HDAC7,HES1,HEY1,HEY2,HLX,HMGB1,HOPX,ID1,ID2,IDH2,IFNG,IGF1,IGF2,IG…
GO:BP	cellular process	GO:0009987	0.00156642	17171	4253	4091	AAK1,AARSD1,AASDHPPT,AASS,ABCA1,ABCA12,ABCA4,ABCA8,ABCB6,ABCB9,ABCC11,ABCC2,ABCC4,ABCC9,ABCG1,ABCG2,ABHD12,ABHD17A,ABHD17C,ABHD2,ABHD5,ABI1,ABI2,ABL1,ABLIM1,ABRA,ABTB1,ACAD9,ACKR3,ACO1,ACOX2,ACOXL,ACP6,ACSBG1,ACSL1,ACSL3,ACSL4,ACSL5,ACSS3,ACTA1,ACTB,ACTBL2,ACTL6A,ACTL7B,ACTL8,ACTN1,ACTN4,ACTR2,ACTR3,ACTR6,ACVR1,ACVR1C,ACVR2A,ACYP2,ADA,ADAM10,ADAM12,ADAM17,ADAM18,ADAM20,ADAM22,ADAM32,ADAM8,ADAMDEC…
GO:BP	epithelium migration	GO:0090132	0.00156763	373	4253	129	ABL1,ADAM17,ADAMTS9,ADTRP,AGTR2,ANGPT2,ANGPT4,ANLN,ANXA1,APOA1,ARF6,ATOH8,ATP2B4,BCAR1,BMP10,BMP4,BMPER,CAPN7,CCBE1,CCR6,CD40,CDH5,CLASP1,CLEC14A,CORO1C,CXCL13,DOCK1,DPP4,DUSP10,EDN1,EGF,EPB41L4B,ETS1,EVL,FAP,FAT2,FBXW7,FERMT1,FGF1,FGF18,FGF2,FGF4,FGF7,FOXP1,FSTL1,GADD45A,GLUL,GPX1,HAS2,HDAC7,HDAC9,HIF1A,HMGB1,ID1,IFNG,IQSEC1,JCAD,KANK1,KIT,KLF4,LGMN,LOXL2,MAPRE2,MARVELD3,MEF2C,MET,MMP9,MMRN2,MYH…
GO:BP	cellular divalent inorganic cation homeostasis	GO:0072503	0.00157915	497	4253	164	ABL1,ACKR3,ADCY8,ADM,ADRA1A,ADRA1B,ADRA1D,AGTR1,ANXA6,AP3B1,ASPH,ATG5,ATP13A3,ATP1A2,ATP1B1,ATP2B2,ATP2B4,ATP2C1,ATP7B,AVP,AVPR1B,BAK1,BCL2,BDKRB1,BDKRB2,BNIP3,C5AR1,CACNA1A,CACNA1C,CACNB2,CALB1,CALM2,CAV1,CAV2,CCR1,CCR4,CCR6,CCR7,CD38,CD40,CD55,CDH5,CHD7,CHRNA9,CIB2,CMKLR1,CNGB1,CSRP3,CX3CL1,CXCL12,CXCL13,CXCR4,CXCR5,CXCR6,DIAPH1,DISC1,DRD1,DRD5,EDN1,EDN2,EDN3,EDNRA,ESR1,F2R,F2RL1,FASLG,FGF2,FKB…
GO:BP	cell activation	GO:0001775	0.00161074	1495	4253	429	ABL1,ACTB,ACTR2,ADA,ADAM10,ADAM17,ADAM8,ADRA2A,AKAP12,AMPD3,ANO6,ANXA1,AOC1,AP3B1,APBB1IP,ATG5,ATG7,ATP11B,ATP8A1,ATP8B4,B2M,BAK1,BANK1,BATF,BATF3,BCL10,BCL2,BCL3,BLK,BLOC1S6,BMP4,BMPER,BST1,BTLA,C5AR1,CALML5,CAMK4,CAND1,CARD11,CASP3,CAV1,CBLB,CCDC88B,CCL2,CCR6,CCR7,CD180,CD200,CD226,CD274,CD28,CD300LF,CD38,CD40,CD40LG,CD44,CD46,CD47,CD53,CD55,CD58,CD74,CD80,CD83,CD86,CD93,CDH26,CDKN1A,CDKN2A,CEB…
GO:BP	chemical synaptic transmission	GO:0007268	0.00166487	705	4253	221	ABL1,ADCY1,ADCY8,ADRA1A,ADRA2A,AKAP12,ALS2,ANXA9,ASIC1,ASIC2,ATP1A2,BCHE,BDNF,BEGAIN,BLOC1S6,CA7,CACNA1A,CACNA1E,CACNB2,CACNB4,CACNG3,CACNG8,CADPS,CADPS2,CALB1,CALM2,CASK,CBLN2,CCL2,CD38,CDH1,CDH11,CDH2,CDH8,CHRM2,CHRM3,CHRM4,CHRNA1,CHRNA2,CHRNA9,CHRNB3,CLSTN1,CLSTN2,CPEB3,CPLX2,CREB1,CRH,CTNNB1,CX3CL1,CYP46A1,DCC,DGKB,DGKE,DISC1,DLG1,DLG2,DLGAP2,DLGAP4,DRD1,DRD5,DTNA,EDN1,EPHA4,EPHB1,ERC2,EXOC4,…
GO:BP	anterograde trans-synaptic signaling	GO:0098916	0.00166487	705	4253	221	ABL1,ADCY1,ADCY8,ADRA1A,ADRA2A,AKAP12,ALS2,ANXA9,ASIC1,ASIC2,ATP1A2,BCHE,BDNF,BEGAIN,BLOC1S6,CA7,CACNA1A,CACNA1E,CACNB2,CACNB4,CACNG3,CACNG8,CADPS,CADPS2,CALB1,CALM2,CASK,CBLN2,CCL2,CD38,CDH1,CDH11,CDH2,CDH8,CHRM2,CHRM3,CHRM4,CHRNA1,CHRNA2,CHRNA9,CHRNB3,CLSTN1,CLSTN2,CPEB3,CPLX2,CREB1,CRH,CTNNB1,CX3CL1,CYP46A1,DCC,DGKB,DGKE,DISC1,DLG1,DLG2,DLGAP2,DLGAP4,DRD1,DRD5,DTNA,EDN1,EPHA4,EPHB1,ERC2,EXOC4,…
GO:BP	angiogenesis	GO:0001525	0.00169129	617	4253	197	ABL1,ACKR3,ACVR1,ADAM12,ADAM8,ADAMTS9,ADGRB2,ADGRB3,ADM,ADTRP,AGO2,AGTR1,AMOTL2,ANGPT2,ANGPT4,ANGPTL2,ANGPTL4,ANXA1,ARHGAP22,ARHGAP24,ATP2B4,BMP4,BMPER,BTG1,C1GALT1,C5AR1,CALCRL,CAV1,CCBE1,CCL2,CCL24,CD34,CD40,CDH5,CLEC14A,COL15A1,COL18A1,COL22A1,COL4A1,COL4A2,COL8A1,CREB3L1,CTNNB1,CX3CL1,CXCL13,CXCL8,CXCR4,DLL1,E2F7,E2F8,EDN1,EDNRA,EGF,EGLN1,EIF2AK3,ELK3,EMCN,EPAS1,EPHA1,EPHB1,EPHB3,ERAP1,ESM1,E…
GO:BP	regulation of anion transport	GO:0044070	0.00185335	896	4253	272	ABCA1,ABCA12,ABCA8,ABCC2,ABCG1,ACSL1,ACSL3,ACSL4,ACSL5,ACTB,ACVR1C,ADA,ADAM8,ADCY8,ADRA2A,ADTRP,AGTR1,AGTR2,AHCYL1,ANK3,ANXA1,ANXA13,APOA1,APPL2,ARF6,ARL6IP5,ARNTL,ARPP19,ASPH,ATG5,ATP1A2,ATP8A1,ATP8B1,AVP,AVPR1B,AZIN1,BAG3,BARD1,BCL2,BLK,BMP4,BMP6,C2CD5,CA7,CABP1,CACNA1A,CACNA1C,CACNA1E,CAV1,CCK,CD200,CD2AP,CD38,CD74,CDH1,CDK1,CDKN2A,CEBPB,CES1,CFTR,CHD7,CNST,CRH,CRHR1,CXCL12,CYP19A1,DBI,DHX9,DI…
GO:BP	negative regulation of cellular metabolic process	GO:0031324	0.00192829	2719	4253	738	AASS,ABL1,ADAR,ADRA1A,AEBP2,AGO2,AKIRIN2,ANKRD2,ANXA8,AP1AR,APPL2,ARNTL,ARPP19,ASCL1,ATAD2,ATAD2B,ATF3,ATF7IP,ATG5,ATG7,ATOH8,ATP1A1,ATP2B4,ATP8B1,ATXN1,AVP,BACH1,BACH2,BAG3,BAK1,BANK1,BARD1,BARX2,BATF3,BCL11A,BCL2,BCL3,BCOR,BDKRB1,BDKRB2,BEND3,BEND5,BEND6,BHLHE40,BIRC2,BIRC3,BIRC7,BLM,BMF,BMP2,BMP4,BMP6,BMP7,BNIP3,BOD1,BOD1L1,BOLL,BRD7,BTAF1,C1D,C8ORF88,CALM2,CASP3,CAST,CAV1,CBLB,CBLC,CBX1,CBX4,…
GO:BP	positive regulation of apoptotic process	GO:0043065	0.00206701	604	4253	193	ABL1,ACVR1C,ADAM10,ADAM8,ADM,AGTR2,AKAP12,AKAP13,ALDH1A3,ANO6,ANXA1,ARHGEF16,ARHGEF19,ARHGEF26,ARHGEF4,ARHGEF6,ARL6IP5,ASCL1,ATF3,ATG7,BAK1,BARD1,BCL10,BCL2,BCL2L11,BCL2L14,BLK,BMF,BMP2,BMP4,BMP7,BNIP3,BTG1,C3ORF38,CAMK1D,CASP3,CAV1,CCK,CCL2,CD274,CD40,CD40LG,CDKN2A,CRADD,CREB1,CSRNP3,CTLA4,CTNNB1,CTSC,CYLD,DAPK2,DFNA5,DLC1,DNAJA1,DNM2,DUSP1,DUSP6,EPHA7,ERCC3,FAF1,FANK1,FAP,FASLG,FBXW7,FGD2,FOXO1…
GO:BP	cellular component assembly	GO:0022607	0.00210551	3010	4253	810	ABCA1,ABCC4,ABI2,ABL1,ABLIM1,ACAD9,ACSL3,ACTA1,ACTB,ACTN1,ACTR2,ACTR3,ADAM10,ADAMTS16,ADAR,ADCY8,ADD1,ADGRB3,ADGRF1,ADPRH,ADRM1,AGO2,AHI1,AIM2,AKAP13,ALDH1A3,ALOX5AP,ALS2,AMBRA1,AMIGO2,ANGPT4,ANK3,ANKRD28,ANLN,ANO6,ANTXR1,AP1AR,APIP,APOA1,APOB,APPL2,ARAP1,ARF6,ARFGEF1,ARHGAP18,ARHGAP24,ARHGAP40,ARHGAP6,ARHGEF10,ARHGEF10L,ARHGEF26,ARHGEF4,ARHGEF6,ARL3,ARL6,ARMC2,ARMC9,ARPC1B,ASAP1,ASIC1,ASIC2,ATF7…
GO:BP	response to inorganic substance	GO:0010035	0.00210673	575	4253	185	ABCC2,ABL1,ACO1,ACTA1,ADA,ADCY1,ADCY7,ADCY8,ADD1,ADGRV1,ADSS,AHCYL1,ALG2,ALOX5AP,AMELX,ANK3,ANXA1,AOC1,APOB,AQP9,ASCL1,ASPH,ATG7,ATP2B4,ATP7B,B2M,BAK1,BCL2,BLM,BMP6,BMP7,BNIP3,CACYBP,CALM2,CASP3,CAV1,CCR7,CDH1,CDK1,CFLAR,COL18A1,COL1A1,CPNE2,CPNE4,CPNE5,CPNE8,CPS1,CREB1,CYB5A,CYP11B2,DDI2,DHFR,DLG2,DNM2,DNMT3A,DUSP1,EDN1,EGLN1,EIF2AK3,ENTPD6,ERCC1,ERN1,ETS1,EZH2,FBLN5,FIBIN,FMR1,FOSB,FOXO1,FYN,GC…
GO:BP	renal tubule development	GO:0061326	0.00212423	95	4253	44	ADAMTS16,AGTR2,AHI1,BCL2,BMP2,BMP4,CALB1,COL4A1,CTNNB1,DLG1,DLL1,EYA1,FGF1,FGF2,FMN1,GDNF,HES1,HEYL,HNF1B,ILK,IRX1,IRX2,JAG1,KIF26B,LGR4,LIF,MEF2C,MTSS1,MYC,NOTCH1,PAX8,PBX1,PKD2,POU3F3,SMAD4,SOX9,STAT1,TACSTD2,TFAP2B,TTC8,VEGFA,WNT11,WNT7B,WT1
GO:BP	regulation of cell morphogenesis	GO:0022604	0.00214489	309	4253	110	ABL1,ACTN4,ACTR2,ANXA1,AP1AR,APOA1,ARAP1,ARHGAP15,ARHGAP18,ATP10A,BCL11A,CARMIL1,CCL2,CCL24,CD44,CDC42EP3,CDC42EP4,CDC42SE2,CDKL3,CFDP1,CLDN3,CLDN4,CORO1C,CPNE5,CSF1R,CXCR4,DIAPH1,DLC1,DLG1,DNM2,DNMBP,DOCK1,EFNA5,EPHA4,EPS8,EZR,FBLIM1,FGD2,FGD5,FMNL2,FN1,FYN,GAS2,HAS2,ILK,KANK1,KIT,LIMD1,LPAR1,MAP3K13,MDK,MELTF,MKLN1,MOV10,MYH9,MYO9A,MYOC,NEDD4L,NEDD9,NTNG1,OLFM4,OPA1,OSTN,P2RY1,PALM2,PALMD,PARVB…
GO:BP	nephron epithelium development	GO:0072009	0.00220697	110	4253	49	ADAMTS16,AGTR2,AHI1,BCL2,BMP2,BMP4,CALB1,CD34,CTNNB1,DLG1,DLL1,EYA1,FGF1,FGF2,FMN1,FOXC1,GDNF,HES1,HEYL,HNF1B,ILK,IRX1,IRX2,JAG1,KIF26B,LGR4,LIF,MAGI2,MEF2C,MTSS1,MYC,MYO1E,NOTCH1,PAX8,PBX1,PECAM1,PKD2,PODXL,POU3F3,PTPRO,SMAD4,SOX9,STAT1,TACSTD2,TFAP2B,VEGFA,WNT11,WNT7B,WT1
GO:BP	metal ion homeostasis	GO:0055065	0.00224344	667	4253	210	ABCB6,ABCG2,ABL1,ACKR3,ACO1,ADCY8,ADM,ADRA1A,ADRA1B,ADRA1D,AGTR1,AGTR2,ANK3,ANXA6,AP3B1,ASPH,ATG5,ATP13A3,ATP1A1,ATP1A2,ATP1A4,ATP1B1,ATP2B2,ATP2B4,ATP2C1,ATP6V1A,ATP7B,AVP,AVPR1B,B2M,BAK1,BCL2,BDKRB1,BDKRB2,BMP6,BNIP3,C5AR1,CACNA1A,CACNA1C,CACNB2,CALB1,CALM2,CAND1,CAV1,CAV2,CCR1,CCR4,CCR6,CCR7,CD38,CD40,CD55,CDH5,CHD7,CHRNA9,CIB2,CMKLR1,CNGB1,COX11,CP,CSRP3,CUL1,CX3CL1,CXCL12,CXCL13,CXCR4,CXCR5,…
GO:BP	atrioventricular valve development	GO:0003171	0.00241366	26	4253	18	ACVR1,BMP2,BMPR1A,GATA4,HEY1,HEY2,HEYL,MDM4,NOTCH1,SLIT3,SMAD4,SMAD6,SOX4,TBX20,TGFB2,TGFBR2,TWIST1,ZFPM1
GO:BP	regulation of cell junction assembly	GO:1901888	0.00242886	202	4253	78	ABL1,ADGRB3,AMIGO2,ARF6,ARHGAP6,ASIC2,BDNF,CAV1,CBLN2,CLASP1,CLDN3,CLSTN1,CLSTN2,COL16A1,CORO1C,DLC1,DUSP22,EFNA5,EPHA3,EPHA7,EPHB1,EPHB3,FLRT2,FLRT3,FMN1,FZD5,GHSR,GPBAR1,GPM6B,IL17A,IL1B,IL1RAP,LINGO2,LRRN1,LRRN3,LRRTM1,LRRTM2,LRRTM3,MDGA1,MEF2C,MMP14,MUSK,MYOC,NECTIN1,NLGN1,NTN1,NTRK2,NTRK3,PEAK1,PPM1F,PRKCH,PTK2,PTPRJ,PTPRS,RAP1A,RAP1B,RAPGEF2,RCC2,RHOA,RUNX1,SDC4,SLIT1,SLITRK2,SMAD3,SNAI1,SN…
GO:BP	cardiocyte differentiation	GO:0035051	0.00256045	157	4253	64	ACVR1,ADRA1A,AGTR2,AKAP13,ALPK2,ALPK3,ATG5,BMP10,BMP2,BMP4,BMP7,CACYBP,CDK1,CITED2,CSRP3,CTDP1,CXADR,DKK1,DLL1,EDN1,FHL2,FHOD3,FZD7,GATA4,HES1,HEY2,IGF1,JAG1,LRRC10,MAPK1,MEF2A,MEF2C,MYLK3,MYO18B,NKX2-6,NOTCH1,NPPA,NRG1,PDCD4,PDGFRA,PPARA,PRICKLE1,PROX1,RARA,RBPJ,RGS2,RGS4,SEMA3C,SIK1,SLC8A1,SMAD4,SORBS2,SOX6,SPRY1,TBX18,TBX3,TENM4,TGFB2,TGFBR3,TTN,TWIST1,VEGFA,WNT8A,WT1
GO:BP	positive regulation of nervous system development	GO:0051962	0.00266808	276	4253	100	ACTR2,ADGRB3,AMIGO2,ASCL1,ASIC2,BCL11A,BDNF,BMP2,CBLN2,CDH4,CDKL3,CHODL,CLSTN1,CLSTN2,CTNNB1,CX3CL1,CXCL12,CXCR4,DISC1,DSCAM,EPHA4,EPHB1,EPHB3,ETV5,FLRT2,FLRT3,FN1,FOXG1,HES1,HIF1A,IFNG,IL1B,IL1RAP,IL6,IL6ST,ILK,JADE2,KIT,LIF,LINGO2,LRRN1,LRRN3,LRRTM2,LRRTM3,MAN2A1,MAP3K13,MAP6,MDK,MME,MYB,NEURL1,NKX2-2,NKX6-2,NLGN1,NOTCH1,NTN1,NTRK2,NUMBL,OPA1,OPRM1,PLXNA1,PLXNA2,PLXNA4,PLXNB1,PLXNC1,POU4F2,PPP1…
GO:BP	cation homeostasis	GO:0055080	0.00269475	750	4253	232	ABCB6,ABCG2,ABL1,ACKR3,ACO1,ADCY8,ADM,ADRA1A,ADRA1B,ADRA1D,AGTR1,AGTR2,ANK3,ANXA6,AP3B1,ASPH,ATG5,ATP13A3,ATP1A1,ATP1A2,ATP1A4,ATP1B1,ATP2B2,ATP2B4,ATP2C1,ATP6V1A,ATP6V1B2,ATP6V1G3,ATP7B,AVP,AVPR1B,B2M,BAK1,BCL2,BDKRB1,BDKRB2,BMP6,BNIP3,C5AR1,CA7,CACNA1A,CACNA1C,CACNB2,CALB1,CALM2,CAND1,CAV1,CAV2,CCR1,CCR4,CCR6,CCR7,CD38,CD40,CD55,CDH5,CFTR,CHD7,CHRNA9,CIB2,CMKLR1,CNGB1,COX11,CP,CSRP3,CUL1,CX3CL1…
GO:BP	trans-synaptic signaling	GO:0099537	0.00272719	713	4253	222	ABL1,ADCY1,ADCY8,ADRA1A,ADRA2A,AKAP12,ALS2,ANXA9,ASIC1,ASIC2,ATP1A2,BCHE,BDNF,BEGAIN,BLOC1S6,CA7,CACNA1A,CACNA1E,CACNB2,CACNB4,CACNG3,CACNG8,CADPS,CADPS2,CALB1,CALM2,CASK,CBLN2,CCL2,CD38,CDH1,CDH11,CDH2,CDH8,CHRM2,CHRM3,CHRM4,CHRNA1,CHRNA2,CHRNA9,CHRNB3,CLSTN1,CLSTN2,CPEB3,CPLX2,CREB1,CRH,CTNNB1,CX3CL1,CYP46A1,DCC,DGKB,DGKE,DISC1,DLG1,DLG2,DLGAP2,DLGAP4,DRD1,DRD5,DTNA,EDN1,EPHA4,EPHB1,ERC2,EXOC4,…
GO:BP	cartilage development	GO:0051216	0.00275473	196	4253	76	AMELX,ANXA6,BARX2,BBS2,BMP10,BMP2,BMP4,BMP6,BMP7,BMPR1A,CD44,CHST11,CHSY1,COL11A1,COL1A1,COL27A1,COL2A1,CSGALNACT1,CTNNB1,EDN1,EFEMP1,EIF2AK3,EVC,FGF18,FGF2,FGF4,GDF6,GHR,GLI2,HIF1A,HMGA2,IMPAD1,LOXL2,MAF,MATN1,MDK,MEF2C,MEF2D,MEX3C,MKKS,MMP13,NKX3-2,PITX1,PRRX1,PTHLH,RARA,RFLNA,ROR2,RUNX1,RUNX2,RUNX3,SCX,SFRP2,SLC39A14,SMAD1,SMAD3,SMAD5,SMAD7,SNAI1,SOX5,SOX6,SOX9,STC1,SULF1,SULF2,TAPT1,TGFBI,TGF…
GO:BP	negative regulation of protein phosphorylation	GO:0001933	0.00276678	373	4253	128	ABL1,ADAR,BAK1,BDKRB1,BDKRB2,BMP4,BMP7,CALM2,CASP3,CAV1,CBLB,CBLC,CD109,CDKN1A,CDKN1C,CDKN2A,CDKN2B,CDKN2C,CIT,CORO1C,CTDSP2,DDIT4,DEPTOR,DKK1,DNAJA1,DNAJC10,DUPD1,DUSP1,DUSP10,DUSP22,DUSP4,DUSP5,DUSP6,EPHA1,EPM2A,ERRFI1,GADD45A,GADD45B,GFRA2,HGF,HMGCR,IBTK,IFNG,IGF1R,IGFBP3,IL1B,ILK,INPP5F,IRAK3,ITPRIP,LAX1,LDLRAD4,LILRB4,LRRK1,MAS1,MLXIPL,NCK2,NPM1,NPPA,NR2F2,NTRK3,PARD3,PARP14,PDCD4,PDE4D,PID1…
GO:BP	positive regulation of programmed cell death	GO:0043068	0.00276802	621	4253	197	ABL1,ACVR1C,ADAM10,ADAM8,ADM,AGTR2,AKAP12,AKAP13,ALDH1A3,ANO6,ANXA1,ARHGEF16,ARHGEF19,ARHGEF26,ARHGEF4,ARHGEF6,ARL6IP5,ASCL1,ATF3,ATG7,BAK1,BARD1,BCL10,BCL2,BCL2L11,BCL2L14,BLK,BMF,BMP2,BMP4,BMP7,BNIP3,BTG1,C3ORF38,CAMK1D,CASP3,CAV1,CCK,CCL2,CD274,CD40,CD40LG,CDKN1A,CDKN2A,CRADD,CREB1,CSRNP3,CTLA4,CTNNB1,CTSC,CYLD,DAPK2,DFNA5,DLC1,DNAJA1,DNM2,DUSP1,DUSP6,EPHA7,ERCC3,F2RL1,FAF1,FANK1,FAP,FASLG,FBX…
GO:BP	cytokine-mediated signaling pathway	GO:0019221	0.00279747	810	4253	248	ACKR3,ACSL1,ACTN4,ADAM17,ADAR,AIM2,ANXA1,APOA1,APPL2,B2M,BATF,BBS2,BCL2,BIRC2,BIRC3,CASP3,CASP4,CAV1,CCDC3,CCL2,CCL20,CCL22,CCL24,CCL25,CCL26,CCR1,CCR4,CCR6,CCR7,CD300LF,CD40,CD40LG,CD44,CD74,CD80,CD86,CDKN1A,CIITA,CMKLR1,CNOT7,COL1A2,COMMD7,CRLF2,CSF1R,CSF2RA,CSF2RB,CUL1,CX3CL1,CXCL12,CXCL13,CXCL6,CXCL8,CXCR4,CXCR5,CXCR6,CYLD,EDAR,EDN1,EDN2,F2RL1,FASLG,FBXW11,FER,FGF2,FN1,FOXC1,FOXO1,FSCN1,FYN,G…
GO:BP	camera-type eye morphogenesis	GO:0048593	0.00279853	126	4253	54	ABI2,AHI1,ALDH1A3,BAK1,BCAR3,BMP4,BMP7,CALB1,CDON,CITED2,COL8A1,CRB1,CRB2,CTNNB1,DIO3,DLL1,DSCAM,EPHB1,FAT1,FAT3,FJX1,FZD5,HIF1A,JAG1,MAN2A1,MEIS1,NECTIN1,NECTIN3,NTRK2,PHACTR4,PROX1,PTPRM,RP1,SDK2,SHROOM2,SIX3,SOX1,SOX11,SOX9,SP3,TBC1D20,TDRD7,TENM3,TFAP2A,TFAP2B,THY1,TSPAN12,TTC8,TWIST1,VEGFA,WNT2,WNT5A,WNT9A,ZHX2
GO:BP	positive regulation of cell death	GO:0010942	0.00291752	684	4253	214	ABL1,ACOX2,ACVR1C,ADAM10,ADAM8,ADM,AGTR2,AKAP12,AKAP13,ALDH1A3,ANO6,ANXA1,ARHGEF16,ARHGEF19,ARHGEF26,ARHGEF4,ARHGEF6,ARL6IP5,ASCL1,ATF3,ATG7,BAK1,BARD1,BCL10,BCL2,BCL2L11,BCL2L14,BLK,BMF,BMP2,BMP4,BMP7,BNIP3,BTG1,C3ORF38,CAMK1D,CASP3,CAV1,CCK,CCL2,CD274,CD40,CD40LG,CDKN1A,CDKN2A,CELF1,CRADD,CREB1,CRH,CSRNP3,CTLA4,CTNNB1,CTSC,CYLD,DAPK2,DDIT4,DFNA5,DKK1,DLC1,DNAJA1,DNM2,DNMT3A,DUSP1,DUSP6,EPHA7,ER…
GO:BP	atrioventricular valve morphogenesis	GO:0003181	0.00294944	24	4253	17	ACVR1,BMP2,BMPR1A,GATA4,HEY1,HEY2,HEYL,MDM4,NOTCH1,SLIT3,SMAD4,SMAD6,SOX4,TGFB2,TGFBR2,TWIST1,ZFPM1
GO:BP	bone development	GO:0060348	0.00304656	203	4253	78	AKAP13,ALPL,ANXA6,BBX,BMP2,BMP4,BMP6,CHSY1,CITED2,COL13A1,COL1A1,COL27A1,COL2A1,CSGALNACT1,CYP26B1,DHRS3,DYM,FBXW7,FGF18,FGF4,FLI1,FOXC1,FOXN3,FOXP1,FREM1,GHR,GPR68,HAS2,IGF1,IMPAD1,INSIG1,INSIG2,ITGB6,KIT,LRRC17,LRRK1,MATN1,MCPH1,MEF2C,MEF2D,MEIS1,MMP13,MMP14,MMP16,MSX2,MYOC,NAB1,PAPPA2,PDGFC,PIP4K2A,PLXNB1,PTGER4,PTPN6,RANBP3L,RARA,RFLNA,RHOA,RUNX2,SCX,SFRP2,SH3PXD2B,SMAD1,SMAD5,SOX9,SRC,STC1,S…
GO:BP	ERBB signaling pathway	GO:0038127	0.00304947	145	4253	60	ABL1,ADAM17,ADRA2A,AFAP1L2,ARAP1,BCAR1,BCAR3,CBLB,CBLC,CCDC88A,EFEMP1,EGF,EPS15,ERBB4,ERBIN,ERRFI1,FASLG,FBXW7,FER,GAB1,GAREM1,GRB2,HIP1,HIP1R,KIF16B,LGMN,MAPK1,MMP9,MVB12B,MYOC,NCK2,NEURL1,NRG1,PIK3C2A,PIK3CA,PIK3R1,PLAUR,PLCE1,PLCG1,PTK2,PTK2B,PTK6,PTPN3,PTPRJ,PTPRR,RAB7A,RASSF2,RBPJ,REPS2,RNF126,RPS6KA5,RTN4,SH3GL2,SNX6,SOCS5,SOS1,SOX9,SPRY1,SRC,TGFA
GO:BP	cardiac chamber development	GO:0003205	0.00316578	161	4253	65	ACVR1,ADGRG6,BMP10,BMP2,BMP4,BMP7,BMPR1A,CHD7,CITED2,COL11A1,CPE,DHRS3,DNAH11,FHL2,FKBP1A,FOXC1,GATA4,HES1,HEY1,HEY2,HEYL,HIF1A,JAG1,KCNK2,LMO4,MDM4,MEF2C,MYBPC3,NDST1,NOTCH1,NPHP3,NRG1,NRP2,PCSK5,PDE2A,PKP2,PRDM1,PROX1,RARA,RBPJ,ROBO1,SALL4,SEMA3C,SFRP2,SLIT3,SMAD4,SMAD6,SMAD7,SOS1,SOX11,SOX4,TBX20,TBX3,TEK,TGFB2,TGFBR1,TGFBR2,TGFBR3,TMEM65,TRIP11,WNT11,WNT2,WNT5A,XIRP2,ZFPM1
GO:BP	negative regulation of phosphorylation	GO:0042326	0.00329022	420	4253	141	ABL1,ADAR,BAK1,BDKRB1,BDKRB2,BMP4,BMP7,CALM2,CASP3,CAV1,CBLB,CBLC,CD109,CDKN1A,CDKN1C,CDKN2A,CDKN2B,CDKN2C,CIT,CORO1C,COX11,CTDSP2,DDIT4,DEPTOR,DKK1,DNAJA1,DNAJC10,DUPD1,DUSP1,DUSP10,DUSP22,DUSP4,DUSP5,DUSP6,EPHA1,EPM2A,ERRFI1,FOXA2,GADD45A,GADD45B,GFRA2,GRB10,HDAC4,HGF,HMGCR,IBTK,IFNG,IGF1R,IGFBP3,IL1B,ILK,INHBA,INPP5F,IRAK3,IRS2,ITPRIP,LAX1,LDLRAD4,LILRB4,LRRK1,MAS1,MLXIPL,NCK2,NPM1,NPPA,NR2F2,…
GO:BP	cardiac epithelial to mesenchymal transition	GO:0060317	0.00333799	31	4253	20	ACVR1,BMP2,HAS2,HEY1,HEY2,HEYL,JAG1,NOTCH1,PDCD4,RBPJ,RTN4,SMAD4,SNAI1,SPRY1,TGFB2,TGFBR1,TGFBR2,TGFBR3,TWIST1,WNT2
GO:BP	epithelial tube morphogenesis	GO:0060562	0.00346212	329	4253	115	ABL1,ACVR1,ADAMTS16,ADM,AGTR2,AHI1,BCL10,BCL2,BMP2,BMP4,BMP7,C2CD3,CASP3,CCM2,CITED2,COBL,COL4A1,CSF1R,CTNNB1,CXCR4,DDR1,DLC1,DLG1,DLL1,EDN1,EDNRA,EGF,EPHA4,EPHA7,ESR1,EYA1,FGF1,FGF2,FMN1,FOXP1,FZD6,GATA4,GDNF,GLI2,HES1,HIF1A,IFT57,ILK,IRX1,IRX2,ITGAX,KDM5B,KDM6A,KIF20B,KIF26B,LGR4,LHX2,LMO4,MDK,MEF2C,MET,MICAL2,MKKS,MMP14,MTHFD1L,MTSS1,MYC,NDRG4,NOTCH1,NPHP3,NRARP,NTN1,OPA1,PAX8,PBX1,PHACTR4,PIK…
GO:BP	regulation of JNK cascade	GO:0046328	0.00353808	133	4253	56	ANKRD6,CCR7,CRACR2A,CYLD,DACT1,DNAJA1,DUSP10,DUSP22,EDAR,EPHB1,F2RL1,FKTN,FZD7,GADD45A,GADD45B,GADD45G,HMGB1,IGF1R,IL1B,MARVELD3,MECOM,MTURN,NOD2,NPPA,PDCD4,PHLPP1,PJA2,PLCB1,PRKN,PTK2B,RAP2A,RASSF2,RIPK1,RIPK2,SDCBP,SEMA3A,SERPINB3,SFRP2,SH3RF1,SH3RF2,SH3RF3,SIRPA,SLAMF1,TLR4,TNFSF11,TRAF1,TRAF2,TRAF3,TRAF5,TRAF6,UNC5CL,WNT5A,WNT7B,ZMYND11,ZNF622,ZNF675
GO:BP	regulation of protein-containing complex assembly	GO:0043254	0.00367824	460	4253	152	ABCA1,ABI2,ABL1,ACTR2,ACTR3,ADD1,AP1AR,ARF6,ARFGEF1,ARHGAP18,ARHGAP40,ARPC1B,ASAP1,ATF7IP,AVIL,BAK1,BCL11A,BCL2L11,BIRC2,BMF,CAND1,CAPZA2,CARMIL1,CCK,CCL24,CCL26,CCR7,CDC42EP3,CDC42EP4,CDH5,CHD1L,CLASP1,CRBN,CREB1,CTNNA2,CUL4B,CXCL13,DACT1,DKK1,DLG1,DYRK1A,EML2,EPS8,ERCC1,ERCC3,ERCC5,ESR1,EVL,FAF1,FAM49B,FARP2,FBLIM1,FCHSD2,FER,FERMT1,FHOD3,FKBP4,FMN1,FMN2,FNIP2,FSCN1,GBP5,GRB2,GSN,GTF2H1,GTF2H5,…
GO:BP	embryo development ending in birth or egg hatching	GO:0009792	0.00395922	635	4253	200	ABL1,ACSL4,ACTL6A,ACVR1,ACVR1C,ACVR2A,ADA,ADAM10,ADD1,ADM,AKIRIN2,ALS2,ALX4,AMBRA1,APOB,ARNT2,BCL10,BCL2L11,BCOR,BMP2,BMP4,BMP7,BMPR1A,C2CD3,CASP3,CCM2,CCNB2,CEBPB,CELF1,CENPU,CHD7,CHRD,CHST11,CITED2,CMIP,COBL,COL11A1,COL1A1,COL2A1,COL4A3BP,CRB2,CTNNB1,CUL3,DACT1,DAD1,DHX35,DLC1,DLG1,DLL1,DMRT2,DSC3,E2F7,E2F8,EDN1,EDNRA,ELF3,ELL,EN1,EPAS1,EYA1,FLVCR1,FOXC1,FOXD3,FOXI1,FZD5,FZD6,GLI2,GORAB,GRB2,HE…
GO:BP	cation transport	GO:0006812	0.00397178	1197	4253	349	ABCB6,ABCC2,ABCC9,ABL1,ACTN4,ADA,ADRA1A,ADRA2A,AHCYL1,ALG10B,ANK3,ANO10,ANO6,ANXA6,ANXA9,ASIC1,ASIC2,ASPH,ATG5,ATP13A3,ATP1A1,ATP1A2,ATP1A4,ATP1B1,ATP2B2,ATP2B4,ATP2C1,ATP6V1A,ATP6V1B2,ATP6V1G3,ATP7B,ATP8A1,B2M,BAK1,BCL2,BDKRB1,C15ORF48,CACHD1,CACNA1A,CACNA1C,CACNA1E,CACNB2,CACNB4,CACNG3,CACNG6,CACNG8,CALCRL,CALHM1,CALHM3,CALM2,CASK,CAV1,CCL2,CCR1,CCR7,CHD7,CHRNA1,CHRNA9,CNGB1,CNGB3,CNTN1,COMMD3,…
GO:BP	anion transport	GO:0006820	0.00414678	2889	4253	777	AAGAB,ABCA1,ABCA12,ABCA4,ABCA8,ABCB6,ABCB9,ABCC11,ABCC2,ABCC4,ABCG1,ABCG2,ABRA,ACOX2,ACSL1,ACSL3,ACSL4,ACSL5,ACTB,ACTN4,ACVR1C,ADA,ADAM8,ADAMTS9,ADAR,ADCY8,ADPRH,ADRA2A,ADTRP,AFM,AGAP1,AGFG1,AGK,AGPS,AGTR1,AGTR2,AHCYL1,AKAP12,AMN,ANK3,ANKH,ANKRD50,ANO10,ANO2,ANO4,ANO6,ANXA1,ANXA13,AP1AR,AP1S2,AP3B1,AP4E1,AP5Z1,APOA1,APOB,APOL1,APOL3,APOL6,APPBP2,APPL2,AQP9,ARF6,ARFGEF1,ARFRP1,ARL14,ARL3,ARL4A,ARL…
GO:BP	export from cell	GO:0140352	0.00423651	1418	4253	406	ABCA1,ABCA12,ABCC2,ABCC4,ABCG1,ABCG2,ACSL4,ACTN1,ACTN4,ACTR2,ACVR1C,ADAM10,ADAM8,ADCY1,ADCY8,ADM,ADRA1A,ADRA2A,ADTRP,AGTR1,AGTR2,AMPD3,ANK1,ANO6,ANXA1,ANXA5,AOC1,APOA1,ARF6,ARFGEF1,ARNTL,ASIC1,ATG7,ATP11B,ATP1A1,ATP1A2,ATP1A4,ATP1B1,ATP8A1,ATP8B4,AVP,B2M,BLK,BLOC1S6,BMP2,BMP6,BRPF3,BST1,C5AR1,CACNA1A,CACNA1C,CACNA1E,CACNB2,CADPS,CADPS2,CALM2,CALML5,CAND1,CASK,CBLN4,CCK,CCR1,CD109,CD200,CD2AP,CD38…
GO:BP	negative regulation of intracellular signal transduction	GO:1902532	0.00498356	549	4253	176	ABL1,ACKR3,ADRA1A,ARHGAP24,ARHGAP25,ARHGAP42,ARNTL,ATF3,ATP2B4,BANK1,BCL2,BDKRB2,BMP4,BMP7,CAV1,CBLC,CD2AP,CD44,CD74,CHRNA9,CIT,CREB3L1,CRTC3,CUL3,CXCL12,CYLD,DACT1,DDIAS,DDIT4,DEPTOR,DLC1,DLG1,DNAJA1,DUPD1,DUSP1,DUSP10,DUSP4,DUSP5,DUSP6,DYRK1A,DYRK2,EIF3A,ENO1,ERBIN,ERRFI1,ESR1,EZR,F2RL1,FAM49B,FBXW11,FHL2,FKTN,FOXO1,GPX1,HDAC7,HELLS,HERPUD1,HIF1A,HMGCR,HYOU1,IGF1R,IL1B,IRAK3,ITPR1,IVNS1ABP,KANK…
GO:BP	endocardial cushion development	GO:0003197	0.00498495	44	4253	25	ACVR1,BMP2,BMP4,BMP7,BMPR1A,CITED2,GATA4,GATA5,HEY1,HEY2,HEYL,JAG1,MDM4,NOS3,NOTCH1,RBPJ,ROBO1,SMAD4,SNAI1,SOX9,TBX20,TGFB2,TGFBR1,TGFBR2,TWIST1
GO:BP	modulation of chemical synaptic transmission	GO:0050804	0.00502035	430	4253	143	ABL1,ADCY1,ADCY8,ADRA1A,ADRA2A,AKAP12,ASIC1,ATP1A2,BCHE,BDNF,BEGAIN,CA7,CACNA1A,CACNB2,CACNG3,CACNG8,CALB1,CALM2,CASK,CCL2,CD38,CDH1,CDH11,CDH2,CHRM2,CLSTN1,CLSTN2,CPEB3,CPLX2,CREB1,CRH,CX3CL1,CYP46A1,DCC,DGKB,DGKE,DISC1,DLGAP2,DLGAP4,DRD1,DRD5,EDN1,EPHA4,EPHB1,FMR1,FYN,GHSR,GLUL,GRIK1,GRIN2B,GRIN3A,GRM2,GRM3,GRM4,GRM5,GRM8,HRH1,HTR1B,IL1B,ITPR3,JAK2,KCNMB4,KIT,KMO,LAMA2,LGMN,LRFN2,LRRTM2,LZTS1,M…
GO:BP	endocardial cushion morphogenesis	GO:0003203	0.00514527	34	4253	21	ACVR1,BMP2,BMP7,BMPR1A,GATA5,HEY1,HEY2,HEYL,MDM4,NOS3,NOTCH1,RBPJ,ROBO1,SMAD4,SNAI1,SOX9,TBX20,TGFB2,TGFBR1,TGFBR2,TWIST1
GO:BP	regulation of trans-synaptic signaling	GO:0099177	0.00579658	431	4253	143	ABL1,ADCY1,ADCY8,ADRA1A,ADRA2A,AKAP12,ASIC1,ATP1A2,BCHE,BDNF,BEGAIN,CA7,CACNA1A,CACNB2,CACNG3,CACNG8,CALB1,CALM2,CASK,CCL2,CD38,CDH1,CDH11,CDH2,CHRM2,CLSTN1,CLSTN2,CPEB3,CPLX2,CREB1,CRH,CX3CL1,CYP46A1,DCC,DGKB,DGKE,DISC1,DLGAP2,DLGAP4,DRD1,DRD5,EDN1,EPHA4,EPHB1,FMR1,FYN,GHSR,GLUL,GRIK1,GRIN2B,GRIN3A,GRM2,GRM3,GRM4,GRM5,GRM8,HRH1,HTR1B,IL1B,ITPR3,JAK2,KCNMB4,KIT,KMO,LAMA2,LGMN,LRFN2,LRRTM2,LZTS1,M…
GO:BP	regulation of hemopoiesis	GO:1903706	0.00591625	424	4253	141	ABL1,ACVR2A,ADA,ADAM8,ANXA1,AP3B1,B2M,BMP4,BRD1,CAMK4,CARD11,CCR1,CD28,CD46,CD74,CD80,CD83,CD86,CDK6,CDKN2A,CEBPB,CNOT4,CREB1,CTLA4,CTNNB1,CYP26B1,DCSTAMP,DLL1,DTX1,DUSP10,ETS1,FAXDC2,FBXW7,FCRL3,FOXP1,GAS6,GLI2,GPR68,HIF1A,HLX,HMGB1,IFNG,IL10,IL12B,IL15,IL17A,IL18,IL20,IL23A,IL5,INHBA,IRF1,ITPKB,JAG1,JUN,KITLG,KLF10,KLF13,KMT2A,KMT2C,KMT2E,LEO1,LIF,LILRB4,LRRC17,MAFB,MALT1,MDK,MEF2C,MEIS1,MITF,M…
GO:BP	ureteric bud development	GO:0001657	0.00597732	92	4253	42	ADAMTS16,AGTR2,BCL2,BMP2,BMP4,BMP7,BMPER,CALB1,CTNNB1,DLG1,EPCAM,EYA1,FGF1,FGF2,FMN1,FOXC1,GDNF,HES1,ILK,KIF26B,LGR4,MYC,PAX8,PBX1,PKD2,RARA,RET,SDC1,SDC4,SMAD1,SMAD2,SMAD3,SMAD4,SMAD5,SMAD6,SMAD7,SOX9,SPRY1,TACSTD2,VEGFA,WNT11,WT1
GO:BP	nephron tubule development	GO:0072080	0.00597732	92	4253	42	ADAMTS16,AGTR2,AHI1,BCL2,BMP2,BMP4,CALB1,CTNNB1,DLG1,DLL1,EYA1,FGF1,FGF2,FMN1,GDNF,HES1,HEYL,HNF1B,ILK,IRX1,IRX2,JAG1,KIF26B,LGR4,LIF,MEF2C,MTSS1,MYC,NOTCH1,PAX8,PBX1,PKD2,POU3F3,SMAD4,SOX9,STAT1,TACSTD2,TFAP2B,VEGFA,WNT11,WNT7B,WT1
GO:BP	cardiac septum development	GO:0003279	0.00599268	104	4253	46	ACVR1,BMP4,BMP7,BMPR1A,CHD7,CITED2,DHRS3,DNAH11,GATA4,HES1,HEY1,HEY2,HEYL,JAG1,LMO4,MDM4,NDST1,NOTCH1,NPHP3,NRP2,PCSK5,PDE2A,PRDM1,PROX1,RARA,RBPJ,ROBO1,SALL4,SEMA3C,SLIT3,SMAD4,SMAD6,SMAD7,SOX11,SOX4,TBX20,TBX3,TGFB2,TGFBR1,TGFBR2,TGFBR3,TRIP11,WNT11,WNT5A,XIRP2,ZFPM1
GO:BP	positive regulation of lymphocyte differentiation	GO:0045621	0.00599268	104	4253	46	ADA,ADAM8,ANXA1,AP3B1,CD46,CD74,CD80,CD83,CD86,DUSP10,GAS6,GLI2,HLX,IFNG,IL10,IL12B,IL15,IL18,IL23A,ITPKB,LILRB4,MALT1,MDK,MMP14,MYB,NFKBIZ,NKAP,NLRP3,PNP,RARA,RHOA,RHOH,RIPK2,RUNX1,RUNX3,SOCS1,SOCS5,SOX13,SOX4,SYK,TGFBR2,TNFSF9,TOX,XBP1,ZBTB16,ZMIZ1
GO:BP	regulation of tube diameter	GO:0035296	0.00621147	135	4253	56	ADM,ADRA1A,ADRA1B,ADRA1D,ADRA2A,AGTR1,AGTR2,ARHGAP42,ASIC2,ATG5,ATP1A2,AVP,AVPR1B,BBS2,BDKRB2,CAV1,CD38,CHRM3,CPS1,DOCK4,DRD1,DRD5,EDN1,EDN2,EDN3,EDNRA,F2R,F2RL1,FOXC1,GCH1,GCLC,GCLM,GPX1,HRH1,HRH2,HTR1A,HTR1B,HTR7,KCNA5,KCNMA1,KCNMB2,KCNMB4,KNG1,MKKS,NOS3,NPPA,P2RY1,P2RY2,PIK3C2A,PRKG1,RAP1GDS1,RGS2,RHOA,SLC8A1,SOD2,TBXAS1
GO:BP	blood vessel diameter maintenance	GO:0097746	0.00621147	135	4253	56	ADM,ADRA1A,ADRA1B,ADRA1D,ADRA2A,AGTR1,AGTR2,ARHGAP42,ASIC2,ATG5,ATP1A2,AVP,AVPR1B,BBS2,BDKRB2,CAV1,CD38,CHRM3,CPS1,DOCK4,DRD1,DRD5,EDN1,EDN2,EDN3,EDNRA,F2R,F2RL1,FOXC1,GCH1,GCLC,GCLM,GPX1,HRH1,HRH2,HTR1A,HTR1B,HTR7,KCNA5,KCNMA1,KCNMB2,KCNMB4,KNG1,MKKS,NOS3,NPPA,P2RY1,P2RY2,PIK3C2A,PRKG1,RAP1GDS1,RGS2,RHOA,SLC8A1,SOD2,TBXAS1
GO:BP	regulation of actin filament organization	GO:0110053	0.00622119	284	4253	101	ABI2,ABL1,ACTR2,ACTR3,ADD1,AP1AR,APOA1,ARAP1,ARF6,ARFGEF1,ARHGAP18,ARHGAP40,ARHGAP6,ARHGEF10,ARHGEF10L,ARPC1B,AVIL,CAPZA2,CARMIL1,CCDC88A,CCL24,CCL26,CCR7,CD47,CDC42EP3,CDC42EP4,CFL2,CLASP1,CTNNA2,CX3CL1,CXCL12,DLC1,DLG1,EPHA1,EPS8,EVL,F2RL1,FAM49B,FCHSD2,FER,FHOD3,FMN1,FMN2,FRMD7,GRB2,GSN,HIP1R,ID1,IQGAP2,JMY,KANK1,LIMA1,LPAR1,MET,MKKS,MTPN,MYOC,NCK2,PFN1,PFN3,PIK3CA,PIK3R1,PLEK,PPM1F,PREX1,PRKC…
GO:BP	cellular macromolecule metabolic process	GO:0044260	0.00627162	8390	4253	2100	AAK1,AARSD1,AASS,ABCA1,ABHD12,ABHD17A,ABHD17C,ABI1,ABI2,ABL1,ABRA,ABTB1,ACKR3,ACO1,ACSL1,ACTB,ACTL6A,ACTN1,ACTN4,ACTR2,ACTR3,ACVR1,ACVR1C,ACVR2A,ADAM10,ADAM17,ADAM8,ADAMTS9,ADAR,ADCY1,ADCY2,ADCY7,ADCY8,ADD1,ADGRF1,ADM,ADORA3,ADPRH,ADRA1A,ADRA2A,ADRM1,ADTRP,AEBP2,AFAP1L2,AFF3,AGBL3,AGO2,AGTR1,AGTR2,AHI1,AIM2,AKAP13,AKIRIN2,AKNA,ALG10B,ALG2,ALKBH3,ALPK1,ALPK2,ALPK3,ALS2,ALX4,AMELX,ANAPC1,ANAPC13,AN…
GO:BP	heart process	GO:0003015	0.00646626	298	4253	105	ABCC9,ADA,ADM,ADORA3,ADRA1A,ADRA1B,ADRA1D,AGTR2,AHCYL1,AKAP13,ASPH,ATG5,ATP1A1,ATP1A2,ATP1A4,ATP1B1,ATP2B2,ATP2B4,BMP10,CACNA1C,CACNB2,CACNB4,CACNG3,CACNG6,CACNG8,CALM2,CAV1,CELF2,CHRM2,CHRM3,CSRP3,CXADR,CXCR4,DLG1,DSG2,EDN1,EDN2,EDN3,EPAS1,FGF12,FXYD2,FXYD6,FYN,GATA4,GCH1,GJD3,GPX1,GSN,HDAC4,HEY2,ITPR1,ITPR2,ITPR3,JAK2,KCNA5,KCND2,KCNE4,KCNE5,KCNG2,KCNH2,KCNIP1,KCNIP3,KCNJ2,KCNJ3,KCNK1,KCNK15,KC…
GO:BP	endothelial cell development	GO:0001885	0.00652573	69	4253	34	ADD1,ARHGEF26,CCM2,CDH5,CLDN3,COL15A1,COL18A1,COL22A1,CTNNB1,EZR,F2RL1,GPX1,IL1B,MET,PDE2A,PDE4D,PECAM1,PLCB1,PROC,PTPRS,RAP1A,RAP1B,RAP2C,RAPGEF2,RDX,RTN4,STC1,TJP1,TJP2,TNFRSF1A,VCL,VEGFA,VEZF1,WNT7B
GO:BP	cellular response to lipopolysaccharide	GO:0071222	0.00676308	200	4253	76	ABCA1,ABCC2,ABL1,BCL10,BMP6,CCL2,CD180,CD274,CD40,CD55,CD80,CD86,CEBPB,CMPK2,CX3CL1,CXCL13,CXCL6,CXCL8,GFI1,GHSR,HAVCR2,HMGB1,IL10,IL12B,IL18,IL1B,IL24,IL6,IRAK2,IRF8,IRGM,KMO,LACRT,LDOC1,LY86,MALT1,MAPK1,MAPK8,MEF2C,MRC1,MTDH,NFKB1,NFKBIA,NLRP3,NOD2,PDCD1LG2,PDCD4,PDE4B,PPARD,PPARGC1A,PRKCE,RARA,RHOA,RIPK2,SASH1,SCARB1,SELENOS,SERPINE1,SGMS1,SIRPA,SRC,TFPI,TICAM1,TLR2,TLR4,TNFAIP3,TNIP2,TNIP3,TR…
GO:BP	establishment or maintenance of cell polarity	GO:0007163	0.00681275	220	4253	82	ACTB,ACTR2,ACTR3,ALPK2,AMOTL2,ANK1,ARF6,ARFGEF1,CAP2,CCR7,CDH5,CLASP1,CRB1,CRB2,CYP26B1,CYTH1,DLG1,DLG2,DLG3,DOCK2,DOCK7,DST,EPHB1,ERBIN,EZR,FAM49B,FAT1,FBXW11,FERMT1,FRMD4A,FSCN1,GSN,HES1,ILK,INSC,KANK1,KIF20B,KIF25,KIF26B,LHX2,MAD2L1,MAPKAP1,MCPH1,MPP7,MTCL1,MYH9,MYO9A,NSFL1C,OPHN1,PARD3,PARD3B,PARD6B,PARVB,PARVG,PDCD6IP,PKHD1,PTK2,PTK2B,RAB10,RAB11FIP2,RAC2,RAP1B,RHOA,RHOB,RHOH,RIPOR2,RND3,SHT…
GO:BP	macromolecule localization	GO:0033036	0.00700921	3218	4253	856	AAGAB,AAK1,ABCA1,ABCA12,ABCA4,ABCA8,ABCB9,ABCC11,ABCC2,ABCC4,ABCG1,ABHD17A,ABHD17C,ABHD5,ABL1,ABRA,ACOX2,ACSL1,ACSL3,ACSL4,ACSL5,ACTB,ACTN4,ACVR1C,ADAM10,ADAM22,ADAM8,ADAMTS9,ADAR,ADCY8,ADGRV1,ADPRH,ADRA2A,ADTRP,AFM,AGAP1,AGFG1,AGK,AGPS,AGTR1,AGTR2,AHCYL1,AHI1,AKAP11,AKAP12,ALS2,AMN,ANK1,ANK3,ANKRD50,ANKS1B,ANO4,ANO6,ANXA1,ANXA13,AP1AR,AP1S2,AP3B1,AP4E1,AP5Z1,APOA1,APOB,APOL1,APOL3,APOL6,APPBP2,A…
GO:BP	epidermal growth factor receptor signaling pathway	GO:0007173	0.0071712	123	4253	52	ABL1,ADAM17,ADRA2A,AFAP1L2,ARAP1,BCAR1,BCAR3,CBLB,CBLC,CCDC88A,EFEMP1,EGF,EPS15,ERBIN,ERRFI1,FASLG,FBXW7,FER,GAB1,GAREM1,GRB2,HIP1,HIP1R,KIF16B,MMP9,MVB12B,NCK2,NEURL1,PIK3C2A,PIK3CA,PIK3R1,PLAUR,PLCE1,PLCG1,PTK2,PTK2B,PTK6,PTPN3,PTPRJ,RAB7A,RASSF2,REPS2,RNF126,RPS6KA5,SH3GL2,SNX6,SOCS5,SOS1,SOX9,SPRY1,SRC,TGFA
GO:BP	organic substance transport	GO:0071702	0.00723139	2766	4253	744	AAGAB,ABCA1,ABCA12,ABCA4,ABCA8,ABCB6,ABCB9,ABCC11,ABCC2,ABCC4,ABCG1,ABCG2,ABRA,ACOX2,ACSL1,ACSL3,ACSL4,ACSL5,ACTB,ACTN4,ACVR1C,ADA,ADAM8,ADAMTS9,ADAR,ADCY8,ADPRH,ADRA2A,ADTRP,AFM,AGAP1,AGFG1,AGK,AGPS,AGTR1,AGTR2,AHCYL1,AKAP12,AMN,ANK3,ANKRD50,ANO4,ANO6,ANXA1,ANXA13,AP1AR,AP1S2,AP3B1,AP4E1,AP5Z1,APOA1,APOB,APOL1,APOL3,APOL6,APPBP2,APPL2,AQP9,ARF6,ARFGEF1,ARFRP1,ARL14,ARL3,ARL4A,ARL4C,ARL5A,ARL6,AR…
GO:BP	cardiac ventricle development	GO:0003231	0.00739293	120	4253	51	ACVR1,BMP10,BMP4,BMPR1A,CHD7,CITED2,COL11A1,CPE,FKBP1A,FOXC1,GATA4,HES1,HEY1,HEY2,HEYL,HIF1A,JAG1,KCNK2,LMO4,MDM4,MEF2C,MYBPC3,NOTCH1,NRG1,PDE2A,PKP2,PRDM1,PROX1,RBPJ,ROBO1,SALL4,SEMA3C,SFRP2,SLIT3,SMAD4,SMAD6,SMAD7,SOX11,SOX4,TBX20,TBX3,TGFB2,TGFBR1,TGFBR2,TGFBR3,TMEM65,TRIP11,WNT11,WNT5A,XIRP2,ZFPM1
GO:BP	transmembrane receptor protein serine/threonine kinase signaling pathway	GO:0007178	0.00774843	369	4253	125	ABL1,ACVR1,ACVR1C,ACVR2A,ADAM17,APPL2,ATOH8,BMP10,BMP2,BMP4,BMP6,BMP7,BMPER,BMPR1A,CAV1,CAV2,CD109,CDH5,CDKN1C,CDKN2B,CGN,CHRD,CHRDL1,CHST11,CITED2,COL1A2,COL3A1,CRB2,CREB1,CRIM1,DACT2,DKK1,DMRT1,DNM2,DUSP22,FERMT1,FKBP1A,FST,FSTL1,GATA4,GDF6,HES1,HIVEP1,HPGD,HTRA1,ID1,ILK,INHBA,INHBB,ITGB6,JADE2,JAK2,JUN,KIAA0319,LDLRAD4,LEMD3,LRRC32,LTBP1,LTBP4,MAGI2,MAP3K7,NCEH1,NOTCH1,NREP,NRROS,ONECUT1,PARD3…
GO:BP	positive regulation of epithelial cell migration	GO:0010634	0.00800755	181	4253	70	ABL1,ADAM17,ANGPT4,ANXA1,ARF6,ATOH8,BCAR1,BMP4,CAPN7,CCBE1,CCR6,CD40,CLASP1,DOCK1,EDN1,EGF,EPB41L4B,ETS1,FGF1,FGF18,FGF2,FGF7,FOXP1,HAS2,HDAC7,HDAC9,HIF1A,HMGB1,IFNG,IQSEC1,JCAD,LGMN,MAPRE2,MET,MMP9,NFE2L2,NOS3,NRP2,NUS1,P2RX4,PFN1,PIK3C2A,PIK3CD,PLCG1,PLCG2,PLK2,PLPP3,PPM1F,PRKCE,PRKD1,PROX1,PTK2B,RHOB,RREB1,RTN4,SASH1,SCARB1,SEMA5A,SMOC2,SOX9,SPARC,SRC,TDGF1,TEK,TGFB2,TGFBR2,VEGFA,VEGFC,WNT5A,Z…
GO:BP	stem cell differentiation	GO:0048863	0.00802406	258	4253	93	ABL1,ACVR1,ANXA6,BATF,BMP4,BMP7,BMPR1A,CDH2,CITED2,CORO1C,CTNNB1,EDN1,EDN3,EDNRA,EPCAM,ERBB4,ESR1,FAM172A,FN1,FOXC1,FZD1,GATA4,GDNF,HES1,HIF1A,HMGA2,JAG1,JARID2,KBTBD8,KDM3A,KIT,KITLG,KMT2A,LBH,LIF,LMO1,MAPK1,MEF2C,MEOX1,MLLT3,MSI2,MYB,NFE2L2,NOTCH1,NRG1,NRP2,NSUN2,OCIAD2,OSM,PDGFRA,PHACTR4,PHF19,PRICKLE1,PSMA2,PSMB1,PSMB7,PSMD14,PSMD6,PSMD7,RBPJ,RDH10,RET,RUNX1,RUNX2,SEMA3A,SEMA3C,SEMA3D,SEMA4B,…
GO:BP	regulation of tube size	GO:0035150	0.00816643	136	4253	56	ADM,ADRA1A,ADRA1B,ADRA1D,ADRA2A,AGTR1,AGTR2,ARHGAP42,ASIC2,ATG5,ATP1A2,AVP,AVPR1B,BBS2,BDKRB2,CAV1,CD38,CHRM3,CPS1,DOCK4,DRD1,DRD5,EDN1,EDN2,EDN3,EDNRA,F2R,F2RL1,FOXC1,GCH1,GCLC,GCLM,GPX1,HRH1,HRH2,HTR1A,HTR1B,HTR7,KCNA5,KCNMA1,KCNMB2,KCNMB4,KNG1,MKKS,NOS3,NPPA,P2RY1,P2RY2,PIK3C2A,PRKG1,RAP1GDS1,RGS2,RHOA,SLC8A1,SOD2,TBXAS1
GO:BP	cellular response to hormone stimulus	GO:0032870	0.00822725	645	4253	201	ABCC2,ABHD2,ACSL1,ADCY1,ADCY2,ADCY7,ADCY8,ADRA2A,ADTRP,AGTR1,AGTR2,AGTRAP,AHCYL1,ANXA1,APOB,APPL2,ARID1A,ARID1B,ARNTL,ATP1A1,ATP1A2,ATP6V1A,ATP6V1B2,ATP6V1G3,BBS2,BCAR1,BCAR3,BCL2L11,BMP4,BMP7,C2CD5,CAV1,CAV2,CDC5L,CFLAR,CPEB2,CPS1,CREB1,CRH,CRHR1,CSRP3,CYP11A1,CYP11B2,CYP7B1,DDIT4,DNAJA1,DUSP1,ECHDC3,EDN1,ERRFI1,ESR1,ESR2,ESRRG,FER,FOSB,FOXO1,FOXP1,FYN,GAB1,GCG,GCLC,GCLM,GHR,GHSR,GNB1,GPAM,GRB10…
GO:BP	regulation of JUN kinase activity	GO:0043506	0.00828275	87	4253	40	BIRC7,CD40LG,DKK1,DNAJA1,DUSP10,EDN1,EPHA4,ERN1,FGD2,FZD5,MAP3K13,MAP3K2,MAP3K21,MAP3K4,MAP3K7,MAP3K9,MAP4K5,MDFIC,NPPA,PDCD4,PTK2B,PTPN1,RIPK1,RIPK2,ROR2,SASH1,SERPINB3,SFRP2,SPAG9,SYK,TIAM1,TNFRSF11A,TNFSF11,TNIK,TNXB,TRAF2,TRAF6,WNT5A,WNT7B,ZNF675
GO:BP	bone morphogenesis	GO:0060349	0.00842214	99	4253	44	ALPL,ANXA6,BMP4,BMP6,CHSY1,CITED2,COL13A1,COL1A1,COL27A1,COL2A1,CSGALNACT1,CYP26B1,DHRS3,FGF18,FGF4,FOXC1,FOXN3,FREM1,GHR,HAS2,IMPAD1,INSIG1,INSIG2,MATN1,MEF2C,MEF2D,MMP13,MMP14,MMP16,MSX2,NAB1,PAPPA2,RARA,RUNX2,SCX,SFRP2,SOX9,STC1,TEK,TFAP2A,TGFBR2,TMEM119,TRIP11,TWIST1
GO:BP	mesonephric tubule development	GO:0072164	0.00844142	93	4253	42	ADAMTS16,AGTR2,BCL2,BMP2,BMP4,BMP7,BMPER,CALB1,CTNNB1,DLG1,EPCAM,EYA1,FGF1,FGF2,FMN1,FOXC1,GDNF,HES1,ILK,KIF26B,LGR4,MYC,PAX8,PBX1,PKD2,RARA,RET,SDC1,SDC4,SMAD1,SMAD2,SMAD3,SMAD4,SMAD5,SMAD6,SMAD7,SOX9,SPRY1,TACSTD2,VEGFA,WNT11,WT1
GO:BP	mesonephric epithelium development	GO:0072163	0.00844142	93	4253	42	ADAMTS16,AGTR2,BCL2,BMP2,BMP4,BMP7,BMPER,CALB1,CTNNB1,DLG1,EPCAM,EYA1,FGF1,FGF2,FMN1,FOXC1,GDNF,HES1,ILK,KIF26B,LGR4,MYC,PAX8,PBX1,PKD2,RARA,RET,SDC1,SDC4,SMAD1,SMAD2,SMAD3,SMAD4,SMAD5,SMAD6,SMAD7,SOX9,SPRY1,TACSTD2,VEGFA,WNT11,WT1
GO:BP	cell chemotaxis	GO:0060326	0.00851326	310	4253	108	ACKR3,ADAM10,ADAM17,ADAM8,AGTR1,ANO6,ANXA1,ARHGEF16,BCAR1,BST1,C5AR1,CAMK1D,CCL2,CCL20,CCL22,CCL24,CCL25,CCL26,CCR1,CCR4,CCR6,CCR7,CD74,CMKLR1,CSF1R,CX3CL1,CXADR,CXCL12,CXCL13,CXCL6,CXCL8,CXCR4,CXCR5,CXCR6,CYP7B1,DAPK2,DOCK4,DPP4,DUSP1,EDN1,EDN2,EDN3,EPHB1,F2RL1,FGF1,FGF18,FGF2,FGF4,GAB1,GAS6,GPR183,HGF,HMGB1,HRH1,IL10,IL12A,IL16,IL17RC,IL23A,IL6,KIT,LGMN,LPAR1,LYST,MAPK1,MDK,MET,MOSPD2,MPP1,NOD2…
GO:BP	chordate embryonic development	GO:0043009	0.00877106	616	4253	193	ABL1,ACTL6A,ACVR1,ACVR1C,ACVR2A,ADA,ADAM10,ADD1,ADM,ALS2,ALX4,AMBRA1,APOB,ARNT2,BCL10,BCL2L11,BCOR,BMP2,BMP4,BMP7,BMPR1A,C2CD3,CASP3,CCM2,CCNB2,CEBPB,CENPU,CHD7,CHRD,CHST11,CITED2,CMIP,COBL,COL11A1,COL1A1,COL2A1,COL4A3BP,CRB2,CTNNB1,CUL3,DACT1,DAD1,DHX35,DLC1,DLG1,DLL1,DMRT2,DSC3,E2F7,E2F8,EDN1,EDNRA,ELF3,ELL,EN1,EPAS1,EYA1,FLVCR1,FOXC1,FOXD3,FZD5,FZD6,GLI2,GORAB,GRB2,HES1,HEY1,HEY2,HIF1A,HM13,HO…
GO:BP	positive regulation of alpha-beta T cell activation	GO:0046635	0.00923702	67	4253	33	ADA,ANXA1,AP3B1,CD28,CD55,CD80,CD83,CD86,HLX,IFNG,IL12A,IL12B,IL18,IL23A,ITPKB,LILRB4,MALT1,MYB,NFKBIZ,NKAP,NLRP3,PNP,PRKCQ,RARA,RHOA,RIPK2,RUNX1,RUNX3,SOCS1,SOCS5,SYK,TGFBR2,ZBTB16
GO:BP	epithelial cell proliferation	GO:0050673	0.00991517	460	4253	150	ACVR2A,ADAM17,AGTR1,APOA1,ATOH8,B2M,BMP2,BMP4,BMP6,BMPER,BMPR1A,C5AR1,CASK,CAV1,CAV2,CCL2,CCL24,CCL26,CD109,CD34,CDH3,CDK6,CDKN1C,CDKN2B,CEBPB,CFLAR,COL8A1,CPB2,CTNNB1,CXCL12,CYP7B1,DLG1,DLX6,DUSP10,EGF,EHF,ERN1,ERRFI1,ESR1,EYA1,FABP7,FAP,FBXW7,FERMT1,FGF1,FGF2,FGF7,FST,FZD7,GHSR,GLUL,GPBAR1,GPX1,HAS2,HES1,HGF,HIF1A,HMGB1,HTRA1,ID1,ID2,IFT57,IGF1,IGF2,IGFBP3,IGFBP5,IL10,IL12A,IL12B,IL26,IL6,IQGAP…
GO:BP	response to drug	GO:0042493	0.0107121	396	4253	132	ABCA1,ABCC2,ABCC4,ACSL1,ADA,ADAM10,ADAM17,ADCY1,ADRA1A,AIM2,AK4,AMELX,ANXA1,APOA1,ARL6IP5,ATG5,ATP1A1,ATP8B1,B2M,BAK1,BCAR3,BCHE,BCL2,CASP3,CD38,CDH1,CDH3,CDK1,CDKN1A,CENPF,COL18A1,COL1A1,CPB2,CPS1,CREB1,CRH,CTNNB1,CTPS1,CXCR4,DAB1,DAD1,DNMT3A,DRD1,DUSP6,EDN1,EMX2,FOSB,FYN,FZD1,GABRG3,GAD2,GAS6,GATA4,GCLM,GNA12,GPR52,HDAC4,HMGA2,HNF1B,HTR1B,IL10,IL1B,INHBA,JUN,KCNH2,KCNK3,KCNQ1,LDHA,LGALS1,MAP2K6…
GO:BP	gliogenesis	GO:0042063	0.0109111	308	4253	107	ABL1,ADAM22,ADGRG6,ANXA1,ARHGEF10,ASCL1,B4GALT5,BMP2,BNIP3,C16ORF45,C5AR1,CCL2,CDH2,CDK1,CDK6,CDKN2C,CRB1,CREB1,CSF1R,CTNNB1,CX3CL1,CXCR4,DAB1,DISC1,DLL1,DNER,DTX1,DUSP10,EPHA4,EPM2A,ETV5,EZH2,FOXG1,GAP43,GPC1,GPR157,GPR183,GPR37L1,GSN,HES1,IDH2,IFNG,IFNGR1,IL1B,IL6,IL6ST,ILK,LAMA2,LDLR,LIF,LPAR1,MAPK1,MDK,MMP14,MYB,MYOC,NAB1,NDRG1,NKX2-2,NKX6-2,NOTCH1,NRG1,NRROS,NTRK2,NTRK3,OPALIN,P2RX4,P2RY1,PA…
GO:BP	regulation of cellular response to growth factor stimulus	GO:0090287	0.010963	315	4253	109	ABL1,ADAM17,AGTR2,ATP2B4,BMP4,BMPER,CASK,CAV1,CAV2,CCBE1,CD109,CDH5,CDKN1C,CDKN2B,CFLAR,CHRD,CHRDL1,CHST11,CITED2,CRB2,CREB3L1,CRIM1,CTNNB1,CXCL13,DLL1,DNM2,DOK5,FERMT1,FGF1,FGF18,FGF2,FGF4,FGFBP3,FST,FSTL1,GATA4,GPC1,GRB10,HES1,HIF1A,HTRA1,IL12A,IL12B,IL1B,ILK,ITGA5,JCAD,LDLRAD4,LEMD3,LTBP1,LTBP4,MMRN2,NOTCH1,NREP,NRROS,NTRK3,ONECUT1,PMEPA1,PPARA,PRDM14,PRDM16,PRKCB,PTP4A3,PTPN1,RASL11B,RBPJ,RNF…
GO:BP	apoptotic signaling pathway	GO:0097190	0.0116449	600	4253	188	ABL1,ACKR3,ACSL5,ACVR1,AGTR2,ANXA6,ARL6IP5,ASAH2,ATF3,AVP,BAG3,BAK1,BCL10,BCL2,BCL2L11,BCL2L14,BCL3,BDKRB2,BDNF,BMF,BMP4,BNIP3,CASP10,CASP3,CASP4,CASP5,CAV1,CCK,CD28,CD38,CD44,CD74,CDKN1A,CEBPB,CFLAR,CHAC1,COL2A1,CRADD,CREB3L1,CRH,CTNNB1,CTSC,CUL1,CUL2,CUL3,CX3CL1,CXCL12,CYLD,DAP,DAP3,DAPK2,DCC,DDIAS,DDIT4,DEPTOR,DFNA5,DNAJA1,DNAJC10,DYRK2,EIF2AK3,ENO1,ERN1,ERP29,EYA1,EYA2,EYA4,FAF1,FASLG,FBXW7,F…
GO:BP	mesonephros development	GO:0001823	0.0117577	97	4253	43	ADAMTS16,AGTR2,BCL2,BMP2,BMP4,BMP7,BMPER,CALB1,CTNNB1,DLG1,EPCAM,EYA1,FGF1,FGF2,FMN1,FOXC1,GDNF,HES1,ILK,KIF26B,LGR4,MYC,PAX8,PBX1,PKD2,RARA,RET,SDC1,SDC4,SMAD1,SMAD2,SMAD3,SMAD4,SMAD5,SMAD6,SMAD7,SOX9,SPRY1,TACSTD2,VEGFA,WNT11,WT1,ZBTB16
GO:BP	cardiac cell development	GO:0055006	0.0118229	91	4253	41	ADRA1A,AGTR2,AKAP13,ALPK2,ALPK3,ATG5,BMP10,BMP4,CDK1,CSRP3,CTDP1,CXADR,EDN1,FHL2,FHOD3,GATA4,HEY2,IGF1,JAG1,LRRC10,MEF2A,MYLK3,MYO18B,NKX2-6,NOTCH1,NPPA,PDCD4,PDGFRA,PPARA,PROX1,RGS2,RGS4,SLC8A1,SMAD4,SORBS2,SPRY1,TBX18,TBX3,TGFBR3,TTN,VEGFA
GO:BP	positive regulation of T cell differentiation	GO:0045582	0.0118229	91	4253	41	ADA,ADAM8,ANXA1,AP3B1,CD46,CD74,CD80,CD83,CD86,DUSP10,GLI2,HLX,IFNG,IL12B,IL18,IL23A,ITPKB,LILRB4,MALT1,MDK,MYB,NFKBIZ,NKAP,NLRP3,PNP,RARA,RHOA,RHOH,RIPK2,RUNX1,RUNX3,SOCS1,SOCS5,SOX13,SOX4,SYK,TGFBR2,TNFSF9,XBP1,ZBTB16,ZMIZ1
GO:BP	muscle organ development	GO:0007517	0.0118864	333	4253	114	ACTA1,ALX4,ANKRD2,ARNTL,ASB2,ATF3,BCL2,BCL9,BMP10,BMP2,BMP4,BMPR1A,CAV1,CAV2,CDON,CENPF,CFL2,CFLAR,CHD2,CHD7,CHODL,CHRNA1,CITED2,COL11A1,COL6A3,COPRS,CREB1,CSRP3,CTNNB1,CYP26B1,DISP1,DLL1,DNER,EPHB1,ETV1,EVC,FGF3,FHL1,FKBP1A,FKTN,FOXC1,FOXK1,FOXN2,GPC1,GPX1,HDAC4,HDAC9,HEY2,HEYL,HIVEP3,HLF,HLX,HMGCR,IGF1,IGF2,ITGA11,JPH2,KCNAB1,KLF5,LAMA2,LARGE1,LIF,MAFF,MEF2A,MEF2C,MEF2D,MSC,MTM1,MTPN,MYBPC3,MYH…
GO:BP	heart contraction	GO:0060047	0.0125731	288	4253	101	ABCC9,ADA,ADM,ADORA3,ADRA1A,ADRA1B,ADRA1D,AGTR2,AHCYL1,ASPH,ATG5,ATP1A1,ATP1A2,ATP1A4,ATP1B1,ATP2B2,ATP2B4,BMP10,CACNA1C,CACNB2,CACNB4,CACNG3,CACNG6,CACNG8,CALM2,CAV1,CELF2,CHRM2,CHRM3,CSRP3,CXADR,CXCR4,DLG1,DSG2,EDN1,EDN2,EDN3,EPAS1,FGF12,FXYD2,FXYD6,GATA4,GCH1,GJD3,GPX1,GSN,HDAC4,HEY2,ITPR1,ITPR2,ITPR3,JAK2,KCNA5,KCND2,KCNE4,KCNE5,KCNG2,KCNH2,KCNIP1,KCNIP3,KCNJ2,KCNJ3,KCNK1,KCNK15,KCNK3,KCNN2,K…
GO:BP	regulation of ERK1 and ERK2 cascade	GO:0070372	0.0128838	309	4253	107	ABL1,ACKR3,ADRA1A,AKAP12,APIP,ATF3,BMP2,BMP4,BMPER,C5AR1,CCL2,CCL20,CCL22,CCL24,CCL25,CCL26,CCR1,CCR7,CD44,CD74,CFLAR,CHRNA9,CSF1R,CX3CL1,DLG1,DUPD1,DUSP1,DUSP10,DUSP4,DUSP6,EIF3A,EPHA7,EPHB1,ERBB4,ERRFI1,EZR,F2R,F2RL1,FBXW7,FGF18,FGF2,FGF20,FGF4,FGFR4,FN1,GAREM1,GAS6,GATA4,GCG,GPBAR1,GPR183,HAVCR2,HMGB1,HMGCR,IL1B,IL26,KLF4,LIF,LMO3,MTURN,NDRG4,NOD2,NOTCH1,NQO2,OPRM1,OR2AT4,P2RY1,PDE8A,PDGFC,PDG…
GO:BP	response to reactive oxygen species	GO:0000302	0.0136969	237	4253	86	ABL1,ADA,ANXA1,BAK1,BCL2,BMP7,BNIP3,CASP3,CCR7,CDK1,CFLAR,COL1A1,DHFR,DNM2,DUSP1,EDN1,EGLN1,ERCC6L2,ERN1,ETS1,EZH2,FBLN5,FER,FOXO1,FYN,GCH1,GPR37L1,GPX1,HGF,HIF1A,HNRNPD,IL10,IL6,JUN,KCNA5,KLF4,LDHA,MAP1LC3A,MAPK1,MAPK13,MAPK8,MAPK9,MB,MET,MMP3,MMP9,MTR,MYB,NFE2L2,NOS3,NR4A3,NUDT15,PAWR,PDE8A,PDGFD,PDGFRA,PKD2,PLEKHA1,PPARGC1A,PPARGC1B,PPIF,PTK2B,PTPRK,PXN,RHOB,RIPK1,RNF112,SDC1,SESN1,SESN3,SIRPA…
GO:BP	ventricular septum development	GO:0003281	0.0139212	68	4253	33	ACVR1,BMP4,CITED2,GATA4,HES1,HEY1,HEY2,HEYL,LMO4,MDM4,NOTCH1,PDE2A,PRDM1,PROX1,RBPJ,ROBO1,SALL4,SLIT3,SMAD4,SMAD6,SMAD7,SOX11,SOX4,TBX3,TGFB2,TGFBR1,TGFBR2,TGFBR3,TRIP11,WNT11,WNT5A,XIRP2,ZFPM1
GO:BP	negative regulation of cellular component organization	GO:0051129	0.0153662	759	4253	230	AASS,ADD1,ADTRP,ANTXR1,APOA1,ARAP1,ARF6,ARFGEF1,ARHGAP24,ARHGAP6,ATAD2,ATAD2B,ATG5,ATXN7,AVIL,AVP,B2M,BCL11A,BCOR,BIRC2,BMP4,BMP6,BMP7,BNIP3,C16ORF45,CAPZA2,CARMIL1,CAV1,CD38,CDH5,CDKL3,CENPF,CFLAR,CLASP1,CLEC16A,CORO1C,CRBN,CRMP1,CTNNA2,DAB1,DACT1,DCC,DCP2,DKK1,DLC1,DMRT1,DNAJB6,DNM2,DNM3,DPP4,DUSP1,DUSP22,DYRK1A,EML2,EPHA3,EPHA4,EPHA7,EPS8,ERCC1,EVL,FAM49B,FAP,FAT3,FEZ2,FHOD3,FKBP4,FRMD7,FSTL4,…
GO:BP	peptidyl-amino acid modification	GO:0018193	0.015879	1303	4253	372	ABI1,ABI2,ABL1,ACTL6A,ACVR1,ADAM17,ADRA1A,ADRA2A,AFAP1L2,AGBL3,ANGPT4,APOA1,ASGR1,ASGR2,ASPH,ATG5,ATP2B4,AUTS2,AVP,BAK1,BANK1,BCAR3,BCL11A,BCL2,BCOR,BDKRB2,BDNF,BEND3,BLK,BMP6,BMP7,BMX,BRD1,BRD7,BRPF3,BST1,CALM2,CAMK1D,CAMK1G,CAMK4,CAMKMT,CAV1,CBLB,CBLC,CBX4,CCK,CD40,CD44,CD74,CD80,CDC7,CDK1,CDKN2A,CIT,CLK4,CNOT7,CNTN1,COPRS,CSF1R,CSNK1A1,CSNK1E,CSNK1G3,CSNK2A3,CTNNB1,DAD1,DDIT4,DDR1,DKK1,DLG3,DN…
GO:BP	regulation of secretion by cell	GO:1903530	0.0160224	588	4253	184	ABCG1,ACSL4,ACVR1C,ADAM8,ADCY1,ADCY8,ADRA1A,ADRA2A,ADTRP,AGTR1,AGTR2,ANXA1,ARF6,ARNTL,ASIC1,AVP,BLK,BMP2,BMP6,CACNA1A,CACNA1C,CACNA1E,CACNB2,CADPS,CADPS2,CALM2,CASK,CCK,CD200,CD2AP,CD38,CFTR,CHD7,CHRM2,CLASP1,CPB2,CPLX2,CREB1,CRH,CRHR1,CXCL12,CYP19A1,DISP1,DNAJC1,DPP4,EDN1,EDN3,EFNA5,ENY2,EPHA5,ERP29,EZR,F2R,F2RL1,FER,FGF20,FMR1,FOXA2,FRMD4A,GALR1,GCG,GDNF,GHSR,GLUL,GPR68,GRIN3A,HIF1A,HMGCR,HTR1A…
GO:BP	endoderm development	GO:0007492	0.0160954	80	4253	37	BMP4,BMPR1A,COL11A1,COL12A1,COL4A2,COL5A1,COL5A2,COL8A1,CTNNB1,DKK1,DUSP1,DUSP4,DUSP5,FN1,GATA4,HMGA2,INHBA,ITGA4,ITGA5,KIF16B,LAMB3,LAMC1,LEO1,MMP14,MMP9,NOTCH1,ONECUT1,SETD2,SMAD2,SMAD3,SMAD4,SOX2,SOX7,SSBP3,TBX20,WNT8A,ZFP36L1
GO:BP	negative regulation of multicellular organismal process	GO:0051241	0.0162525	1160	4253	335	ACVR1C,ADA,ADAM17,ADAMTS9,ADCY7,ADGRB2,ADGRB3,ADM,ADRA1A,ADTRP,AGTR2,ALPK2,ANGPT2,ANGPT4,ANXA1,ANXA5,APOA1,APPL2,ARHGAP42,ARNTL,ARRDC3,ASB1,ATP1A1,ATP1A2,ATP2B4,AVP,B2M,BANK1,BBS2,BCL11A,BCL2,BCL3,BCOR,BMP10,BMP2,BMP4,BMP7,BMPR1A,BRINP1,CALCRL,CCK,CCR1,CCR7,CD200,CD274,CD2AP,CD34,CD38,CD74,CD83,CDH3,CDK6,CDKL3,CDKN2A,CHRM3,CHSY1,CITED2,CMKLR1,COL4A2,CORO1C,CPB2,CREB3L1,CRH,CTDP1,CTLA4,CTNNB1,CTSC…
GO:BP	lymphocyte activation	GO:0046649	0.016519	771	4253	233	ABL1,ADA,ADAM17,ADAM8,ANXA1,AP3B1,APBB1IP,ATG5,B2M,BAK1,BANK1,BATF,BCL10,BCL2,BCL3,BLK,BLOC1S6,BMP4,BST1,BTLA,CAMK4,CARD11,CASP3,CAV1,CBLB,CCDC88B,CCL2,CCR6,CCR7,CD180,CD274,CD28,CD38,CD40,CD40LG,CD44,CD46,CD47,CD55,CD74,CD80,CD83,CD86,CDH26,CDKN1A,CDKN2A,CEBPB,CEBPG,CHD7,CLNK,CMTM7,CR2,CRACR2A,CTLA4,CTNNB1,CTPS1,CXADR,CXCR5,CYP26B1,DLG1,DLL1,DOCK10,DOCK2,DPP4,DTX1,DUSP10,EPHB1,ERCC1,EXO1,EZH2,F2…
GO:BP	regulation of metabolic process	GO:0019222	0.0173066	7148	4253	1800	AASS,ABCA1,ABCC2,ABCG1,ABHD5,ABI1,ABL1,ABRA,ACO1,ACSL1,ACSL3,ACTA1,ACTB,ACTG2,ACTL6A,ACTN1,ACTN4,ACTR2,ACTR3,ACVR1,ACVR1C,ACVR2A,ADAM10,ADAM17,ADAM8,ADAR,ADCY1,ADCY2,ADCY7,ADCY8,ADGRF1,ADM,ADORA3,ADRA1A,ADRA2A,ADRM1,ADTRP,AEBP2,AFAP1L2,AFF1,AFF3,AGO2,AGTR1,AGTR2,AHCYL1,AHI1,AIM2,AK4,AKAP11,AKAP12,AKAP13,AKIRIN2,AKNA,ALG10B,ALPK2,ALS2,ALX4,AMBRA1,AMELX,ANGPT4,ANGPTL4,ANK3,ANKRD2,ANKRD49,ANTXR1,ANX…
GO:BP	leukocyte activation	GO:0045321	0.018181	1332	4253	379	ABL1,ACTR2,ADA,ADAM10,ADAM17,ADAM8,AMPD3,ANO6,ANXA1,AOC1,AP3B1,APBB1IP,ATG5,ATG7,ATP11B,ATP8A1,ATP8B4,B2M,BAK1,BANK1,BATF,BATF3,BCL10,BCL2,BCL3,BLK,BLOC1S6,BMP4,BST1,BTLA,C5AR1,CALML5,CAMK4,CAND1,CARD11,CASP3,CAV1,CBLB,CCDC88B,CCL2,CCR6,CCR7,CD180,CD200,CD226,CD274,CD28,CD300LF,CD38,CD40,CD40LG,CD44,CD46,CD47,CD53,CD55,CD58,CD74,CD80,CD83,CD86,CD93,CDH26,CDKN1A,CDKN2A,CEBPB,CEBPG,CHD7,CLEC5A,CLNK…
GO:BP	positive regulation of cartilage development	GO:0061036	0.0186958	31	4253	19	BMP10,BMP2,BMP4,BMP6,FGF18,GDF6,LOXL2,MDK,RUNX2,SCX,SMAD1,SMAD3,SMAD7,SOX5,SOX6,SOX9,TAPT1,WNT5A,ZBTB16
GO:BP	potassium ion transport	GO:0006813	0.0190494	249	4253	89	ABCC9,ADRA2A,ALG10B,ANK3,ANO6,ATP1A1,ATP1A2,ATP1A4,ATP1B1,CAV1,CRBN,DLG1,DNM2,DPP6,DRD1,EDN3,ENSG00000284299,FHL1,FXYD2,KCNA1,KCNA10,KCNA2,KCNA3,KCNA5,KCNAB1,KCNB2,KCNC4,KCND2,KCNE4,KCNE5,KCNF1,KCNG1,KCNG2,KCNH2,KCNH7,KCNH8,KCNIP1,KCNIP3,KCNJ1,KCNJ13,KCNJ16,KCNJ2,KCNJ3,KCNJ6,KCNK1,KCNK12,KCNK15,KCNK16,KCNK2,KCNK3,KCNK9,KCNMA1,KCNMB1,KCNMB2,KCNMB3,KCNMB4,KCNN2,KCNN3,KCNQ1,KCNQ3,KCNQ5,KCNRG,KCNS1,K…
GO:BP	negative regulation of nitrogen compound metabolic process	GO:0051172	0.0192129	2518	4253	678	AASS,ABL1,ADAR,AEBP2,AGO2,AKIRIN2,ANKRD2,ANXA8,ARNTL,ARPP19,ASCL1,ATAD2,ATAD2B,ATF3,ATF7IP,ATG5,ATOH8,ATP2B4,ATP8B1,ATXN1,AVP,AZIN1,BACH1,BACH2,BAG3,BAK1,BANK1,BARD1,BARX2,BATF3,BCL11A,BCL3,BCOR,BDKRB1,BDKRB2,BEND3,BEND5,BEND6,BHLHE40,BIRC2,BIRC3,BIRC7,BLM,BMP2,BMP4,BMP6,BMP7,BOD1,BOD1L1,BOLL,BRD7,BTAF1,C1D,C8ORF88,CALM2,CASP3,CAST,CAV1,CBLB,CBLC,CBX1,CBX4,CBX6,CCNE1,CD109,CD34,CD38,CD44,CDKN1A,C…
GO:BP	secretion by cell	GO:0032940	0.019358	1364	4253	387	ABCA1,ABCA12,ABCC4,ABCG1,ACSL4,ACTN1,ACTN4,ACTR2,ACVR1C,ADAM10,ADAM8,ADCY1,ADCY8,ADM,ADRA1A,ADRA2A,ADTRP,AGTR1,AGTR2,AMPD3,ANK1,ANO6,ANXA1,ANXA5,AOC1,APOA1,ARF6,ARFGEF1,ARNTL,ASIC1,ATG7,ATP11B,ATP8A1,ATP8B4,AVP,B2M,BLK,BLOC1S6,BMP2,BMP6,BRPF3,BST1,C5AR1,CACNA1A,CACNA1C,CACNA1E,CACNB2,CADPS,CADPS2,CALM2,CALML5,CAND1,CASK,CBLN4,CCK,CCR1,CD109,CD200,CD2AP,CD38,CD44,CD47,CD53,CD55,CD58,CD93,CFTR,CHD7…
GO:BP	regulation of blood circulation	GO:1903522	0.0193582	301	4253	104	ABCC9,ADA,ADM,ADORA3,ADRA1A,ADRA1B,ADRA1D,ADRA2A,AGTR1,AGTR2,AHCYL1,ARHGAP42,ASIC2,ASPH,ATP1A1,ATP1A2,ATP1A4,ATP1B1,ATP2B2,ATP2B4,AVP,AVPR1B,BDKRB2,BMP10,CACNA1C,CACNB2,CACNB4,CACNG3,CACNG6,CACNG8,CALM2,CAV1,CD38,CELF2,CHRM2,CHRM3,CSRP3,CXADR,DLG1,DOCK4,DSG2,EDN1,EDN2,EDN3,EPAS1,F2R,FXYD2,FXYD6,GATA4,GCH1,GJD3,HDAC4,HEY2,HRH1,HRH2,HTR1A,ITPR1,ITPR2,ITPR3,JAK2,KCNA5,KCND2,KCNE4,KCNE5,KCNG2,KCNH2,K…
GO:BP	heart growth	GO:0060419	0.0200694	111	4253	47	ADRA1A,AGTR2,AKAP13,ARID2,BMP10,BMPR1A,CDK1,CITED2,CTDP1,DUSP6,EDN1,ERBB4,FGF2,FGF20,FOXC1,GATA4,HEY2,IGF1,JARID2,KCNK2,MAPK1,MEF2C,MEIS1,NDRG4,NOTCH1,NPPA,NRG1,PIM1,PPARA,PRKAR1A,PROX1,RBPJ,RGS2,RGS4,RUNX1,S1PR1,SMAD1,SORBS2,TBX20,TENM4,TGFB2,TGFBR1,TGFBR2,TGFBR3,VGLL4,WNT2,WT1
GO:BP	regulation of synapse organization	GO:0050807	0.0205278	212	4253	78	ABHD17A,ABHD17C,ABI2,ABL1,ACTR2,ADAM10,ADGRB3,AMIGO2,ARF6,ARHGAP22,ASIC2,BDNF,C1QL3,CBLN2,CDH2,CDH8,CLSTN1,CLSTN2,CTNNA2,CTTNBP2,DGKB,DISC1,DNM3,EPHA4,EPHA7,EPHB1,EPHB3,FLRT2,FLRT3,FRMPD4,FYN,GHSR,GRIN2B,IL10,IL1RAP,LINGO2,LRFN2,LRRN1,LRRN3,LRRTM1,LRRTM2,LRRTM3,MDGA1,MEF2C,MUSK,NECTIN1,NEURL1,NGEF,NLGN1,NRP2,NTN1,NTRK2,NTRK3,OPA1,PCDH8,PPFIA2,PRNP,PTPRO,PTPRS,RELN,RHOA,SIPA1L1,SLIT1,SLITRK2,SNCA,…
GO:BP	negative regulation of cell-substrate adhesion	GO:0010812	0.0207003	69	4253	33	ACTN4,ANGPT2,AP1AR,ARHGAP6,CASK,CDKN2A,COL1A1,CORO1C,CX3CL1,DLC1,DUSP22,EFNA5,FZD7,JAG1,KANK1,LGALS1,MELTF,MMP12,MMP14,MYOC,NOTCH1,PIK3R1,PLET1,PLG,PTPRO,RASA1,RCC2,RHOA,SERPINE1,SPOCK1,SPRY4,SRC,TACSTD2
GO:BP	outflow tract morphogenesis	GO:0003151	0.0221703	75	4253	35	BMP4,BMP7,BMPR1A,CITED2,CTNNB1,DHRS3,EYA1,FOXC1,HES1,HEY2,HEYL,HIF1A,ILK,JAG1,MEF2C,NOTCH1,NRP2,RARA,RBPJ,ROBO1,SEMA3C,SFRP2,SMAD4,SMAD6,SOX11,TBX20,TBX3,TGFB2,TGFBR2,TGFBR3,TWIST1,VEGFA,WNT11,WNT5A,ZFPM1
GO:BP	epithelial to mesenchymal transition	GO:0001837	0.0222699	156	4253	61	ACVR1,AKNA,AMELX,BMP2,BMP4,BMP7,CLASP1,COL1A1,CRB2,CTNNB1,EPHA3,EZH2,FOXA2,FOXC1,HAS2,HEY1,HEY2,HEYL,HGF,HIF1A,HMGA2,IL1B,IL6,JAG1,KBTBD8,LDLRAD4,LOXL2,MAD2L2,MDK,NOTCH1,PDCD4,PDPN,PPP2CA,RBPJ,RGCC,RTN4,SDCBP,SERPINB3,SFRP2,SMAD2,SMAD3,SMAD4,SMAD7,SNAI1,SOX9,SPRED1,SPRED2,SPRY1,STRAP,TCF7L2,TGFB2,TGFBR1,TGFBR2,TGFBR3,TIAM1,TWIST1,WNT11,WNT2,WNT5A,WNT8A,ZNF703
GO:BP	negative regulation of phosphate metabolic process	GO:0045936	0.0224667	543	4253	171	ABL1,ADAR,ARPP19,BAK1,BDKRB1,BDKRB2,BMP4,BMP7,BOD1,BOD1L1,CALM2,CASP3,CAV1,CBLB,CBLC,CD109,CDKN1A,CDKN1C,CDKN2A,CDKN2B,CDKN2C,CEP192,CIT,CNST,CORO1C,COX11,CSRNP3,CTDSP2,DDIT4,DEPTOR,DKK1,DLG2,DLG3,DNAJA1,DNAJC10,DUPD1,DUSP1,DUSP10,DUSP22,DUSP4,DUSP5,DUSP6,ELL,EPHA1,EPM2A,ERRFI1,FKBP1A,FOXA2,GADD45A,GADD45B,GFRA2,GPATCH2,GRB10,GRXCR1,HDAC4,HGF,HMGCR,IBTK,IFNG,IGF1R,IGFBP3,IL1B,ILK,INHBA,INPP5F,IRA…
GO:BP	mammary gland development	GO:0030879	0.0232227	140	4253	56	ARHGAP5,BCL2L11,BMP4,CAV1,CDO1,CEBPB,CREB1,CSF1R,DDR1,EGF,ELF3,ERBB4,ESR1,GLI2,GPX1,HIF1A,HK2,ID2,IGFBP5,IQGAP3,IRS2,JAK2,KDM5B,LBH,MAPK1,MGMT,NCOR2,NEURL1,NRG1,NRG3,NTN1,OAS2,PAM,PRL,ROBO1,RREB1,RTN4,RXFP1,SLC6A3,SOCS2,SOX9,SRC,TBX3,TDGF1,TGFA,TGFBR2,TNFRSF11A,TNFSF11,VDR,VEGFA,WNT2,WNT5A,WNT7B,XBP1,XDH,ZNF703
GO:BP	positive regulation of stress-activated MAPK cascade	GO:0032874	0.0238404	121	4253	50	ANKRD6,ARL6IP5,BMP2,CCR7,CRACR2A,DUSP22,EDAR,F2RL1,FZD7,GADD45A,GADD45B,GADD45G,GDF6,HMGB1,HMGCR,IL1B,IL26,MAP3K4,MTURN,NOD2,PJA2,PLCB1,PTK2B,RASSF2,RIPK1,RIPK2,SASH1,SDCBP,SEMA3A,SH3RF1,SH3RF2,SH3RF3,SLAMF1,SPHK1,STK25,TGFB2,TLR4,TNFSF11,TRAF1,TRAF2,TRAF3,TRAF5,TRAF6,UNC5CL,VEGFA,WNT5A,WNT7B,XDH,ZC3H12A,ZNF622
GO:BP	signal release	GO:0023061	0.0243199	496	4253	158	ABCA1,ABCC4,ACSL4,ACVR1C,ADCY1,ADCY8,ADM,ADRA1A,ADRA2A,AGTR1,AGTR2,ANXA1,ARNTL,ASIC1,BLK,BLOC1S6,BMP6,CACNA1A,CACNA1C,CACNA1E,CACNB2,CADPS,CADPS2,CALM2,CASK,CD38,CFTR,CHD7,CHRM2,CPLX2,CREB1,CRH,CRHR1,CXCL12,CYP19A1,DPP4,EDN1,EDN3,EFNA5,ENY2,EPHA5,ERC2,F2R,F2RL1,FGF20,FMR1,FOXA2,GAD2,GALR1,GCG,GDNF,GHSR,GLUL,GPR68,GRIN3A,GRM4,HIF1A,HMGCR,HNF1B,HTR1A,HTR1B,ICA1,IFNG,IL1B,IL6,ILDR1,INHBA,INHBB,IRS1,…
GO:BP	endochondral bone morphogenesis	GO:0060350	0.0243599	58	4253	29	ALPL,ANXA6,BMP4,BMP6,COL13A1,COL1A1,COL27A1,COL2A1,CSGALNACT1,FGF18,FOXC1,GHR,IMPAD1,MATN1,MEF2C,MEF2D,MMP13,MMP14,MMP16,NAB1,RARA,RUNX2,SCX,SOX9,STC1,TEK,TGFBR2,TMEM119,TRIP11
GO:BP	positive regulation of leukocyte migration	GO:0002687	0.0244853	137	4253	55	ADAM10,ADAM17,ADAM8,ANO6,BDKRB1,C5AR1,CAMK1D,CCL20,CCL24,CCR1,CCR6,CCR7,CD74,CD99L2,CMKLR1,CSF1R,CX3CL1,CXCL12,CXCL13,CXCL8,DAPK2,EDN1,EDN2,EDN3,F2RL1,GAS6,HMGB1,IL12A,IL23A,IL6,ITGA4,KITLG,LGMN,MAPK1,MDK,MMP14,MOSPD2,P2RX4,PDGFD,PTK2,PTK2B,RAC2,RHOA,RIPOR2,RTN4,SELP,SERPINE1,STK39,THY1,TNFSF18,VEGFA,VEGFC,VEGFD,WNT5A,XCL2
GO:BP	establishment of localization in cell	GO:0051649	0.0248528	2813	4253	750	ABCA1,ABCC4,ABCG1,ABL1,ABRA,ACOX2,ACTB,ACTN1,ACTN4,ACTR2,ACTR3,ADAM10,ADAM8,ADAR,ADCY1,ADCY8,ADPRH,ADRA1A,ADRA2A,AGFG1,AGK,AGPS,AGTR2,AHCYL1,AKAP12,AKAP13,ALS2,AMPD3,ANK1,ANK3,ANKRD28,ANKRD50,ANO6,ANXA5,ANXA8,AOC1,AP1AR,AP1S2,AP3B1,AP4E1,AP5Z1,APOA1,APPBP2,APPL2,ARF6,ARFRP1,ARHGAP21,ARL14,ARL3,ARL4A,ARL4C,ARL5A,ARL6,ARL8B,ASIC1,ASPH,ATG3,ATG5,ATG7,ATP11B,ATP1A1,ATP1A2,ATP1B1,ATP2B4,ATP8A1,ATP8B4,…
GO:BP	negative regulation of phosphorus metabolic process	GO:0010563	0.0252779	544	4253	171	ABL1,ADAR,ARPP19,BAK1,BDKRB1,BDKRB2,BMP4,BMP7,BOD1,BOD1L1,CALM2,CASP3,CAV1,CBLB,CBLC,CD109,CDKN1A,CDKN1C,CDKN2A,CDKN2B,CDKN2C,CEP192,CIT,CNST,CORO1C,COX11,CSRNP3,CTDSP2,DDIT4,DEPTOR,DKK1,DLG2,DLG3,DNAJA1,DNAJC10,DUPD1,DUSP1,DUSP10,DUSP22,DUSP4,DUSP5,DUSP6,ELL,EPHA1,EPM2A,ERRFI1,FKBP1A,FOXA2,GADD45A,GADD45B,GFRA2,GPATCH2,GRB10,GRXCR1,HDAC4,HGF,HMGCR,IBTK,IFNG,IGF1R,IGFBP3,IL1B,ILK,INHBA,INPP5F,IRA…
GO:BP	inner ear development	GO:0048839	0.0259137	193	4253	72	ADAM10,ADGRV1,AHI1,ALDH1A3,ATG5,ATP8B1,BMP2,BMP4,BMPER,CALB1,CCM2,CHD7,CHRNA9,COL11A1,COL2A1,DFNA5,DLL1,DLX6,EPHA4,EYA1,EYA4,FGF20,FOXG1,FOXI1,FZD6,GJB6,GLI2,GRXCR1,HES1,HEY2,INSIG1,INSIG2,JAG1,KCNK2,KCNK3,KCNQ1,LRIG1,LRIG3,LRP10,MAF,MAFB,MAPKAPK2,MYO3A,MYO7A,NOTCH1,NOX3,NTN1,NTRK3,OPA1,PAX8,PCDH15,PROX1,PRRX1,PTPRQ,RBPJ,RIPOR2,ROR2,SDC4,SLC17A8,SLC26A5,SOX2,SOX9,SPARC,TBX18,TFAP2A,TGFB2,TMC1,TRI…
GO:BP	negative regulation of developmental growth	GO:0048640	0.0267732	112	4253	47	BBS2,BCL11A,BMP4,CDKL3,CDKN1A,CITED2,CTDP1,DCC,DUSP10,EPHA7,FSTL4,JARID2,KCNK2,KIAA0319,LGMN,MAP2,MEIS1,NTN1,OSTN,PLAC8,PPARA,PTPRS,RGS2,RGS4,RTN4,RYK,SEMA3A,SEMA3C,SEMA3D,SEMA4B,SEMA4F,SEMA5A,SEMA6A,SEMA6B,SEMA6D,SEMA7A,SOCS2,SPAG9,SPP1,STK4,TGFBR2,TNR,VGLL4,WNT5A,WWC1,WWC2,WWC3
GO:BP	positive regulation of catabolic process	GO:0009896	0.02693	464	4253	149	ABHD5,ADAM8,ADRA2A,AGO2,AMBRA1,APOA1,ASB5,ASB9,ATG7,BAG3,BARD1,BCL2L11,BNIP3,C4BPB,CAV1,CBLB,CELF1,CHFR,CNOT6L,CNOT7,CPEB3,CSNK1A1,CSNK1E,CSNK2A3,CTSC,CUL4B,DACT1,DISC1,DND1,DTL,EGF,EPM2A,EZR,FAF1,FBXW7,FMR1,FOXO1,FYCO1,GCLC,HACE1,HECW1,HERPUD1,HIF1A,HMGB1,HNRNPD,HUWE1,IFNG,IGF1,IL1B,IL6,IRGM,IRS1,IRS2,LACRT,LARP1,LDLR,LPCAT1,MAP3K7,MAPK9,MLXIPL,MOV10,MTDH,NANOS3,NEDD4L,NFE2L2,NKD2,NOD2,NRDC,NUB1…
GO:BP	multicellular organismal homeostasis	GO:0048871	0.0274992	530	4253	167	ABCA12,ABCA4,ACSL1,ACTB,ADAM17,ADAM8,ADCY1,ADCY2,ADCY7,ADCY8,ADD1,ADGRV1,AKAP11,APPL2,ARNTL,ARRDC3,AVP,B2M,BARD1,BBS12,BBS2,BCL2,BMP6,CAV1,CD34,CD38,CDH3,CDH5,CEBPB,CFTR,CIB2,CLDN3,CLDN4,CLN8,CMKLR1,CNGB1,COL2A1,CRB1,CRB2,CRTC3,CSF1R,CTNNB1,CUBN,CXADR,CXCR4,CYP11B2,CYP26B1,DCSTAMP,DIO2,DLL1,DOCK7,EDN2,ELOVL3,ELOVL6,ENSG00000250424,EPAS1,ESRRG,F2R,FOXC1,FOXO1,G0S2,GADD45G,GJB6,GPX1,GRB10,GRHL1,HAS…
GO:BP	synapse assembly	GO:0007416	0.0277821	180	4253	68	ADGRB3,ADGRF1,AMIGO2,ARF6,ASIC2,BDNF,CBLN2,CBLN4,CDH1,CDH2,CDH9,CLSTN1,CLSTN2,CNTN5,DNER,DNM3,DRD1,DSCAM,EPHA7,EPHB1,EPHB3,ERBB4,FLRT2,FLRT3,FZD1,FZD5,GABRB3,GAP43,GHSR,GJA10,IL1RAP,KIRREL3,LINGO2,LRRN1,LRRN3,LRRTM1,LRRTM2,LRRTM3,MDGA1,MEF2C,MUSK,NECTIN1,NLGN1,NLGN4X,NRCAM,NRG1,NRXN2,NTN1,NTRK2,NTRK3,PCDH17,PLXNB1,PTPRS,RYK,SDCBP,SDK2,SHANK1,SHANK2,SLIT1,SLITRK2,SNCA,SPOCK2,SYNDIG1,THBS2,TLR2,UBE…
GO:BP	regulation of pri-miRNA transcription by RNA polymerase II	GO:1902893	0.0282255	50	4253	26	ATOH8,BMP2,BMP4,BMPR1A,ETS1,FGF2,HDAC4,HIF1A,IL10,JUN,KLF4,KLF5,LILRB4,NR3C1,PPARA,PPARD,PRL,SMAD1,SMAD3,SMAD4,SMAD6,SMARCA4,SOX9,TEAD1,TGFB2,WT1
GO:BP	actin cytoskeleton reorganization	GO:0031532	0.0285913	106	4253	45	ABL1,ANTXR1,ANXA1,ARAP1,ATP2C1,AUTS2,BCAR1,CD2AP,CLDN3,CSF1R,CXADR,EPS8,EZR,FARP2,FER,FGF7,GAB1,GRB2,GSN,IQGAP2,KIT,MDK,MICALL2,MKLN1,MYH9,NEDD9,NTRK3,PARVB,PARVG,PDGFRA,PDLIM4,PHACTR1,PLEK,PTK2B,PTPN1,RAP2A,RHOA,S1PR1,SIPA1L1,TEK,THSD7A,THSD7B,TJP1,TNIK,TRPM2
GO:BP	response to hormone	GO:0009725	0.0288231	921	4253	271	ABCC2,ABHD2,ACSBG1,ACSL1,ACTA1,ACVR1C,ADCY1,ADCY2,ADCY7,ADCY8,ADM,ADRA1A,ADRA2A,ADTRP,AGTR1,AGTR2,AGTRAP,AHCYL1,ALPL,ANXA1,APOA1,APOB,APPL2,ARID1A,ARID1B,ARNTL,ARPC1B,ATP1A1,ATP1A2,ATP6V1A,ATP6V1B2,ATP6V1G3,BBS2,BCAR1,BCAR3,BCHE,BCL2,BCL2L11,BMP4,BMP6,BMP7,C2CD5,CACYBP,CALM2,CASP3,CAV1,CAV2,CCR7,CD38,CDC5L,CDKN1A,CDO1,CFLAR,CITED2,CITED4,CLDN4,COL1A1,CPEB2,CPS1,CREB1,CRH,CRHR1,CSRP3,CXCL12,CYP11A…
GO:BP	cardiac muscle tissue growth	GO:0055017	0.0294256	103	4253	44	ADRA1A,AGTR2,AKAP13,ARID2,BMP10,BMPR1A,CDK1,CITED2,CTDP1,EDN1,ERBB4,FGF2,FGF20,FOXC1,GATA4,HEY2,IGF1,JARID2,KCNK2,MAPK1,MEF2C,MEIS1,NDRG4,NOTCH1,NPPA,NRG1,PIM1,PPARA,PRKAR1A,RBPJ,RGS2,RGS4,RUNX1,S1PR1,SMAD1,SORBS2,TBX20,TENM4,TGFB2,TGFBR1,TGFBR2,TGFBR3,VGLL4,WNT2
GO:BP	positive regulation of angiogenesis	GO:0045766	0.0298763	187	4253	70	ABL1,ADAM12,ADM,AGO2,ANGPT2,ANGPT4,ANGPTL4,BMPER,BTG1,C5AR1,CCBE1,CCL24,CD34,CD40,CDH5,CX3CL1,CXCL8,CXCR4,DLL1,EPHA1,ETS1,FGF1,FGF18,FGF2,GAB1,GATA4,GHSR,HGF,HIF1A,HK2,HMGA2,HMGB1,IL10,IL1B,ITGA5,ITGAX,JAK1,JCAD,KLF4,MDK,MTDH,NFE2L2,NOS3,PIK3CD,PKM,PLCG1,PRKCB,PRKD1,PTGIS,PTK2B,RHOB,RTN4,RUNX1,SASH1,SEMA5A,SERPINE1,SFRP2,SMAD1,SMOC2,SPHK1,TEK,TGFBR2,TJP1,TWIST1,VEGFA,VEGFC,VEGFD,WNT5A,XBP1,ZC3H12A
GO:BP	positive regulation of vasculature development	GO:1904018	0.0298763	187	4253	70	ABL1,ADAM12,ADM,AGO2,ANGPT2,ANGPT4,ANGPTL4,BMPER,BTG1,C5AR1,CCBE1,CCL24,CD34,CD40,CDH5,CX3CL1,CXCL8,CXCR4,DLL1,EPHA1,ETS1,FGF1,FGF18,FGF2,GAB1,GATA4,GHSR,HGF,HIF1A,HK2,HMGA2,HMGB1,IL10,IL1B,ITGA5,ITGAX,JAK1,JCAD,KLF4,MDK,MTDH,NFE2L2,NOS3,PIK3CD,PKM,PLCG1,PRKCB,PRKD1,PTGIS,PTK2B,RHOB,RTN4,RUNX1,SASH1,SEMA5A,SERPINE1,SFRP2,SMAD1,SMOC2,SPHK1,TEK,TGFBR2,TJP1,TWIST1,VEGFA,VEGFC,VEGFD,WNT5A,XBP1,ZC3H12A
GO:BP	cellular response to molecule of bacterial origin	GO:0071219	0.0304223	214	4253	78	ABCA1,ABCC2,ABL1,BCL10,BMP6,CCL2,CD180,CD274,CD40,CD55,CD80,CD86,CEBPB,CMPK2,CX3CL1,CXCL13,CXCL6,CXCL8,FAM49B,FZD5,GFI1,GHSR,HAVCR2,HMGB1,IL10,IL12B,IL18,IL1B,IL24,IL6,IRAK2,IRF8,IRGM,KMO,LACRT,LDOC1,LY86,MALT1,MAPK1,MAPK8,MEF2C,MRC1,MTDH,NFKB1,NFKBIA,NLRP3,NOD2,PDCD1LG2,PDCD4,PDE4B,PPARD,PPARGC1A,PRKCE,RARA,RHOA,RIPK2,SASH1,SCARB1,SELENOS,SERPINE1,SGMS1,SIRPA,SRC,TFPI,TICAM1,TLR2,TLR4,TNFAIP3,TN…
GO:BP	cation transmembrane transport	GO:0098655	0.0304962	914	4253	269	ABCB6,ABCC2,ABCC9,ABL1,ACTN4,ADRA2A,ALG10B,ANK3,ANO10,ANO6,ANXA6,ANXA9,ASIC1,ASIC2,ASPH,ATG5,ATP1A1,ATP1A2,ATP1A4,ATP1B1,ATP2B2,ATP2B4,ATP2C1,ATP6V1A,ATP6V1B2,ATP6V1G3,ATP7B,ATP8A1,BDKRB1,C15ORF48,CACHD1,CACNA1A,CACNA1C,CACNA1E,CACNB2,CACNB4,CACNG3,CACNG6,CACNG8,CALHM1,CALHM3,CALM2,CAV1,CCL2,CCR7,CHD7,CHRNA9,CNGB1,CNGB3,COX4I1,COX6A1,COX6C,COX7C,CRACR2A,CRBN,CRH,CRHR1,CX3CL1,CYB5A,DIAPH1,DLG1,DLG…
GO:BP	response to transforming growth factor beta	GO:0071559	0.0306251	262	4253	92	ACVR1,ADAM17,APPL2,BMPR1A,CAV1,CAV2,CD109,CDH5,CDKN1C,CDKN2B,CFLAR,CGN,CHST11,CITED2,COL1A1,COL1A2,COL3A1,COL4A2,CREB1,DNM2,DUSP22,EDN1,FERMT1,FYN,HPGD,HTRA1,ID1,ITGB6,JUN,LDLRAD4,LEMD3,LRRC32,LTBP1,LTBP4,MAP3K7,MEF2C,NR3C1,NREP,NRROS,ONECUT1,PARD3,PDE2A,PDE3A,PDGFD,PENK,PMEPA1,PPARA,PPARGC1A,PRDM16,PTK2,PTPRK,PXN,RASL11B,RHOA,RUNX3,SCX,SDCBP,SKOR2,SMAD1,SMAD2,SMAD3,SMAD4,SMAD5,SMAD6,SMAD7,SNX6,S…
GO:BP	actin filament bundle organization	GO:0061572	0.0311805	164	4253	63	ABL1,ACTN1,ADD1,APOA1,ARAP1,ARHGAP6,ARHGEF10,ARHGEF10L,CARMIL1,CCDC88A,CD47,CLASP1,CUL3,CX3CL1,DLC1,EPHA1,EPS8,EVL,EZR,FMN2,FRMD7,FSCN1,HSP90B1,ID1,LCP1,LIMA1,LPAR1,MARCKS,MET,MKKS,MYO1B,MYOC,NCK2,NEDD9,PAWR,PFN1,PFN3,PHACTR1,PIK3R1,PLEK,PPM1F,PRKN,PTGER4,PTK2B,PXN,RDX,RFLNA,RGCC,RHOA,S1PR1,SDC4,SHANK1,SHTN1,SMAD3,SRC,SYNPO,TACSTD2,TESK1,TGFBR1,TJP1,TMEFF2,TTC8,WNT11
GO:BP	multicellular organismal signaling	GO:0035637	0.0312777	204	4253	75	ABCC9,AHCYL1,ANK3,ASPH,ATP1A1,ATP1A2,ATP1A4,ATP1B1,ATP2B2,ATP2B4,AVP,CACNA1C,CACNB2,CACNB4,CACNG3,CACNG6,CACNG8,CALM2,CAV1,CHRNA1,CNTNAP2,CXADR,DMRT3,DRD1,DRD5,DSG2,FGF12,FMR1,FXYD2,FXYD6,GHSR,GJD3,ITPR1,ITPR2,ITPR3,KCNA1,KCNA2,KCNA5,KCND2,KCNE4,KCNE5,KCNH2,KCNIP1,KCNIP3,KCNJ2,KCNJ3,KCNK1,KCNK15,KCNK3,KCNMB2,KCNMB3,KCNMB4,KCNN2,KCNQ1,MEF2A,MTNR1B,NFASC,NPPA,NTRK2,P2RX4,PDE4D,PKP2,PLN,RYR3,S1PR1,S…
GO:BP	positive regulation of protein kinase B signaling	GO:0051897	0.0320637	184	4253	69	ADAM8,ARFGEF1,CCR7,CD28,CD80,CD86,CX3CL1,EGF,ERBB4,ESR1,FGF1,FGF18,FGF2,FGF20,FGF22,FGF3,FGF4,FGF7,FGFR4,FYN,GAB1,GAS6,GFRAL,GPX1,GRB2,HGF,HIP1,ICOS,IGF1R,IGF2,IGFBP5,IL18,IL26,ILK,IRS1,IRS2,KIT,KITLG,MET,MTDH,MYOC,NRG1,OSBPL8,OSM,P2RX4,PDGFRA,PIK3AP1,PIK3CA,PIK3CD,PIK3R1,PTK2,PTPRJ,RAC2,RAMP3,RASD2,RET,RTN4,SEMA5A,SRC,TCF7L2,TEK,TGFA,TGFBR1,TNFAIP8L3,TNFSF11,TSPYL5,TXN,VEGFA,XBP1
GO:BP	positive regulation of developmental growth	GO:0048639	0.0320637	184	4253	69	BBS2,BCL11A,BCL2,BDNF,BMP10,BMPR1A,CDH4,CDK1,CELF1,CHD7,CPNE5,CREB1,CXCL12,CXCR4,DIO3,DISC1,DLL1,DSCAM,EDN1,ERBB4,EZR,FGF2,FN1,GHR,GHSR,GPAM,HEY2,HLX,IGF1,IGF2,ILK,MAP3K13,MAPK1,MEF2C,MKKS,MTM1,NEDD4L,NOTCH1,NRG1,NTN1,PIM1,PLCB1,POU3F2,POU4F2,PPARD,PRKN,PROX1,RAG2,RBPJ,RIMS1,SEMA5A,SEMA7A,SERP1,SHTN1,SLC23A2,SLC6A3,SMAD7,SYT1,SYT17,SYT2,SYT4,TBX20,TGFBR2,TGFBR3,TSHR,VEGFA,WNT2,WT1,YBX3
GO:BP	roof of mouth development	GO:0060021	0.0322643	88	4253	39	ALX4,BCOR,BMPR1A,BNC2,CHD7,COL2A1,DHRS3,DLG1,DLX6,EPHB3,FOXE1,GABRB3,INHBA,INSIG1,INSIG2,ITGB6,LRRC32,MSC,PDGFRA,PLEKHA1,PRRX1,SMAD2,SMAD4,SNAI1,SOS1,SOX11,SUMO1,TBX3,TFAP2A,TGFB2,TGFBR1,TGFBR2,TGFBR3,TIPARP,TSHZ1,TWIST1,WNT11,WNT5A,WNT8A
GO:BP	regulation of neuron projection development	GO:0010975	0.0328057	451	4253	145	ABI2,ACTR2,ADAM10,ADGRB3,ARF6,AVIL,B2M,BCL11A,BDNF,BMP7,CAMK1D,CCDC88A,CD38,CDH2,CDH4,CDKL3,CFLAR,CHN1,CHODL,CNTN1,COBL,CRMP1,CSMD3,CTNNA2,CX3CL1,CXCL12,DAB1,DCC,DISC1,DNM3,DSCAM,ENC1,EPHA3,EPHA4,EPHA7,EPHB3,EZH2,FAT3,FKBP4,FN1,FRMD7,FSTL4,FUT9,FYN,FZD1,GFI1,HECW1,HGF,ID1,ILK,INPP5F,KANK1,KATNB1,KIAA0319,KIF13B,KLF4,LGALS1,LPAR1,LRIG2,LZTS1,MAGI2,MAP2,MAP3K13,MAP6,MARK1,MBOAT1,MDK,NDNF,NDRG4,NEDD…
GO:BP	eye development	GO:0001654	0.033714	379	4253	125	ABI2,ACTL6A,AHI1,ALDH1A3,ATP2B4,BAK1,BCAR3,BCL2,BIRC7,BMP4,BMP6,BMP7,CACNA1C,CALB1,CDON,CHD7,CHRDL1,CITED2,CLN8,COL4A1,COL5A1,COL5A2,COL8A1,CRB1,CRB2,CRYBG3,CTNNB1,DIO3,DLG1,DLL1,DSCAM,EFEMP1,EPHB1,FASLG,FAT1,FAT3,FGF2,FJX1,FOXC1,FZD5,GNB1,HIF1A,HMGB1,INHBA,JAG1,KDM5B,KLF4,LHX2,LIMK2,LPCAT1,MAB21L2,MAF,MAN2A1,MDM1,MEIS1,MERTK,MITF,MTNR1B,MYH15,MYO7A,NECTIN1,NECTIN3,NHS,NR2E3,NTRK2,OLFM3,OPA1,PBX1…
GO:BP	morphogenesis of a branching epithelium	GO:0061138	0.0343994	181	4253	68	ABL1,ACVR1,ADAMTS16,ADM,AGTR2,BCL2,BMP2,BMP4,BMP7,COL4A1,CTNNB1,DDR1,DLG1,EDN1,EDNRA,EGF,ESR1,EYA1,FEM1B,FGF1,FGF2,FGF7,FZD5,GDNF,GLI2,GRB2,HGF,IL10,ILK,KDM5B,LGR4,MDK,MET,MMP14,MYC,NOTCH1,NRARP,PAX8,PBX1,PKD2,PKHD1,PLXNA1,PROX1,RDH10,RSPO3,SEMA3A,SEMA3C,SFRP2,SMAD4,SOCS3,SOX9,SPRY1,SRC,ST14,STK4,SULF1,TACSTD2,TBX20,TBX3,TGFBR2,TGM2,TNC,TP63,VDR,VEGFA,WNT2,WNT5A,WT1
GO:BP	response to oxidative stress	GO:0006979	0.0346803	466	4253	149	ABCC2,ABL1,ACOX2,ADA,ALS2,ANKRD2,ANXA1,ARL6IP5,ARNTL,ATG7,BAK1,BCL2,BMP7,BNIP3,CASP3,CCR7,CD38,CDK1,CFLAR,CHD6,CLN8,COL1A1,CPEB2,CTNNB1,DGKK,DHFR,DNM2,DUSP1,EDN1,EGLN1,EPAS1,ERCC1,ERCC3,ERCC6L2,ERN1,ETS1,ETV5,EZH2,FBLN5,FBXW7,FER,FOXO1,FYN,GATA4,GCH1,GCLC,GCLM,GPR37L1,GPX1,GPX3,HAO1,HGF,HIF1A,HNRNPD,HNRNPM,IL10,IL6,IPCEF1,JAK2,JUN,KCNA5,KLF4,LDHA,MAP1LC3A,MAPK1,MAPK13,MAPK8,MAPK9,MAPKAP1,MB,MCTP1…
GO:BP	inorganic cation transmembrane transport	GO:0098662	0.0356206	794	4253	237	ABCB6,ABCC2,ABCC9,ABL1,ACTN4,ADRA2A,ALG10B,ANK3,ANO6,ANXA6,ANXA9,ASIC1,ASIC2,ASPH,ATG5,ATP1A1,ATP1A2,ATP1A4,ATP1B1,ATP2B2,ATP2B4,ATP2C1,ATP6V1A,ATP6V1B2,ATP6V1G3,ATP7B,BDKRB1,C15ORF48,CACHD1,CACNA1A,CACNA1C,CACNA1E,CACNB2,CACNB4,CACNG3,CACNG6,CACNG8,CALHM1,CALM2,CAV1,CCR7,CHD7,CHRNA9,COX4I1,COX6A1,COX6C,COX7C,CRACR2A,CRBN,CRHR1,CX3CL1,CYB5A,DIAPH1,DLG1,DNM2,DPP6,DRD1,EDN3,ENSG00000240045,ENSG0000…
GO:BP	cellular response to transforming growth factor beta stimulus	GO:0071560	0.0359156	256	4253	90	ACVR1,ADAM17,APPL2,BMPR1A,CAV1,CAV2,CD109,CDH5,CDKN1C,CDKN2B,CFLAR,CGN,CHST11,CITED2,COL1A1,COL1A2,COL3A1,COL4A2,CREB1,DNM2,DUSP22,EDN1,FERMT1,FYN,HPGD,HTRA1,ID1,ITGB6,JUN,LDLRAD4,LEMD3,LRRC32,LTBP1,LTBP4,MAP3K7,MEF2C,NR3C1,NREP,NRROS,ONECUT1,PARD3,PDE2A,PDE3A,PDGFD,PENK,PMEPA1,PPARA,PPARGC1A,PRDM16,PTK2,PTPRK,PXN,RASL11B,RHOA,SCX,SDCBP,SKOR2,SMAD1,SMAD2,SMAD3,SMAD4,SMAD5,SMAD6,SMAD7,SNX6,SOX11,S…
GO:BP	alpha-beta T cell activation	GO:0046631	0.0378071	155	4253	60	ABL1,ADA,ANXA1,AP3B1,BATF,BCL2,BCL3,CBLB,CD274,CD28,CD55,CD80,CD83,CD86,CDH26,CRACR2A,DOCK2,FOXP1,GPR183,HLX,HMGB1,IFNG,IL12A,IL12B,IL15,IL18,IL23A,IL6,IRF1,ITPKB,LILRB4,MALT1,MYB,NFKBIZ,NKAP,NLRP3,PNP,PRDM1,PRKCQ,PTGER4,RARA,RC3H1,RHOA,RIPK2,RORA,RORC,RUNX1,RUNX3,SH3RF1,SMAD7,SOCS1,SOCS5,SYK,TGFBR2,TNFSF18,TNFSF8,TOX,ZBTB16,ZC3H12A,ZFPM1
GO:BP	glomerulus development	GO:0032835	0.039493	62	4253	30	ANGPT2,BCL2,BMP4,BMP7,CD34,CFLAR,FOXC1,GPR4,HES1,HEYL,JAG1,KIRREL3,LGR4,MAGI2,MEF2C,MTSS1,MYO1E,NOTCH1,PDGFD,PDGFRA,PECAM1,PLCE1,PODXL,PTPRO,RET,SERPINB7,SULF1,SULF2,TEK,WT1
GO:BP	positive regulation of cell development	GO:0010720	0.039967	302	4253	103	ABL1,ACTR2,ADD1,APOA1,ASCL1,BCL11A,BCL2,BDNF,BMP2,BMP4,CARMIL1,CDH4,CDH5,CDKL3,CHODL,CTNNB1,CX3CL1,CXCL12,CXCR4,DISC1,DNM2,DOCK1,DSCAM,EPHA4,ETV5,FN1,FOXG1,GPR68,HAS2,HES1,HIF1A,IFNG,IL1B,IL5,IL6,IL6ST,ILK,JADE2,KIT,LIF,MAN2A1,MAP3K13,MAP6,MDK,MME,MYB,MYOC,NEDD9,NEURL1,NKX2-2,NKX6-2,NOTCH1,NTN1,NTRK2,NUMBL,OLFM4,OPA1,OPRM1,PDE3A,PLXNA1,PLXNA2,PLXNA4,PLXNB1,PLXNC1,POU4F2,PPP1CC,PREX1,PRKCH,PROC,PT…
GO:BP	positive regulation of growth	GO:0045927	0.0400484	274	4253	95	ACSL4,ADAM10,ADAM17,AVP,BBS2,BCL11A,BCL2,BDNF,BMP10,BMPR1A,CD38,CDH4,CDK1,CELF1,CHD7,CPNE5,CREB1,CSNK2A3,CXCL12,CXCR4,DIO3,DISC1,DLL1,DSCAM,EDN1,ERBB4,EXOSC2,EZR,FGF2,FN1,GHR,GHSR,GPAM,HEY2,HLX,IGF1,IGF2,ILK,INO80,KRT17,MAP3K13,MAPK1,MEF2C,MKKS,MMP14,MTM1,MTPN,N6AMT1,NEDD4L,NOTCH1,NRG1,NTN1,PIM1,PLCB1,POU3F2,POU4F2,PPARD,PPM1F,PRKN,PROX1,PTK2B,RAG2,RBPJ,RFTN1,RHOA,RIMS1,RPS6KA3,SDCBP,SEMA5A,SEMA7…
GO:BP	positive regulation of stress-activated protein kinase signaling cascade	GO:0070304	0.0407795	123	4253	50	ANKRD6,ARL6IP5,BMP2,CCR7,CRACR2A,DUSP22,EDAR,F2RL1,FZD7,GADD45A,GADD45B,GADD45G,GDF6,HMGB1,HMGCR,IL1B,IL26,MAP3K4,MTURN,NOD2,PJA2,PLCB1,PTK2B,RASSF2,RIPK1,RIPK2,SASH1,SDCBP,SEMA3A,SH3RF1,SH3RF2,SH3RF3,SLAMF1,SPHK1,STK25,TGFB2,TLR4,TNFSF11,TRAF1,TRAF2,TRAF3,TRAF5,TRAF6,UNC5CL,VEGFA,WNT5A,WNT7B,XDH,ZC3H12A,ZNF622
GO:BP	regulation of neuron differentiation	GO:0045664	0.0410739	202	4253	74	ASCL1,B2M,BCL11A,BCL2,BDNF,BEND6,BMP2,BMP4,BMP6,BMP7,BRINP1,BRINP3,CDON,CSNK1E,CXCL12,DAB1,DDX6,DIO3,DKK1,DLL1,DTX1,ETV5,EYA1,FEZF1,FEZF2,FGF20,FOXG1,GLI2,GPR37L1,HES1,HEY1,HEY2,HEYL,ID2,JAG1,KDM4C,LMX1A,MAP3K13,MEF2C,MEIS1,MMD,NKX2-2,NLGN1,NOTCH1,NRCAM,NREP,OPA1,PBX1,PCP4,POU4F2,PROX1,RAP1GAP,RARA,RET,RHOA,RNF112,SFRP2,SIX3,SOCS2,SOX11,SOX2,SOX9,SPAG9,TCF12,TCF4,TIAM1,TLX3,TRIM32,VWC2,VWC2L,ZC4H…
GO:BP	inorganic ion transmembrane transport	GO:0098660	0.0410748	883	4253	260	ABCB6,ABCC2,ABCC9,ABL1,ACTN4,ADRA2A,ALG10B,ANK3,ANKH,ANO10,ANO2,ANO4,ANO6,ANXA6,ANXA9,APOL1,ASIC1,ASIC2,ASPH,ATG5,ATP1A1,ATP1A2,ATP1A4,ATP1B1,ATP2B2,ATP2B4,ATP2C1,ATP6V1A,ATP6V1B2,ATP6V1G3,ATP7B,BDKRB1,C15ORF48,CACHD1,CACNA1A,CACNA1C,CACNA1E,CACNB2,CACNB4,CACNG3,CACNG6,CACNG8,CALHM1,CALM2,CAV1,CCR7,CFTR,CHD7,CHRNA9,CLCA4,CLDN4,CLIC5,CLIC6,COX4I1,COX6A1,COX6C,COX7C,CRACR2A,CRBN,CRHR1,CX3CL1,CYB5A,…
GO:BP	dendrite development	GO:0016358	0.041386	243	4253	86	ABI2,ACSL4,ACTR2,ADAM10,ADGRB3,ARF6,ASAP1,BCL11A,BMP7,C21ORF91,CAMK1D,CDKL3,COBL,CPEB3,CSMD3,CTNNA2,DAB1,DCC,DISC1,DNM3,DOCK10,DSCAM,EPHA4,EPHB1,EPHB3,EZH2,FAT3,FEZF2,FMR1,FOXO6,FSTL4,FYN,GRIN3A,HECW1,HPRT1,ID1,ILK,IQSEC1,KIAA0319,KLF7,LAMC2,LLPH,LPAR1,LZTS1,MAP2,MAP6,MAPK6,MARK1,MEF2A,MEF2C,NCK2,NEDD4L,NEURL1,NGEF,NLGN1,NTN1,OPA1,PHACTR1,PICALM,PLK2,PPFIA2,PPP3CA,PREX1,PREX2,PRKG1,PTPRS,RAP2A,RA…
GO:BP	camera-type eye development	GO:0043010	0.0446681	331	4253	111	ABI2,ACTL6A,AHI1,ALDH1A3,ATP2B4,BAK1,BCAR3,BIRC7,BMP4,BMP7,CACNA1C,CALB1,CDON,CHD7,CITED2,CLN8,COL4A1,COL8A1,CRB1,CRB2,CRYBG3,CTNNB1,DIO3,DLG1,DLL1,DSCAM,EFEMP1,EPHB1,FAT1,FAT3,FGF2,FJX1,FOXC1,FZD5,GNB1,HIF1A,INHBA,JAG1,KDM5B,KLF4,LHX2,LIMK2,LPCAT1,MAB21L2,MAF,MAN2A1,MDM1,MEIS1,MERTK,MITF,MTNR1B,MYH15,NECTIN1,NECTIN3,NHS,NR2E3,NTRK2,OPA1,PDE6A,PDGFRA,PFDN5,PHACTR4,POU4F2,PROX1,PTPRM,RAB11FIP4,RAB…
GO:BP	pri-miRNA transcription by RNA polymerase II	GO:0061614	0.0447661	51	4253	26	ATOH8,BMP2,BMP4,BMPR1A,ETS1,FGF2,HDAC4,HIF1A,IL10,JUN,KLF4,KLF5,LILRB4,NR3C1,PPARA,PPARD,PRL,SMAD1,SMAD3,SMAD4,SMAD6,SMARCA4,SOX9,TEAD1,TGFB2,WT1
GO:BP	vasoconstriction	GO:0042310	0.0454053	83	4253	37	ADM,ADRA1A,ADRA1B,ADRA1D,ADRA2A,AGTR1,ARHGAP42,ASIC2,ATP1A2,AVP,AVPR1B,BBS2,BDKRB2,CAV1,CD38,CHRM3,DOCK4,DRD5,EDN1,EDN2,EDN3,EDNRA,F2R,HRH1,HRH2,HTR1A,HTR1B,HTR7,KCNA5,KCNMB2,KCNMB4,MKKS,PIK3C2A,RAP1GDS1,RHOA,SLC8A1,TBXAS1
GO:BP	cellular response to mechanical stimulus	GO:0071260	0.0455021	80	4253	36	ATP1A1,ATP1A2,BAG3,BAK1,BCL10,BMP6,BNIP3,CASP5,CD40,COL1A1,CRADD,GADD45A,GCLC,HABP4,HDAC4,IL1B,IRF1,KCNJ2,MAP3K1,MAP3K14,MAP3K2,MAPK8,MMP7,MTPN,NFKB1,NPPA,PDE2A,PTGER4,RIPOR2,SCX,SOX9,TLR4,TLR7,TNFRSF1A,TNFRSF8,WNT11
GO:BP	melanocyte differentiation	GO:0030318	0.0457375	25	4253	16	ADAMTS20,BCL2,BLOC1S6,EDN3,KIT,KITLG,LRMDA,MEF2C,MITF,MREG,OCA2,RAB27A,SLC24A5,TYRP1,USP13,ZEB2
GO:BP	response to steroid hormone	GO:0048545	0.0460173	349	4253	116	ABCC2,ABHD2,ACSBG1,ACTA1,ADM,ADTRP,AGTR2,ALPL,ANXA1,ARID1A,ARNTL,ATP1A1,ATP1A2,BCHE,BCL2,BCL2L11,BMP4,BMP6,BMP7,CALM2,CASP3,CAV1,CD38,CDKN1A,CDO1,CFLAR,CLDN4,COL1A1,CPS1,CRH,CYP7B1,DDIT4,DNAJA1,DSG2,DUSP1,EDN1,ERRFI1,ESR1,ESR2,ESRRG,FIBIN,FOSB,FOXO1,FOXP1,GHR,GHSR,GPAM,GPR83,HEY1,HEYL,HMGB1,HNMT,HTR1B,IL10,IL22,IL6,JAK2,KCTD6,KDM3A,KDM5D,KLF9,LBH,LMO3,NCOA2,NCOR2,NKX2-2,NOTCH1,NR2E3,NR3C1,NR3C2,N…
GO:BP	regulation of synapse structure or activity	GO:0050803	0.0460934	223	4253	80	ABHD17A,ABHD17C,ABI2,ABL1,ACTR2,ADAM10,ADGRB3,AMIGO2,ARF6,ARHGAP22,ASIC2,BDNF,C1QL3,CBLN2,CDH2,CDH8,CLSTN1,CLSTN2,CTNNA2,CTTNBP2,DGKB,DISC1,DNM2,DNM3,EPHA4,EPHA7,EPHB1,EPHB3,FLRT2,FLRT3,FRMPD4,FYN,GHSR,GRIN2B,IL10,IL1RAP,LINGO2,LRFN2,LRRN1,LRRN3,LRRTM1,LRRTM2,LRRTM3,MDGA1,MEF2C,MUSK,NECTIN1,NEURL1,NGEF,NLGN1,NRP2,NTN1,NTRK2,NTRK3,OPA1,PCDH8,PPFIA2,PRNP,PTPRO,PTPRS,RELN,RHOA,SIPA1L1,SLC17A8,SLIT1,…
GO:BP	dendrite extension	GO:0097484	0.0471958	35	4253	20	AUTS2,BCL11A,CDKL3,CPNE5,CXCR4,LLPH,NEDD4L,OSTN,PRKN,RIMS1,SH3GL2,SLC23A2,SLC9A6,SPAG9,SYT1,SYT17,SYT2,SYT4,TMEM108,WASF1
GO:BP	activation of MAPK activity	GO:0000187	0.0475179	156	4253	60	AVPI1,BIRC7,BMP2,C5AR1,CD40LG,CD74,CDK1,CXCR4,DUSP5,DUSP6,EGF,ERN1,ERP29,FGF1,FGF2,GFRAL,GHR,GRM4,HGF,IGF1,IL1B,IQGAP3,IRAK2,KIT,LPAR1,MADD,MAP2K6,MAP3K13,MAP3K2,MAP3K21,MAP3K7,MAP3K9,MAP4K5,MAPK1,MAPKAPK2,MDFIC,NOD2,NRG1,NTRK3,PEA15,PLCE1,PPIA,PROK2,PTPN1,RET,RIPK1,RIPK2,SPAG9,STK39,SYK,TAB2,TDGF1,TGFA,TLR4,TNFSF11,TRAF6,UBC,UBE2V1,WNT5A,WNT7B
GO:BP	cell-cell signaling by wnt	GO:0198738	0.0475227	531	4253	166	ABL1,AGO2,ALPK2,AMER3,AMOTL2,ANKRD6,APCDD1,APCDD1L,ARHGEF19,ARL6,ARNTL,BCL9,BICC1,BMP2,BRD7,CALM2,CAV1,CCDC88A,CCDC88C,CCNE1,CCNY,CDH2,CDH3,CDK14,COL1A1,CPE,CSNK1A1,CSNK1E,CSNK1G3,CTNNB1,CUL1,CUL3,CYLD,DAAM1,DACT1,DEPDC1B,DISC1,DKK1,EGF,EPM2A,ESR1,FAM53B,FBXW11,FERMT1,FZD1,FZD5,FZD6,FZD7,G3BP1,GNB1,GPC5,GRB10,GRK5,HECW1,HIC1,ILK,INVS,KANK1,KDM6A,KLF4,KPNA1,LEO1,LGR4,LGR6,LIMD1,LRRK1,MAD2L2,MAGI2,…
GO:BP	endocrine system development	GO:0035270	0.0476286	130	4253	52	ANXA1,APOA1,ARNTL,ASCL1,BAK1,BMP2,BMP4,BMP6,BMPR1A,CDH1,CDH2,CDK6,CITED2,CREB1,DLL1,EIF2AK3,ETS1,FOXA2,FOXE1,FOXO1,GLI2,HES1,HNF1B,IL6,MAPK1,MDK,NKX2-2,NKX6-2,NR5A1,ONECUT1,PAX8,PBX1,PDGFRA,PITX1,POU3F2,RAF1,RAP1GAP,RBPJ,RFX3,RHEB,SIX3,SLC6A3,SMAD2,SMAD3,SOX2,SOX4,SOX9,TBX19,TGFBR1,WNT11,WNT5A,WT1
GO:BP	microvillus assembly	GO:0030033	0.0476531	16	4253	12	ATP8B1,EZR,FSCN1,KLF5,MYO1A,PLD1,PODXL,RAP1GAP,RAP2A,RAPGEF2,RAPGEF6,TNIK
GO:BP	myeloid leukocyte differentiation	GO:0002573	0.0481708	213	4253	77	AP3B1,BATF,BATF3,BMP4,CAMK4,CCR1,CCR7,CD109,CD74,CDK6,CEBPB,CITED2,CREB1,CSF1R,CTNNB1,DCSTAMP,F2RL1,FARP2,FBXW7,FOXP1,GAB3,GPR183,GPR68,IFNG,IL12B,IL15,IL17A,IL20,IL23A,IL31RA,IL5,INHBA,ITGB6,JUN,KIT,KITLG,KLF10,LIF,LILRB4,LRRC17,LRRK1,MAFB,MITF,MMP9,MYC,MYH9,NRROS,OCSTAMP,PDE2A,PIK3CD,PIK3R1,POU4F2,PPARGC1B,RARA,RASSF2,RBPJ,RIPK1,ROR2,RUNX1,SH3PXD2A,SP3,SRC,TESC,TGFBR2,TLR2,TLR4,TMEM178A,TMEM64,…
GO:BP	chondrocyte development	GO:0002063	0.0494836	30	4253	18	CHST11,CHSY1,COL11A1,COL27A1,EIF2AK3,FGF18,IMPAD1,MATN1,MEX3C,PTHLH,RFLNA,RUNX2,SFRP2,SMAD7,SOX9,SULF1,SULF2,TGFBR2
GO:BP	sensory system development	GO:0048880	0.0497029	389	4253	127	ABI2,ACTL6A,AHI1,ALDH1A3,ATP2B4,BAK1,BCAR3,BCL2,BIRC7,BMP4,BMP6,BMP7,CACNA1C,CALB1,CDON,CHD7,CHRDL1,CITED2,CLN8,COL4A1,COL5A1,COL5A2,COL8A1,CRB1,CRB2,CRYBG3,CTNNB1,DIO3,DLG1,DLL1,DSCAM,EFEMP1,EPHB1,FASLG,FAT1,FAT3,FGF2,FJX1,FOXC1,FZD5,GNB1,HIF1A,HMGB1,INHBA,JAG1,KDM5B,KLF4,LHX2,LIMK2,LPCAT1,MAB21L2,MAF,MAN2A1,MDM1,MEIS1,MERTK,MITF,MTNR1B,MYH15,MYO7A,NECTIN1,NECTIN3,NHS,NR2E3,NTRK2,OLFM3,OPA1,PBX1…
GO:CC	cytoplasm	GO:0005737	2.83002e-19	11911	4402	3031	AAGAB,AAK1,AARSD1,AASDHPPT,AASS,ABCA1,ABCA12,ABCA4,ABCA8,ABCB6,ABCB9,ABCC11,ABCC4,ABCC9,ABCG1,ABCG2,ABHD12,ABHD17A,ABHD17C,ABHD2,ABHD5,ABI1,ABI2,ABL1,ABLIM1,ABRA,ABTB1,ACAD9,ACKR3,ACO1,ACOX2,ACOXL,ACP6,ACSBG1,ACSL1,ACSL3,ACSL4,ACSL5,ACSS3,ACTA1,ACTB,ACTBL2,ACTG2,ACTL7B,ACTL8,ACTN1,ACTN4,ACTR2,ACTR3,ACTR6,ACTRT2,ACTRT3,ACVR2A,ADA,ADAM10,ADAM17,ADAM28,ADAM8,ADAMTS9,ADAMTSL1,ADAR,ADCY1,ADCY2,ADCY8,A…
GO:CC	cell junction	GO:0030054	7.25168e-18	2105	4402	662	AAK1,ABCC2,ABHD17A,ABHD17C,ABI1,ABI2,ABL1,ACTB,ACTBL2,ACTN1,ACTN4,ACTR2,ACTR3,ADA,ADAM10,ADAM17,ADAM22,ADCY1,ADCY8,ADD1,ADGRB3,ADGRV1,ADRA1A,ADRA2A,AHI1,AKAP12,ALCAM,ALS2,AMOTL2,ANK1,ANK3,ANKS1B,ANXA1,ANXA5,ANXA6,ANXA9,AOC1,AP3B1,APBB1IP,ARF6,ARHGAP21,ARHGAP22,ARHGAP24,ARHGAP26,ARHGAP32,ARHGAP39,ARID1B,ARL8B,ARPC1B,ASAP1,ASIC1,ASIC2,ATP1A1,ATP1A2,ATP1B1,ATP23,ATP2B2,ATP2B4,AVIL,B2M,BAALC,BCAR1,BC…
GO:CC	intrinsic component of plasma membrane	GO:0031226	1.37787e-13	1726	4402	540	ABCA1,ABCA4,ABCC11,ABCC2,ABCC9,ABHD12,ABHD17A,ACVR1,ACVR1C,ACVR2A,ADAM17,ADAM22,ADAM8,ADCY1,ADCY2,ADCY7,ADCY8,ADGRB2,ADGRB3,ADGRD1,ADGRE1,ADGRG6,ADORA3,ADRA1A,ADRA1B,ADRA1D,ADRA2A,AGTR1,AGTR2,ALCAM,ANKH,APCDD1,AQP9,ASAH2,ASGR1,ASIC1,ASIC2,ATP10A,ATP1A1,ATP1A2,ATP1A4,ATP1B1,ATP2B2,ATP2B4,ATP7B,ATP8B1,AVPR1B,BDKRB1,BDKRB2,BFAR,BIRC2,BMP2,BTLA,C5AR1,C8B,CACNA1C,CACNB2,CACNG3,CACNG8,CALCRL,CALHM1,CAL…
GO:CC	integral component of plasma membrane	GO:0005887	1.61765e-13	1645	4402	518	ABCA1,ABCA4,ABCC11,ABCC2,ABCC9,ABHD12,ACVR1,ACVR1C,ACVR2A,ADAM17,ADAM22,ADAM8,ADCY1,ADCY2,ADCY7,ADCY8,ADGRB2,ADGRB3,ADGRD1,ADGRE1,ADGRG6,ADORA3,ADRA1A,ADRA1B,ADRA1D,ADRA2A,AGTR1,AGTR2,ALCAM,ANKH,APCDD1,AQP9,ASAH2,ASGR1,ASIC1,ASIC2,ATP10A,ATP1A1,ATP1A2,ATP1A4,ATP1B1,ATP2B2,ATP2B4,ATP7B,ATP8B1,AVPR1B,BDKRB1,BDKRB2,BFAR,BIRC2,BMP2,BTLA,C5AR1,C8B,CACNA1C,CACNB2,CACNG3,CACNG8,CALCRL,CALHM1,CALHM3,CALM…
GO:CC	anchoring junction	GO:0070161	5.21194e-13	836	4402	293	ABCC2,ABI2,ACTB,ACTN1,ACTN4,ACTR2,ACTR3,ADAM10,ADAM17,ADD1,AHI1,AKAP12,ALCAM,AMOTL2,ANK3,ANXA1,ANXA5,ANXA6,AOC1,APBB1IP,ARF6,ARHGAP22,ARHGAP24,ARHGAP26,ARPC1B,ATP1A1,ATP1A2,ATP1B1,AVIL,B2M,BCAR1,BCAR3,CADM1,CADM3,CASK,CAV1,CAV2,CD2AP,CD44,CD46,CD53,CD99L2,CDC42EP4,CDH1,CDH11,CDH18,CDH19,CDH2,CDH22,CDH3,CDH5,CDH8,CDH9,CGN,CLASP1,CLDN10,CLDN14,CLDN20,CLDN3,CLDN34,CLDN4,CLMP,CNN3,CNTNAP2,COL13A1,COR…
GO:CC	plasma membrane region	GO:0098590	2.32651e-12	1240	4402	403	AAK1,ABCA1,ABCA8,ABCC11,ABCC2,ABCC4,ABCG2,ABHD17A,ABHD17C,ACKR3,ADAM10,ADAM17,ADAM20,ADAM22,ADCY1,ADCY8,ADD1,ADGRV1,ADRA1A,ADRA1B,ADRA2A,ADTRP,AHCYL1,ALPK2,AMN,ANK1,ANK3,ANTXR1,ANXA1,ANXA13,AP1S2,APPL2,AQP9,ARF6,ARHGEF4,ARL6,ASAH2,ASAP1,ATP1A1,ATP1A2,ATP1B1,ATP2B2,ATP2B4,ATP6V1A,ATP6V1B2,ATP7B,ATP8B1,BBS2,BMPR1A,BMX,C2CD5,C5AR1,CACNA1C,CACNG3,CACNG8,CADM1,CALHM1,CALHM3,CASK,CAV1,CAV2,CAVIN2,CD34,…
GO:CC	intracellular anatomical structure	GO:0005622	2.70238e-12	14790	4402	3616	AAGAB,AAK1,AARSD1,AASDHPPT,AASS,ABCA1,ABCA12,ABCA4,ABCA8,ABCB6,ABCB9,ABCC11,ABCC4,ABCC9,ABCG1,ABCG2,ABHD12,ABHD17A,ABHD17C,ABHD2,ABHD5,ABI1,ABI2,ABL1,ABLIM1,ABRA,ABTB1,ACAD9,ACKR3,ACO1,ACOX2,ACOXL,ACP6,ACSBG1,ACSL1,ACSL3,ACSL4,ACSL5,ACSS3,ACTA1,ACTB,ACTBL2,ACTG2,ACTL6A,ACTL7B,ACTL8,ACTN1,ACTN4,ACTR2,ACTR3,ACTR6,ACTRT2,ACTRT3,ACVR2A,ADA,ADAM10,ADAM12,ADAM17,ADAM28,ADAM8,ADAMTS9,ADAMTSL1,ADAR,ADCY1…
GO:CC	cell projection	GO:0042995	4.85489e-12	2330	4402	690	AAK1,ABCA4,ABCC2,ABCG2,ABHD12,ABHD17A,ABHD17C,ABHD2,ABI1,ABI2,ABL1,ABLIM1,ACAD9,ACTA1,ACTB,ACTBL2,ACTG2,ACTN1,ACTN4,ACTR2,ACTR3,ADA,ADAM10,ADAM17,ADAM22,ADCY2,ADCY8,ADGRV1,AGO2,AHI1,ALCAM,ALS2,AMBRA1,AMN,ANGPT2,ANK1,ANK3,ANKS1B,ANLN,ANO2,ANTXR1,ANXA1,AP3B1,APBB1IP,APPL2,ARAP3,ARF6,ARHGAP18,ARHGAP24,ARHGAP32,ARHGEF26,ARHGEF4,ARHGEF6,ARL3,ARL4C,ARL6,ARL8B,ARMC9,ASAP1,ASIC2,ATG5,ATG7,ATP1A1,ATP1A2,A…
GO:CC	cell periphery	GO:0071944	5.35803e-12	6169	4402	1641	AAK1,ABCA1,ABCA12,ABCA4,ABCA8,ABCB6,ABCC11,ABCC2,ABCC4,ABCC9,ABCG1,ABCG2,ABHD12,ABHD17A,ABHD17C,ABHD2,ABRA,ABTB1,ACKR3,ACSBG1,ACSL1,ACSL3,ACSL4,ACSL5,ACTB,ACTG2,ACTL6A,ACTN1,ACTR2,ACVR1,ACVR1C,ACVR2A,ADA,ADAM10,ADAM12,ADAM17,ADAM20,ADAM22,ADAM28,ADAM7,ADAM8,ADAMDEC1,ADAMTS16,ADAMTS17,ADAMTS2,ADAMTS20,ADAMTS9,ADAMTSL1,ADCY1,ADCY2,ADCY7,ADCY8,ADD1,ADGRA3,ADGRB2,ADGRB3,ADGRD1,ADGRE1,ADGRF1,ADGRG6,AD…
GO:CC	plasma membrane bounded cell projection	GO:0120025	6.78244e-11	2229	4402	657	AAK1,ABCA4,ABCC2,ABCG2,ABHD12,ABHD17A,ABHD17C,ABHD2,ABI1,ABI2,ABL1,ABLIM1,ACAD9,ACTA1,ACTB,ACTBL2,ACTG2,ACTN1,ACTN4,ACTR2,ACTR3,ADA,ADAM10,ADAM17,ADAM22,ADCY2,ADCY8,ADGRV1,AGO2,AHI1,ALCAM,ALS2,AMBRA1,AMN,ANK1,ANK3,ANKS1B,ANLN,ANO2,ANTXR1,ANXA1,AP3B1,APBB1IP,APPL2,ARAP3,ARF6,ARHGAP18,ARHGAP32,ARHGEF26,ARHGEF4,ARHGEF6,ARL3,ARL4C,ARL6,ARL8B,ARMC9,ASAP1,ASIC2,ATG5,ATG7,ATP1A1,ATP1A2,ATP1A4,ATP1B1,ATP…
GO:CC	synapse	GO:0045202	1.42532e-10	1349	4402	424	AAK1,ABHD17A,ABHD17C,ABI1,ABI2,ABL1,ACTB,ACTBL2,ACTN1,ACTR2,ADAM10,ADAM22,ADCY1,ADCY8,ADD1,ADGRB3,ADGRV1,ADRA1A,ADRA2A,AKAP12,ALS2,ANK1,ANK3,ANKS1B,ANXA1,ANXA9,AP3B1,ARF6,ARHGAP22,ARHGAP32,ARHGAP39,ARID1B,ARL8B,ASAP1,ASIC1,ASIC2,ATP1A1,ATP1A2,ATP2B2,ATP2B4,BAALC,BCAS1,BCL11A,BDNF,BEGAIN,BLOC1S6,BNIP3,CABP1,CACNA1A,CACNA1C,CACNA1E,CACNB2,CACNB4,CACNG3,CACNG8,CADM1,CADPS,CADPS2,CALB1,CALM2,CAMK4,CA…
GO:CC	endomembrane system	GO:0012505	2.94948e-10	4640	4402	1256	AAK1,ABCA1,ABCA12,ABCA4,ABCA8,ABCB6,ABCB9,ABCC4,ABCG1,ABHD12,ABHD17A,ABHD17C,ABHD2,ABI1,ABL1,ACKR3,ACO1,ACSBG1,ACSL1,ACSL3,ACSL4,ACSL5,ACTN1,ACTN4,ACTR2,ADAM10,ADAM8,ADAMTS9,ADAMTSL1,ADCY8,ADPRH,ADRA1A,ADRA1B,AGFG1,AGPAT4,AGTRAP,AHCYL1,ALG10B,ALG2,ALOX5AP,ALS2,AMELX,AMN,AMOTL2,AMPD3,ANGEL1,ANK1,ANK3,ANKRD28,ANKRD50,ANO6,ANTXR1,ANTXR2,ANXA1,ANXA13,ANXA6,ANXA8,AOC1,AP1AR,AP1S2,AP3B1,AP4E1,APOA1,APO…
GO:CC	cell-cell junction	GO:0005911	4.49724e-09	494	4402	180	ABCC2,ABI2,ACTB,ACTN1,ACTR3,ADAM10,ADAM17,ADD1,AHI1,AMOTL2,ANK3,ANXA1,AOC1,ARHGAP24,ATP1A1,ATP1A2,ATP1B1,CADM1,CADM3,CASK,CD2AP,CD53,CD99L2,CDC42EP4,CDH1,CDH11,CDH18,CDH19,CDH2,CDH22,CDH3,CDH5,CDH8,CDH9,CGN,CLDN10,CLDN14,CLDN20,CLDN3,CLDN34,CLDN4,CLMP,CNN3,CNTNAP2,COL13A1,CRB1,CTNNA2,CTNNB1,CXADR,CYTH1,DDX6,DLG1,DLG3,DLL1,DNMBP,DPP4,DSC3,DSG2,DSG3,EPB41L4B,EPCAM,EPHA4,FAT1,FAT2,FGFR4,FLRT2,FLRT3,…
GO:CC	plasma membrane	GO:0005886	2.1017e-08	5681	4402	1492	AAK1,ABCA1,ABCA12,ABCA4,ABCA8,ABCB6,ABCC11,ABCC2,ABCC4,ABCC9,ABCG1,ABCG2,ABHD12,ABHD17A,ABHD17C,ABHD2,ABRA,ABTB1,ACKR3,ACSBG1,ACSL1,ACSL3,ACSL4,ACSL5,ACTB,ACTL6A,ACTN1,ACVR1,ACVR1C,ACVR2A,ADA,ADAM10,ADAM12,ADAM17,ADAM20,ADAM22,ADAM28,ADAM7,ADAM8,ADAMTSL1,ADCY1,ADCY2,ADCY7,ADCY8,ADD1,ADGRA3,ADGRB2,ADGRB3,ADGRD1,ADGRE1,ADGRF1,ADGRG6,ADGRV1,ADI1,ADORA3,ADRA1A,ADRA1B,ADRA1D,ADRA2A,ADRM1,ADTRP,AFAP1L2…
GO:CC	cytosol	GO:0005829	5.49395e-08	5303	4402	1397	AAGAB,AAK1,AASDHPPT,AASS,ABCA12,ABCB6,ABHD5,ABI1,ABI2,ABL1,ABTB1,ACO1,ACOX2,ACSBG1,ACTA1,ACTB,ACTG2,ACTN1,ACTN4,ACTR2,ACTR3,ADA,ADAM17,ADD1,ADI1,ADO,ADPRH,ADRA1A,ADRM1,ADSS,AFAP1L2,AFF3,AGBL3,AGFG1,AGK,AGO2,AGPS,AHCYL1,AHI1,AIM2,AK5,AKAP11,AKAP12,AKAP13,AKNA,AKR1B15,AKR1E2,ALDH1A3,ALDH8A1,ALG2,ALKBH3,ALOX5AP,ALPK1,ALS2,ALS2CL,AMBRA1,AMD1,AMOTL2,AMPD3,ANAPC1,ANAPC16,ANAPC4,ANGEL1,ANK1,ANK3,ANKRD11…
GO:CC	postsynapse	GO:0098794	1.31902e-07	639	4402	216	ABHD17A,ABHD17C,ABI1,ABI2,ABL1,ACTB,ACTR2,ADAM10,ADAM22,ADCY1,ADCY8,ADD1,ADGRB3,ADRA1A,ALS2,ANK1,ANK3,ANKS1B,ARHGAP32,ASAP1,ASIC2,ATP1A1,ATP1A2,ATP2B2,BAALC,BCAS1,BCL11A,BDNF,BNIP3,CABP1,CACNA1C,CACNG3,CACNG8,CALB1,CAMK4,CAP2,CDH1,CDH2,CDH9,CHRM2,CHRM3,CHRM4,CHRNA1,CHRNA2,CHRNA9,CHRNB3,CLSTN1,CLSTN2,CNN3,CNTN1,COL13A1,CPEB3,CPEB4,CPLX2,CTNNB1,CTTNBP2,CYP46A1,DAB1,DCC,DGKB,DISC1,DLG1,DLG2,DLG3,DLG…
GO:CC	neuron projection	GO:0043005	9.94123e-07	1380	4402	411	AAK1,ABCA4,ABHD12,ABHD17A,ABHD17C,ABI1,ABI2,ABL1,ACAD9,ACTB,ACTBL2,ACTN4,ADA,ADAM10,ADAM22,ADCY2,ADCY8,ADGRV1,AGO2,ALCAM,ALS2,ANK1,ANK3,ANKS1B,AP3B1,ARHGAP32,ARL3,ARL8B,ASAP1,ASIC2,ATG7,ATP1A2,ATP1A4,ATP2B4,ATP8B1,ATXN10,AUTS2,AVIL,AVP,BAALC,BAG3,BBS2,BCAR1,BDKRB1,BDNF,BLOC1S6,BMPR1A,BNIP3,BRD1,BRINP1,BRINP3,CACNA1C,CACNG3,CACYBP,CALB1,CALM2,CAMK1G,CCDC141,CCK,CD200,CD2AP,CD40,CDH2,CDH8,CEACAM16,…
GO:CC	synaptic membrane	GO:0097060	1.97087e-05	384	4402	135	ABHD17A,ABHD17C,ADAM10,ADAM22,ADCY1,ADCY8,ADRA1A,ANK1,ANK3,ANXA1,ATP2B2,ATP2B4,CACNA1C,CACNG3,CACNG8,CASK,CDH2,CDH8,CDH9,CHRM2,CHRM3,CHRM4,CHRNA1,CHRNA2,CHRNA9,CHRNB3,CLSTN1,CLSTN2,CNTN1,CNTN5,COL13A1,CTNNB1,DCC,DENND1A,DGKB,DLG1,DLG2,DNM2,DNM3,EPHA4,EPHA7,ERBB4,ERC2,EXOC3,F2R,FLRT3,FMR1,FXYD6,GABBR2,GABRB3,GABRG1,GABRG3,GABRP,GABRR3,GAD2,GHSR,GLRA3,GRIA2,GRIA4,GRIK1,GRIN2B,GRIN3A,GRM2,GRM3,GRM5,…
GO:CC	Golgi apparatus	GO:0005794	2.93502e-05	1623	4402	464	ABCA1,ABCB6,ABCG1,ACO1,ACSL3,ADAM10,AGTRAP,AMELX,ANGEL1,ANK3,ANKRD28,AP1AR,AP1S2,AP3B1,AP4E1,ARAP1,ARF6,ARFGEF1,ARFRP1,ARHGAP21,ARHGAP32,ARL3,ARL5A,ASAH2,ASIC1,ATF6B,ATP11B,ATP1A1,ATP2C1,ATP7B,ATP8A1,ATP8B1,ATP8B4,ATP9A,AVPR1B,B2M,B3GALNT1,B3GALT1,B3GALT2,B3GAT1,B3GAT2,B3GNT2,B3GNT7,B4GALNT3,B4GALT5,BARX2,BCL9,BDKRB2,BEND5,BET1,BICD1,BIRC7,C1GALT1,CABP1,CALN1,CAMK1G,CAMKMT,CAND1,CAPN8,CAV1,CAV2,C…
GO:CC	cell leading edge	GO:0031252	3.27882e-05	422	4402	145	AAK1,ABI1,ABI2,ABL1,ABLIM1,ACTA1,ACTB,ACTG2,ACTN1,ACTR2,ACTR3,ADAM17,ADGRV1,ALS2,ANK1,ANTXR1,APBB1IP,APPL2,ARAP3,ARF6,ARHGAP18,ARHGEF26,ARHGEF4,ARHGEF6,ATP6V1B2,AVIL,BCAR1,BMX,C2CD5,CARMIL1,CCDC88A,CD2AP,CD44,CDH1,CDH2,CDK6,CNTNAP2,COBL,CORO1C,CTNNB1,CXCR4,DIAPH1,DLC1,DNM2,DPP4,DST,DUSP22,EEF1A1,ENAH,EPS8,EVL,EZR,FAP,FAT1,FER,FERMT1,FGD2,FGD5,FSCN1,GABRG1,GABRG3,GSN,HIP1R,ILK,IQGAP2,ITGA5,JCAD,JM…
GO:CC	adherens junction	GO:0005912	4.09023e-05	173	4402	71	ABI2,ACTB,ADAM10,ADD1,AHI1,ANXA1,ARHGAP24,CD99L2,CDC42EP4,CDH1,CDH11,CDH18,CDH19,CDH2,CDH22,CDH3,CDH5,CDH8,CDH9,CNN3,CRB1,CTNNA2,CTNNB1,CXADR,CYTH1,DDX6,DLG1,DLL1,EPHA4,FAT2,FMN1,FRMD4A,HMCN1,IGSF21,JAG1,JCAD,KIFC3,LIMD1,MAGI1,MPP4,MPP7,MYH9,MYO1E,NDRG1,NECTIN1,NECTIN3,NOTCH1,PARD3,PARD3B,PDLIM3,PDLIM4,PKP2,PLEKHA7,PLPP3,PTPRK,PTPRM,RAB10,RDX,SDCBP,SHROOM2,SHROOM3,SHROOM4,SMAD7,SSX2IP,SYNM,TJP1,T…
GO:CC	focal adhesion	GO:0005925	4.20695e-05	420	4402	144	ACTB,ACTN1,ACTN4,ACTR2,ACTR3,ADAM10,ADAM17,ADD1,AKAP12,ALCAM,ANXA1,ANXA5,ANXA6,APBB1IP,ARF6,ARHGAP22,ARHGAP24,ARHGAP26,ARPC1B,AVIL,B2M,BCAR1,BCAR3,CASK,CAV1,CAV2,CD44,CD46,CD99L2,CDH2,CLASP1,CNN3,CORO1C,CSRP1,CTNNB1,DLC1,DNM2,DOCK7,DPP4,DST,ENAH,EVL,EZR,FAP,FAT1,FBLIM1,FERMT1,FHL1,FHL2,FLRT2,FLRT3,FZD1,G3BP1,GIT2,GNA12,GSN,HSP90B1,HYOU1,IGF2R,IL16,ILK,IRF2,ITGA11,ITGA4,ITGA5,ITGB6,JAK1,JAK2,LAMTO…
GO:CC	organelle	GO:0043226	6.65938e-05	14008	4402	3381	AAGAB,AAK1,AARSD1,AASDHPPT,AASS,ABCA1,ABCA12,ABCA4,ABCA8,ABCB6,ABCB9,ABCC11,ABCC4,ABCC9,ABCG1,ABCG2,ABHD12,ABHD17A,ABHD17C,ABHD2,ABHD5,ABI1,ABI2,ABL1,ABLIM1,ABRA,ABTB1,ACAD9,ACKR3,ACO1,ACOX2,ACOXL,ACP6,ACSBG1,ACSL1,ACSL3,ACSL4,ACSL5,ACSS3,ACTA1,ACTB,ACTBL2,ACTG2,ACTL6A,ACTL7B,ACTL8,ACTN1,ACTN4,ACTR2,ACTR3,ACTR6,ACTRT2,ACTRT3,ADA,ADAM10,ADAM12,ADAM17,ADAM22,ADAM28,ADAM8,ADAMTS9,ADAMTSL1,ADAR,ADCY1…
GO:CC	cell-substrate junction	GO:0030055	7.33275e-05	427	4402	145	ACTB,ACTN1,ACTN4,ACTR2,ACTR3,ADAM10,ADAM17,ADD1,AKAP12,ALCAM,ANXA1,ANXA5,ANXA6,APBB1IP,ARF6,ARHGAP22,ARHGAP24,ARHGAP26,ARPC1B,AVIL,B2M,BCAR1,BCAR3,CASK,CAV1,CAV2,CD44,CD46,CD99L2,CDH2,CLASP1,CNN3,CORO1C,CSRP1,CTNNB1,DLC1,DNM2,DOCK7,DPP4,DST,ENAH,ERBIN,EVL,EZR,FAP,FAT1,FBLIM1,FERMT1,FHL1,FHL2,FLRT2,FLRT3,FZD1,G3BP1,GIT2,GNA12,GSN,HSP90B1,HYOU1,IGF2R,IL16,ILK,IRF2,ITGA11,ITGA4,ITGA5,ITGB6,JAK1,JAK2…
GO:CC	external encapsulating structure	GO:0030312	0.000111063	563	4402	182	ADAMDEC1,ADAMTS16,ADAMTS17,ADAMTS2,ADAMTS20,ADAMTS9,ADAMTSL1,ALPL,AMELX,ANGPT2,ANGPT4,ANGPTL2,ANGPTL4,ANXA1,ANXA5,ANXA6,ANXA8,APOA1,BMP7,BMPER,CASK,CBLN4,CCBE1,CCDC80,CD180,CDH2,CDON,CLEC14A,COL11A1,COL12A1,COL13A1,COL14A1,COL15A1,COL16A1,COL18A1,COL1A1,COL1A2,COL21A1,COL22A1,COL27A1,COL28A1,COL2A1,COL3A1,COL4A1,COL4A2,COL5A1,COL5A2,COL6A3,COL8A1,COL9A2,CPN2,CTSC,CXCL12,DLG1,DMBT1,DMP1,DST,EDIL3,…
GO:CC	postsynaptic membrane	GO:0045211	0.000117987	280	4402	102	ABHD17A,ABHD17C,ADAM10,ADAM22,ADCY1,ADRA1A,ANK1,ANK3,ATP2B2,CACNA1C,CACNG3,CACNG8,CDH2,CDH9,CHRM2,CHRM3,CHRM4,CHRNA1,CHRNA2,CHRNA9,CHRNB3,CLSTN1,CLSTN2,CNTN1,COL13A1,CTNNB1,DCC,DGKB,DLG1,DLG2,DNM2,DNM3,EPHA4,EPHA7,ERBB4,F2R,FLRT3,FMR1,FXYD6,GABBR2,GABRB3,GABRG1,GABRG3,GABRP,GABRR3,GLRA3,GRIA2,GRIA4,GRIK1,GRIN2B,GRIN3A,GRM2,GRM3,GRM5,HIP1,HTR5A,IGSF21,KCNA1,KCNA3,KCND2,KCNMA1,KCTD16,KPNA2,LRFN2,LR…
GO:CC	extracellular matrix	GO:0031012	0.000157864	562	4402	181	ADAMDEC1,ADAMTS16,ADAMTS17,ADAMTS2,ADAMTS20,ADAMTS9,ADAMTSL1,ALPL,AMELX,ANGPT2,ANGPT4,ANGPTL2,ANGPTL4,ANXA1,ANXA5,ANXA6,ANXA8,APOA1,BMP7,BMPER,CASK,CBLN4,CCBE1,CCDC80,CD180,CDH2,CDON,CLEC14A,COL11A1,COL12A1,COL13A1,COL14A1,COL15A1,COL16A1,COL18A1,COL1A1,COL1A2,COL21A1,COL22A1,COL27A1,COL28A1,COL2A1,COL3A1,COL4A1,COL4A2,COL5A1,COL5A2,COL6A3,COL8A1,COL9A2,CPN2,CTSC,CXCL12,DLG1,DMBT1,DMP1,DST,EDIL3,…
GO:CC	somatodendritic compartment	GO:0036477	0.00016004	871	4402	264	ABHD12,ABHD17A,ABHD17C,ABI2,ABL1,ACAD9,ACSL4,ADA,ADAM10,ADCY2,ADCY8,AGO2,AKAP12,ALCAM,ALS2,ANK3,ANKS1B,APOB,ARHGAP32,ASAP1,ASCL1,ASIC2,ATP1A2,ATXN10,AVP,BDNF,BMPR1A,BNIP3,BRD1,BRINP1,BRINP3,CACNA1A,CACNA1C,CACNG3,CALB1,CASP3,CCK,CCR4,CD200,CD2AP,CD40,CHRM2,CHRM3,CHRM4,CLSTN1,CLSTN2,CNN3,CNTNAP2,COBL,CPEB3,CPEB4,CPLX2,CPNE5,CRH,CRMP1,CTTNBP2,CX3CL1,CYP17A1,CYP46A1,DAB1,DENND1A,DLG2,DLG3,DNER,DNM2,…
GO:CC	membrane raft	GO:0045121	0.00021504	335	4402	117	ABCA1,ABCG2,ADAM17,ADCY1,ADCY2,ADCY8,ADD1,ADRA1A,ADRA1B,ADTRP,ANXA13,ASAH2,ATP1A1,ATP1A2,ATP1A4,ATP1B1,ATP2B4,BAALC,BCL10,BIRC2,BIRC3,BMPR1A,CARD11,CASP3,CAV1,CAV2,CAVIN2,CBLB,CBLC,CD226,CD48,CD55,CDH1,CDH2,CFLAR,CNTN1,CORO1C,CTNNB1,CXADR,DLC1,DLG1,DLL1,DPP4,EFHD2,EFNA5,EPHB1,EZR,F2R,FASLG,FYN,GHSR,GPC1,GPM6B,HAS2,IRS1,JAK2,KCNA3,KCNA5,KCND2,KCNMA1,KCNQ1,KIF18A,KIRREL1,LAMTOR3,LY6K,MAPK1,MME,MYO1…
GO:CC	membrane microdomain	GO:0098857	0.00021504	335	4402	117	ABCA1,ABCG2,ADAM17,ADCY1,ADCY2,ADCY8,ADD1,ADRA1A,ADRA1B,ADTRP,ANXA13,ASAH2,ATP1A1,ATP1A2,ATP1A4,ATP1B1,ATP2B4,BAALC,BCL10,BIRC2,BIRC3,BMPR1A,CARD11,CASP3,CAV1,CAV2,CAVIN2,CBLB,CBLC,CD226,CD48,CD55,CDH1,CDH2,CFLAR,CNTN1,CORO1C,CTNNB1,CXADR,DLC1,DLG1,DLL1,DPP4,EFHD2,EFNA5,EPHB1,EZR,F2R,FASLG,FYN,GHSR,GPC1,GPM6B,HAS2,IRS1,JAK2,KCNA3,KCNA5,KCND2,KCNMA1,KCNQ1,KIF18A,KIRREL1,LAMTOR3,LY6K,MAPK1,MME,MYO1…
GO:CC	intracellular vesicle	GO:0097708	0.000318152	2428	4402	658	AAK1,ABCA1,ABCA12,ABCB6,ABCC11,ABCC4,ABCG1,ABHD17A,ABHD17C,ABHD2,ACKR3,ACSBG1,ACTN1,ACTN4,ACTR2,ADA,ADAM10,ADAM8,ADCY8,ADPRH,AGFG1,AGTRAP,ALS2,AMBRA1,AMELX,AMN,AMOTL2,AMPD3,ANKRD50,ANO6,ANTXR1,ANTXR2,ANXA1,ANXA13,ANXA6,ANXA8,AOAH,AOC1,AP1AR,AP1S2,AP3B1,AP4E1,APOA1,APOB,APPBP2,APPL2,ARAP1,ARF6,ARHGAP21,ARHGAP32,ARL14,ARL8B,ARRDC3,ARRDC4,ATG12,ATG5,ATG7,ATG9B,ATP10B,ATP11B,ATP1A1,ATP1A2,ATP6V1B2,AT…
GO:CC	cytoplasmic vesicle	GO:0031410	0.000318708	2424	4402	657	AAK1,ABCA1,ABCA12,ABCB6,ABCC11,ABCC4,ABCG1,ABHD17A,ABHD17C,ABHD2,ACKR3,ACSBG1,ACTN1,ACTN4,ACTR2,ADA,ADAM10,ADAM8,ADCY8,ADPRH,AGFG1,AGTRAP,ALS2,AMBRA1,AMELX,AMN,AMOTL2,AMPD3,ANKRD50,ANO6,ANTXR1,ANTXR2,ANXA1,ANXA13,ANXA6,ANXA8,AOAH,AOC1,AP1AR,AP1S2,AP3B1,AP4E1,APOA1,APOB,APPBP2,APPL2,ARAP1,ARF6,ARHGAP21,ARHGAP32,ARL14,ARL8B,ARRDC3,ARRDC4,ATG12,ATG5,ATG7,ATG9B,ATP10B,ATP11B,ATP1A1,ATP1A2,ATP6V1B2,AT…
GO:CC	organelle subcompartment	GO:0031984	0.000331694	1773	4402	494	ABCA1,ABCB6,ABCB9,ABCG1,ABHD12,ACSL1,ACSL3,ACSL4,ACSL5,ADAM10,AGPAT4,AGTRAP,AHCYL1,ALG2,ALOX5AP,ANKRD28,ANTXR2,AP1S2,AP4E1,APOB,ARAP1,ARFGEF1,ARFRP1,ARHGAP21,ARHGAP32,ARL3,ARL5A,ARL6IP5,ASAH2,ASPH,ATF6B,ATP10A,ATP10B,ATP11B,ATP2C1,ATP7B,ATP8A1,ATP8B1,ATP8B4,ATP9A,B2M,B3GALNT1,B3GALT1,B3GALT2,B3GAT1,B3GAT2,B3GNT2,B3GNT7,B4GALNT3,B4GALT5,BCL2,BET1,BFAR,BICD1,C1GALT1,CABP1,CALHM1,CALN1,CAMK1G,CASP4,…
GO:CC	transmembrane transporter complex	GO:1902495	0.000425267	325	4402	113	ABCB6,ABCC9,ABHD12,ANO2,ANO6,ASPH,ATP1A1,ATP1A2,ATP1A4,ATP1B1,CACHD1,CACNA1A,CACNA1C,CACNA1E,CACNB2,CACNB4,CACNG3,CACNG6,CACNG8,CALM2,CATSPERE,CFTR,CHRNA1,CHRNA2,CHRNA9,CHRNB3,CLDN4,CLIC5,CLIC6,CNGB1,CNGB3,CNTNAP2,DLG1,DLG2,DLG3,DPP6,EPS8,FKBP1A,FXYD2,GABRB3,GABRG1,GABRG3,GABRP,GABRR3,GLRA3,GRIA2,GRIA4,GRIN2B,GRIN3A,KCNA1,KCNA10,KCNA2,KCNA3,KCNA5,KCNAB1,KCNB2,KCNC4,KCND2,KCNE4,KCNE5,KCNF1,KCNG1,K…
GO:CC	intrinsic component of membrane	GO:0031224	0.000495222	5868	4402	1489	AADACL2,ABCA1,ABCA12,ABCA4,ABCA8,ABCB6,ABCB9,ABCC11,ABCC2,ABCC4,ABCC9,ABCG1,ABCG2,ABHD12,ABHD17A,ABHD2,ACKR3,ACSL1,ACSL3,ACSL4,ACSL5,ACVR1,ACVR1C,ACVR2A,ADAM10,ADAM12,ADAM17,ADAM18,ADAM20,ADAM22,ADAM28,ADAM32,ADAM7,ADAM8,ADCY1,ADCY2,ADCY7,ADCY8,ADGRA3,ADGRB2,ADGRB3,ADGRD1,ADGRE1,ADGRF1,ADGRG6,ADGRV1,ADORA3,ADRA1A,ADRA1B,ADRA1D,ADRA2A,ADTRP,AGK,AGPAT4,AGTR1,AGTR2,AGTRAP,AIG1,ALCAM,ALG10B,ALG2,ALOX…
GO:CC	transporter complex	GO:1990351	0.000500326	340	4402	117	ABCB6,ABCC9,ABHD12,ANO2,ANO6,ASPH,ATP10A,ATP10B,ATP1A1,ATP1A2,ATP1A4,ATP1B1,ATP8A1,ATP8B1,CACHD1,CACNA1A,CACNA1C,CACNA1E,CACNB2,CACNB4,CACNG3,CACNG6,CACNG8,CALM2,CATSPERE,CFTR,CHRNA1,CHRNA2,CHRNA9,CHRNB3,CLDN4,CLIC5,CLIC6,CNGB1,CNGB3,CNTNAP2,DLG1,DLG2,DLG3,DPP6,EPS8,FKBP1A,FXYD2,GABRB3,GABRG1,GABRG3,GABRP,GABRR3,GLRA3,GRIA2,GRIA4,GRIN2B,GRIN3A,KCNA1,KCNA10,KCNA2,KCNA3,KCNA5,KCNAB1,KCNB2,KCNC4,KCN…
GO:CC	neuron to neuron synapse	GO:0098984	0.000613324	366	4402	124	ABHD17A,ABHD17C,ABI1,ACTR2,ADAM10,ADAM22,ADCY1,ADCY8,ADD1,ALS2,ANKS1B,ARHGAP32,ATP1A1,ATP2B2,BAALC,BCAS1,BCL11A,BNIP3,CABP1,CACNA1C,CACNG3,CACNG8,CALB1,CAP2,CDH2,CHRM2,CHRM3,CLSTN1,CLSTN2,CNN3,CPEB3,CPEB4,CTNNB1,DAB1,DCC,DISC1,DLG1,DLG2,DLG3,DLGAP2,DNAJC6,DNM2,DNM3,EIF3A,EPHA4,EPHA7,EPS8,ERBB4,FMR1,FRMPD4,FYN,GAP43,GRIA2,GRIN2B,GRIN3A,GRM3,GRM5,HIP1R,HNRNPA3,IQSEC1,ITPR1,KCND2,KPNA1,LRFN2,LRRTM2,…
GO:CC	nucleoplasm	GO:0005654	0.000680911	4102	4402	1064	AAGAB,ABCB6,ABCG2,ABHD17A,ABHD5,ABI2,ABL1,ACSL5,ACTB,ACTBL2,ACTL6A,ACTN4,ACTR6,ADAM12,ADAR,ADD1,ADGRD1,ADRA1A,ADRM1,AEBP2,AFF1,AFF3,AGO2,AIM2,AKIRIN2,AKNA,ALDH1L2,ALKBH3,ALX4,AMMECR1,ANAPC1,ANAPC16,ANAPC4,ANKRD11,ANKRD2,ANKRD28,ANKRD7,ANKS1B,ANLN,ANO2,ANXA1,ANXA13,AP5Z1,APLF,APOBEC3A,APOBEC3B,APPBP2,ARAP1,ARFGEF1,ARHGAP18,ARHGAP32,ARID1A,ARID1B,ARID2,ARL3,ARL4A,ARNT2,ARNTL,ARNTL2,ARPP19,ASCC3,ATA…
GO:CC	voltage-gated potassium channel complex	GO:0008076	0.000811221	90	4402	41	CALM2,CNTNAP2,DLG2,DPP6,KCNA1,KCNA10,KCNA2,KCNA3,KCNA5,KCNAB1,KCNB2,KCNC4,KCND2,KCNE4,KCNE5,KCNF1,KCNG1,KCNG2,KCNH2,KCNIP1,KCNIP3,KCNJ1,KCNJ16,KCNJ2,KCNJ3,KCNJ6,KCNK1,KCNK2,KCNMA1,KCNMB1,KCNMB2,KCNMB3,KCNMB4,KCNQ1,KCNQ3,KCNQ5,KCNS1,KCNV1,LRRC52,SNAP25,SUMO1
GO:CC	apical plasma membrane	GO:0016324	0.000851946	361	4402	122	ABCC11,ABCC2,ABCC4,ABCG2,ADAM17,ADCY8,AHCYL1,AMN,ANXA1,ANXA13,ATP1A1,ATP1B1,ATP6V1A,ATP6V1B2,ATP8B1,CAV1,CD34,CD44,CDH2,CFAP126,CFTR,CLCA4,CLDN4,CLIC5,CRB1,CRB2,CUBN,DLG1,DLL1,DPP4,DSG2,EPCAM,EPS15,EZR,FAT1,FN1,FRMD1,FZD6,GJB6,GPIHBP1,GPR143,HIP1R,HVCN1,IGSF5,JAG1,KCNA1,KCNA5,KCNE4,KCNK1,KCNK2,KCNMA1,LZTS1,MPDZ,MREG,MTCL1,MTDH,MYO1A,MYO7A,NHS,NOTCH1,NRG1,OSMR,P2RY1,PAPPA2,PARD3,PARD3B,PARD6B,PDE4…
GO:CC	ion channel complex	GO:0034702	0.000993982	302	4402	105	ABCC9,ABHD12,ANO2,ANO6,ASPH,CACHD1,CACNA1A,CACNA1C,CACNA1E,CACNB2,CACNB4,CACNG3,CACNG6,CACNG8,CALM2,CATSPERE,CFTR,CHRNA1,CHRNA2,CHRNA9,CHRNB3,CLDN4,CLIC5,CLIC6,CNGB1,CNTNAP2,DLG1,DLG2,DLG3,DPP6,EPS8,FKBP1A,GABRB3,GABRG1,GABRG3,GABRP,GABRR3,GLRA3,GRIA2,GRIA4,GRIN2B,GRIN3A,KCNA1,KCNA10,KCNA2,KCNA3,KCNA5,KCNAB1,KCNB2,KCNC4,KCND2,KCNE4,KCNE5,KCNF1,KCNG1,KCNG2,KCNH2,KCNIP1,KCNIP3,KCNJ1,KCNJ16,KCNJ2,KC…
GO:CC	lamellipodium	GO:0030027	0.00117536	200	4402	75	ABI1,ABI2,ABLIM1,ACTA1,ACTB,ACTG2,ACTR2,ACTR3,ALS2,ANTXR1,APBB1IP,ARAP3,ARHGEF6,AVIL,BCAR1,CARMIL1,CCDC88A,CD44,CDH1,CDH2,CORO1C,CTNNB1,DNM2,DPP4,DUSP22,ENAH,EVL,FAP,FAT1,FER,FGD2,FGD5,FSCN1,GSN,ILK,IQGAP2,KCNA2,KITLG,MYLK,MYO1G,NEDD9,NHS,PABPC1,PALLD,PARVB,PDLIM4,PDPN,PHACTR4,PIK3CA,PKD2,PKN2,PLCE1,PLCG1,PLEKHG5,PODXL,PTK2B,PTPRM,PTPRO,PXN,RAC2,RAPH1,RDX,RHOA,SCYL3,SH3RF1,SHTN1,SNX2,SORBS2,SRCIN…
GO:CC	cation channel complex	GO:0034703	0.00117563	227	4402	83	ABCC9,ABHD12,ASPH,CACHD1,CACNA1A,CACNA1C,CACNA1E,CACNB2,CACNB4,CACNG3,CACNG6,CACNG8,CALM2,CATSPERE,CNGB1,CNTNAP2,DLG2,DLG3,DPP6,EPS8,FKBP1A,GRIA2,GRIA4,GRIN2B,GRIN3A,KCNA1,KCNA10,KCNA2,KCNA3,KCNA5,KCNAB1,KCNB2,KCNC4,KCND2,KCNE4,KCNE5,KCNF1,KCNG1,KCNG2,KCNH2,KCNIP1,KCNIP3,KCNJ1,KCNJ16,KCNJ2,KCNJ3,KCNJ6,KCNK1,KCNK2,KCNMA1,KCNMB1,KCNMB2,KCNMB3,KCNMB4,KCNQ1,KCNQ3,KCNQ5,KCNS1,KCNV1,LRRC52,MICU3,NLGN1,…
GO:CC	integral component of membrane	GO:0016021	0.00223629	5711	4402	1443	AADACL2,ABCA1,ABCA12,ABCA4,ABCA8,ABCB6,ABCB9,ABCC11,ABCC2,ABCC4,ABCC9,ABCG1,ABCG2,ABHD12,ABHD2,ACKR3,ACSL1,ACSL3,ACSL4,ACSL5,ACVR1,ACVR1C,ACVR2A,ADAM10,ADAM12,ADAM17,ADAM18,ADAM20,ADAM22,ADAM28,ADAM32,ADAM7,ADAM8,ADCY1,ADCY2,ADCY7,ADCY8,ADGRA3,ADGRB2,ADGRB3,ADGRD1,ADGRE1,ADGRF1,ADGRG6,ADGRV1,ADORA3,ADRA1A,ADRA1B,ADRA1D,ADRA2A,ADTRP,AGK,AGPAT4,AGTR1,AGTR2,AGTRAP,AIG1,ALCAM,ALG10B,ALG2,ALOX5AP,ALPP…
GO:CC	postsynaptic specialization	GO:0099572	0.00274136	358	4402	119	ABHD17A,ABHD17C,ABI1,ACTR2,ADAM10,ADAM22,ADCY1,ADCY8,ADD1,ALS2,ANKS1B,ARHGAP32,ATP1A1,ATP2B2,BAALC,BCAS1,BCL11A,BNIP3,CABP1,CACNA1C,CACNG3,CACNG8,CAP2,CDH2,CHRM3,CHRNA1,CHRNA9,CLSTN1,CLSTN2,CNN3,CPEB3,CPEB4,CTNNB1,DAB1,DCC,DISC1,DLG1,DLG2,DLG3,DLGAP2,DLGAP4,DNAJC6,DNM2,DNM3,EIF3A,EPHA4,EPHA7,EPS8,ERBB4,FMR1,FRMPD4,FYN,GAP43,GRIA2,GRIN2B,GRIN3A,GRM3,GRM5,HIP1R,HNRNPA3,HTR5A,IQSEC1,ITPR1,KCND2,KPNA…
GO:CC	membrane-bounded organelle	GO:0043227	0.00276535	12858	4402	3102	AAGAB,AAK1,AARSD1,AASDHPPT,AASS,ABCA1,ABCA12,ABCA4,ABCA8,ABCB6,ABCB9,ABCC11,ABCC4,ABCG1,ABCG2,ABHD12,ABHD17A,ABHD17C,ABHD2,ABHD5,ABI1,ABI2,ABL1,ABTB1,ACAD9,ACKR3,ACO1,ACOX2,ACOXL,ACP6,ACSBG1,ACSL1,ACSL3,ACSL4,ACSL5,ACSS3,ACTA1,ACTB,ACTBL2,ACTG2,ACTL6A,ACTL7B,ACTN1,ACTN4,ACTR2,ACTR3,ACTR6,ACTRT3,ADA,ADAM10,ADAM12,ADAM28,ADAM8,ADAMTS9,ADAMTSL1,ADAR,ADCY1,ADCY8,ADD1,ADGRD1,ADGRV1,ADHFE1,ADI1,ADPRH,A…
GO:CC	membrane-enclosed lumen	GO:0031974	0.00277027	5565	4402	1407	AAGAB,AASS,ABCB6,ABCG2,ABHD17A,ABHD5,ABI2,ABL1,ABTB1,ACOX2,ACOXL,ACP6,ACSL5,ACSS3,ACTB,ACTBL2,ACTL6A,ACTN1,ACTN4,ACTR2,ACTR6,ADA,ADAM10,ADAM12,ADAMTSL1,ADAR,ADD1,ADGRD1,ADHFE1,ADRA1A,ADRM1,AEBP2,AFF1,AFF3,AGK,AGO2,AGPS,AIM2,AK4,AKAP11,AKIRIN2,AKNA,AKR1B15,ALDH1L2,ALDH5A1,ALKBH3,ALX4,AMELX,AMMECR1,AMPD3,ANAPC1,ANAPC16,ANAPC4,ANKRD11,ANKRD2,ANKRD28,ANKRD7,ANKS1B,ANLN,ANO2,ANXA1,ANXA13,AOC1,AP4E1,AP…
GO:CC	organelle lumen	GO:0043233	0.00277027	5565	4402	1407	AAGAB,AASS,ABCB6,ABCG2,ABHD17A,ABHD5,ABI2,ABL1,ABTB1,ACOX2,ACOXL,ACP6,ACSL5,ACSS3,ACTB,ACTBL2,ACTL6A,ACTN1,ACTN4,ACTR2,ACTR6,ADA,ADAM10,ADAM12,ADAMTSL1,ADAR,ADD1,ADGRD1,ADHFE1,ADRA1A,ADRM1,AEBP2,AFF1,AFF3,AGK,AGO2,AGPS,AIM2,AK4,AKAP11,AKIRIN2,AKNA,AKR1B15,ALDH1L2,ALDH5A1,ALKBH3,ALX4,AMELX,AMMECR1,AMPD3,ANAPC1,ANAPC16,ANAPC4,ANKRD11,ANKRD2,ANKRD28,ANKRD7,ANKS1B,ANLN,ANO2,ANXA1,ANXA13,AOC1,AP4E1,AP…
GO:CC	apical part of cell	GO:0045177	0.00300379	431	4402	139	ABCC11,ABCC2,ABCC4,ABCG2,ACVR1,ADAM17,ADCY8,AHCYL1,AMN,ANXA1,ANXA13,ATP1A1,ATP1B1,ATP6V1A,ATP6V1B2,ATP8B1,C5AR1,CAV1,CD34,CD44,CDH2,CFAP126,CFTR,CLCA4,CLDN4,CLIC5,CRB1,CRB2,CTNNB1,CUBN,DAB1,DLG1,DLL1,DPP4,DSG2,EDAR,EPB41L4B,EPCAM,EPS15,EZR,FAP,FAT1,FN1,FRMD1,FZD6,GJB6,GPIHBP1,GPR143,HIP1R,HVCN1,IGSF5,INSC,ITPR3,JAG1,KCNA1,KCNA5,KCNE4,KCNK1,KCNK2,KCNMA1,LDLR,LGMN,LZTS1,MGST1,MPDZ,MREG,MTCL1,MTDH,M…
GO:CC	postsynaptic density	GO:0014069	0.00320312	334	4402	112	ABHD17A,ABHD17C,ABI1,ACTR2,ADAM10,ADAM22,ADCY1,ADCY8,ADD1,ALS2,ANKS1B,ARHGAP32,ATP1A1,ATP2B2,BAALC,BCAS1,BCL11A,BNIP3,CABP1,CACNA1C,CACNG3,CACNG8,CAP2,CDH2,CHRM3,CLSTN1,CLSTN2,CNN3,CPEB3,CPEB4,CTNNB1,DAB1,DCC,DISC1,DLG1,DLG2,DLG3,DLGAP2,DNAJC6,DNM2,DNM3,EIF3A,EPHA4,EPHA7,EPS8,ERBB4,FMR1,FRMPD4,FYN,GAP43,GRIA2,GRIN2B,GRIN3A,GRM3,GRM5,HIP1R,HNRNPA3,IQSEC1,ITPR1,KCND2,KPNA1,LRFN2,LRRTM2,LRRTM3,LZTS1…
GO:CC	caveola	GO:0005901	0.00454175	83	4402	37	ADCY8,ADRA1A,ADRA1B,ADTRP,ASAH2,ATP1A1,ATP1A2,ATP1B1,ATP2B4,BMPR1A,CAV1,CAV2,CAVIN2,CDH1,CORO1C,CTNNB1,DLC1,EFNA5,F2R,FASLG,IRS1,JAK2,KCNA5,KCNMA1,KIF18A,MAPK1,MYOF,NOS3,PTGIS,SCARB1,SLC22A6,SLC6A3,SPRED1,SRC,TFPI,TGFBR2,TRPC4
GO:CC	asymmetric synapse	GO:0032279	0.00460435	340	4402	113	ABHD17A,ABHD17C,ABI1,ACTR2,ADAM10,ADAM22,ADCY1,ADCY8,ADD1,ALS2,ANKS1B,ARHGAP32,ATP1A1,ATP2B2,BAALC,BCAS1,BCL11A,BNIP3,CABP1,CACNA1C,CACNG3,CACNG8,CAP2,CDH2,CHRM2,CHRM3,CLSTN1,CLSTN2,CNN3,CPEB3,CPEB4,CTNNB1,DAB1,DCC,DISC1,DLG1,DLG2,DLG3,DLGAP2,DNAJC6,DNM2,DNM3,EIF3A,EPHA4,EPHA7,EPS8,ERBB4,FMR1,FRMPD4,FYN,GAP43,GRIA2,GRIN2B,GRIN3A,GRM3,GRM5,HIP1R,HNRNPA3,IQSEC1,ITPR1,KCND2,KPNA1,LRFN2,LRRTM2,LRRTM3…
GO:CC	intracellular organelle lumen	GO:0070013	0.00472616	5402	4402	1365	AAGAB,AASS,ABCB6,ABCG2,ABHD17A,ABHD5,ABI2,ABL1,ABTB1,ACOX2,ACOXL,ACP6,ACSL5,ACSS3,ACTB,ACTBL2,ACTL6A,ACTN4,ACTR2,ACTR6,ADAM10,ADAM12,ADAMTSL1,ADAR,ADD1,ADGRD1,ADHFE1,ADRA1A,ADRM1,AEBP2,AFF1,AFF3,AGK,AGO2,AGPS,AIM2,AK4,AKAP11,AKIRIN2,AKNA,AKR1B15,ALDH1L2,ALDH5A1,ALKBH3,ALX4,AMELX,AMMECR1,ANAPC1,ANAPC16,ANAPC4,ANKRD11,ANKRD2,ANKRD28,ANKRD7,ANKS1B,ANLN,ANO2,ANXA1,ANXA13,AP4E1,AP5Z1,APLF,APOA1,APOB,A…
GO:CC	nuclear lumen	GO:0031981	0.00560766	4444	4402	1135	AAGAB,ABCB6,ABCG2,ABHD17A,ABHD5,ABI2,ABL1,ABTB1,ACSL5,ACTB,ACTBL2,ACTL6A,ACTN4,ACTR6,ADAM12,ADAR,ADD1,ADGRD1,ADRA1A,ADRM1,AEBP2,AFF1,AFF3,AGO2,AGPS,AIM2,AKAP11,AKIRIN2,AKNA,ALDH1L2,ALKBH3,ALX4,AMMECR1,ANAPC1,ANAPC16,ANAPC4,ANKRD11,ANKRD2,ANKRD28,ANKRD7,ANKS1B,ANLN,ANO2,ANXA1,ANXA13,AP5Z1,APLF,APOBEC3A,APOBEC3B,APPBP2,ARAP1,ARFGEF1,ARHGAP18,ARHGAP32,ARID1A,ARID1B,ARID2,ARL3,ARL4A,ARNT2,ARNTL,ARNTL…
GO:CC	apical junction complex	GO:0043296	0.00720841	145	4402	56	ACTB,AMOTL2,ANK3,AOC1,CDH1,CDH5,CGN,CLDN10,CLDN14,CLDN20,CLDN3,CLDN34,CLDN4,CLMP,CTNNB1,CXADR,CYTH1,DLG1,DLG3,EPB41L4B,EPCAM,FRMD4A,FZD5,IGSF5,KIFC3,MAGI1,MAGI2,MARVELD3,MICALL2,MPDZ,MPP7,MTDH,NECTIN1,NECTIN3,NHS,PARD3,PARD3B,PARD6B,PDCD6IP,PKN2,PLEKHA7,RAP2B,RAP2C,RAPGEF2,RHOA,SHROOM2,SHROOM3,SHROOM4,STRN,SYNPO,TGFBR1,TJP1,TJP2,VAPA,VCL,YBX3
GO:CC	potassium channel complex	GO:0034705	0.00740715	100	4402	42	ABCC9,CALM2,CNTNAP2,DLG2,DPP6,KCNA1,KCNA10,KCNA2,KCNA3,KCNA5,KCNAB1,KCNB2,KCNC4,KCND2,KCNE4,KCNE5,KCNF1,KCNG1,KCNG2,KCNH2,KCNIP1,KCNIP3,KCNJ1,KCNJ16,KCNJ2,KCNJ3,KCNJ6,KCNK1,KCNK2,KCNMA1,KCNMB1,KCNMB2,KCNMB3,KCNMB4,KCNQ1,KCNQ3,KCNQ5,KCNS1,KCNV1,LRRC52,SNAP25,SUMO1
GO:CC	Golgi apparatus subcompartment	GO:0098791	0.00778322	885	4402	257	ABCB6,ABCG1,ADAM10,AGTRAP,ANKRD28,AP1S2,AP4E1,ARAP1,ARFGEF1,ARFRP1,ARHGAP21,ARHGAP32,ARL3,ARL5A,ASAH2,ATP11B,ATP2C1,ATP7B,ATP8A1,ATP8B1,ATP8B4,ATP9A,B2M,B3GALNT1,B3GALT1,B3GALT2,B3GAT1,B3GAT2,B3GNT2,B3GNT7,B4GALNT3,B4GALT5,BET1,BICD1,C1GALT1,CABP1,CALN1,CAMK1G,CAV1,CAV2,CCDC91,CD55,CD74,CDH1,CHAC1,CHST11,CHST13,CHST15,CHST2,CHSY1,CHSY3,CLSTN1,CLSTN2,CLVS1,CLVS2,CNGB1,CNST,COG1,COG6,COG7,COPZ1,CRA…
GO:CC	endoplasmic reticulum	GO:0005783	0.00782377	1982	4402	534	ABCA1,ABCA4,ABCA8,ABCB6,ABCB9,ABCG1,ABHD12,ABI1,ACO1,ACSBG1,ACSL1,ACSL3,ACSL4,ACSL5,ADAM10,ADAMTS9,ADAMTSL1,AGPAT4,AGTRAP,AHCYL1,ALG10B,ALG2,ALOX5AP,AMELX,ANGEL1,ANK1,ANK3,ANTXR2,APOA1,APOB,APOL1,ARHGAP32,ARHGAP5,ARL6IP5,ARSJ,ASGR2,ASPH,ATF6B,ATP10A,ATP10B,ATP11B,ATP1A1,ATP2C1,ATP8A1,ATP8B1,B2M,B3GAT1,BAK1,BCHE,BCL2,BDKRB1,BET1,BFAR,BMP4,BNIP3,BRINP1,BRINP3,CALCRL,CALHM1,CASP4,CAST,CAV1,CCDC3,CCD…
GO:CC	dendrite	GO:0030425	0.00920354	638	4402	192	ABHD12,ABHD17A,ABHD17C,ABI2,ABL1,ACAD9,ADA,ADAM10,ADCY2,ADCY8,AGO2,ALCAM,ALS2,ANK3,ANKS1B,ARHGAP32,ASAP1,ASIC2,ATP1A2,ATXN10,AVP,BDNF,BMPR1A,BNIP3,BRD1,BRINP1,BRINP3,CACNA1C,CACNG3,CALB1,CCK,CD2AP,CHRM2,CHRM3,CHRM4,CLSTN1,CLSTN2,CNN3,CNTNAP2,COBL,CPEB3,CPEB4,CPLX2,CTTNBP2,CYP46A1,DENND1A,DLG3,DNER,DNM2,DNM3,DOCK10,DRD1,DSCAM,DYRK1A,ELOVL5,EPHA4,EPHA5,EPHA7,EPHB1,EPHB3,EPM2A,FAT3,FMR1,FRMPD4,FYN,F…
GO:CC	dendritic tree	GO:0097447	0.0112558	640	4402	192	ABHD12,ABHD17A,ABHD17C,ABI2,ABL1,ACAD9,ADA,ADAM10,ADCY2,ADCY8,AGO2,ALCAM,ALS2,ANK3,ANKS1B,ARHGAP32,ASAP1,ASIC2,ATP1A2,ATXN10,AVP,BDNF,BMPR1A,BNIP3,BRD1,BRINP1,BRINP3,CACNA1C,CACNG3,CALB1,CCK,CD2AP,CHRM2,CHRM3,CHRM4,CLSTN1,CLSTN2,CNN3,CNTNAP2,COBL,CPEB3,CPEB4,CPLX2,CTTNBP2,CYP46A1,DENND1A,DLG3,DNER,DNM2,DNM3,DOCK10,DRD1,DSCAM,DYRK1A,ELOVL5,EPHA4,EPHA5,EPHA7,EPHB1,EPHB3,EPM2A,FAT3,FMR1,FRMPD4,FYN,F…
GO:CC	endoplasmic reticulum lumen	GO:0005788	0.0119212	307	4402	102	ADAM10,ADAMTSL1,AMELX,APOA1,APOB,APOL1,ARSJ,ASPH,B2M,BCHE,BMP4,CDH2,CES1,CHRDL1,COL11A1,COL12A1,COL13A1,COL14A1,COL15A1,COL16A1,COL18A1,COL1A1,COL1A2,COL21A1,COL22A1,COL27A1,COL28A1,COL2A1,COL3A1,COL4A1,COL4A2,COL5A1,COL5A2,COL6A3,COL8A1,COL9A2,COLGALT2,CP,CTSC,DBI,DMP1,DNAJC10,EDEM3,EDN1,ERAP1,ERP29,EVA1A,F8,FN1,FSTL1,GAS6,GCG,GOLM1,H6PD,HSP90B1,HYOU1,IGFBP3,IGFBP5,IL12A,IL12B,IL23A,IL6,KNG1,LAM…
GO:CC	intracellular organelle	GO:0043229	0.0127106	12491	4402	3009	AAGAB,AARSD1,AASS,ABCA1,ABCA12,ABCA4,ABCA8,ABCB6,ABCB9,ABCC11,ABCC9,ABCG1,ABCG2,ABHD12,ABHD17A,ABHD5,ABI1,ABI2,ABL1,ABLIM1,ABRA,ABTB1,ACAD9,ACKR3,ACO1,ACOX2,ACOXL,ACP6,ACSBG1,ACSL1,ACSL3,ACSL4,ACSL5,ACSS3,ACTA1,ACTB,ACTBL2,ACTG2,ACTL6A,ACTL7B,ACTL8,ACTN1,ACTN4,ACTR2,ACTR3,ACTR6,ACTRT2,ACTRT3,ADA,ADAM10,ADAM12,ADAM17,ADAM28,ADAM8,ADAMTS9,ADAMTSL1,ADAR,ADCY1,ADCY8,ADD1,ADGRD1,ADHFE1,ADI1,ADPRH,ADRA…
GO:CC	membrane	GO:0016020	0.0132258	9838	4402	2399	AADACL2,AAK1,ABCA1,ABCA12,ABCA4,ABCA8,ABCB6,ABCB9,ABCC11,ABCC2,ABCC4,ABCC9,ABCG1,ABCG2,ABHD12,ABHD17A,ABHD17C,ABHD2,ABL1,ABRA,ABTB1,ACAD9,ACKR3,ACSBG1,ACSL1,ACSL3,ACSL4,ACSL5,ACTB,ACTBL2,ACTL6A,ACTN1,ACTR2,ACTR3,ACVR1,ACVR1C,ACVR2A,ADA,ADAM10,ADAM12,ADAM17,ADAM18,ADAM20,ADAM22,ADAM28,ADAM32,ADAM7,ADAM8,ADAMTSL1,ADAR,ADCY1,ADCY2,ADCY7,ADCY8,ADD1,ADGRA3,ADGRB2,ADGRB3,ADGRD1,ADGRE1,ADGRF1,ADGRG6,ADG…
GO:CC	cluster of actin-based cell projections	GO:0098862	0.0160935	162	4402	60	ABCC2,ABCG2,ACTN1,ACTR3,ADGRV1,AMN,ATP8B1,BBS2,CALB1,CAPZA2,CEACAM16,CIB2,CUBN,DAB1,DOCK4,DRD5,EPS8,EZR,FCHSD2,GNA12,GRXCR1,ITPR3,KCNK1,LIMA1,LOXHD1,MFSD10,MKKS,MME,MORN4,MPP1,MYH9,MYO1A,MYO1B,MYO1E,MYO3A,MYO7A,NPPA,PCDH15,PKHD1L1,PLB1,PLEC,PTPRQ,RGS19,RIPOR2,SHANK2,SI,SLC15A1,SLC19A1,SLC22A12,SLC22A5,SLC26A3,SLC28A1,SLC28A3,SLC34A1,SLC34A2,SLC9A3,TMC1,TMPRSS15,TRPA1,VCL
GO:CC	ruffle	GO:0001726	0.0161912	179	4402	65	ACTN1,ADAM17,ALS2,APPL2,ARAP3,ARF6,ARHGAP18,ARHGEF26,ARHGEF4,ATP6V1B2,BCAR1,BMX,C2CD5,CD2AP,CDK6,COBL,CORO1C,DIAPH1,DLC1,DNM2,EEF1A1,EPS8,EZR,FAP,FERMT1,FGD2,FGD5,FSCN1,GSN,HIP1R,ITGA5,JCAD,KANK1,KIF18A,LCP1,LIMA1,MKLN1,MTM1,MTSS1,MYH9,MYO5A,PALLD,PDPN,PLCG1,PLEK,PLEKHA1,PODXL,PSD2,PSD3,PSD4,PTK6,PTPRJ,RAB22A,RASA1,RHOA,SAMSN1,SNTG1,SNX9,SPRY4,SRC,TESC,TIAM1,TLR4,WIPF1,WWC1
GO:CC	glutamatergic synapse	GO:0098978	0.016413	349	4402	113	ABHD17A,ABHD17C,ACTB,ACTBL2,ACTN1,ADAM10,ADAM22,ADCY1,ADCY8,ADRA1A,ARF6,ARHGAP22,ARHGAP39,ATP2B2,ATP2B4,CACNG3,CADPS,CADPS2,CALB1,CAMK4,CBLN2,CDH1,CDH11,CDH8,CHRM2,CHRM3,CLSTN1,CLSTN2,CPLX2,CTTNBP2,DGKB,DGKE,DLG1,DLG3,DLGAP2,DLGAP4,DNM2,DNM3,EPHA4,EPHA7,EPHB1,EPS15,EPS8,ERBB4,ERBIN,ERC2,FLRT3,FRMPD4,FXYD6,FYN,GHSR,GRIN3A,GRM3,HIP1,IL1RAP,JAK2,KCNA1,KCNA3,KCND2,KPNA1,KPNA2,LRRTM1,LRRTM2,LRRTM3,NDR…
GO:CC	plasma membrane raft	GO:0044853	0.0176339	116	4402	46	ADCY8,ADD1,ADRA1A,ADRA1B,ADTRP,ASAH2,ATP1A1,ATP1A2,ATP1B1,ATP2B4,BMPR1A,CAV1,CAV2,CAVIN2,CDH1,CDH2,CORO1C,CTNNB1,DLC1,EFNA5,EZR,F2R,FASLG,HAS2,IRS1,JAK2,KCNA5,KCND2,KCNMA1,KIF18A,MAPK1,MYO1A,MYOF,NOS3,PRKAR1A,PTGIS,SCARB1,SELPLG,SKAP1,SLC22A6,SLC6A3,SPRED1,SRC,TFPI,TGFBR2,TRPC4
GO:CC	actin cytoskeleton	GO:0015629	0.0190831	513	4402	157	ABL1,ABLIM1,ABRA,ACTA1,ACTB,ACTBL2,ACTG2,ACTL7B,ACTL8,ACTN1,ACTN4,ACTR2,ACTR3,ADAM17,ADAM8,ADCY8,ADD1,AKAP13,ALG2,ANLN,ANXA1,ARHGAP21,ARHGAP32,ARHGAP6,ARPC1B,ARSJ,ASAP1,AUTS2,AVIL,BAG3,BARX2,BCAR1,BMF,C10ORF90,CALB1,CAPZA2,CARMIL1,CASK,CD274,CD2AP,CDC42EP3,CDC42EP4,CDH1,CDH2,CFL2,CGN,CIB2,CLIC5,CNN3,COBL,CORO1C,CTNNA2,CTTNBP2,DAAM1,DHX9,DLC1,DUSP22,DYRK1A,EEF1A1,EPHA3,EZR,FBLIM1,FER,FHOD3,FMN1,FM…
GO:CC	cytoplasmic side of membrane	GO:0098562	0.0206005	194	4402	69	ANK1,BIRC2,BLK,CACNB4,CAV2,CDH1,CYLD,CYTH1,DLG1,DNAJA1,DTNA,EEF1A1,EPM2A,ERRFI1,EZR,FER,FKBP1A,FRMD1,FYN,GEM,GNA12,GNA15,GNB1,GNB1L,GNB4,GNG12,GNG4,GNG7,GRAMD2A,HIP1,HM13,KCNAB1,KCNIP1,KIT,LILRB4,MYH9,PKD2,PPP3CA,PRMT8,PTK2,PTK2B,PTK6,PTP4A1,PTPN1,PTPN3,RASA3,RGS1,RGS2,RGS8,RHOA,RPS28,SHROOM4,SLA,SNAP25,SNX18,SNX9,SPPL2A,SPPL2C,SRC,STYK1,SYK,TGM3,THADA,TIAM1,TRAF1,TRAF2,TRAF3,TRAF5,TRAF6
GO:CC	intracellular membrane-bounded organelle	GO:0043231	0.0212396	11296	4402	2732	AAGAB,AARSD1,AASS,ABCA1,ABCA12,ABCA4,ABCA8,ABCB6,ABCB9,ABCC11,ABCG1,ABCG2,ABHD12,ABHD17A,ABHD5,ABI1,ABI2,ABL1,ABTB1,ACAD9,ACKR3,ACO1,ACOX2,ACOXL,ACP6,ACSBG1,ACSL1,ACSL3,ACSL4,ACSL5,ACSS3,ACTB,ACTBL2,ACTL6A,ACTL7B,ACTN4,ACTR2,ACTR3,ACTR6,ACTRT3,ADA,ADAM10,ADAM12,ADAM28,ADAM8,ADAMTS9,ADAMTSL1,ADAR,ADCY1,ADD1,ADGRD1,ADHFE1,ADI1,ADPRH,ADRA1A,ADRA1B,ADRM1,ADSS,AEBP2,AFF1,AFF3,AGAP1,AGFG1,AGK,AGO2,AGPA…
GO:CC	Golgi membrane	GO:0000139	0.0248238	771	4402	224	ABCB6,ABCG1,ADAM10,AGTRAP,ANKRD28,AP1S2,AP4E1,ARAP1,ARFGEF1,ARFRP1,ARHGAP21,ARHGAP32,ARL3,ASAH2,ATP2C1,ATP7B,B2M,B3GALNT1,B3GALT1,B3GALT2,B3GAT1,B3GAT2,B3GNT2,B3GNT7,B4GALNT3,B4GALT5,BET1,C1GALT1,CABP1,CALN1,CAMK1G,CAV1,CAV2,CD55,CD74,CHST11,CHST13,CHST15,CHST2,CHSY1,CHSY3,CLSTN1,CLSTN2,CLVS1,CLVS2,CNGB1,COG1,COG6,COG7,COPZ1,CRACR2A,CSGALNACT1,CTSC,CUL3,CYTH1,DNM2,DSE,DSEL,EBAG9,ENTPD6,ERGIC1,F8,…
GO:CC	integral component of synaptic membrane	GO:0099699	0.029214	148	4402	55	ADAM22,ADCY1,ADCY8,ADRA1A,ATP2B4,CACNG3,CDH2,CDH9,CHRM2,CHRM3,CHRNA1,CHRNA9,CLSTN1,CLSTN2,DCC,EPHA4,EPHA7,ERBB4,FLRT3,FXYD6,GABRG3,GHSR,GRM2,GRM3,HTR1B,HTR5A,KCNA1,KCNA2,KCNA3,KCND2,KCNJ3,LRFN2,LRRTM1,LRRTM2,LRRTM3,NECTIN1,NECTIN3,NETO1,NLGN1,NRG1,NRP2,NTRK3,OPRM1,P2RY1,PCDH17,PCDH8,PTPRO,PTPRS,SLC6A1,SLC6A11,SLC6A3,SLC8A1,SLITRK2,SORCS3,SYT7
GO:CC	intrinsic component of synaptic membrane	GO:0099240	0.031994	162	4402	59	ABHD17A,ADAM22,ADCY1,ADCY8,ADRA1A,ATP2B4,CACNG3,CDH2,CDH9,CHRM2,CHRM3,CHRNA1,CHRNA9,CLSTN1,CLSTN2,CNTN1,CNTN5,DCC,EPHA4,EPHA7,ERBB4,FLRT3,FXYD6,GABRG3,GHSR,GRM2,GRM3,HTR1B,HTR5A,KCNA1,KCNA2,KCNA3,KCND2,KCNJ3,LRFN2,LRRTM1,LRRTM2,LRRTM3,NECTIN1,NECTIN3,NETO1,NLGN1,NRG1,NRP2,NTNG1,NTRK3,OPRM1,P2RY1,PCDH17,PCDH8,PTPRO,PTPRS,SLC6A1,SLC6A11,SLC6A3,SLC8A1,SLITRK2,SORCS3,SYT7
GO:CC	extrinsic component of plasma membrane	GO:0019897	0.0339203	176	4402	63	AAK1,ANXA1,BLK,CAV2,CDH1,CDH11,CDH18,CDH19,CDH2,CDH22,CDH26,CDH3,CDH4,CDH5,CDH8,CDH9,CTNNB1,CUBN,CYLD,CYTH1,DTNA,EEA1,ERRFI1,FER,FMR1,FYN,GNA12,GNA15,GNB1,GNB4,GNG12,GNG4,GNG7,GRAMD2A,HIP1,KCNAB1,KCNIP1,KPNA2,PICALM,PLG,PPP3CA,PTK2,PTK2B,PTK6,RGS1,RGS8,RHOA,SERPINE2,SLA,SMAD7,SNAP25,SNX18,SNX9,SRC,ST14,STXBP5,STYK1,SYK,SYTL3,TDGF1,TGM3,TIAM1,WNT2
GO:CC	intrinsic component of postsynaptic membrane	GO:0098936	0.0340096	122	4402	47	ABHD17A,ADAM22,ADCY1,ADRA1A,CACNG3,CDH2,CDH9,CHRM2,CHRM3,CHRNA1,CHRNA9,CLSTN1,CLSTN2,CNTN1,DCC,EPHA4,EPHA7,ERBB4,FLRT3,FXYD6,GRM2,GRM3,HTR5A,KCNA1,KCNA3,KCND2,LRFN2,LRRTM1,LRRTM2,LRRTM3,NECTIN3,NETO1,NLGN1,NRG1,NRP2,NTRK3,OPRM1,PCDH17,PCDH8,PTPRO,PTPRS,SLC6A1,SLC6A11,SLC6A3,SLC8A1,SLITRK2,SORCS3
GO:CC	integral component of postsynaptic membrane	GO:0099055	0.0390448	116	4402	45	ADAM22,ADCY1,ADRA1A,CACNG3,CDH2,CDH9,CHRM2,CHRM3,CHRNA1,CHRNA9,CLSTN1,CLSTN2,DCC,EPHA4,EPHA7,ERBB4,FLRT3,FXYD6,GRM2,GRM3,HTR5A,KCNA1,KCNA3,KCND2,LRFN2,LRRTM1,LRRTM2,LRRTM3,NECTIN3,NETO1,NLGN1,NRG1,NRP2,NTRK3,OPRM1,PCDH17,PCDH8,PTPRO,PTPRS,SLC6A1,SLC6A11,SLC6A3,SLC8A1,SLITRK2,SORCS3
GO:CC	presynaptic membrane	GO:0042734	0.0441009	150	4402	55	ADCY8,ADRA1A,ATP2B4,CASK,CDH2,CDH9,CHRM2,CHRM3,CNTN1,CNTN5,CTNNB1,DENND1A,EPHA4,ERBB4,ERC2,EXOC3,FMR1,FXYD6,GAD2,GRM2,GRM3,HIP1,HTR1B,IGSF21,IL31RA,KCNA1,KCNA2,KCNA3,KCNJ3,KCTD16,NECTIN1,NRG1,NTNG1,OPRM1,P2RY1,PCDH17,PCDH8,PDE2A,PI4K2A,PICALM,PTPRS,RIMS1,RIMS3,SLC6A1,SLC6A11,SLC6A2,SLC6A3,SNAP25,SNCAIP,STXBP5,SYT1,SYT7,UNC13C,ZDHHC17,ZNRF2
GO:CC	extrinsic component of membrane	GO:0019898	0.0461075	313	4402	101	AAK1,ANXA1,ANXA13,ATP23,BCL2L11,BECN2,BLK,BLOC1S6,BST1,CAV2,CDH1,CDH11,CDH18,CDH19,CDH2,CDH22,CDH26,CDH3,CDH4,CDH5,CDH8,CDH9,COQ7,CTNNB1,CUBN,CYLD,CYTH1,DMBT1,DTNA,EEA1,ERRFI1,EZR,FER,FKBP1A,FMR1,FYN,GFRA2,GNA12,GNA15,GNB1,GNB4,GNG12,GNG4,GNG7,GRAMD2A,HIP1,KCNAB1,KCNIP1,KPNA2,MGLL,NMT2,OPA1,PICALM,PIK3C2A,PIK3C3,PIK3CA,PIK3CD,PIK3R1,PIK3R4,PLAUR,PLG,PPP3CA,PRNP,PTK2,PTK2B,PTK6,RAB7A,RGS1,RGS6,RGS…
KEGG	Pathways in cancer	KEGG:05200	1.35571e-10	529	1956	200	ABL1,ADCY1,ADCY2,ADCY7,ADCY8,AGTR1,ARNT2,BAK1,BCL2,BCL2L11,BDKRB1,BDKRB2,BIRC2,BIRC3,BIRC7,BMP2,BMP4,CALM2,CALML3,CALML5,CALML6,CASP3,CCDC6,CCND2,CCNE1,CCNE2,CDH1,CDK6,CDKN1A,CDKN2A,CDKN2B,COL4A1,COL4A2,CSF1R,CSF2RA,CSF2RB,CTNNA2,CTNNB1,CUL1,CUL2,CXCL12,CXCL8,CXCR4,DAPK2,DCC,DLL1,EDN1,EDNRA,EGF,EGLN1,EGLN3,EPAS1,ESR1,ESR2,ETS1,F2R,FASLG,FGF1,FGF18,FGF2,FGF20,FGF22,FGF3,FGF4,FGF7,FGFR4,FN1,FOXO1,F…
KEGG	cGMP-PKG signaling pathway	KEGG:04022	1.07842e-06	166	1956	74	ADCY1,ADCY2,ADCY7,ADCY8,ADORA3,ADRA1A,ADRA1B,ADRA1D,ADRA2A,AGTR1,ATF6B,ATP1A1,ATP1A2,ATP1A4,ATP1B1,ATP2B2,ATP2B4,BDKRB2,CACNA1C,CALM2,CALML3,CALML5,CALML6,CNGB1,CREB1,CREB3L1,CREB5,EDNRA,FXYD2,GATA4,GNA12,GTF2I,GTF2IRD1,GUCY1A2,IRS1,IRS2,ITPR1,ITPR2,ITPR3,KCNMA1,KCNMB1,KCNMB2,KCNMB3,KCNMB4,KCNU1,KNG1,MAPK1,MEF2A,MEF2C,MEF2D,MYL9,MYLK,MYLK3,NFATC1,NFATC2,NOS3,NPPA,PDE2A,PDE3A,PLCB1,PLN,PPIF,PPP1CB…
KEGG	Rap1 signaling pathway	KEGG:04015	8.92539e-06	210	1956	86	ACTB,ADCY1,ADCY2,ADCY7,ADCY8,ANGPT2,ANGPT4,APBB1IP,ARAP3,BCAR1,CALM2,CALML3,CALML5,CALML6,CDH1,CSF1R,CTNNB1,DOCK4,EFNA5,EGF,ENAH,EVL,F2R,FARP2,FGF1,FGF18,FGF2,FGF20,FGF22,FGF3,FGF4,FGF7,FGFR4,GRIN2B,HGF,ID1,IGF1,IGF1R,KIT,KITLG,LPAR1,LPAR4,MAGI1,MAGI2,MAP2K6,MAPK1,MAPK13,MET,P2RY1,PARD3,PARD6B,PDGFC,PDGFD,PDGFRA,PFN1,PFN3,PIK3CA,PIK3CD,PIK3R1,PLCB1,PLCE1,PLCG1,PRKCB,PRKD1,RAC2,RAF1,RALB,RAP1A,RAP…
KEGG	Focal adhesion	KEGG:04510	1.69864e-05	200	1956	82	ACTB,ACTN1,ACTN4,ARHGAP5,BCAR1,BCL2,BIRC2,BIRC3,CAV1,CAV2,CCND2,COL1A1,COL1A2,COL2A1,COL4A1,COL4A2,COL6A3,COL9A2,CTNNB1,DIAPH1,DOCK1,EGF,FN1,FYN,GRB2,HGF,IBSP,IGF1,IGF1R,ILK,ITGA11,ITGA4,ITGA5,ITGB6,JUN,LAMA2,LAMB3,LAMB4,LAMC1,LAMC2,MAPK1,MAPK8,MAPK9,MET,MYL9,MYLK,MYLK3,PARVB,PARVG,PDGFC,PDGFD,PDGFRA,PIK3CA,PIK3CD,PIK3R1,PPP1CB,PPP1CC,PPP1R12A,PPP1R12B,PRKCB,PTK2,PXN,RAC2,RAF1,RAP1A,RAP1B,RELN,RH…
KEGG	Calcium signaling pathway	KEGG:04020	2.18636e-05	239	1956	94	ADCY1,ADCY2,ADCY7,ADCY8,ADRA1A,ADRA1B,ADRA1D,AGTR1,ASPH,ATP2B2,ATP2B4,AVPR1B,BDKRB1,BDKRB2,CACNA1A,CACNA1C,CACNA1E,CALM2,CALML3,CALML5,CALML6,CAMK1D,CAMK1G,CAMK4,CD38,CHRM2,CHRM3,CXCR4,CYSLTR2,DRD1,DRD5,EDNRA,EGF,ERBB4,F2R,FGF1,FGF18,FGF2,FGF20,FGF22,FGF3,FGF4,FGF7,FGFR4,GDNF,GNA15,GRM5,HGF,HRH1,HRH2,HTR5A,HTR6,HTR7,ITPKB,ITPR1,ITPR2,ITPR3,MET,MYLK,MYLK3,NOS3,NTRK2,NTRK3,ORAI2,P2RX4,P2RX7,PDE1A,P…
KEGG	TNF signaling pathway	KEGG:04668	3.73314e-05	112	1956	52	ATF6B,BCL3,BIRC2,BIRC3,CASP10,CASP3,CCL2,CCL20,CEBPB,CFLAR,CREB1,CREB3L1,CREB5,CX3CL1,CXCL6,EDN1,IL15,IL1B,IL6,IRF1,JAG1,JUN,LIF,MAP2K6,MAP3K14,MAP3K7,MAP3K8,MAPK1,MAPK13,MAPK8,MAPK9,MMP14,MMP3,MMP9,NFKB1,NFKBIA,NOD2,PIK3CA,PIK3CD,PIK3R1,RIPK1,RPS6KA5,SOCS3,TAB2,TNFAIP3,TNFRSF1A,TRAF1,TRAF2,TRAF3,TRAF5,VEGFC,VEGFD
KEGG	Proteoglycans in cancer	KEGG:05205	0.000125699	205	1956	81	ACTB,ANK1,ANK3,CASP3,CAV1,CAV2,CD44,CDKN1A,COL1A1,COL1A2,CTNNB1,ERBB4,ESR1,EZR,FASLG,FGF2,FN1,FZD1,FZD5,FZD6,FZD7,GAB1,GPC1,GRB2,HGF,HIF1A,IGF1,IGF1R,IGF2,IL12B,ITGA5,ITPR1,ITPR2,ITPR3,MAPK1,MAPK13,MET,MMP9,MYC,PDCD4,PIK3CA,PIK3CD,PIK3R1,PLAU,PLAUR,PLCE1,PLCG1,PLCG2,PPP1CB,PPP1CC,PPP1R12A,PPP1R12B,PRKACB,PRKCB,PTK2,PTPN6,PXN,RAF1,RDX,RHOA,RRAS2,SDC1,SDC2,SDC4,SMAD2,SOS1,SRC,TGFB2,TIAM1,TLR2,TLR4,…
KEGG	MAPK signaling pathway	KEGG:04010	0.000150179	294	1956	108	ANGPT2,ANGPT4,BDNF,CACNA1A,CACNA1C,CACNA1E,CACNB2,CACNB4,CACNG3,CACNG6,CACNG8,CASP3,CSF1R,DUSP1,DUSP10,DUSP4,DUSP5,DUSP6,EFNA5,EGF,ERBB4,FASLG,FGF1,FGF18,FGF2,FGF20,FGF22,FGF3,FGF4,FGF7,FGFR4,GADD45A,GADD45B,GADD45G,GNA12,GNG12,GRB2,HGF,IGF1,IGF1R,IGF2,IL1B,IL1RAP,JUN,KIT,KITLG,LAMTOR3,MAP2K6,MAP3K1,MAP3K13,MAP3K14,MAP3K2,MAP3K4,MAP3K7,MAP3K8,MAP4K3,MAPK1,MAPK13,MAPK8,MAPK9,MAPKAPK2,MECOM,MEF2C,M…
KEGG	Adherens junction	KEGG:04520	0.000190796	71	1956	36	ACTB,ACTN1,ACTN4,CDH1,CSNK2A3,CTNNA2,CTNNB1,FARP2,FER,FYN,IGF1R,MAP3K7,MAPK1,MET,NECTIN1,NECTIN3,PARD3,PTPN1,PTPN6,PTPRB,PTPRJ,PTPRM,RAC2,RHOA,SMAD3,SMAD4,SNAI1,SRC,SSX2IP,TCF7L1,TCF7L2,TGFBR1,TGFBR2,TJP1,VCL,WASF1
KEGG	AGE-RAGE signaling pathway in diabetic complications	KEGG:04933	0.000248241	100	1956	46	AGTR1,BCL2,CASP3,CCL2,COL1A1,COL1A2,COL3A1,COL4A1,COL4A2,CXCL8,DIAPH1,EDN1,FN1,FOXO1,IL1B,IL6,JAK2,JUN,MAPK1,MAPK13,MAPK8,MAPK9,NFATC1,NFKB1,NOS3,PIK3CA,PIK3CD,PIK3R1,PIM1,PLCB1,PLCE1,PLCG1,PLCG2,PRKCB,PRKCE,SERPINE1,SMAD2,SMAD3,SMAD4,STAT1,TGFB2,TGFBR1,TGFBR2,VEGFA,VEGFC,VEGFD
KEGG	Regulation of actin cytoskeleton	KEGG:04810	0.000349977	216	1956	83	ABI2,ACTB,ACTN1,ACTN4,ACTR2,ACTR3,ARHGEF4,ARHGEF6,ARPC1B,BCAR1,BDKRB1,BDKRB2,CFL2,CHRM2,CHRM3,CHRM4,CXCL12,CXCR4,DIAPH1,DIAPH2,DOCK1,EGF,ENAH,EZR,F2R,FGF1,FGF18,FGF2,FGF20,FGF22,FGF3,FGF4,FGF7,FGFR4,FN1,GNA12,GNG12,GSN,IQGAP2,IQGAP3,ITGA11,ITGA4,ITGA5,ITGAX,ITGB6,KNG1,LIMK2,LPAR1,LPAR4,MAPK1,MYH9,MYL9,MYLK,MYLK3,PDGFC,PDGFD,PDGFRA,PFN1,PFN3,PIK3CA,PIK3CD,PIK3R1,PIP4K2A,PPP1CB,PPP1CC,PPP1R12A,PPP1…
KEGG	Osteoclast differentiation	KEGG:04380	0.000367552	125	1956	54	CAMK4,CREB1,CSF1R,CYLD,FCGR2A,FHL2,FOSB,FOSL2,FYN,GRB2,IFNG,IFNGR1,IFNGR2,IL1B,JAK1,JUN,LILRA1,LILRB4,MAP2K6,MAP3K14,MAP3K7,MAPK1,MAPK13,MAPK8,MAPK9,MITF,NFATC1,NFATC2,NFKB1,NFKB2,NFKBIA,PIK3CA,PIK3CD,PIK3R1,PLCG2,PPP3CA,PPP3CC,PPP3R2,SIRPA,SIRPG,SOCS1,SOCS3,SQSTM1,STAT1,SYK,TAB2,TGFB2,TGFBR1,TGFBR2,TNFRSF11A,TNFRSF1A,TNFSF11,TRAF2,TRAF6
KEGG	Hippo signaling pathway	KEGG:04390	0.000509488	157	1956	64	ACTB,BIRC2,BIRC3,BMP2,BMP4,BMP6,BMP7,BMPR1A,CCND2,CDH1,CRB1,CRB2,CSNK1E,CTNNA2,CTNNB1,DLG1,DLG2,DLG3,FBXW11,FGF1,FRMD1,FZD1,FZD5,FZD6,FZD7,GDF6,GLI2,ID1,ID2,LIMD1,MOB1B,MYC,NKD2,PARD3,PARD6B,PPP1CB,PPP1CC,PPP2CA,PPP2R2B,PPP2R2D,RASSF6,SERPINE1,SMAD1,SMAD2,SMAD3,SMAD4,SMAD7,SOX2,TCF7L1,TCF7L2,TEAD1,TGFB2,TGFBR1,TGFBR2,TP53BP2,WNT11,WNT2,WNT5A,WNT7B,WNT8A,WNT9A,WWC1,YWHAQ,YWHAZ
KEGG	Vascular smooth muscle contraction	KEGG:04270	0.000633247	133	1956	56	ACTG2,ADCY1,ADCY2,ADCY7,ADCY8,ADM,ADRA1A,ADRA1B,ADRA1D,AGTR1,AVP,AVPR1B,CACNA1C,CALCRL,CALM2,CALML3,CALML5,CALML6,EDN1,EDN2,EDN3,EDNRA,GNA12,GUCY1A2,ITPR1,ITPR2,ITPR3,KCNMA1,KCNMB1,KCNMB2,KCNMB3,KCNMB4,KCNU1,MAPK1,MYH9,MYL9,MYLK,MYLK3,NPPA,PLA2G10,PLA2G2E,PLA2G4A,PLCB1,PPP1CB,PPP1CC,PPP1R12A,PPP1R12B,PRKACB,PRKCB,PRKCE,PRKCH,PRKCQ,PRKG1,RAF1,RAMP3,RHOA
KEGG	cAMP signaling pathway	KEGG:04024	0.00069713	216	1956	82	ABCC4,ADCY1,ADCY2,ADCY7,ADCY8,ARAP3,ATP1A1,ATP1A2,ATP1A4,ATP1B1,ATP2B2,ATP2B4,BDNF,CACNA1C,CALM2,CALML3,CALML5,CALML6,CAMK4,CFTR,CHRM2,CNGB1,CNGB3,CREB1,CREB3L1,CREB5,DRD1,DRD5,EDN1,EDN2,EDN3,EDNRA,F2R,FXYD2,GABBR2,GCG,GHSR,GRIA2,GRIA4,GRIN2B,GRIN3A,HTR1A,HTR1B,HTR6,JUN,MAPK1,MAPK8,MAPK9,MC2R,MYL9,NFATC1,NFKB1,NFKBIA,NPPA,PDE3A,PDE4B,PDE4D,PIK3CA,PIK3CD,PIK3R1,PLCE1,PLD1,PLN,POMC,PPARA,PPP1CB,PPP…
KEGG	Axon guidance	KEGG:04360	0.000790652	181	1956	71	ABL1,ABLIM1,BMP7,CFL2,CXCL12,CXCR4,DCC,EFNA5,ENAH,EPHA1,EPHA3,EPHA4,EPHA5,EPHA7,EPHB1,EPHB3,FYN,ILK,LIMK2,LRIG2,MAPK1,MET,MYL9,NCK2,NFATC2,NGEF,NTN1,NTNG1,PARD3,PARD6B,PIK3CA,PIK3CD,PIK3R1,PLCG1,PLCG2,PLXNA1,PLXNA2,PLXNA4,PLXNB1,PLXNC1,PPP3CA,PPP3CC,PPP3R2,PTK2,RAC2,RAF1,RASA1,RGS3,RHOA,ROBO1,RYK,SEMA3A,SEMA3C,SEMA3D,SEMA4B,SEMA4F,SEMA5A,SEMA6A,SEMA6B,SEMA6D,SEMA7A,SLIT1,SLIT3,SRC,SSH1,SSH2,TRPC4…
KEGG	Inflammatory mediator regulation of TRP channels	KEGG:04750	0.000909275	98	1956	44	ADCY1,ADCY2,ADCY7,ADCY8,ASIC1,ASIC2,BDKRB1,BDKRB2,CALM2,CALML3,CALML5,CALML6,F2RL1,HRH1,IGF1,IL1B,IL1RAP,ITPR1,ITPR2,ITPR3,KNG1,MAP2K6,MAPK13,MAPK8,MAPK9,P2RY2,PIK3CA,PIK3CD,PIK3R1,PLA2G4A,PLCB1,PLCG1,PLCG2,PPP1CB,PPP1CC,PRKACB,PRKCB,PRKCE,PRKCH,PRKCQ,PTGER4,SRC,TRPA1,TRPM8
KEGG	C-type lectin receptor signaling pathway	KEGG:04625	0.000926977	104	1956	46	BCL10,BCL3,CALM2,CALML3,CALML5,CALML6,CBLB,CCL22,CYLD,IL10,IL12A,IL12B,IL1B,IL23A,IL6,IRF1,ITPR1,ITPR2,ITPR3,JUN,MALT1,MAP3K14,MAPK1,MAPK13,MAPK8,MAPK9,MAPKAPK2,NFATC1,NFATC2,NFKB1,NFKB2,NFKBIA,NLRP3,PIK3CA,PIK3CD,PIK3R1,PLCG2,PPP3CA,PPP3CC,PPP3R2,RAF1,RHOA,RRAS2,SRC,STAT1,SYK
KEGG	PI3K-Akt signaling pathway	KEGG:04151	0.00183865	353	1956	121	ANGPT2,ANGPT4,ATF6B,BCL2,BCL2L11,BDNF,CCND2,CCNE1,CCNE2,CDK6,CDKN1A,CHRM2,COL1A1,COL1A2,COL2A1,COL4A1,COL4A2,COL6A3,COL9A2,CREB1,CREB3L1,CREB5,CSF1R,DDIT4,EFNA5,EGF,ERBB4,F2R,FASLG,FGF1,FGF18,FGF2,FGF20,FGF22,FGF3,FGF4,FGF7,FGFR4,FN1,GHR,GNB1,GNB4,GNG12,GNG4,GNG7,GRB2,GYS2,HGF,HSP90B1,IBSP,IGF1,IGF1R,IGF2,IL2RB,IL2RG,IL6,IRS1,ITGA11,ITGA4,ITGA5,ITGB6,JAK1,JAK2,KIT,KITLG,LAMA2,LAMB3,LAMB4,LAMC1,LA…
KEGG	NF-kappa B signaling pathway	KEGG:04064	0.00314371	102	1956	44	BCL10,BCL2,BIRC2,BIRC3,CARD11,CD40,CD40LG,CFLAR,CSNK2A3,CXCL12,CXCL8,CYLD,EDAR,GADD45A,GADD45B,GADD45G,IL1B,MALT1,MAP3K14,MAP3K7,NFKB1,NFKB2,NFKBIA,PIAS4,PLAU,PLCG1,PLCG2,PRKCB,PRKCQ,RIPK1,SYK,TAB2,TICAM1,TLR4,TNFAIP3,TNFRSF11A,TNFRSF1A,TNFSF11,TRAF1,TRAF2,TRAF3,TRAF5,TRAF6,TRIM25
KEGG	Fluid shear stress and atherosclerosis	KEGG:05418	0.00513491	138	1956	55	ACTB,ACVR1,ACVR2A,BCL2,BMP4,BMPR1A,CALM2,CALML3,CALML5,CALML6,CAV1,CAV2,CCL2,CDH5,CTNNB1,DUSP1,EDN1,GPC1,GSTA3,GSTO2,HSP90B1,IFNG,IL1B,JUN,MAP2K6,MAP3K7,MAPK13,MAPK8,MAPK9,MEF2A,MEF2C,MGST1,MGST2,MMP9,NFE2L2,NFKB1,NOS3,PECAM1,PIAS4,PIK3CA,PIK3CD,PIK3R1,PTK2,RAC2,RHOA,SDC1,SDC2,SDC4,SQSTM1,SRC,SUMO1,SUMO2,TNFRSF1A,TXN,VEGFA
KEGG	Aldosterone synthesis and secretion	KEGG:04925	0.00576117	98	1956	42	ADCY1,ADCY2,ADCY7,ADCY8,AGTR1,ATF6B,ATP1A1,ATP1A2,ATP1A4,ATP1B1,ATP2B2,ATP2B4,CACNA1C,CALM2,CALML3,CALML5,CALML6,CAMK1D,CAMK1G,CAMK4,CREB1,CREB3L1,CREB5,CYP11A1,CYP11B2,ITPR1,ITPR2,ITPR3,KCNK3,KCNK9,LDLR,MC2R,NPPA,NR4A2,PDE2A,PLCB1,POMC,PRKACB,PRKCB,PRKCE,PRKD1,SCARB1
KEGG	Ras signaling pathway	KEGG:04014	0.0065533	231	1956	83	ABL1,ANGPT2,ANGPT4,ARF6,BDNF,CALM2,CALML3,CALML5,CALML6,CSF1R,EFNA5,EGF,ETS1,EXOC2,FASLG,FGF1,FGF18,FGF2,FGF20,FGF22,FGF3,FGF4,FGF7,FGFR4,GAB1,GNB1,GNB4,GNG12,GNG4,GNG7,GRB2,GRIN2B,HGF,HTR7,IGF1,IGF1R,IGF2,KIT,KITLG,MAPK1,MAPK8,MAPK9,MET,NFKB1,NTRK2,PDGFC,PDGFD,PDGFRA,PIK3CA,PIK3CD,PIK3R1,PLA1A,PLA2G10,PLA2G2E,PLA2G4A,PLCE1,PLCG1,PLCG2,PLD1,PRKACB,PRKCB,RAC2,RAF1,RALB,RAP1A,RAP1B,RASA1,RASA2,RASA…
KEGG	Transcriptional misregulation in cancer	KEGG:05202	0.00657616	191	1956	71	AFF1,ARNT2,BAK1,BIRC2,BIRC3,CCND2,CD40,CD86,CDK14,CDKN1A,CDKN2C,CEBPB,CSF1R,CXCL8,DOT1L,DUSP6,ETV1,ETV4,ETV5,ETV6,EYA1,FLI1,FOXO1,GADD45A,GADD45B,GADD45G,HMGA2,HPGD,ID2,IGF1,IGF1R,IGFBP3,IL2RB,IL6,KDM6A,KLF3,KMT2A,MAF,MEF2C,MEIS1,MET,MITF,MLF1,MLLT3,MMP3,MMP9,MYC,MYCN,NFKB1,NFKBIZ,NR4A3,PAX8,PBX1,PLAU,POLK,PTK2,RARA,RUNX1,RUNX1T1,RUNX2,RXRA,RXRG,SMAD1,SS18,SUPT3H,TGFBR2,TLX3,TRAF1,WT1,ZBTB16,ZEB1
KEGG	Inflammatory bowel disease	KEGG:05321	0.0133793	62	1956	29	IFNG,IFNGR1,IFNGR2,IL10,IL12A,IL12B,IL12RB2,IL17A,IL18,IL1B,IL22,IL23A,IL2RG,IL5,IL6,JUN,MAF,NFATC1,NFKB1,NOD2,RORA,RORC,SMAD2,SMAD3,STAT1,STAT4,TGFB2,TLR2,TLR4
KEGG	Yersinia infection	KEGG:05135	0.0142222	136	1956	53	ACTB,ACTR2,ACTR3,ARF6,ARHGEF28,ARPC1B,BCAR1,CCL2,CXCL8,DOCK1,ELMO1,FCGR2A,FN1,GIT2,IL10,IL18,IL1B,IL6,ITGA4,ITGA5,JUN,MAP2K6,MAP3K7,MAPK1,MAPK13,MAPK8,MAPK9,NFATC1,NFATC2,NFKB1,NFKBIA,NLRP3,PIK3CA,PIK3CD,PIK3R1,PKN2,PLCG1,PTK2,PTK2B,PXN,RAC2,RHOA,RPS6KA2,RPS6KA3,SRC,TAB2,TICAM1,TLR4,TRAF2,TRAF6,VAV3,WIPF1,WIPF3
KEGG	Colorectal cancer	KEGG:05210	0.0146225	86	1956	37	BAK1,BCL2,BCL2L11,CASP3,CDKN1A,CTNNB1,DCC,EGF,GADD45A,GADD45B,GADD45G,GRB2,JUN,MAPK1,MAPK8,MAPK9,MSH6,MYC,PIK3CA,PIK3CD,PIK3R1,PMAIP1,POLK,RAC2,RAF1,RALB,RHOA,SMAD2,SMAD3,SMAD4,SOS1,TCF7L1,TCF7L2,TGFA,TGFB2,TGFBR1,TGFBR2
KEGG	Hepatocellular carcinoma	KEGG:05225	0.0165346	166	1956	62	ACTB,ACTL6A,ARID1A,ARID1B,ARID2,BAK1,BRD7,CDK6,CDKN1A,CDKN2A,CSNK1A1,CTNNB1,FZD1,FZD5,FZD6,FZD7,GAB1,GADD45A,GADD45B,GADD45G,GRB2,GSTA3,GSTO2,HGF,IGF1R,IGF2,MAPK1,MET,MGST1,MGST2,MYC,NFE2L2,PIK3CA,PIK3CD,PIK3R1,PLCG1,PLCG2,POLK,PRKCB,RAF1,SHC4,SMAD2,SMAD3,SMAD4,SMARCA2,SMARCA4,SMARCD1,SMARCE1,SOS1,TCF7L1,TCF7L2,TGFA,TGFB2,TGFBR1,TGFBR2,TXNRD3,WNT11,WNT2,WNT5A,WNT7B,WNT8A,WNT9A
KEGG	Phospholipase D signaling pathway	KEGG:04072	0.0188672	147	1956	56	ADCY1,ADCY2,ADCY7,ADCY8,AGPAT4,AGTR1,ARF6,AVP,AVPR1B,CXCL8,CYTH1,DGKB,DGKE,DGKK,DNM2,DNM3,EGF,F2R,FYN,GAB1,GNA12,GRB2,GRM2,GRM3,GRM4,GRM5,GRM8,KIT,KITLG,LPAR1,LPAR4,MAPK1,PDGFC,PDGFD,PDGFRA,PIK3CA,PIK3CD,PIK3R1,PLA2G4A,PLCB1,PLCG1,PLCG2,PLD1,PLPP3,PTGFR,PTK2B,RAF1,RALB,RAPGEF4,RHEB,RHOA,RRAS2,SHC4,SOS1,SPHK1,SYK
KEGG	Th17 cell differentiation	KEGG:04659	0.028981	104	1956	42	CD247,HIF1A,IFNG,IFNGR1,IFNGR2,IL17A,IL1B,IL1RAP,IL22,IL23A,IL2RB,IL2RG,IL6,IL6ST,JAK1,JAK2,JUN,MAPK1,MAPK13,MAPK8,MAPK9,NFATC1,NFATC2,NFKB1,NFKBIA,PLCG1,PPP3CA,PPP3CC,PPP3R2,PRKCQ,RARA,RORA,RORC,RUNX1,RXRA,RXRG,SMAD2,SMAD3,SMAD4,STAT1,TGFBR1,TGFBR2
KEGG	Chagas disease	KEGG:05142	0.0300497	101	1956	41	ADCY1,BDKRB2,CCL2,CD247,CFLAR,CXCL8,FASLG,GNA15,IFNG,IFNGR1,IFNGR2,IL10,IL12A,IL12B,IL1B,IL6,JUN,KNG1,MAPK1,MAPK13,MAPK8,MAPK9,NFKB1,NFKBIA,PIK3CA,PIK3CD,PIK3R1,PLCB1,PPP2CA,PPP2R2B,PPP2R2D,SERPINE1,SMAD2,TGFB2,TGFBR1,TGFBR2,TICAM1,TLR2,TLR4,TNFRSF1A,TRAF6
KEGG	Insulin resistance	KEGG:04931	0.0355703	108	1956	43	CREB1,CREB3L1,CREB5,FOXO1,GFPT1,GYS2,IL6,IRS1,IRS2,MAPK8,MAPK9,MLXIPL,NFKB1,NFKBIA,NOS3,PIK3CA,PIK3CD,PIK3R1,PPARA,PPARGC1A,PPARGC1B,PPP1CB,PPP1CC,PPP1R3A,PPP1R3B,PPP1R3C,PPP1R3D,PRKAB1,PRKAG2,PRKCB,PRKCE,PRKCQ,PTPA,PTPN1,PYGB,PYGL,RPS6KA2,RPS6KA3,SOCS3,SREBF1,TBC1D4,TNFRSF1A,TRIB3
KEGG	Bacterial invasion of epithelial cells	KEGG:05100	0.0368349	77	1956	33	ACTB,ACTR2,ACTR3,ARHGAP10,ARHGEF26,ARPC1B,BCAR1,CAV1,CAV2,CD2AP,CDH1,CTNNA2,CTNNB1,DNM2,DNM3,DOCK1,ELMO1,FN1,GAB1,ILK,ITGA5,MAD2L2,MET,PIK3CA,PIK3CD,PIK3R1,PTK2,PXN,RHOA,SHC4,SRC,VCL,WASF1
KEGG	Shigellosis	KEGG:05131	0.0430122	246	1956	84	ACTB,ACTN1,ACTN4,ACTR2,ACTR3,ARF6,ARPC1B,ATG12,ATG5,BCAR1,BCL10,BCL2,BECN2,BNIP3,CAPNS1,CASP4,CAST,CD44,CUL1,CXCL8,CYTH1,DIAPH1,DOCK1,ELMO1,FBXW11,FNBP1,FNBP1L,FOXO1,FOXO6,HK2,HK3,IL18,IL1B,ILK,ITGA5,ITPR1,ITPR2,ITPR3,JUN,MALT1,MAP3K7,MAPK1,MAPK13,MAPK8,MAPK9,MYL9,NFKB1,NFKBIA,NLRP3,PFN1,PFN3,PIK3C3,PIK3CA,PIK3CD,PIK3R1,PIK3R4,PLCB1,PLCE1,PLCG1,PLCG2,PRKCE,PRKCQ,PTK2,PXN,RHOA,RIPK1,RIPK2,RPS6KA5,…
KEGG	HIF-1 signaling pathway	KEGG:04066	0.0450777	109	1956	43	ANGPT2,ANGPT4,BCL2,CDKN1A,CUL2,EDN1,EGF,EGLN1,EGLN3,ENO1,ENO4,GAPDH,HIF1A,HK2,HK3,IFNG,IFNGR1,IFNGR2,IGF1,IGF1R,IL6,LDHA,LDHAL6B,MAPK1,MKNK2,NFKB1,NOS3,NPPA,PDHA2,PDK1,PFKFB3,PFKP,PGK1,PIK3CA,PIK3CD,PIK3R1,PLCG1,PLCG2,PRKCB,SERPINE1,TEK,TLR4,VEGFA
KEGG	Gastric cancer	KEGG:05226	0.04512	148	1956	55	BAK1,BCL2,CCNE1,CCNE2,CDH1,CDKN1A,CDKN2B,CSNK1A1,CTNNA2,CTNNB1,EGF,FGF1,FGF18,FGF2,FGF20,FGF22,FGF3,FGF4,FGF7,FZD1,FZD5,FZD6,FZD7,GAB1,GADD45A,GADD45B,GADD45G,GRB2,HGF,MAPK1,MET,MYC,PIK3CA,PIK3CD,PIK3R1,POLK,RAF1,RXRA,RXRG,SHC4,SMAD2,SMAD3,SMAD4,SOS1,TCF7L1,TCF7L2,TGFB2,TGFBR1,TGFBR2,WNT11,WNT2,WNT5A,WNT7B,WNT8A,WNT9A
KEGG	T cell receptor signaling pathway	KEGG:04660	0.0491778	103	1956	41	BCL10,CARD11,CBLB,CD247,CD28,CD40LG,CTLA4,DLG1,FYN,GRB2,ICOS,IFNG,IL10,IL5,JUN,MALT1,MAP3K14,MAP3K7,MAP3K8,MAPK1,MAPK13,MAPK8,MAPK9,NCK2,NFATC1,NFATC2,NFKB1,NFKBIA,PIK3CA,PIK3CD,PIK3R1,PLCG1,PPP3CA,PPP3CC,PPP3R2,PRKCQ,PTPN6,RAF1,RHOA,SOS1,VAV3
REAC	Interleukin-4 and Interleukin-13 signaling	REAC:R-HSA-6785807	0.000188369	110	2651	52	ANXA1,BATF,BCL2,CCL2,CCL22,CDKN1A,COL1A2,CXCL8,FASLG,FGF2,FN1,FOXO1,FSCN1,HGF,HIF1A,HSP90B1,IL10,IL12A,IL12B,IL17A,IL18,IL1B,IL23A,IL2RG,IL6,ITGAX,JAK1,JAK2,LIF,MAOA,MMP1,MMP3,MMP9,MYC,OPRM1,OSM,PIK3R1,PIM1,POMC,RHOU,RORA,RORC,S1PR1,SOCS1,SOCS3,SOCS5,SOX2,STAT1,TWIST1,VEGFA,VIM,ZEB1
REAC	G alpha (q) signalling events	REAC:R-HSA-416476	0.000481445	212	2651	85	ABHD12,ADRA1A,ADRA1B,ADRA1D,AGTR1,ANXA1,AVP,AVPR1B,BDKRB1,BDKRB2,CCK,CHRM3,CREB1,CYSLTR2,DGKB,DGKE,DGKK,EDN1,EDN2,EDN3,EDNRA,F2R,F2RL1,GCG,GHSR,GNA15,GNB1,GNB4,GNG12,GNG4,GNG7,GPR143,GPR39,GPR4,GPR68,GRK5,GRM5,HCRTR2,HRH1,ITPR1,ITPR2,ITPR3,KNG1,LPAR1,LPAR4,MAPK1,MCHR1,MCHR2,MGLL,MLN,MMP3,NPFFR1,NPS,NPSR1,P2RY1,P2RY10,P2RY2,PIK3CA,PIK3R1,PLCB1,PRKCE,PRKCH,PRKCQ,PROK2,PTGFR,QRFP,QRFPR,RGS1,RGS13,RG…
REAC	Signaling by Receptor Tyrosine Kinases	REAC:R-HSA-9006934	0.000560861	485	2651	168	ABI1,ABI2,ACTB,ADAM10,ADAM12,ADAM17,AHCYL1,ARF6,ASCL1,ATP6V1A,ATP6V1B2,ATP6V1G3,BCAR1,BDNF,CALM2,CAV1,CDH5,COL11A1,COL1A1,COL1A2,COL27A1,COL2A1,COL3A1,COL4A1,COL4A2,COL5A1,COL5A2,COL6A3,COL9A2,CREB1,CTNNB1,CXCL12,DIAPH1,DNM2,DNM3,DOCK1,DOCK3,DOCK7,DUSP4,DUSP6,EGF,ELMO1,EPS15,ERBIN,ESR1,FER,FGF1,FGF18,FGF2,FGF20,FGF22,FGF3,FGF4,FGF7,FGFBP3,FGFR4,FLRT2,FLRT3,FN1,FOSB,FYN,GAB1,GABRB3,GABRG3,GALNT3,G…
REAC	Constitutive Signaling by Aberrant PI3K in Cancer	REAC:R-HSA-2219530	0.000964819	62	2651	33	CD28,CD80,CD86,EGF,ESR1,ESR2,FGF1,FGF18,FGF2,FGF20,FGF22,FGF3,FGF4,FGF7,FGFR4,FYN,GAB1,HGF,IRS1,IRS2,KIT,MET,NRG1,NRG3,PDGFRA,PIK3AP1,PIK3CA,PIK3CD,PIK3R1,RAC2,SRC,STRN,TGFA
REAC	Signal Transduction	REAC:R-HSA-162582	0.00130489	2705	2651	770	ABCA1,ABCA4,ABCG1,ABHD12,ABHD17A,ABHD17C,ABI1,ABI2,ABL1,ACKR3,ACTB,ACTR2,ACTR3,ACVR1C,ACVR2A,ADAM10,ADAM12,ADAM17,ADCY1,ADCY2,ADCY7,ADCY8,ADGRE1,ADM,ADORA3,ADRA1A,ADRA1B,ADRA1D,ADRA2A,AGO2,AGTR1,AGTR2,AHCYL1,AKAP13,ALDH1A3,ALDH8A1,AMOTL2,ANXA1,APBB1IP,APOA1,APOB,ARAP1,ARAP3,ARF6,ARHGAP10,ARHGAP15,ARHGAP18,ARHGAP19,ARHGAP20,ARHGAP21,ARHGAP22,ARHGAP23,ARHGAP24,ARHGAP25,ARHGAP26,ARHGAP27,ARHGAP32,AR…
REAC	Extracellular matrix organization	REAC:R-HSA-1474244	0.00163748	298	2651	110	ACTN1,ADAM10,ADAM12,ADAM17,ADAM8,ADAMTS16,ADAMTS2,ADAMTS9,BMP10,BMP2,BMP4,BMP7,CAPN12,CAPN7,CAPN8,CAPNS1,CASK,CASP3,CAST,CD44,CD47,CDH1,COL11A1,COL12A1,COL13A1,COL14A1,COL15A1,COL16A1,COL18A1,COL1A1,COL1A2,COL21A1,COL22A1,COL27A1,COL28A1,COL2A1,COL3A1,COL4A1,COL4A2,COL5A1,COL5A2,COL6A3,COL8A1,COL9A2,COLGALT2,DDR1,DMP1,EFEMP1,EMILIN3,FBLN5,FBN3,FGF2,FN1,HAPLN1,HTRA1,IBSP,ICAM2,ICAM5,ITGA11,ITGA4,I…
REAC	Signaling by Interleukins	REAC:R-HSA-449147	0.00315115	446	2651	153	ANXA1,BATF,BCL2,CASP3,CCL2,CCL20,CCL22,CCR1,CD80,CD86,CDKN1A,COL1A2,CREB1,CRLF2,CSF1R,CSF2RA,CSF2RB,CUL1,CXCL8,DUSP4,DUSP6,FASLG,FBXW11,FGF2,FN1,FOXO1,FSCN1,FYN,GRB2,HAVCR2,HGF,HIF1A,HMGB1,HSP90B1,IFNG,IL10,IL12A,IL12B,IL12RB2,IL15,IL15RA,IL16,IL17A,IL17RC,IL18,IL19,IL1B,IL20,IL20RA,IL22,IL22RA2,IL23A,IL24,IL26,IL2RB,IL2RG,IL31RA,IL5,IL6,IL6ST,IRAK2,IRAK3,IRS1,IRS2,ITGAX,JAK1,JAK2,JUN,LCP1,LIF,LI…
REAC	Cytokine Signaling in Immune system	REAC:R-HSA-1280215	0.0046437	842	2651	265	ABHD17A,ABHD17C,ACTB,ADAM17,ADAR,ANXA1,APBB1IP,B2M,BATF,BCL2,BIRC2,BIRC3,CALM2,CASP3,CCL2,CCL20,CCL22,CCR1,CD40LG,CD44,CD80,CD86,CDKN1A,CIITA,COL1A2,CREB1,CRLF2,CSF1R,CSF2RA,CSF2RB,CUL1,CUL3,CXCL8,DLG1,DLG2,DLG3,DUSP1,DUSP10,DUSP4,DUSP5,DUSP6,EDAR,EGF,EIF4G3,FASLG,FBXW11,FGF1,FGF18,FGF2,FGF20,FGF22,FGF3,FGF4,FGF7,FGFR4,FN1,FOXO1,FSCN1,FYN,GAB1,GBP5,GBP6,GDNF,GFRA2,GHR,GRB2,GRIN2B,HAVCR2,HERC5,HGF…
REAC	Platelet activation, signaling and aggregation	REAC:R-HSA-76002	0.00464759	258	2651	96	ABCC4,ABHD12,ACTN1,ACTN4,ADRA2A,ANXA5,APBB1IP,APOA1,BCAR1,BRPF3,CALM2,CD109,COL1A1,COL1A2,DGKB,DGKE,DGKK,EGF,ENDOD1,F2R,F8,FAM3C,FAM49B,FN1,FYN,GAS6,GNA12,GNA15,GNB1,GNB4,GNG12,GNG4,GNG7,GP5,GP9,HABP4,HGF,IGF1,IGF2,ITPR1,ITPR2,ITPR3,KNG1,LHFPL2,MANF,MAPK1,MGLL,NHLRC2,ORM1,ORM2,P2RY1,PDPN,PECAM1,PFN1,PIK3CA,PIK3R1,PLA2G4A,PLCG2,PLEK,PLG,PPIA,PRKCB,PRKCE,PRKCH,PRKCQ,PTK2,PTPN1,PTPN6,RAC2,RAF1,RAP1A…
REAC	Regulation of IFNG signaling	REAC:R-HSA-877312	0.0194413	12	2651	10	IFNG,IFNGR1,IFNGR2,JAK1,JAK2,PTPN1,PTPN6,SOCS1,SOCS3,SUMO1
REAC	Collagen degradation	REAC:R-HSA-1442490	0.0229992	64	2651	31	ADAM10,ADAM17,COL11A1,COL12A1,COL13A1,COL14A1,COL15A1,COL16A1,COL18A1,COL1A1,COL1A2,COL2A1,COL3A1,COL4A1,COL4A2,COL5A1,COL5A2,COL6A3,COL8A1,COL9A2,MMP1,MMP10,MMP12,MMP13,MMP14,MMP19,MMP20,MMP3,MMP7,MMP9,TMPRSS6
REAC	MET promotes cell motility	REAC:R-HSA-8875878	0.0255658	40	2651	22	COL11A1,COL1A1,COL1A2,COL27A1,COL2A1,COL3A1,COL5A1,COL5A2,DOCK7,FN1,GAB1,HGF,LAMA2,LAMB3,LAMC1,LAMC2,MET,PTK2,RAP1A,RAP1B,SRC,TNS3
REAC	Cell-Cell communication	REAC:R-HSA-1500931	0.0307396	127	2651	52	ACTB,ACTN1,ACTN4,ARHGEF6,CADM1,CADM3,CASK,CD2AP,CD47,CDH1,CDH11,CDH18,CDH2,CDH3,CDH4,CDH5,CDH8,CDH9,CLDN10,CLDN14,CLDN20,CLDN3,CLDN4,CTNNB1,DST,FBLIM1,FYN,ILK,KIRREL1,KIRREL3,LAMB3,LAMC2,MAGI2,NCK2,NECTIN1,NECTIN3,PARD3,PARD6B,PARVB,PIK3CA,PIK3R1,PLEC,PTK2,PTK2B,PTPN6,PXN,RSU1,SDK2,SIRPA,SIRPG,SPTBN1,TESK1
REAC	Potassium Channels	REAC:R-HSA-1296071	0.0338442	103	2651	44	ABCC9,GABBR2,GNB1,GNB4,GNG12,GNG4,GNG7,KCNA1,KCNA10,KCNA2,KCNA3,KCNA5,KCNAB1,KCNB2,KCNC4,KCND2,KCNF1,KCNG1,KCNG2,KCNH2,KCNH7,KCNH8,KCNJ1,KCNJ16,KCNJ2,KCNJ3,KCNJ6,KCNK1,KCNK16,KCNK2,KCNK3,KCNK9,KCNMA1,KCNMB1,KCNMB2,KCNMB3,KCNMB4,KCNN2,KCNN3,KCNQ1,KCNQ3,KCNQ5,KCNS1,KCNV1
REAC	Assembly of collagen fibrils and other multimeric structures	REAC:R-HSA-2022090	0.042119	60	2651	29	COL11A1,COL12A1,COL14A1,COL15A1,COL18A1,COL1A1,COL1A2,COL27A1,COL2A1,COL3A1,COL4A1,COL4A2,COL5A1,COL5A2,COL6A3,COL8A1,COL9A2,LAMB3,LAMC2,LOXL2,LOXL4,MMP13,MMP20,MMP3,MMP7,MMP9,PLEC,PXDN,TLL1
REAC	PI5P, PP2A and IER3 Regulate PI3K/AKT Signaling	REAC:R-HSA-6811558	0.0442201	89	2651	39	CD28,CD80,CD86,EGF,ESR1,ESR2,FGF1,FGF18,FGF2,FGF20,FGF22,FGF3,FGF4,FGF7,FGFR4,FYN,GAB1,HGF,IER3,IRS1,IRS2,KIT,MAPK1,MET,NRG1,NRG3,PDGFRA,PIK3AP1,PIK3CA,PIK3CD,PIK3R1,PIP4K2A,PPP2CA,PPP2R5A,RAC2,SRC,STRN,TGFA,TRAF6
WP	Focal Adhesion	WP:WP306	0.000375273	201	1990	83	ACTB,ACTN1,ACTN4,ARHGAP5,BCAR1,BCL2,BIRC2,BIRC3,BLK,CAV1,CAV2,CCND2,COL1A1,COL1A2,COL2A1,COL4A1,COL4A2,COL5A2,CTNNB1,DIAPH1,DOCK1,EGF,FN1,FYN,GRB2,HGF,IBSP,IGF1,IGF1R,ILK,ITGA11,ITGA4,ITGA5,ITGB6,JUN,LAMA2,LAMB3,LAMC1,LAMC2,MAPK1,MAPK8,MAPK9,MET,MYL9,MYLK,MYLK3,PARVB,PARVG,PDGFC,PDGFD,PDGFRA,PIK3CA,PIK3CD,PIK3R1,PPP1CB,PPP1CC,PPP1R12A,PPP1R12B,PRKCB,PTK2,PTK6,PXN,RAC2,RAF1,RAP1A,RAP1B,RELN,RHOA,S…
WP	Senescence and Autophagy in Cancer	WP:WP615	0.000396726	108	1990	51	AMBRA1,ATG10,ATG12,ATG3,ATG5,ATG7,BCL2,BMP2,CD44,CDKN1A,CDKN2A,CEBPB,COL1A1,COL3A1,CREG1,CXCL8,FN1,GSN,IFNG,IGF1,IGF1R,IGFBP3,IGFBP5,IL1B,IL24,IL6,IL6ST,ING1,INHBA,IRF1,JUN,KMT2A,MAP1LC3A,MAP1LC3C,MAPK1,MMP14,PIK3C3,PLAU,RAF1,RSL1D1,SERPINB2,SERPINE1,SH3GLB1,SMAD3,SMAD4,SPARC,SQSTM1,SRC,TNFSF15,ULK1,UVRAG
WP	Gastrin Signaling Pathway	WP:WP4659	0.000455311	114	1990	53	ARHGEF28,BCAR1,BIRC2,BIRC3,BMP2,CASP3,CD44,CDH1,CDKN1A,CDKN2A,CREB1,CTNNB1,CXCL8,FOXO1,FYN,GRB2,HDAC7,IRS1,JAG1,JAK2,JUN,KIT,KLF4,LAMTOR3,MAPK1,MAPK8,MAPK9,MEF2C,MEF2D,MMP7,MYC,NFKB1,NFKBIA,PIK3CA,PIK3R1,PLCG1,PRKCE,PRKCH,PRKCQ,PRKD1,PTK2,PXN,RAF1,RHOA,RHOB,SERPINB2,SERPINE1,SLC9A3,SOS1,SRC,TCF4,TJP1,VEGFA
WP	TGF-beta Receptor Signaling	WP:WP560	0.000526783	58	1990	32	BMP4,CTNNB1,EGF,FKBP1A,FST,IFNG,INHBA,ITGB6,JAK1,JUN,LIF,LTBP1,MAPK9,NFKB1,RUNX2,RUNX3,SERPINE1,SMAD1,SMAD2,SMAD3,SMAD4,SMAD5,SMAD6,SMAD7,SPP1,STAT1,TGFBR1,TGFBR2,TGFBR3,ZEB2,ZFYVE9,ZNF423
WP	Oncostatin M Signaling Pathway	WP:WP2374	0.000616372	66	1990	35	CASP3,CCL2,CEBPB,CREB1,GRB2,HIF1A,IL6ST,IRS1,JAK1,JAK2,LDLR,LIFR,MAPK1,MAPK8,MAPK9,MMP1,MMP13,MMP3,NFKB1,NFKBIA,OSM,OSMR,PIK3R1,PRKCB,PRKCE,PRKCH,PTK2B,PXN,RAF1,SERPINE1,SOCS3,SOS1,SRC,STAT1,VEGFA
WP	Adipogenesis	WP:WP236	0.00106616	131	1990	58	BMP2,BMP4,CDKN1A,CEBPB,CELF1,CREB1,CTNNB1,CYP26A1,CYP26B1,DLK1,EBF1,EPAS1,FOXO1,FZD1,GADD45A,GADD45B,GATA4,HIF1A,IGF1,IL6,IL6ST,IRS1,IRS2,KLF5,KLF6,KLF7,LIF,LIFR,LPIN1,LPIN3,MEF2A,MEF2C,MEF2D,NAMPT,NCOA2,NCOR2,NR2F1,NR3C1,NRIP1,OSM,PPARA,PPARD,PPARGC1A,PTGIS,RARA,RORA,RXRA,RXRG,SERPINE1,SMAD3,SOCS1,SOCS3,SPOCK1,SREBF1,STAT1,TRIB3,TWIST1,UCP1
WP	Glucocorticoid Receptor Pathway	WP:WP2880	0.00173033	71	1990	36	ABHD2,ACKR3,AKAP13,ALOX5AP,AMIGO2,ANGPTL4,BHLHE40,BIRC2,BIRC3,CAVIN2,CCL2,CCL20,CDC42EP3,CDKN1C,CPEB4,CUL1,DNER,EDN2,ENC1,EPB41L4B,GADD45B,JUN,NAV3,NFKB2,NR3C1,PDE4B,PLK2,PPP1R14C,RGS2,RXRA,SERPINB9,SERTAD2,SPINK13,SPRY1,TGFBR3,TNFAIP3
WP	TGF-beta Receptor Signalling in Skeletal Dysplasias	WP:WP4816	0.00340076	62	1990	32	BMP4,CTNNB1,EGF,FKBP1A,FST,IFNG,INHBA,ITGB6,JAK1,JUN,LIF,LTBP1,MAPK9,NFKB1,RUNX2,RUNX3,SERPINE1,SMAD1,SMAD2,SMAD3,SMAD4,SMAD5,SMAD6,SMAD7,SPP1,STAT1,TGFBR1,TGFBR2,TGFBR3,ZEB2,ZFYVE9,ZNF423
WP	TGF-beta Signaling Pathway	WP:WP366	0.00910894	133	1990	56	ATF3,BCAR1,CAV1,CCNB2,CDK1,CDKN1A,CDKN2B,COL1A2,CUL1,ETS1,FN1,FOSB,GRB2,JUN,KLF10,KLF6,LIMK2,MAP2K6,MAP3K7,MAPK1,MAPK4,MAPK8,MAPK9,MEF2A,MEF2C,MET,MMP1,MMP12,MYC,NEDD4L,NEDD9,PDK1,PIK3R1,PTK2,RAF1,RHOA,RUNX2,SIK1,SMAD2,SMAD3,SMAD4,SMAD7,SOS1,SPTBN1,SRC,STRAP,SUMO1,TGFBR1,TGFBR2,TGFBR3,TNC,TRAF6,UCHL5,ZEB1,ZEB2,ZFYVE9
WP	Non-genomic actions of 1,25 dihydroxyvitamin D3	WP:WP4341	0.00970429	70	1990	34	CAV1,CCL2,CD40,CD40LG,CXCL8,CYP24A1,ETS1,IFNG,IL6,JAK1,JUN,MAPK1,MAPK13,MAPK8,MAPK9,NFKB1,NFKB2,NOD2,OAS2,PLCB1,PLCE1,PLCG2,PRKCB,PRKCE,PRKCH,PRKCQ,RXRA,RXRG,SP3,STAT1,TLR2,TLR4,TNFRSF1A,VDR
WP	Osteoblast differentiation	WP:WP4787	0.0112838	119	1990	51	BMP2,BMP4,BMPR1A,CTNNB1,DLL1,FGF1,FGF18,FGF2,FGF3,FGF4,FGF7,FGFR4,FZD1,FZD5,FZD6,FZD7,GLI2,HEY1,HEY2,JAG1,MAPK1,MAPK13,MAPK4,MAPK6,MAPK8,MAPK9,NOTCH1,PIK3C2A,PIK3C3,PIK3CA,PIK3CD,PIK3R1,PIK3R4,PRKCB,PRKCE,PRKCH,PRKCQ,PRKD1,RBPJ,RUNX2,SMAD1,SMAD4,SMAD5,SOX9,STAT1,WNT11,WNT2,WNT5A,WNT7B,WNT8A,WNT9A
WP	Ectoderm Differentiation	WP:WP2858	0.0116843	143	1990	59	ABCC4,AHI1,ANKS1B,ARHGAP10,ARHGAP15,BCOR,BMP4,BMPR1A,C1GALT1,CAP2,CCDC88C,CCL2,CDH8,CDON,CLVS1,CTNNA2,CTNNB1,ELOVL2,FHL2,FOXA2,FYN,FZD5,GRAMD1B,KIFC3,LDB2,LY6E,MAFB,MYC,NARS2,NFATC1,NLGN1,NR2F2,PHF8,PIM1,PLXNA2,PODXL,PPARD,PPFIBP2,PRKAG2,PTPRB,ROR2,SDCBP,SGSM3,SMAD4,SNCA,SOCS2,SORCS1,SOX2,ST8SIA4,STC1,STX16,TCF7L1,TFAP2A,TFAP2C,TRPM2,TSC22D1,TTC14,ZBTB16,ZFHX4
WP	MFAP5 effect on permeability and motility of endothelial cells via cytoskeleton rearrangement	WP:WP4560	0.0118131	18	1990	13	ACTN1,CREB1,ITPR1,JUN,LPP,MAPK1,MYLK,PLCG1,PRKCQ,PTK2,PXN,TJP1,VCL
WP	Focal Adhesion-PI3K-Akt-mTOR-signaling pathway	WP:WP3932	0.0166005	309	1990	111	ANGPT2,ANGPT4,ATF6B,CDKN1A,CHRM2,COL11A1,COL1A1,COL1A2,COL2A1,COL3A1,COL4A1,COL4A2,COL5A1,COL5A2,CREB1,CREB3L1,CREB5,CSF1R,DDIT4,EFNA5,EGF,EPAS1,F2R,FGF1,FGF12,FGF18,FGF2,FGF20,FGF22,FGF3,FGF4,FGF7,FGFR4,FN1,FOXO1,GHR,GNB1,GNB4,GNG12,GNG4,GNG7,GRB2,GYS2,HGF,HIF1A,HSP90B1,IBSP,IGF1,IGF1R,IL2RB,IL2RG,IRS1,IRS2,ITGA11,ITGA4,ITGA5,ITGAX,ITGB6,JAK1,JAK2,KIT,KITLG,LAMA2,LAMB3,LAMC1,LAMC2,LPAR1,LPAR4,MA…
WP	EGF/EGFR Signaling Pathway	WP:WP437	0.0173345	163	1990	65	ABI1,ABL1,ARF6,ASAP1,BCAR1,CAV1,CAV2,CBLB,CBLC,CREB1,EGF,EPS15,EPS8,ERRFI1,FOSB,FOXO1,GAB1,GRB10,GRB2,IQSEC1,JAK1,JAK2,JUN,LIMK2,MAP3K1,MAP3K2,MAP3K4,MAPK1,MAPK4,MAPK8,MAPK9,MEF2A,MEF2C,MEF2D,MYBL2,NCK2,NOS3,PIK3R1,PLCE1,PLCG1,PLD1,PLSCR1,PRKCB,PTK2,PTK2B,PTK6,PTPN5,PTPRR,PXDN,RAF1,RALB,RAP1A,RASA1,REPS2,RPS6KA2,RPS6KA3,RPS6KA5,SH3GL2,SOS1,SRC,STAMBP,STAT1,TWIST1,USP6NL,VAV3
WP	Hair Follicle Development: Cytodifferentiation - Part 3 of 3	WP:WP2840	0.0200519	89	1990	40	ADAM17,ADAMTS20,BMP4,BMP6,BMPR1A,CD200,CD34,CTNNB1,DKK1,FOSB,FOXE1,FST,FZD1,GJB6,GLI2,IFNG,IGF1,IGFBP5,JUN,KITLG,LHX2,LRIG1,MSX2,NFATC1,NFKB1,NOTCH1,NR3C1,PERP,RBPJ,RUNX3,SMAD1,SMAD4,SOX2,SOX9,SPINK6,TCF4,TP63,WIF1,WNT5A,ZBTB16
WP	Epithelial to mesenchymal transition in colorectal cancer	WP:WP4239	0.0214854	164	1990	65	CDH1,CDH2,CLDN10,CLDN14,CLDN20,CLDN3,CLDN4,COL4A1,COL4A2,CTNNB1,DLK1,DLL1,EED,EZH2,FMNL2,FN1,FZD1,FZD5,FZD6,FZD7,GRB2,HIF1A,ID1,ID2,ITGA5,JAG1,MAP2K6,MAPK1,MAPK13,MAPK8,MEF2D,MMP9,NOTCH1,NRP2,NUBPL,PIK3CA,PIK3CD,PIK3R1,PKP2,PROX1,RAF1,RBPJ,SMAD2,SMAD3,SMAD4,SNAI1,SOS1,SPARC,STRAP,TGFB2,TGFBR1,TGFBR2,TJP1,TRAF6,TUSC3,TWIST1,TWIST2,WNT11,WNT2,WNT5A,WNT7B,WNT8A,WNT9A,ZEB1,ZEB2
WP	Neural Crest Differentiation	WP:WP2064	0.0298605	102	1990	44	ASCL1,BMP4,BMP7,CDH1,CDH2,COL2A1,CTNNB1,DLL1,DMBX1,ETS1,FGF2,FOXD3,HDAC4,HDAC7,HDAC9,HES1,HEY2,HOXB1,ID1,LHX2,MBP,MITF,MSX2,MYB,MYC,NFKB1,NFKB2,NOTCH1,OLIG3,PMP22,PRTG,RBPJ,RHOB,SMAD1,SNAI1,SOX5,SOX9,TCF4,TCF7L1,TFAP2A,TFAP2B,TWIST1,WNT8A,ZIC1
WP	Apoptosis-related network due to altered Notch3 in ovarian cancer	WP:WP2864	0.0309866	54	1990	27	ABL1,ANXA5,BCL3,CDKN1A,CUL1,ERN1,ETS1,F2R,GCLC,HELLS,IER3,MAPK1,NFKB1,NRG1,PTK2,PTK2B,RIPK2,RNF7,SERBP1,SMAD7,SOCS3,SQSTM1,TNFRSF21,TRAF1,VAV3,VIM,YBX3
WP	VEGFA-VEGFR2 Signaling Pathway	WP:WP3888	0.0335896	437	1990	148	ABL1,ACKR3,ADAM10,ADAMTS9,ANXA1,ARF6,ASCC3,BCAR1,BCL2,BMP10,BMP2,BMX,C15ORF39,CAV1,CCL2,CDH5,CHAC1,CREB1,CSRP1,CTNNB1,CXCL8,DKK1,DNAJA1,DUSP5,EEA1,EIF2A,EIF2AK3,EIF3H,EPS15,ERN1,ETS1,EZR,FAF1,FBXW11,FGD5,FHL2,FJX1,FN1,FOXO1,FSCN1,FYN,GAB1,GAPDH,GPC1,GPX1,GRB10,GRB2,HDAC4,HDAC7,HDAC9,HERPUD1,HLX,HMGB1,HTRA1,HYOU1,IDH2,IGFBP3,INPP4B,JAG1,JUN,KANK1,LDB2,LDHA,MAP2K6,MAPK1,MAPK8,MAPK9,MAPKAP1,MAPKAPK2…
WP	Myometrial Relaxation and Contraction Pathways	WP:WP289	0.0436019	155	1990	61	ACKR3,ACTA1,ACTB,ADCY1,ADCY2,ADCY7,ADCY8,ADM,ATF3,ATF6B,CALM2,CREB1,CRH,GNB1,GNB4,GNG12,GNG4,GNG7,GRK5,IGFBP3,IGFBP5,IL1B,IL6,ITPR1,ITPR2,ITPR3,JUN,LPAR1,MAFF,NFKB1,NOS3,PDE4B,PDE4D,PKIB,PKIG,PLCG1,PLCG2,PRKACB,PRKAR1A,PRKCB,PRKCE,PRKCH,PRKCQ,PRKD1,RAMP3,RGS1,RGS10,RGS16,RGS17,RGS19,RGS2,RGS20,RGS3,RGS4,RGS6,RXFP1,RYR3,SFN,SLC8A1,YWHAQ,YWHAZ
WP	RANKL/RANK (Receptor activator of NFKB (ligand)) Signaling Pathway	WP:WP2018	0.0458043	55	1990	27	FHL2,JUN,MAP2K6,MAP3K7,MAPK1,MAPK8,MAPK9,MITF,NFATC1,NFKB1,NFKB2,NFKBIA,PIK3R1,PLCG1,PTK2,SQSTM1,SRC,STAT1,SYK,TAB2,TNFRSF11A,TNFSF11,TRAF1,TRAF2,TRAF3,TRAF5,TRAF6
WP	Vitamin D in inflammatory diseases	WP:WP4482	0.0498256	22	1990	14	DUSP1,IL6,MAP2K6,MAP3K1,MED14,NFATC1,NFKB1,NFKBIA,NR3C1,PPP3CA,RXRA,SMAD3,SMAD4,VDR
FDR values originate from hypergeometric tests (Reimand et al. Nucleic Acids Res 2007;35(Web Server Issue):W193-200).
