# Supplementary material for: Bone marrow stromal cells induce chromatin remodeling in multiple myeloma cells leading to transcriptional changes
Source: Nat Commun. 2024 May 16;15:4139. doi: 10.1038/s41467-024-47793-5 (PMC11098817; doi:10.1038/s41467-024-47793-5)
Supplement: Supplementary file 7 — Supplementary Software 1 [file 41467_2024_47793_MOESM7_ESM.gz]

Archive with 9 entries (9 files):
- ._ASI_R.R
- ASI_R.R
- ._ASI_Stata.do
- ASI_Stata.do
- GSE24080.txt
- IFM_2009.txt
- MMRF_IA16.txt
- ._README.txt
- README.txt
