# Supplementary material for: Bone marrow stromal cells induce chromatin remodeling in multiple myeloma cells leading to transcriptional changes
Source: Nat Commun. 2024 May 16;15:4139. doi: 10.1038/s41467-024-47793-5 (PMC11098817; doi:10.1038/s41467-024-47793-5)
Supplement: Supplementary file 7 — Supplementary Software 1 [file 41467_2024_47793_MOESM7_ESM.gz › ASI_Stata.do]

/* TT2+TT3 gene expression data, clinical data, and survival outcomes obtained from GSE24080 [https://www.ncbi.nlm.nih.gov/geo/query/acc.cgi?acc=GSE24080] */

clear
import delimited "GSE24080.txt"
preserve

/* Calculate International Staging System (ISS) stage */

gen albabn = .
replace albabn = 0 if(albumin >= 3.5 & albumin != .)
replace albabn = 1 if(albumin < 3.5 & albumin != .)

gen b2mgabn = .
replace b2mgabn = 0 if(b2mg < 5.5 & b2mg != .)
replace b2mgabn = 1 if(b2mg >= 5.5 & b2mg != .)

gen iss = .
replace iss = 1
replace iss = 0 if(albabn == 0 & b2mgabn == 0)
replace iss = 2 if(albabn == 1 & b2mgabn == 1)
replace iss = . if(albabn == . | b2mgabn == .)

/* Calculate Adverse Stromal Interaction (ASI) score */

xtile s0 = fstl1, n(10)
xtile s1 = vcan, n(10)
xtile s2 = gadd45a, n(10)
xtile s3 = fscn1, n(10)
xtile s4 = akap12, n(10)

replace s0 = 10 - s0
replace s1 = 10 - s1
replace s2 = 10 - s2
replace s3 = 10 - s3
replace s4 = 10 - s4

xtile s5 = il6, n(10)
xtile s6 = ptk2, n(10)
xtile s7 = arap3, n(10)
xtile s8 = aim2, n(10)
xtile s9 = zeb2, n(10) 

replace s5 = s5 - 1
replace s6 = s6 - 1
replace s7 = s7 - 1
replace s8 = s8 - 1
replace s9 = s9 - 1

gen score = 0

foreach var of varlist s0-s9 {
	replace score = score + `var'
}

gen grp = .
replace grp = 0 if(score < 50)
replace grp = 1 if(score >= 50)

/* Set up survival analysis (overall survival) */

gen os_years = os_months / 12
stset os_years, failure(os_event == 1)
cls

/* Display results */

tab iss
stci, by(iss)

tabstat score, by(grp) stats(n median min max)
stci, by(grp)

sts graph, by(grp) title("") ytitle("{bf:Overall survival}") xtitle("{bf:Follow-up in years}") graphregion(color(white)) ylabel(, angle(0) nogrid) xlabel(0(1)9) risktable(0(1)9, order(1 " " 2 " ") title(" ") rowtitle("")) legend(order(1 "ASI-" 2 "ASI+")) plot1(lcolor("170 216 230") lwidth(thin)) plot2(lcolor("219 112 147") lwidth(thin) lpattern(shortdash)) xsize(8) ysize(6)
sts test grp, logrank

stcox iss grp
stphtest
restore


/*** Next dataset below ***/


/* MMRF IA16 gene expression data, clinical data, and survival outcomes obtained from the MMRF through the MMRF Researcher Gateway [https://research.themmrf.org] */

clear
import delimited "MMRF_IA16.txt"
preserve

/* Calculate Adverse Stromal Interaction (ASI) score */

xtile s0 = fstl1, n(10)
xtile s1 = vcan, n(10)
xtile s2 = gadd45a, n(10)
xtile s3 = fscn1, n(10)
xtile s4 = akap12, n(10)

replace s0 = 10 - s0
replace s1 = 10 - s1
replace s2 = 10 - s2
replace s3 = 10 - s3
replace s4 = 10 - s4

xtile s5 = il6, n(10)
xtile s6 = ptk2, n(10)
xtile s7 = arap3, n(10)
xtile s8 = aim2, n(10)
xtile s9 = zeb2, n(10) 

replace s5 = s5 - 1
replace s6 = s6 - 1
replace s7 = s7 - 1
replace s8 = s8 - 1
replace s9 = s9 - 1

gen score = 0

foreach var of varlist s0-s9 {
	replace score = score + `var'
}

gen grp = .
replace grp = 0 if(score < 50)
replace grp = 1 if(score >= 50)

/* Set up survival analysis (overall survival) */

gen os_years = os_days / 365.25
stset os_years, failure(os_censor == 0)

/* Display results */

tab iss
tabstat score, by(grp) stats(n median min max)
stci, by(grp)

sts graph, by(grp) title("") ytitle("{bf:Overall survival}") xtitle("{bf:Follow-up in years}") graphregion(color(white)) ylabel(, angle(0) nogrid) xlabel(0(1)9) risktable(0(1)9, order(1 " " 2 " ") title(" ") rowtitle("")) legend(order(1 "ASI-" 2 "ASI+")) plot1(lcolor("170 216 230") lwidth(thin)) plot2(lcolor("219 112 147") lwidth(thin) lpattern(shortdash)) xsize(8) ysize(6)
sts test grp, logrank

stcox iss grp
stphtest
restore


/*** Next dataset below ***/


/* IFM 2009 gene expression data, clinical data, and survival outcomes obtained from the IFM [https://www.myelome.fr] */

clear
import delimited "IFM_2009.txt"
preserve

/* Calculate Adverse Stromal Interaction (ASI) score */

xtile s0 = fstl1, n(10)
xtile s1 = vcan, n(10)
xtile s2 = gadd45a, n(10)
xtile s3 = fscn1, n(10)
xtile s4 = akap12, n(10)

replace s0 = 10 - s0
replace s1 = 10 - s1
replace s2 = 10 - s2
replace s3 = 10 - s3
replace s4 = 10 - s4

xtile s5 = il6, n(10)
xtile s6 = ptk2, n(10)
xtile s7 = arap3, n(10)
xtile s8 = aim2, n(10)
xtile s9 = zeb2, n(10) 

replace s5 = s5 - 1
replace s6 = s6 - 1
replace s7 = s7 - 1
replace s8 = s8 - 1
replace s9 = s9 - 1

gen score = 0

foreach var of varlist s0-s9 {
	replace score = score + `var'
}

gen grp = .
replace grp = 0 if(score < 50)
replace grp = 1 if(score >= 50)

/* Set up survival analysis (overall survival) */

gen os_years = os_days / 365.25
stset os_years, failure(os_censor == 1)

/* Display results */

tab iss
tabstat score, by(grp) stats(n median min max)
stci, by(grp)

sts graph, by(grp) title("") ytitle("{bf:Overall survival}") xtitle("{bf:Follow-up in years}") graphregion(color(white)) ylabel(, angle(0) nogrid) xlabel(0(1)9) risktable(0(1)9, order(1 " " 2 " ") title(" ") rowtitle("")) legend(order(1 "ASI-" 2 "ASI+")) plot1(lcolor("170 216 230") lwidth(thin)) plot2(lcolor("219 112 147") lwidth(thin) lpattern(shortdash)) xsize(8) ysize(6)
sts test grp, logrank

stcox iss grp
stphtest
restore
