# Supplementary material for: Bone marrow stromal cells induce chromatin remodeling in multiple myeloma cells leading to transcriptional changes
Source: Nat Commun. 2024 May 16;15:4139. doi: 10.1038/s41467-024-47793-5 (PMC11098817; doi:10.1038/s41467-024-47793-5)
Supplement: Supplementary file 7 — Supplementary Software 1 [file 41467_2024_47793_MOESM7_ESM.gz › GSE24080.txt]

file_long	contr	id	file	study	agedx	sex	type	b2mg	crp	crea	ldh	albumin	hgb	bmpc	efs_event	efs_months	os_event	os_months	FST	PDPN	FSTL1	TWIST2	COL1A2	COL3A1	COL4A1	COL4A2	COL12A1	VCAN	APCDD1L	GADD45A	BMPER	LPAR1	EN1	FAP	FOXE1	FLRT2	PAMR1	MYOF	HAS2	TNC	IL1B	IL6	CXCL8	KCNJ2	LIF	MMP1	MMP3	MMP14	NNMT
GSM592391_P0002-01-FAKE03-U133Plus-2.CEL	expr	UAMS001	P0002-01-FAKE03-U133Plus-2.CEL	TT2	53.35621139327385	0	IgG	1.8	8.6	.6	149	4.9	9.9	80	0	94.33333333333333	0	94.33333333333333	5.6436715	6.2594829	6.1570168	6.1504297	6.3202891	4.8110485	5.7014642	5.9406857	5.1687832	5.230125	6.8092461	8.0890913	4.3357911	6.1276312	5.2212944	6.1743474	4.8104954	5.3245387	8.19034	5.6275887	4.880517	4.8525305	7.5668073	6.4182167	6.0331788	6.3208246	6.6044655	4.0976572	4.4649725	7.2595563	7.1349902
GSM592392_P0008-01-FAKE04-U133Plus-2.CEL	expr	UAMS002	P0008-01-FAKE04-U133Plus-2.CEL	TT2	52.70555936856555	0	IgG	1.7	8.9	.6	144	3.9	11.3	20	0	96.86666666666666	0	96.86666666666666	5.4576292	6.0704355	6.4545293	5.7872686	5.954433	4.7184677	5.8831635	5.5296874	4.9551363	5.223568	6.9427109	10.622476	4.3233562	6.0069618	5.0624747	6.0488858	4.518755	5.2152529	7.6381645	6.8965659	4.4790044	4.7139196	7.0147061	6.5032182	5.4647217	5.5476327	6.5560646	3.9688709	4.3580375	7.515523	6.7736688
GSM592393_P0009-01-FAKE05-U133Plus-2.CEL	expr	UAMS003	P0009-01-FAKE05-U133Plus-2.CEL	TT2	62.02882635552505	1	Nonsecretory	5.5	4.5	.8	113	4.7	11	90	0	88.5	0	88.5	5.7961497	5.8246336	6.2965832	5.9112248	6.5199685	4.6223145	5.9739208	5.3403745	4.8867855	4.9983811	6.7724342	10.749575	4.3394156	6.0581131	4.8763413	5.8534899	4.6302347	4.9707637	7.6981764	6.2728157	4.3272867	4.5651803	6.763804	7.2074738	5.3777785	5.5414505	6.5718517	3.913584	4.5384455	7.1272769	6.6499472
GSM592394_P0010-01-FAKE06-U133Plus-2.CEL	expr	UAMS004	P0010-01-FAKE06-U133Plus-2.CEL	TT2	60.31297185998627	1	IgA	2.8	9.9	1	102	4.6	13.3	20	1	76.06666666666666	0	98.5	5.6309557	6.1929221	6.0353837	6.1292238	6.4778519	4.824151	5.9555521	6.0033784	5.0613818	5.241457	7.1856813	9.4169464	4.3795047	6.3051686	5.1404576	6.4130001	4.6345077	5.1777854	8.149127	5.7650003	4.6152091	4.9112229	7.1902122	6.4771605	5.9185195	5.6220999	6.7963147	4.1333647	4.4722309	7.6328864	7.0788178
GSM592395_P0015-01-A016-U133Plus-2.CEL	expr	UAMS005	P0015-01-A016-U133Plus-2.CEL	TT2	66.92107069320522	1	IgG	4	2.6	1.2	194	4.2	9.5	70	1	42.66666666666666	1	42.66666666666666	5.474175	5.89888	6.4806871	5.6855989	5.6482453	4.8618107	5.8322864	5.4002252	4.9804378	4.9570031	6.848567	8.6814594	4.4713578	6.078793	4.8890934	6.0224323	4.5172815	5.0881305	7.7121496	5.6339116	4.3936138	4.5857944	6.9820156	6.8417549	5.567656	5.4726868	6.2740431	3.9392705	4.4855905	7.3231149	6.5771823
GSM592396_P0016-01-A21-U133Plus-2.CEL	expr	UAMS006	P0016-01-A21-U133Plus-2.CEL	TT2	55.25875085792725	0	IgA	2.9	2.1	1	146	4.8	6.7	50	0	90.8	0	90.8	5.73	6.302978	6.415524	6.3345289	6.2436476	4.8442483	6.0303578	5.7939992	5.0445991	5.1695747	7.0900154	10.147305	4.5211606	6.1849566	5.2975039	6.5637178	4.7272706	5.4382648	8.3917656	5.9125047	4.9358335	4.81741	7.2863955	6.1998453	6.0200405	6.4983926	6.9231172	4.0941181	4.586206	7.5122566	7.0022588
GSM592397_P0018-01-A30-U133Plus-2.CEL	expr	UAMS007	P0018-01-A30-U133Plus-2.CEL	TT2	57.06520247083047	1	FLC	3.1	32.5	.7	199	4.2	11.9	40	1	33.13333333333333	0	96.26666666666667	5.4410605	5.8512478	6.4738331	5.8429341	7.6075497	4.8002372	5.6537933	5.5641971	4.9409504	5.1304564	6.5946908	8.8035069	4.3685555	5.9743896	5.073266	6.1096282	4.6344457	4.9740229	7.4149122	8.1544094	4.2428274	4.5716529	6.9548278	6.2043743	5.3509545	5.1484842	6.0217195	4.127234	4.3172684	7.1440449	6.6509929
GSM592398_P0019-01-A40-U133Plus-2.CEL	expr	UAMS008	P0019-01-A40-U133Plus-2.CEL	TT2	55.93411118737131	1	IgG	1.7	8.6	.8	194	4.2	12.9	10	1	21.26666666666667	1	38.26666666666667	5.4331269	6.004168	6.0515718	5.9167857	5.6514006	4.7443824	5.8272614	5.5739636	4.8869257	4.9069943	6.8412175	11.402113	4.3338871	5.9689898	5.0551662	6.1257982	4.5621176	4.9811368	7.5844893	5.7612915	4.3454084	4.6393838	7.0167508	6.2659945	5.432138	5.2813506	6.6348934	4.1012878	4.4743314	7.2885194	6.6966367
GSM592399_P0025-01-A53-U133Plus-2.CEL	expr	UAMS009	P0025-01-A53-U133Plus-2.CEL	TT2	54.48730267673302	1	IgG	2.5	.2	1.1	166	5.2	11.1	60	0	91.90000000000001	0	91.90000000000001	5.5815263	6.1813416	6.6422343	6.26649	6.2511625	4.8482566	5.8321605	5.9300623	5.1000652	5.5199723	7.2149882	10.36706	4.4707942	6.1804981	5.2784185	6.3265047	4.7599268	5.2652397	8.2306328	6.7940073	4.8367543	4.6086831	7.4542441	6.970674	6.0863104	6.1516552	6.6724634	3.9184945	4.4733953	7.3147888	7.0267119
GSM592400_P0029-01-A70-U133Plus-2.CEL	expr	UAMS010	P0029-01-A70-U133Plus-2.CEL	TT2	59.70624571036376	1	IgA	3.3	1.8	1	52	3.4	12.2	70	1	92.59999999999999	0	96.13333333333334	5.5257235	6.2152467	6.633935	6.203229	6.0136724	4.7943478	5.8994493	5.4159532	4.9690504	5.1730776	7.0350313	9.4951267	4.378036	6.1467566	4.9246144	5.880424	4.6188154	5.1121755	7.7445078	6.0438833	4.5993934	4.6666756	7.114327	9.4468222	5.6591363	5.843308	6.3285894	3.9584498	4.5334945	7.4846368	6.8760438
GSM592401_P0030-01-A72-U133Plus-2.CEL	expr	UAMS011	P0030-01-A72-U133Plus-2.CEL	TT2	46.61908030199039	1	IgG	4	2.2	.8	131	3.8	9.1	70	1	34.8	1	88.26666666666667	5.5839281	6.179431	6.1619639	6.1265578	8.3872681	4.8532748	5.947072	5.8266754	5.0971522	5.1352954	7.1533198	10.260147	4.4402413	6.2479367	4.9701543	6.8154888	5.0361266	5.2838683	8.7383823	6.0869551	4.7829256	4.6790957	7.4823723	6.4201555	5.7434974	6.5335693	6.7541924	3.9900117	4.6002736	7.6174989	6.936264
GSM592402_P0034-01-A113-U133Plus-2.CEL	expr	UAMS012	P0034-01-A113-U133Plus-2.CEL	TT2	75.20658888126287	0	IgG	38.6	31.9	4.8	153	2.8	9.1	80	1	7.8	1	7.8	5.6455374	5.8010855	5.91921	5.6530814	5.849546	4.6630588	5.6833649	5.3573198	4.9441791	5.0231166	7.1941714	10.955008	4.3494701	5.9166474	4.9241533	6.138165	4.5538392	4.9941955	7.5923815	5.7617459	4.5680561	4.6101789	6.9633327	8.9766998	5.5098381	5.7247324	6.2422562	4.0188241	4.3636322	7.0519514	6.3078895
GSM592403_P0036-01-A120-U133Plus-2.CEL	expr	UAMS013	P0036-01-A120-U133Plus-2.CEL	TT2	45.83665065202471	0	IgG	1.7	12.7	.8	161	4.3	10.5	30	0	84.7	0	84.7	5.6285028	6.2589941	6.6517787	6.2418232	6.1240206	4.8519068	6.127038	5.7595863	5.1161542	5.3585	7.2899013	9.7186804	4.5565066	6.2864461	5.309207	6.8115201	5.3332825	5.167181	9.025362	6.3054633	5.9158931	5.1505651	7.7119689	6.1997643	6.1725345	7.2859011	7.2046618	4.1639695	4.5815058	7.2022924	6.7895079
GSM592404_P0037-01-A111-U133Plus-2.CEL	expr	UAMS014	P0037-01-A111-U133Plus-2.CEL	TT2	55.41523678792039	0	IgG	5.7	2.4	.8	79	2.9	8.6	60	1	50.13333333333333	0	95.2	5.6168623	6.552166	6.5494866	6.173944	6.0304074	4.881309	5.8335352	5.9113755	5.1151428	5.1762018	7.1609612	9.9489574	4.4474301	6.2107587	5.3119903	6.9285254	4.6052041	5.1537313	8.5775042	6.1245589	4.8048177	4.9831123	7.6475105	8.0481863	5.9552331	6.0994334	7.0610294	4.0265164	4.4413772	7.4830456	6.9971967
GSM592405_P0043-01-A153-U133Plus-2.CEL	expr	UAMS015	P0043-01-A153-U133Plus-2.CEL	TT2	51.97529169526424	0	IgG	3.2	5.7	.7	200	3.9	12.8	30	1	8.866666666666667	1	8.866666666666667	5.4616513	6.0151539	5.9943275	5.7913036	5.7958732	4.660007	5.8344102	5.3997049	5.0247464	5.4035902	6.8673182	10.551361	4.3320894	5.9405813	4.9776521	6.2566195	4.796783	4.9905496	7.9340677	7.6634851	4.2733946	4.7662449	6.9825258	6.372951	5.6418691	5.4488535	6.5695171	4.0607162	4.4556012	7.2889776	6.639317
GSM592406_P0048-01-A172-U133Plus-2.CEL	expr	UAMS016	P0048-01-A172-U133Plus-2.CEL	TT2	68.91969800960878	0	IgG	3.3	10.1	.7	162	4.2	11.8	30	1	23	1	36.1	5.5464792	6.0900249	6.3610392	5.9901338	5.908103	4.8577933	5.7746749	5.6370044	5.0023284	5.1370783	6.9534655	9.0585175	4.3536525	6.148562	5.0656085	6.0666132	4.6323504	5.106668	8.1476192	6.3134923	4.4986644	4.5467777	7.1671743	6.1686506	5.65587	5.4977312	6.6730027	4.0586228	4.4520063	7.4413772	6.9064937
GSM592407_P0051-01-A185-U133Plus-2.CEL	expr	UAMS017	P0051-01-A185-U133Plus-2.CEL	TT2	53.62525737817433	1	IgG	18.8	94.09999999999999	2.5	192	2.1	8.5	70	1	20.13333333333333	1	20.13333333333333	5.6797476	5.9237638	6.0640416	5.8302603	5.3942981	4.5557513	5.7717352	5.3307705	4.8168569	5.629097	6.4601097	11.233675	4.393672	6.038878	4.9387946	6.1234975	4.4822083	4.8598962	7.6686077	6.6801729	4.1501288	4.5373912	6.8827491	8.8300276	5.335773	5.224844	6.3925042	3.8157046	4.2587881	7.3260984	6.2229853
GSM592408_P0052-01-A180-U133Plus-2.CEL	expr	UAMS018	P0052-01-A180-U133Plus-2.CEL	TT2	40.17295813315031	1	FLC	5.8	8.1	3.1	172	4.5	7.8	70	1	77.96666666666667	0	93.73333333333333	5.4842534	5.9696541	6.3818498	5.7863855	6.0825505	4.8144612	5.8755755	5.488318	5.1274977	5.477107	6.8046951	10.421446	4.2693639	5.9020481	4.9720554	6.2255931	4.5176897	5.112082	7.7927961	8.0588026	4.3418183	4.5469179	7.1197305	6.3280611	5.4701309	5.4633937	6.3838282	3.9807608	4.3911824	7.3488688	6.7731442
GSM592409_P0053-01-A209-U133Plus-2.CEL	expr	UAMS019	P0053-01-A209-U133Plus-2.CEL	TT2	58.22100205902539	0	IgG	1.4	1.8	.6	123	4.1	12.3	40	1	29.2	1	29.2	5.5140672	6.1276689	6.4509511	6.1425614	6.1037455	4.8973346	5.8847699	5.6331863	5.0585008	5.3115544	6.9749055	11.05683	4.383244	6.1797223	5.095592	6.294734	4.8043556	5.1743197	8.1431427	5.6807146	4.6629009	4.5214777	7.0919991	6.367764	5.878778	5.5564981	6.4860649	4.0920472	4.4903975	7.0474081	7.0874639
GSM592410_P0054-01-A194-U133Plus-2.CEL	expr	UAMS020	P0054-01-A194-U133Plus-2.CEL	TT2	60.00549073438572	1	IgG	5.7	2.9	1.2	67	3.7	12.2	40	1	52.46666666666667	1	57.86666666666667	5.579071	6.1933117	6.3463831	6.1840763	8.2262287	4.8589597	6.032207	5.8775482	5.0070586	5.0959826	7.1447072	10.443918	4.4923177	6.3492279	5.0157843	6.4185452	4.8102689	5.322701	8.3326187	5.8261285	4.4607048	4.7440286	7.0504193	6.2913656	5.7937713	5.5486579	6.7916489	4.166049	4.4361978	7.7230368	7.3730783
GSM592411_P0055-01-A204-U133Plus-2.CEL	expr	UAMS021	P0055-01-A204-U133Plus-2.CEL	TT2	56.93067947838023	1	FLC	2	.8	.9	170	4.2	12.6	10	1	39.06666666666667	1	45.63333333333333	5.5555978	6.110929	6.0965815	6.0136232	6.0821199	4.8360415	5.8934298	5.716681	4.9963527	6.0672479	7.0664206	9.5283499	4.37185	6.0953898	4.9746437	6.5138659	4.67169	5.2704968	8.1512976	8.6461926	4.9198222	4.767849	7.2104759	6.1146793	5.6638365	6.0370331	7.0456247	4.1141028	4.4224935	7.1693668	6.9703832
GSM592412_P0056-01-A211-U133Plus-2.CEL	expr	UAMS022	P0056-01-A211-U133Plus-2.CEL	TT2	43.19286204529856	0	FLC	8.9	.8	1.5	122	5.1	10	70	0	92.7	0	92.7	6.4146991	6.1754203	6.3657293	5.8567262	6.3060589	5.0066347	5.8467007	5.5777683	5.097137	6.1520553	7.0049214	9.0809298	4.2284827	6.1489916	5.1657891	5.7848849	4.6328592	5.1284041	8.0386896	5.4568534	4.6286936	5.0929008	7.3184948	6.8843737	6.0939021	5.6154351	6.2881527	4.0292902	4.4420085	7.0571389	7.1904778
GSM592413_P0057-01-A217-U133Plus-2.CEL	expr	UAMS023	P0057-01-A217-U133Plus-2.CEL	TT2	68.23335621139327	1	IgG	2.4	1	1.2	180	4.4	11.4	60	1	17.63333333333333	1	27.3	5.5391164	6.1216307	6.0778766	6.1903787	6.2996421	4.8650293	6.0036879	6.0446458	5.1076865	5.0103283	7.0865192	9.7932529	4.3302708	6.1260586	5.1155348	6.2183342	4.8360252	5.2097321	7.9950657	5.4295807	4.7556076	4.5953107	7.1302752	6.6568537	5.8347864	5.7299056	6.5693145	4.0280533	4.3718596	7.507607	7.1660113
GSM592414_P0061-01-A246-U133Plus-2.CEL	expr	UAMS024	P0061-01-A246-U133Plus-2.CEL	TT2	63.01990391214825	1	IgG	2.4	59.6	1.2	181	5.1	12.4	30	0	90.96666666666667	0	90.96666666666667	5.6149664	6.4311728	6.5973997	6.1240516	6.4284148	5.063808	6.1964226	6.0181208	5.2825012	5.375885	6.8761792	11.946427	4.9370041	6.3170676	5.6024523	6.6100397	4.6734681	5.2476916	8.2511272	5.9945078	4.6749382	4.8160758	7.3584623	7.4946218	6.1431065	5.6013379	6.5055656	4.0025673	4.4855781	7.4455423	7.2825127
GSM592415_P0063-01-A248-U133Plus-2.CEL	expr	UAMS025	P0063-01-A248-U133Plus-2.CEL	TT2	53.40288263555251	1	IgG	2.8	8.699999999999999	.9	169	4.8	11.8	70	1	43.23333333333333	1	52.03333333333333	5.4502673	6.1065302	6.2965832	6.1387734	6.3955894	4.8028641	6.0307751	5.6709657	5.1104608	5.1291952	6.8523998	9.0617476	4.3499789	6.0106707	5.0363827	6.1216006	4.7217283	5.2932315	7.8974681	5.7599506	4.6574388	5.1126165	7.1127958	6.7840595	5.7124944	5.5043106	6.942018	4.025269	4.4314623	7.3295302	7.1807327
GSM592416_P0065-01-A261-U133Plus-2.CEL	expr	UAMS026	P0065-01-A261-U133Plus-2.CEL	TT2	50.04804392587508	1	IgA	14.6	1.9	2	184	4.5	9.300000000000001	90	1	18.23333333333333	1	71.40000000000001	5.6075559	5.9905782	6.1703529	6.4055438	8.0518618	4.8209553	6.0606289	5.759376	5.0772529	5.0909314	7.2355871	9.8619604	4.3561049	6.1438479	5.0528474	5.7815604	4.6917253	5.3021498	7.8837805	5.335063	4.5697031	4.5584416	7.1356277	6.0674901	5.7476878	5.7967167	6.4640946	4.1233096	4.5792103	7.3341832	7.2184787
GSM592417_P0066-01-A264-U133Plus-2.CEL	expr	UAMS027	P0066-01-A264-U133Plus-2.CEL	TT2	64.49416609471517	1	IgG	6.7	6.8	.9	190	3	12.9	90	1	39.26666666666667	1	39.26666666666667	5.7671785	6.3197527	6.3340583	6.2944684	6.8593817	4.9610362	5.8321609	5.9290624	5.1553454	5.2861929	7.1018867	9.5591621	4.3365469	6.2079415	5.5971589	6.1567326	4.9617105	5.2727623	8.4331331	8.0716619	4.4774742	4.6963592	7.3906765	8.4202347	6.0732574	5.6047378	6.3754311	4.2324467	4.5141521	7.3569093	7.6851077
GSM592418_P0067-01-A274-U133Plus-2.CEL	expr	UAMS028	P0067-01-A274-U133Plus-2.CEL	TT2	38.69320521619767	0	IgG	1.7	1	.7	275	4	9.9	90	1	1.6	1	1.6	5.6734037	6.4527617	6.0259423	6.0748091	6.6841903	4.8785071	5.9273009	5.8549905	5.1166472	5.1338358	7.1633687	9.9887896	4.2895279	6.2106152	5.1546745	6.0631962	4.5879321	5.2553978	8.373415	6.4069715	4.7560434	4.6849174	7.3295631	6.2705126	5.9459109	5.7258663	6.2882876	4.1435113	4.5262909	7.4949889	7.5005202
GSM592419_P0069-01-A296-U133Plus-2.CEL	expr	UAMS029	P0069-01-A296-U133Plus-2.CEL	TT2	42.91008922443377	1	IgG	2.2	63	1	124	3.3	10.8	30	0	90.93333333333334	0	90.93333333333334	5.5055404	6.2699685	6.225399	6.0395279	6.9363637	4.9200101	5.7099257	5.7911892	5.0835042	5.7556443	6.6791849	10.151227	4.3737931	6.2665286	5.5900335	6.2744408	4.6362162	5.3157358	8.4950256	6.5651565	5.1151156	4.647212	7.4713178	7.6344495	5.8449521	6.3896322	6.4218926	4.2148724	4.4631209	7.2183728	7.1537929
GSM592420_P0075-01-A332-U133Plus-2.CEL	expr	UAMS030	P0075-01-A332-U133Plus-2.CEL	TT2	58.59711736444749	0	IgG	12.4	1.5	1.4	97	2.9	8.199999999999999	50	1	18.43333333333333	1	29.83333333333333	5.5614538	6.3534474	6.1242452	6.0829401	6.0152807	4.7583547	5.7663283	5.7857876	5.0859237	5.0534887	6.8780537	8.6311665	4.3788352	6.2155418	4.9420605	6.3254371	4.5942588	5.2620659	7.9540391	5.8970637	4.4956355	4.662735	7.3252549	6.2239723	5.9088507	5.9091988	6.6742663	4.0368791	4.6969619	7.2868848	7.0491529
GSM592421_P0077-01-A357-U133Plus-2.CEL	expr	UAMS031	P0077-01-A357-U133Plus-2.CEL	TT2	70.04529855868222	1	IgG	2	1.3	1	112	4.5	14	50	0	84.63333333333334	0	84.63333333333334	5.8286366	6.3902349	6.6912131	5.9406333	7.0206909	4.9092774	6.0480971	5.8786578	5.2800217	5.1299076	7.0313392	10.304671	4.4277225	6.3148484	5.3355007	6.4247451	4.7038088	5.3404355	7.9480276	6.7374392	4.9509912	4.6391664	7.4895005	7.7166972	5.7179418	5.8226719	6.7925844	4.1107373	4.4266148	7.5263681	7.3568745
GSM592422_P0079-01-A351-U133Plus-2.CEL	expr	UAMS032	P0079-01-A351-U133Plus-2.CEL	TT2	54.73164035689773	1	IgG	2.5	4.3	1.1	168	4.6	11.3	70	1	44.93333333333333	1	44.93333333333333	5.8203969	6.6114173	6.1222835	6.1299052	6.589045	4.9246774	6.0037694	6.217814	5.2778573	5.2342596	7.3836827	9.6755848	4.6791716	6.3841777	5.4226203	6.6870041	4.5336952	5.1954756	8.4269056	7.4751463	5.841229	4.9597239	7.3253345	6.4648204	5.8451142	6.1053762	6.9073434	4.4874964	4.6320682	7.4471221	7.447701
GSM592423_P0083-01-A389-U133Plus-2.CEL	expr	UAMS033	P0083-01-A389-U133Plus-2.CEL	TT2	56.27179135209335	1	IgG	4.4	1.1	1.3	144	3.4	10.2	30	0	86.5	0	86.5	5.555388	6.4351025	6.4355993	6.0186439	6.2673473	4.8787289	5.9206986	5.843224	5.1070395	5.5168095	7.3931503	9.4752941	4.2707314	6.2354317	5.2451558	6.644897	4.8616858	5.136148	8.2390976	6.7849913	4.4489527	4.8641038	7.3938031	6.4508214	5.8756447	5.8603635	6.6318774	4.1996961	4.4844675	7.6524301	7.306303
GSM592424_P0084-01-A629-U133Plus-2.CEL	expr	UAMS034	P0084-01-A629-U133Plus-2.CEL	TT2	71.52779684282773	0	IgA	16.5	11.5	1.9	288	3.4	9.1	80	1	21.6	1	29.93333333333333	5.6018534	6.4245138	6.2496405	6.1197681	6.0185647	4.8818464	5.809711	5.9163141	5.0965018	5.1697273	7.297802	9.6372042	4.4568315	6.1130791	5.1871624	6.2320242	4.7808738	5.1984873	8.184042	5.5741639	4.3927102	4.645781	7.1988726	6.6107264	6.2281866	5.5767832	6.1492286	4.1422782	4.4272528	7.413013	6.9655027
GSM592425_P0085-01-A396-U133Plus-2.CEL	expr	UAMS035	P0085-01-A396-U133Plus-2.CEL	TT2	50.32258064516129	0	IgG	4.7	1.3	1.8	135	3.7	8.300000000000001	80	1	64.86666666666666	0	87.90000000000001	5.673677	6.1259089	6.1623397	5.8187218	6.3504386	4.9711885	5.7657628	5.5417438	5.0016026	5.6330972	6.993526	9.9124842	4.22931	5.9952083	5.4338241	6.3626728	4.6810446	5.1522431	8.0318651	5.8621626	4.8854303	4.6716824	7.6172495	6.2580829	5.9675412	5.8481922	6.552701	4.0053434	4.4400926	7.2990475	6.8126693
GSM592426_P0090-01-A427-U133Plus-2.CEL	expr	UAMS036	P0090-01-A427-U133Plus-2.CEL	TT2	50.19629375428963	1	IgG	4.8	16.2	.9	84	4.5	6.4	7.5	0	81.16666666666667	0	81.16666666666667	5.5876222	6.1893349	6.474586	6.0486975	6.167757	4.9757099	6.0440216	5.6888127	4.9991612	5.1674881	7.2625904	9.7694931	4.2849851	6.2005992	5.1884985	5.825304	4.4771633	5.3301244	7.9768167	6.175478	4.6763	4.6082644	7.0447688	6.8402114	5.6478248	5.7157192	6.9628344	4.0239706	4.6000905	7.6888442	7.3057346
GSM592427_P0091-01-A326-U133Plus-2.CEL	expr	UAMS037	P0091-01-A326-U133Plus-2.CEL	TT2	43.18737131091284	0	IgA	1.6	2.2	.6	127	4.6	13	30	0	90.63333333333334	0	90.63333333333334	5.6344943	6.4234419	6.6760683	6.0809484	6.9387002	4.9301963	6.0523796	6.1106367	5.0838108	5.1740184	7.0205326	9.5026722	4.3529277	6.3610978	5.3925414	6.1241069	5.1183348	5.2005944	8.4013462	5.7882962	4.9618731	5.1023498	7.2025948	7.1163306	6.1294241	6.0696588	6.775094	3.9804487	4.5658107	7.353313	7.3402882
GSM592428_P0092-01-A353-U133Plus-2.CEL	expr	UAMS038	P0092-01-A353-U133Plus-2.CEL	TT2	57.14207275223061	1	IgG	1.7	3	1.2	149	3	10.3	30	1	20.5	1	26.23333333333333	5.5901971	6.2709813	6.5187445	5.9699683	6.0955944	4.8425331	5.9435596	5.6915298	5.025629	5.2258892	6.9909105	9.8296537	4.3269954	6.208498	5.1494737	6.0922351	4.6931505	5.2400451	8.03092	5.6454887	5.0466218	4.7056599	7.171051	6.1835985	5.8088975	6.0699577	6.7746882	4.1430993	4.5646691	7.2156124	6.9432116
GSM592429_P0095-01-A355-U133Plus-2.CEL	expr	UAMS039	P0095-01-A355-U133Plus-2.CEL	TT2	56.32669869595058	1	IgG	5.6	11.4	1.9	201	3.6	12.5	50	1	30.3	1	30.3	5.7284489	6.4241438	6.4034176	6.1087599	6.2654572	4.8975849	6.1991477	5.9862461	5.1556787	5.3566437	7.1397991	11.24282	4.5143809	6.4280443	5.2914734	6.2810817	4.6832995	5.2645841	8.0443239	5.7240729	5.1592889	4.9675193	7.4139132	7.5815997	6.0458283	6.1574864	6.9447274	4.0417013	4.6064882	7.6665778	7.3861427
GSM592430_P0096-01-A303-U133Plus-2.CEL	expr	UAMS040	P0096-01-A303-U133Plus-2.CEL	TT2	63.40150995195607	0	IgG	7.6	10.9	2.6	276	4.1	9.1	70	1	37.7	1	49.4	5.6279731	6.3930092	6.1363192	6.2719817	6.4795237	4.8306189	6.0366631	5.8255296	5.1442528	5.2247915	6.8012338	10.561551	4.3770237	6.2995634	5.3406	6.1931901	4.681365	5.2726712	8.2411585	5.7845111	4.6102509	4.6570811	7.2740169	6.4914699	5.8625245	5.5838342	6.3134413	4.0851121	4.3638577	7.3439317	7.464376
GSM592431_P0098-01-A308-U133Plus-2.CEL	expr	UAMS041	P0098-01-A308-U133Plus-2.CEL	TT2	51.11873713109129	0	IgG	11.9	33.1	.8	141	2.1	8.800000000000001	80	1	76.23333333333333	1	76.23333333333333	5.6662202	6.135808	6.3414268	5.78058	5.7914252	4.7007871	5.7565804	5.5539927	4.9818969	5.0446053	7.0140829	10.891666	4.4869652	5.9460182	4.8573761	6.096343	4.7719264	4.99193	8.1154356	6.4723339	4.4538603	4.6084237	6.9286633	7.9342852	5.508769	5.8151231	6.458632	4.1501789	4.4505677	7.3034744	6.5180597
GSM592432_P0099-01-A425-U133Plus-2.CEL	expr	UAMS042	P0099-01-A425-U133Plus-2.CEL	TT2	44.00823610157859	1	IgG	3.5	14.5	1	113	3.9	9.699999999999999	80	1	46.43333333333333	1	66.66666666666667	5.7833171	6.4420786	6.6208582	6.5654736	6.8856525	5.1544261	5.9181137	6.2276258	5.3353105	5.2551651	7.268167	8.2964687	4.4018831	6.3948102	5.3817272	6.178762	4.8991876	5.4752178	8.3989601	5.7420897	5.0878916	4.8309088	7.6031356	6.8110352	6.2045836	6.1158729	6.6036558	4.0162039	4.5762267	7.5329838	8.0562878
GSM592433_P1003-02-D033-U133Plus-2.CEL	expr	UAMS043	P1003-02-D033-U133Plus-2.CEL	TT3	61	1	IgG	11.3	5.8	1.1	187	3.2	9.6	90	1	27.03333333333333	1	40.63333333333333	5.583662	5.7496452	5.9439707	6.0335722	5.6004195	4.7938719	5.9038968	5.5913711	4.9300804	4.9597402	7.2070107	10.353416	4.1268778	6.0203776	4.9754949	5.7325044	4.5820889	5.0343246	7.1459708	4.9342294	4.5071902	4.4852943	6.7816315	6.4118323	5.5630751	5.4305034	6.6924844	4.0676346	4.5952234	7.4737577	6.8141108
GSM592434_P0101-01-A383-U133Plus-2.CEL	expr	UAMS044	P0101-01-A383-U133Plus-2.CEL	TT2	69.42210020590254	0	IgG	2.2	1.6	.6	173	3.4	12	50	1	16.53333333333333	1	24.86666666666667	5.5369043	6.4187455	6.4329271	6.1367435	6.3306217	4.957149	5.9179549	6.1416292	5.0563383	5.2705398	7.1688104	10.395889	4.3304129	6.4420271	5.7212381	6.8532424	4.5866108	5.2029767	8.3345346	6.5467224	4.475728	4.7514372	7.4564743	7.7278414	6.096035	6.1291323	6.9742208	4.2054443	4.4529605	7.5701885	7.5688596
GSM592435_P1010-01-D039-U133Plus-2.CEL	expr	UAMS045	P1010-01-D039-U133Plus-2.CEL	TT3	55	1	IgG	4.2	3.3	1	119	4.7	11	80	0	52.4	0	52.4	5.5867357	5.954412	6.6193094	6.2270737	6.2297492	4.9250684	6.2026525	5.7312245	5.097424	5.2168126	7.2054014	9.4580402	4.3006263	6.1896896	5.0816522	6.1518555	4.8442769	5.2779965	8.1304407	6.0910082	4.8093271	4.7578034	7.2534404	6.4162321	5.9212303	6.169682	6.8442965	4.1812139	4.5311613	7.6561666	6.9557695
GSM592436_P1011-01-D025-U133Plus-2.CEL	expr	UAMS046	P1011-01-D025-U133Plus-2.CEL	TT3	66	0	IgA	5.8	9.4	1.2	243	4.1	8.699999999999999	90	0	51.56666666666667	0	51.56666666666667	5.6153383	6.1848702	6.5964217	6.1738086	6.118011	4.879519	6.0581203	5.8200788	5.0217285	5.1339016	7.0587811	10.898362	4.3327985	6.3444467	4.9538035	5.9897861	4.7307281	5.2128572	7.8156257	6.7178316	4.5560117	4.5490603	7.070518	7.2606397	5.6710882	5.7088699	7.0910525	4.1357665	4.5417943	7.7484293	6.7636352
GSM592437_P1013-01-D098-U133Plus-2.CEL	expr	UAMS047	P1013-01-D098-U133Plus-2.CEL	TT3	53	1	IgG	2.7	14.9	1	146	5	13.3	4.9	0	50.86666666666667	0	50.86666666666667	5.422895	5.7719984	6.6273589	5.9788542	5.8885407	4.9324346	6.0392542	5.5657597	4.9271188	5.2023268	7.1756482	11.954241	4.3618827	6.2345104	4.9213424	5.9997973	4.5532866	5.1195211	7.6642666	8.0595627	4.4223247	4.6998582	6.9948912	6.3303099	5.6004586	5.7413716	6.6018171	4.045393	4.5281386	7.3431368	6.8624849
GSM592438_P1016-04-E483-U133Plus-2.CEL	expr	UAMS048	P1016-04-E483-U133Plus-2.CEL	TT3	63	0	IgG	3	.99	.7	146	4.5	9.800000000000001	81	0	38.7	0	38.7	5.6214404	5.9229245	6.561141	5.9398704	5.862618	4.7624121	5.7509861	5.3191442	4.8244638	5.2262807	7.3480473	10.753105	4.0850816	6.0062881	4.9663939	5.9531851	4.5275016	5.1997042	7.5386	6.8110881	4.5797129	4.5010161	6.7088346	6.433342	5.6056342	5.5436249	6.5789814	4.0928512	4.5546618	7.3420806	7.0127997
GSM592439_P1017-01-D092-U133Plus-2.CEL	expr	UAMS049	P1017-01-D092-U133Plus-2.CEL	TT3	56	1	IgA	2.1	.99	.8	135	4.3	11.8	50	0	48.06666666666667	0	48.06666666666667	6.0472918	5.9983802	6.5010338	5.8690491	6.0630741	4.8114595	5.9670548	5.5292697	4.8672199	5.2153006	7.1347108	10.784986	4.4162321	6.0649729	4.9856253	6.0882664	4.6604805	5.0603614	7.7867193	6.2797713	4.3851395	4.6237102	6.9637909	6.2537918	5.5797505	5.9515877	6.6200633	3.9089365	4.4334965	7.4141169	6.6897435
GSM592440_P0102-01-A388-U133Plus-2.CEL	expr	UAMS050	P0102-01-A388-U133Plus-2.CEL	TT2	57.75978037062457	0	IgG	6.9	5.8	.9	110	4.6	8.5	90	1	69.63333333333334	1	78.90000000000001	5.6617088	6.1568666	6.3769765	6.0554657	5.8754153	4.7940025	5.9996271	5.615097	5.0141397	5.2579985	7.0032454	9.4737511	4.427712	6.1956644	4.9586253	6.3959002	4.665318	5.1549778	7.8971376	5.675961	4.7154636	4.6731257	7.0952754	6.4741211	5.7672606	5.9230175	6.4561772	4.0051646	4.4380417	7.4646249	6.9188194
GSM592441_P1023-01-D006-U133Plus-2.CEL	expr	UAMS051	P1023-01-D006-U133Plus-2.CEL	TT3	57	0	IgA	2.2	.99	.7	138	5.2	12.9	40	0	51.06666666666667	0	51.06666666666667	5.6990457	6.1495342	6.3465405	6.3078198	6.1667342	4.8958054	5.9497423	5.7679391	5.0861011	5.5085306	6.9746976	12.260314	4.2963452	6.2062511	5.004261	5.8909731	4.6411977	5.2738881	7.8694415	6.2751184	4.4067798	4.6646509	6.9792027	6.5538883	5.7335529	5.8197298	6.4550066	4.0806007	4.3051157	7.4244514	7.1028304
GSM592442_P1027-02-D051-U133Plus-2.CEL	expr	UAMS052	P1027-02-D051-U133Plus-2.CEL	TT3	52	1	IgG	2	.99	1	158	3.8	13		0	50.56666666666667	0	50.56666666666667	5.6533308	5.8866758	7.0786023	6.0043316	10.745886	4.8900948	6.1291866	5.4391117	5.0880189	5.4236751	6.9729409	9.5523148	4.5539308	6.2835126	4.7748289	6.0618067	4.5430512	5.1489081	7.053299	7.2680645	4.3639622	4.6756048	6.633132	7.5345936	5.629838	6.53403	6.610312	4.2838225	4.4729319	7.5946951	6.7627239
GSM592443_P0103-01-A401-U133Plus-2.CEL	expr	UAMS053	P0103-01-A401-U133Plus-2.CEL	TT2	60.68908716540837	1	IgG	1.8	3.5	.8	198	3.9	13.8	4	1	76.36666666666666	0	80.83333333333333	5.5282946	6.2397137	6.4862838	5.9890466	5.8746309	4.8638968	5.8063273	5.5138645	4.9744844	5.1767898	7.0495515	9.8618755	4.509769	6.1487169	5.2847815	6.1642885	4.6321278	5.2191262	8.0285006	8.7614937	4.6688395	4.7441788	7.300416	7.6770177	5.7280755	5.9156079	6.8166151	4.2869363	4.5452328	7.3910375	6.8104191
GSM592444_P0104-01-A366-U133Plus-2.CEL	expr	UAMS054	P0104-01-A366-U133Plus-2.CEL	TT2	54.61358956760467	1	IgA	3.5	2.1	1.5	181	4.4	10.2	40	1	72.93333333333334	0	84.66666666666667	5.6984935	6.2566953	6.3545465	6.1213989	7.1866503	5.2421818	6.1005311	5.8096876	5.2845416	5.4690495	7.0951376	9.3963804	4.4102964	6.1020789	5.3471656	6.1517358	4.7922678	5.1982245	8.0980749	7.7845654	4.7234654	4.8579388	7.4745803	6.6179037	6.0908999	5.9027967	7.1256185	4.187942	4.7469196	7.3693471	7.4781566
GSM592445_P1049-01-D097-U133Plus-2.CEL	expr	UAMS055	P1049-01-D097-U133Plus-2.CEL	TT3	53	0	IgG	8.1	15.6	1.6	238	4	11.6	81	0	51.5	0	51.5	5.3896685	6.0147843	6.7363153	6.2004404	6.4797707	4.7737026	6.2409258	5.6747375	4.9082718	4.9938631	7.4888997	10.568707	4.3521171	6.1558356	4.7296305	5.3760519	4.5301952	5.2509885	7.3151388	5.8745284	4.3264194	4.6063972	6.5101285	6.3235517	5.5607586	5.1443086	6.7778406	4.0105457	4.2933397	7.5789099	6.8148131
GSM592446_P1052-01-D070-U133Plus-2.CEL	expr	UAMS056	P1052-01-D070-U133Plus-2.CEL	TT3	63	1	IgG	6.2	28.6	1.2	124	3	9.1	60	0	51.63333333333333	0	51.63333333333333	5.5994201	6.0730872	6.1265283	6.2387443	6.052927	4.8627486	5.9012036	5.7206635	5.1011009	5.0965047	7.583539	9.7134037	4.3449874	6.2752728	5.0190234	5.7904058	4.4537463	5.3391156	7.3058834	5.9267678	4.4071465	4.559247	6.9279513	6.3265734	5.5708194	5.1877947	6.8623848	3.9304376	4.4410524	7.5902233	7.2502217
GSM592447_P1053-02-D082-U133Plus-2.CEL	expr	UAMS057	P1053-02-D082-U133Plus-2.CEL	TT3	55	1	IgA	5.7	2.4	1.3	150	3.7	11.1	60	0	51.06666666666667	0	51.06666666666667	5.6491723	5.9435339	6.2881002	6.4879684	6.026176	4.8549366	5.851017	5.6178379	5.0337496	5.2239237	7.6953921	11.320453	4.3309917	6.3052063	5.0141954	5.910295	4.6611514	5.3014531	7.2041774	7.300808	4.366704	4.4609981	6.775095	6.7201881	5.7341094	4.8810101	6.7601824	4.2962723	4.3960633	7.3008714	7.1604557
GSM592448_P1055-03-D246-U133Plus-2.CEL	expr	UAMS058	P1055-03-D246-U133Plus-2.CEL	TT3	73	1	IgG	2	.99	.8	168	4.1	13.2	4.9	0	49.66666666666666	0	49.66666666666666	5.8585615	6.1639228	7.1541276	6.5369787	6.2370548	5.2300892	5.9258204	5.839694	5.099071	5.542789	7.3614321	11.945271	4.3452573	6.4865193	5.1134152	6.3860693	4.7778587	5.302577	7.5539589	7.222415	4.5618477	4.7935247	7.7896633	6.4984322	6.734273	5.925168	6.6192636	4.2826285	4.8189139	7.9972043	7.5929155
GSM592449_P1063-01-C981-U133Plus-2.CEL	expr	UAMS059	P1063-01-C981-U133Plus-2.CEL	TT3	60	1	FLC	4.9	25.9	.8	245	3.9	10.5		0	52.53333333333333	0	52.53333333333333	5.5896649	6.0862923	6.1939092	6.1506119	5.8783846	4.6872306	5.9269199	5.4442005	4.9251027	7.7457209	7.1100578	8.1888809	4.4510279	6.0151219	4.959878	5.6607985	4.7704482	5.0854998	7.1532879	5.749248	4.4538841	5.2082129	6.863503	6.7006054	5.865272	6.0573163	6.8779869	3.9906409	4.6213441	7.2513022	6.6720834
GSM592450_P1064-01-C986-U133Plus-2.CEL	expr	UAMS060	P1064-01-C986-U133Plus-2.CEL	TT3	48	0	IgA	4	2.2	.8	98	4	10.2	70	0	46.63333333333333	0	46.63333333333333	5.5328054	5.9775071	6.1683745	5.7694931	5.5905051	4.8125939	5.906795	5.0665665	4.9669127	5.1540642	7.2045541	9.2368574	4.1811857	6.1533527	4.8976479	5.6478071	4.6682692	5.1259761	7.2295613	5.9293242	4.368073	4.5425587	6.6444697	6.3059978	5.6636362	5.0032201	6.2424612	3.9366009	4.4136744	7.4285622	6.6594415
GSM592451_P1065-01-D005-U133Plus-2.CEL	expr	UAMS061	P1065-01-D005-U133Plus-2.CEL	TT3	70	1	IgG	26.1	57.5	8.6	121	3.3	9.699999999999999	81	1	1.2	1	1.2	5.4598174	5.9936152	6.6997747	5.9634728	6.7021427	4.7984877	5.9667978	5.614213	5.004807	5.1477561	7.4521914	10.720686	4.402102	6.0789747	5.1401014	6.0272746	4.6578069	5.126945	7.4008694	5.8621531	4.5246582	4.7201819	6.7875614	7.741251	5.6161017	5.487617	6.6686368	4.286983	4.4256401	7.6676865	6.9262567
GSM592452_P1066-01-D115-U133Plus-2.CEL	expr	UAMS062	P1066-01-D115-U133Plus-2.CEL	TT3	69	1	FLC	2.4	.99	1.2	217	4.3	13.7	50	1	4.066666666666666	1	40.7	5.3790932	6.0083389	6.0637002	6.0757637	6.2134738	4.9307818	6.0630817	5.6667233	5.1032925	5.2713447	7.0261593	9.4735584	4.2166371	6.4131694	4.9560285	5.6082907	4.668942	5.1612172	7.2955966	6.5280933	4.1187911	4.6176076	6.7241578	6.5094013	5.4186087	5.1473708	6.817162	4.0977917	4.5909944	7.5001464	7.2955966
GSM592453_P1067-01-D131-U133Plus-2.CEL	expr	UAMS063	P1067-01-D131-U133Plus-2.CEL	TT3	54	1	IgG	2	.99	.9	150	5.3	13.5	30	0	51	0	51	5.6743031	5.9306397	6.6874194	6.3161278	6.0251622	5.0010896	5.934876	5.5656791	5.0689836	5.2703414	7.5287313	10.726914	4.3283072	6.2411432	4.9290185	6.1929116	4.619175	5.2002769	7.7156162	7.2694807	5.0563965	4.9095445	7.0548849	7.877913	5.6114526	5.659843	7.0470948	4.0381184	4.4879851	7.7538505	6.7150416
GSM592454_P1068-01-D099-U133Plus-2.CEL	expr	UAMS064	P1068-01-D099-U133Plus-2.CEL	TT3	47	1	FLC	12.8	38.3	6	267	3.6	8.9	50	1	25.1	0	51.56666666666667	5.5063324	5.8544784	6.7417507	6.0487294	7.7803302	5.1286335	5.8914857	5.4194694	5.0120935	5.2646313	7.2192283	11.887716	4.3810797	5.8553858	4.8824525	5.8437233	4.3744864	4.980515	7.3251033	6.4310179	4.7019935	4.7409716	6.6132288	6.3317814	5.7236943	5.3317318	6.4772849	4.0578513	4.4050603	7.4060016	6.8730941
GSM592455_P0107-01-A445-U133Plus-2.CEL	expr	UAMS065	P0107-01-A445-U133Plus-2.CEL	TT2	59.57446808510638	1	IgA	2.5	39.5	1.1	191	3.3	10.1	40	0	89.33333333333333	0	89.33333333333333	5.7566161	6.0464768	6.8678026	6.1642518	6.3342266	5.0584965	5.8593273	5.7344708	5.0248985	5.3267679	7.227169	10.191575	4.2933407	6.0980802	5.240684	6.2777934	4.9524994	5.133801	8.2039499	7.8320527	5.6225376	4.7071166	7.1192718	6.4212761	6.0478306	6.7514157	6.4809375	4.0431371	4.6101961	7.2665362	6.720706
GSM592456_P1070-01-D245-U133Plus-2.CEL	expr	UAMS066	P1070-01-D245-U133Plus-2.CEL	TT3	32	0	FLC	2.6	4.6	.6	202	4.9	11.1	15	0	49.1	0	49.1	5.4994798	5.8675785	5.9868073	5.9246712	6.2997646	4.7592583	5.8063202	5.2644796	4.8681993	5.1586275	7.2144814	10.596913	4.4024439	5.9174514	4.1219511	5.9063473	4.4707985	5.0417528	6.6682057	5.0411816	4.4361582	4.7223606	6.3890305	6.4910812	5.5339427	5.4884524	6.3556099	4.0849519	4.3998923	7.8847322	6.6078019
GSM592457_P1077-02-D264-U133Plus-2.CEL	expr	UAMS067	P1077-02-D264-U133Plus-2.CEL	TT3	75	1	IgG	2.9	2.3	1.1	122	3.8	12.6	4.9	0	49.43333333333333	0	49.43333333333333	5.5926251	5.9880199	6.5039072	6.1558032	6.1004939	4.9316239	5.8449039	5.655076	5.0238533	5.3716559	7.4108777	9.7678251	4.421792	6.2712688	4.9381227	5.9968901	4.6506233	5.2870126	7.7078085	6.258461	4.5970802	4.6979685	7.1634502	6.5826139	5.6901498	5.8489347	6.9132247	4.0115523	4.3859353	7.8479033	6.9444404
GSM592458_P1079-02-D278-U133Plus-2.CEL	expr	UAMS068	P1079-02-D278-U133Plus-2.CEL	TT3	61	1	IgG	1.9	12.9	.8	129	4	12.7	17.5	1	13.16666666666667	1	13.16666666666667	6.1348257	6.5433955	7.1796646	6.6728072	7.3900065	5.3225374	6.2747169	6.0416846	5.4287162	6.1887865	7.2510552	10.272797	4.4004655	6.3352108	5.0953684	6.2020082	4.8136115	5.2582269	8.0867577	6.4375229	5.4811144	4.9795375	7.6323571	6.7179074	5.9661465	7.4964066	7.0573854	4.1366048	5.0267897	7.795794	7.612287
GSM592459_P1080-02-D300-U133Plus-2.CEL	expr	UAMS069	P1080-02-D300-U133Plus-2.CEL	TT3	59	0	FLC	6.9	2.7	1	296	4.6	12.2	30	0	49.66666666666666	0	49.66666666666666	5.523025	5.9024596	5.8756051	5.9852762	6.2750635	4.8108582	6.0693645	5.517457	5.0238924	6.813787	7.2938504	10.947158	4.5118594	5.9666505	4.8913436	5.6546526	4.5429406	5.3628254	6.9737163	5.3678021	4.5361023	4.5377235	6.4991236	7.9775982	5.648684	5.0887589	6.9448152	3.9454107	4.5361733	7.6461573	6.9928784
GSM592460_P1081-02-D279-U133Plus-2.CEL	expr	UAMS070	P1081-02-D279-U133Plus-2.CEL	TT3	49	1	IgG	5.1	120.4	.8	221	3.7	9.1	65	1	43.1	0	49.9	5.5633745	6.1440606	6.207325	6.2104044	5.9677453	4.8793869	5.8107858	5.5704012	5.080493	5.011539	7.2616701	10.940915	4.3066182	6.3104615	4.9975295	6.028399	4.6963329	5.1828413	7.6890173	6.4806504	4.3823829	4.5590677	7.0081329	6.9658175	5.6769824	4.9574728	6.4872551	4.0069175	4.4255824	7.6753721	6.8502574
GSM592461_P1086-01-D205-U133Plus-2.CEL	expr	UAMS071	P1086-01-D205-U133Plus-2.CEL	TT3	57	1	IgG	2.6	3.6	1.3	102	3.9	8.699999999999999	50	0	49	0	49	5.4622273	5.811595	6.3875203	5.7496467	5.7388539	4.6227307	5.8743649	5.1405096	4.8558269	5.0204682	6.9709697	11.172863	4.1726522	6.1436548	4.7868843	6.0225759	4.594347	5.033278	7.6555543	6.3944335	4.509232	4.4793134	6.7565446	6.4131765	5.4007816	5.4440513	6.5469651	4.0394158	4.4975228	7.4155746	6.7343965
GSM592462_P1088-01-D251-U133Plus-2.CEL	expr	UAMS072	P1088-01-D251-U133Plus-2.CEL	TT3	52	0	IgA	8.1	80.59999999999999	1.9	596	3.5	9.6	81	1	7.666666666666667	1	8.466666666666667	5.5726857	5.8773465	6.7695012	6.0233579	7.9604816	4.6333699	5.908957	5.4198513	4.9395442	4.9766107	7.0549955	9.5246134	4.2356	6.1316295	4.674252	5.7223091	4.730463	5.1450577	7.2549038	5.4094934	4.5555019	4.543179	6.5779123	6.8983736	5.3841605	5.1698751	6.7543111	4.0337119	4.4081092	7.7297878	6.6087437
GSM592463_P1092-01-D262-U133Plus-2.CEL	expr	UAMS073	P1092-01-D262-U133Plus-2.CEL	TT3	56	1	IgG	9.1	43.7	2.7	290	3.9	8.699999999999999	81	1	21.96666666666667	1	21.96666666666667	5.543952	5.7713885	6.1773367	6.0974793	5.3548179	4.8198905	5.8816671	5.5217428	4.9307361	5.1686015	7.0643287	11.320615	4.3434792	6.082376	4.850852	5.9286442	4.4863081	5.1339016	6.9264612	6.0133624	4.3547616	4.5236244	6.5782537	6.3300643	5.4479685	4.6184154	6.8515391	3.9693527	4.4486723	7.5686774	6.8593483
GSM592464_P1093-01-D394-U133Plus-2.CEL	expr	UAMS074	P1093-01-D394-U133Plus-2.CEL	TT3	53	0	IgG	8.199999999999999	2	.9	149	4	9.1	81	1	26.36666666666667	1	43.9	5.3528166	5.741363	6.1342192	5.8849101	5.569253	4.7732992	5.7299838	5.448884	4.9072165	4.7480874	7.1748161	10.324939	4.1948957	5.961184	4.9298091	5.7101355	4.296917	5.0701795	7.0130801	6.363132	4.1811681	4.5365248	6.4993706	6.3454223	6.2566829	4.817574	7.0537763	4.057601	4.3487349	7.6514564	6.6477365
GSM592465_P1094-01-D451-U133Plus-2.CEL	expr	UAMS075	P1094-01-D451-U133Plus-2.CEL	TT3	67	1	IgA	3.9	4.3	.7	139	4.2	10.5	81	1	15.6	1	15.6	5.7289171	6.0138955	6.5285697	6.2279205	5.8810773	4.8670397	5.87391	5.3488078	5.0178905	5.0916214	7.594058	8.6525583	4.4115639	6.190608	4.8868022	5.8353209	4.5165114	5.1703377	7.6183858	6.3384566	4.4646845	4.5562162	6.9237084	6.5487857	5.6198859	5.5271749	7.1204376	4.0851612	4.5699582	7.7458391	6.7144732
GSM592466_P1100-01-D431-U133Plus-2.CEL	expr	UAMS076	P1100-01-D431-U133Plus-2.CEL	TT3	58	0	IgG	2.5	.99	.8	164	4.8	10.9	60	0	47.86666666666667	0	47.86666666666667	5.403996	5.8990059	6.1872234	6.0093994	5.7192569	4.7819328	5.8137655	5.4283814	4.9327502	4.9037628	6.9730368	10.136602	3.9903028	6.0263467	4.8893862	5.6339273	4.4206381	5.0092444	7.2126536	5.052166	4.2616658	4.3963933	6.4949079	6.4466486	5.5403566	4.7981386	6.5450654	4.1172509	4.3993235	7.8255472	6.5133519
GSM592467_P1101-02-D459-U133Plus-2.CEL	expr	UAMS077	P1101-02-D459-U133Plus-2.CEL	TT3	59	0	IgG	16.2	3.4	3.4	146	4.4	10.1	30	0	45	0	45	5.513279	5.8552799	6.2008615	5.9183621	5.6635566	4.728199	5.8359275	5.2094646	4.9043145	5.1242242	6.7484779	11.461082	4.2889743	6.1306353	4.931221	5.8472681	4.5302372	4.9673467	7.023674	7.3956413	4.2266507	4.5672979	6.6094093	6.2663336	5.4464564	4.9729414	6.8807211	4.0774274	4.4709129	7.84096	6.6862564
GSM592468_P0111-01-A403-U133Plus-2.CEL	expr	UAMS078	P0111-01-A403-U133Plus-2.CEL	TT2	46.70144131777625	1	IgG	1.3	11.1	1	146	4.9	15.2	45	1	14.83333333333333	0	74.36666666666666	5.6079354	6.2024913	6.8709917	6.1157298	5.9811244	4.9364495	6.0153918	5.5966725	5.0957203	5.4124546	7.1413732	10.456265	4.4440875	6.2169003	4.9477034	6.2692189	5.3852506	5.2359095	8.0789862	6.1708694	4.6947913	4.8036275	7.1440921	8.7613811	5.8711686	6.1513858	6.7813296	4.0994582	4.5913167	7.5203099	7.0385547
GSM592469_P1112-01-D320-U133Plus-2.CEL	expr	UAMS079	P1112-01-D320-U133Plus-2.CEL	TT3	64	1	FLC	2.7	2.6	.9	249	4.1	12	5	1	17.7	1	20	5.3691034	5.8774972	6.3181167	5.8541675	5.6087551	4.7560415	5.8860731	5.4210854	4.9732113	5.0108924	7.0986934	7.9249334	4.2062011	6.0880933	4.8505611	5.8856297	4.684855	5.1291356	7.3166971	5.6174035	4.3123951	4.5020337	6.8640985	6.2971749	5.5216303	5.0793123	6.6056972	3.9363322	4.47329	7.6026549	6.8120785
GSM592470_P1113-01-D323-U133Plus-2.CEL	expr	UAMS080	P1113-01-D323-U133Plus-2.CEL	TT3	54	1	IgG	3.8	125.6	.8	148	2.8	10.3	20	0	49.2	0	49.2	5.4193168	5.6855426	6.0485897	5.9544401	6.6421895	4.7887287	5.8534575	5.3703556	4.8628402	5.7342296	6.8242478	10.285402	4.3496046	6.0994997	4.8172817	5.8669181	4.6157403	4.9761477	6.850101	5.2596707	4.1370878	4.6500187	6.6966443	6.579668	5.7356148	5.0014386	6.6423688	4.0890665	4.3294401	7.4557633	6.73768
GSM592471_P1114-01-D342-U133Plus-2.CEL	expr	UAMS081	P1114-01-D342-U133Plus-2.CEL	TT3	50	0	IgA	1.5	.99	.9	116	4	11.8	50	0	44.7	0	44.7	5.6575103	6.0385718	6.3564086	6.0409126	5.7545586	4.81004	5.8472719	5.4976597	5.0060582	5.0069242	7.7373471	10.768438	4.3633394	6.2902098	4.7897329	6.1161518	4.5200148	5.2266402	7.9217973	6.3125	4.4543591	4.6487174	6.9641027	6.3135676	5.5023131	5.5750937	6.6701803	4.074265	4.4089422	8.0523186	6.6390104
GSM592472_P1116-00-D453-U133Plus-2.CEL	expr	UAMS082	P1116-00-D453-U133Plus-2.CEL	TT3	68	0	IgA	3.2	8.699999999999999	.9	249	3.5	10.9	10	1	14.83333333333333	1	14.83333333333333	5.9641738	6.1413875	6.5485377	6.0720243	5.9489512	4.8259287	6.0932522	5.5113044	4.9608874	5.1501169	7.3199658	12.408884	4.3724723	6.120223	4.8577194	6.2026324	4.5369015	5.1429129	7.8817806	7.6641541	4.598999	4.6835079	7.2008667	7.9637814	5.8784122	6.131608	6.9866509	3.9458494	4.5969319	7.7711091	6.8312721
GSM592473_P1117-00-D346-U133Plus-2.CEL	expr	UAMS083	P1117-00-D346-U133Plus-2.CEL	TT3	47	1	IgG	1.5	2.5	.8	115	4.3	12.2	30	0	48.23333333333333	0	48.23333333333333	5.4605408	5.7335529	6.0322142	6.0101862	5.3172073	4.6665111	5.667223	5.2758164	4.841136	4.8845315	6.8743443	10.837906	4.2386503	5.9375629	4.8074317	5.508564	4.5083194	4.8048339	7.245295	5.6585679	4.3371048	4.4666457	6.5725389	5.9949389	5.3293271	5.3240523	6.4298706	4.2600245	4.4472494	7.2451148	6.255197
GSM592474_P1118-00-D465-U133Plus-2.CEL	expr	UAMS084	P1118-00-D465-U133Plus-2.CEL	TT3	57	1	IgG	32.1	49.6	9.9	157	3.4	11.3	50	0	45.2	0	45.2	5.6152067	5.68854	6.0779948	6.0210495	5.775218	4.731492	5.8057113	5.4560528	4.9173732	5.1049676	7.1985149	11.129953	4.2818794	6.2621531	4.6692028	5.7192097	4.3656521	5.062674	6.9394946	6.150351	4.2579288	4.5331063	6.6812496	6.461535	5.7194157	5.1390505	6.7010121	4.0287251	4.5047603	7.5637155	6.6273441
GSM592475_P1119-01-D487-U133Plus-2.CEL	expr	UAMS085	P1119-01-D487-U133Plus-2.CEL	TT3	61	1	IgG	4.8	.99	1.5	96	4.2	13	70	0	46.13333333333333	0	46.13333333333333	5.4222126	5.7052073	6.4483294	6.0343437	5.5043163	4.7682004	5.9087596	5.3715944	4.9324422	5.1655121	6.8415723	10.126012	4.2300777	6.1048942	4.7733846	5.1669202	4.3046498	4.9400649	6.879777	5.6040087	4.2496052	4.5880489	6.6490092	6.2769284	5.288939	4.6812892	6.750443	3.8540792	4.482244	7.608953	6.8333683
GSM592476_P1120-01-C865-U133Plus-2.CEL	expr	UAMS086	P1120-01-C865-U133Plus-2.CEL	TT3	62	1	IgG	2.9	1.1	.8	200	4.6	13.8	4.9	0	48.66666666666666	0	48.66666666666666	5.792294	5.8223763	7.1652832	6.1572037	6.3106585	5.0789537	5.7613163	5.6390152	5.0570803	5.8593779	7.4242172	12.107035	4.2608137	6.3220415	4.9278998	6.0000677	4.6524787	5.4128532	7.1419482	7.7354531	4.428915	4.618257	6.9135804	6.6716561	5.9983969	4.9363661	6.621347	4.1691098	4.3877106	7.6133518	7.2439861
GSM592477_P1121-01-D491-U133Plus-2.CEL	expr	UAMS087	P1121-01-D491-U133Plus-2.CEL	TT3	58	0	IgG	2.1	.99	.9	148	4.2	12	40	0	40.76666666666667	0	40.76666666666667	5.4703078	5.9633799	6.6126928	5.8979888	5.7758613	4.9126067	5.631494	5.5253186	5.0033045	5.0759296	7.728519	10.577238	4.3161554	6.141973	4.9569321	5.9929595	4.5023141	5.1725321	7.1089087	8.4844322	4.3739624	4.4569349	6.5937924	6.3837323	5.6039186	4.9036121	6.4374313	3.9997618	4.3956604	7.8413234	7.0665236
GSM592478_P1122-00-D443-U133Plus-2.CEL	expr	UAMS088	P1122-00-D443-U133Plus-2.CEL	TT3	49	0	IgG	5.9	6.8	.8	168	3.9	11.1	70	1	4.633333333333334	1	4.633333333333334	5.4866915	5.8364086	6.5253181	6.0959935	5.5711775	4.8482165	5.9256768	5.4581141	4.8954687	5.0601459	7.1758208	9.1503839	4.2955132	6.0465465	4.8128815	5.7738547	4.5477853	5.0983844	7.6089315	5.9801459	4.1642103	4.6075268	6.8671951	6.4059644	5.7269506	6.3440619	6.8721495	4.008739	4.3600893	7.5960851	6.5427198
GSM592479_P1130-03-D440-U133Plus-2.CEL	expr	UAMS089	P1130-03-D440-U133Plus-2.CEL	TT3	61	1	FLC	5.9	2.6	1.9	190	4.2	10.2	81	0	48.16666666666666	0	48.16666666666666	5.7138958	6.7225308	6.8928733	6.4256182	6.5187469	5.0576649	6.2803502	6.6339002	5.4036961	5.2316995	7.9143081	10.077439	4.8670506	6.3517542	5.3178539	6.6345801	4.9296756	5.4048438	8.5116453	6.6265492	4.8516064	5.1873231	7.8306623	6.7589002	5.7646928	5.8071074	7.3118606	4.1200466	4.6166725	8.0572329	6.656538
GSM592480_P1132-03-D485-U133Plus-2.CEL	expr	UAMS090	P1132-03-D485-U133Plus-2.CEL	TT3	46	0	FLC	2.4	5.8	.6	179	4.4	13.2	7.5	0	47.86666666666667	0	47.86666666666667	5.3375154	5.8205557	6.6168504	6.2792602	5.9172034	4.9398656	6.0588861	5.605731	4.9218378	5.156076	7.2614598	11.685498	4.3169007	6.1246476	5.0312123	5.4469447	4.6673522	5.2439857	7.206181	5.4749632	4.422061	4.7899365	6.7543883	6.1696057	5.4261141	4.8659983	6.7315025	3.9855671	4.4048586	7.895205	6.7252278
GSM592481_P1138-02-D405-U133Plus-2.CEL	expr	UAMS091	P1138-02-D405-U133Plus-2.CEL	TT3	67	1	FLC	3.1	3.6	1	151	4.4	11.9	50	0	48.33333333333334	0	48.33333333333334	5.6294956	6.3319836	6.7290764	6.3069243	6.625536	4.9541526	6.0670495	5.9513102	5.135962	5.3580227	7.4701872	8.5140858	4.5125079	6.3103561	5.2075462	6.2789917	4.8923216	5.2664771	8.0467319	6.4775224	4.4434443	4.8769059	7.2876973	6.6072021	5.6114268	5.7844954	7.0481033	4.0080276	4.4011073	7.7259746	7.022594
GSM592482_P1139-01-D229-U133Plus-2.CEL	expr	UAMS092	P1139-01-D229-U133Plus-2.CEL	TT3	65	0	FLC	5.8	25.2	1.1	198	3.9	10.5	30	0	49.83333333333334	0	49.83333333333334	5.551754	5.8857827	6.4930081	5.961257	6.9933171	5.2086115	5.6545005	5.2781353	4.9667397	6.0522938	7.141696	11.764246	4.4017916	6.1156435	4.7476678	5.7297282	4.5644441	5.0561547	6.9260144	6.8192353	4.4264684	4.5249009	7.1448326	6.3840365	5.5516319	5.2627692	6.2068882	4.0375566	4.3476038	7.5040755	6.7882314
GSM592483_P1140-01-D331-U133Plus-2.CEL	expr	UAMS093	P1140-01-D331-U133Plus-2.CEL	TT3	74	1	IgG	3.8	4.6	1	180	3.3	10.5	60	0	48.76666666666667	0	48.76666666666667	5.5250754	5.8142982	6.4001298	6.1120734	8.6420851	4.8388481	5.9160366	5.6373787	4.879241	4.8613935	7.2267656	10.749878	4.2267313	6.2780027	5.0278401	5.545537	4.6442032	5.090692	7.3265877	5.6298499	4.3248467	4.5228791	6.9102592	6.6648436	5.4624839	5.5846705	6.8064213	4.1299467	4.3452702	7.4127498	6.7076941
GSM592484_P1141-01-D334-U133Plus-2.CEL	expr	UAMS094	P1141-01-D334-U133Plus-2.CEL	TT3	72	1	IgA	2.9	.99	1	88	4.5	10	70	1	43.36666666666667	0	49.73333333333333	5.6218824	5.85706	6.2989235	5.9837065	6.3202529	4.7643576	5.6549492	5.4315128	4.9920049	5.1353135	7.2132015	7.8480382	4.2926431	6.1628742	4.7696323	5.7903485	4.4836845	5.1238227	7.6675701	5.9474297	4.3545403	4.6952453	6.9524636	6.3819714	5.6271191	5.9132047	6.8739386	3.9197865	4.447907	7.7294831	6.4355135
GSM592485_P1142-01-D343-U133Plus-2.CEL	expr	UAMS095	P1142-01-D343-U133Plus-2.CEL	TT3	68	0	IgG	2.5	2.3	.7	148	4	11.7	20	0	49.86666666666667	0	49.86666666666667	5.5908089	5.8533058	6.3102269	6.1158304	5.6322613	4.8775835	5.8655596	5.6524649	4.937397	4.9452929	7.4666162	11.968703	4.3373404	6.1179676	4.9680243	5.9384866	4.6027241	5.2414355	7.3177223	7.2959075	4.5226989	4.6954017	7.0682526	6.7810478	5.6182089	5.7080216	7.3026824	4.1447048	4.7468619	7.8696733	6.8393002
GSM592486_P1143-01-D215-U133Plus-2.CEL	expr	UAMS096	P1143-01-D215-U133Plus-2.CEL	TT3	66	1	IgG	2.5	32.5	1	127	4.4	12.7	40	0	50.06666666666667	0	50.06666666666667	5.3633122	5.7750268	6.0424533	5.9153929	6.6861835	4.7813745	5.935401	5.516417	4.8561654	4.8449001	7.0524416	9.6899662	4.2608471	6.2796726	4.9279957	6.0306702	4.5065188	4.9737978	7.3335986	9.7312231	4.328896	4.5807266	6.7900229	6.5073843	5.6101365	5.4066768	6.5588837	3.9118724	4.4555545	7.5517597	6.6508083
GSM592487_P1144-01-D361-U133Plus-2.CEL	expr	UAMS097	P1144-01-D361-U133Plus-2.CEL	TT3	49	0	FLC	6.4	18.6	.7	247	3.6	10.6	30	0	49.2	0	49.2	5.6198888	6.1051292	6.5760694	6.1172771	5.6932378	5.1787519	6.0560212	5.5187163	4.9520097	5.048882	7.2845712	11.453119	4.2988672	6.2125492	4.9140339	5.9404507	4.5856338	5.1586866	7.5368123	5.4307828	4.4632878	4.5704823	6.9155946	6.3324323	5.5376348	5.5736303	7.0456147	4.0343518	4.6345587	7.6586847	6.4058576
GSM592488_P1145-01-D422-U133Plus-2.CEL	expr	UAMS098	P1145-01-D422-U133Plus-2.CEL	TT3	58	1	IgG	2.9	.99	1.2	133	4.4	11.8	35	0	48.23333333333333	0	48.23333333333333	5.6139154	6.0151162	6.4829512	6.0669413	5.8182635	4.8607101	5.9722958	5.4963737	4.9723806	4.9076161	7.4413385	12.242692	4.5334549	6.1801076	4.8291187	6.293016	4.5602365	5.0922036	7.7000246	5.6959648	4.6176462	4.6266947	6.8801069	6.4541507	5.5098686	5.4917111	6.7885709	4.1620874	4.4487038	7.6400051	6.7075109
GSM592489_P1146-01-D263-U133Plus-2.CEL	expr	UAMS099	P1146-01-D263-U133Plus-2.CEL	TT3	72	1	IgG	5.9	1.8	1.3	209	3.4	8.699999999999999	81	1	10.56666666666667	1	10.56666666666667	5.4478521	5.7568612	6.1925483	6.0223298	6.5989337	4.8179312	5.9512892	5.4450526	4.9760303	4.9187593	6.9362588	10.485157	4.4316621	6.0930943	4.8199978	5.7848892	4.502059	5.0376244	7.0878248	5.2297421	4.2280416	4.5483723	6.732656	6.3481889	5.4126544	4.9185624	6.3796983	4.0090847	4.3071609	7.5811019	6.9654827
GSM592490_P1164-01-D505-U133Plus-2.CEL	expr	UAMS100	P1164-01-D505-U133Plus-2.CEL	TT3	64	1	IgG	2.4	11	.8	117	4.2	11.1	50	0	47.53333333333333	0	47.53333333333333	5.4345689	5.7595601	6.4626317	5.9827833	8.7634764	4.9291654	5.9307356	5.352026	4.9749427	5.0913773	7.2687378	11.326484	4.3562121	6.1246109	4.9712081	5.6942897	4.3017416	5.127605	7.6365685	7.7237082	4.2925444	4.5904074	6.682013	8.9127274	5.3105268	4.7547007	6.7954416	4.0666542	4.4103589	7.4335122	6.5632172
GSM592491_P1165-01-D454-U133Plus-2.CEL	expr	UAMS101	P1165-01-D454-U133Plus-2.CEL	TT3	45	1	FLC	1.3	3.6	.8	166	4.6	13	10	0	46.7	0	46.7	5.5547371	6.3890929	6.9534726	6.3841467	8.0177183	4.9600601	6.3003469	5.8178596	5.0924954	5.1859508	7.7033768	10.9801	4.4749331	6.1519895	5.1759276	6.1369772	4.6395926	5.4102407	7.4641685	7.8144374	4.4406009	4.8071117	7.3955345	7.7951422	5.596066	5.131526	7.0708618	4.3661485	4.5730224	7.9789443	6.7717614
GSM592492_P1166-01-D468-U133Plus-2.CEL	expr	UAMS102	P1166-01-D468-U133Plus-2.CEL	TT3	48	0	IgG	9.800000000000001	17.9	1.9	300	4.7	9.800000000000001	75	1	5.333333333333333	1	5.333333333333333	5.4648504	6.0382457	6.5668769	5.9928179	5.7122335	4.7567306	5.9612551	5.6143589	4.990427	7.9956627	7.1141291	10.146627	4.4333429	6.2019677	5.0671482	5.932991	4.6087961	4.9843535	7.8371863	7.876822	4.5075121	4.5953851	6.9057155	6.1250391	5.5211549	5.7336841	6.9724283	3.9905419	4.3823628	7.5546017	6.5653696
GSM592493_P1167-01-D486-U133Plus-2.CEL	expr	UAMS103	P1167-01-D486-U133Plus-2.CEL	TT3	68	1	FLC	2	7.3	1	159	4.3	12.4	7.5	0	47.4	0	47.4	5.9690156	6.7937551	7.6515846	6.7416487	7.7640362	5.3184438	7.1002216	7.2593269	5.7902541	5.7038536	7.6737809	8.7663717	4.9100242	6.8856435	5.5478325	7.081089	5.3478436	6.2652931	8.9614525	7.3672161	5.034308	5.9863777	8.2356291	6.7601972	6.1574101	6.9740486	7.6621199	4.1708593	4.8347397	8.2839079	6.896688
GSM592494_P1169-01-D553-U133Plus-2.CEL	expr	UAMS104	P1169-01-D553-U133Plus-2.CEL	TT3	49	1	IgG	3.1	60.1	.8	119	2.6	11.3	10	1	42.66666666666666	0	47.1	5.6540804	6.1780982	6.9273973	6.1475215	6.0903187	5.0418	5.8861723	5.7913022	5.050106	5.1154342	7.3349352	11.969634	4.3294888	6.3052988	5.0974789	6.1030374	4.7157178	5.2397785	8.1668606	6.2700229	5.0403109	4.7363443	7.1904588	7.6493049	5.9386373	6.3116808	6.8342957	4.1142459	4.5471282	7.6106505	6.8761249
GSM592495_P0117-01-A315-U133Plus-2.CEL	expr	UAMS105	P0117-01-A315-U133Plus-2.CEL	TT2	57.71859986273164	1	IgG	6.7	101	1.9	231	4.3	8.199999999999999	20	1	33.8	1	56.06666666666667	5.7717657	6.426084	6.5519724	5.9301968	6.5071826	5.0493035	6.0141401	5.9107032	5.1671629	5.4681964	6.8876967	11.477831	4.4655304	6.2425795	5.0620885	6.2679048	4.9748878	5.1726789	8.1063366	7.2060122	5.0309734	4.819643	7.2302589	8.5257292	6.1014476	5.7686596	6.6124287	4.1106095	4.617805	7.3161068	7.0029106
GSM592496_P1173-01-D516-U133Plus-2.CEL	expr	UAMS106	P1173-01-D516-U133Plus-2.CEL	TT3	66	1	FLC	2.5	5.2	1.5	174	4.5	16.9	30	0	47.36666666666667	0	47.36666666666667	5.4982476	5.8900661	6.2003641	5.8221512	7.6526461	4.742466	5.8616309	5.0786366	4.7895274	5.0972404	6.9041996	11.233651	4.3081117	5.8228688	4.6494536	5.6621633	4.601274	5.0502601	6.737555	4.889596	4.3873301	4.5349407	6.539927	6.1138268	5.126616	4.6723928	6.479919	3.8799758	4.5938973	7.3059945	6.1737022
GSM592497_P1176-01-D600-U133Plus-2.CEL	expr	UAMS107	P1176-01-D600-U133Plus-2.CEL	TT3	36	0	IgG	23.2	5.5	4.3	162	3	7.9	81	1	20.06666666666667	1	28.8	5.4376879	5.8926444	6.1941533	6.0193572	5.6392817	4.9968395	5.9653225	5.5799727	5.0456576	5.0005884	7.292233	9.6049709	4.3500752	6.0116844	4.7897196	5.8688359	4.5225816	5.1118517	7.0789328	7.0840473	4.2169561	4.5397649	6.6444173	6.3494411	5.4668036	4.9702764	6.6809201	4.006319	4.3367538	7.3832273	6.9022655
GSM592498_P1177-01-D639-U133Plus-2.CEL	expr	UAMS108	P1177-01-D639-U133Plus-2.CEL	TT3	67	1	IgG	1.7	1.4	.7	123	4.4	12.5	10	0	46.66666666666666	0	46.66666666666666	5.6263733	6.3956032	6.8633294	6.5264797	6.5584688	5.0703835	6.1781592	6.1774287	5.4166336	5.2302337	7.6642594	10.505769	4.7576251	6.3497219	5.32445	6.4397669	4.8161225	5.5078368	8.6971159	6.7695894	4.4765873	4.9911022	7.6606984	6.5834508	5.8127446	5.4281802	6.9918571	4.1268935	4.4999466	7.5450559	6.8617911
GSM592499_P1178-01-D566-U133Plus-2.CEL	expr	UAMS109	P1178-01-D566-U133Plus-2.CEL	TT3	59	1	IgA	1.9	25.2	.7	102	4.2	11.4	30	0	46.03333333333333	0	46.03333333333333	6.0569515	6.8109932	6.6980066	7.2260199	6.4750738	5.3915248	6.4355488	6.3870492	5.6693511	5.5465002	7.8882146	10.166645	4.9866977	6.429626	5.4010172	6.4289565	4.8582401	5.7937078	8.6743231	6.9685035	4.5473037	4.8965178	7.6803398	6.877553	6.1988215	5.4418435	6.8778768	4.4410777	4.5155802	7.5298762	7.1198912
GSM592500_P0118-01-A103-U133Plus-2.CEL	expr	UAMS110	P0118-01-A103-U133Plus-2.CEL	TT2	45.62800274536719	1	IgG	2.7	.3	1	121	3.9	13.1	60	1	17.03333333333333	1	21.06666666666667	5.7613626	6.3260221	6.7364554	6.4811406	6.2345362	4.9678187	6.1888657	5.8921833	5.0978618	5.3021488	7.3540511	8.4692249	4.4807205	6.1898561	5.1524749	6.5756369	4.7270279	5.323761	8.2643671	5.6237187	5.0985975	4.7336292	7.5459433	6.4553919	6.1189485	6.334981	7.3082833	4.0188155	4.7680125	7.9744821	7.1282845
GSM592501_P1181-01-D629-U133Plus-2.CEL	expr	UAMS111	P1181-01-D629-U133Plus-2.CEL	TT3	67	1	IgG	3	3.7	1.1	133	4	9.300000000000001	7.5	1	10.96666666666667	1	41.46666666666667	5.553401	6.0328751	6.4567122	6.1208897	6.2668877	4.8562903	5.7131133	5.6237192	4.9362569	5.0997643	7.3102202	9.1645117	4.4522343	6.1426854	5.237525	6.0650787	4.6483126	5.041903	7.9555788	5.9735904	4.4500031	4.6785517	7.1398721	6.6050119	5.4485002	5.6481638	6.9695911	3.9468155	4.4881167	7.6269007	6.6988502
GSM592502_P1182-01-D617-U133Plus-2.CEL	expr	UAMS112	P1182-01-D617-U133Plus-2.CEL	TT3	68	1	IgG	9.199999999999999	1	1.5	202	3.9	9.800000000000001	80	0	47.23333333333333	0	47.23333333333333	5.5080843	6.1262612	6.6455107	6.0076175	7.1821432	4.805398	6.002944	6.0903926	5.0215769	5.0828757	7.203815	11.714967	4.5021782	6.2707996	5.1420255	6.3463731	4.4669437	5.1281571	7.9557586	6.5393806	4.2993832	4.5532441	7.0144997	6.5306053	5.5009694	5.3402386	7.2257695	4.0224524	4.4769015	7.6931715	6.7061501
GSM592503_P1183-01-D417-U133Plus-2.CEL	expr	UAMS113	P1183-01-D417-U133Plus-2.CEL	TT3	50	1	FLC	11.1	3.5	6	190	5.1	9.199999999999999	70	0	43.83333333333334	0	43.83333333333334	5.4266567	5.9662466	6.4851546	6.0985684	6.9390135	4.783813	5.9751811	5.1348939	4.9253011	5.6964521	7.3842282	12.019567	4.4869537	5.9860153	4.8056607	5.7355089	4.4983935	5.1352873	7.3581586	5.4796386	4.3320374	4.5939388	6.7832408	7.6347594	5.3166332	4.915689	6.6643963	3.9166007	4.6187963	7.8478913	6.5376897
GSM592504_P1184-01-D637-U133Plus-2.CEL	expr	UAMS114	P1184-01-D637-U133Plus-2.CEL	TT3	67	1	IgG	8.4	178.5	2.9	177	3	9.1	40	1	31.46666666666667	0	47.46666666666667	5.4757142	6.0795646	6.7894058	6.1671915	6.4988389	4.8045511	6.0756221	5.8637538	5.1408587	5.0738935	7.8567762	10.310993	4.4621835	6.3595028	5.08255	6.0327244	4.7399106	5.4564033	7.8209324	7.7850585	4.3285465	4.7711258	7.1253309	6.4213023	5.4190426	5.4209661	7.7722988	4.0043254	4.4245787	7.9041152	6.573175
GSM592505_P1185-01-D588-U133Plus-2.CEL	expr	UAMS115	P1185-01-D588-U133Plus-2.CEL	TT3	66	1	IgG	3.4	7	1.3	166	3.5	9.1	30	0	47.46666666666667	0	47.46666666666667	5.7899361	6.3935943	7.1549664	6.1872177	6.3126621	5.049057	6.1603227	6.0045781	5.1296968	5.2592049	7.3645229	11.364164	4.4592924	6.2624002	5.1197233	6.2143764	4.7097268	5.1408205	8.4628782	8.7219381	4.4574003	4.8241787	7.4122295	6.6509948	5.6137824	6.0576468	6.9126234	4.0211978	4.5940728	7.6689982	6.6490669
GSM592506_P1186-01-D612-U133Plus-2.CEL	expr	UAMS116	P1186-01-D612-U133Plus-2.CEL	TT3	60	1	IgG	5	2.8	1.1	108	4.2	9.5	80	0	46.26666666666667	0	46.26666666666667	5.5241055	6.0539527	6.4171171	6.126215	6.0928459	4.8619986	5.8725495	5.6446781	5.0879254	5.0130167	7.2246037	10.514901	4.410408	6.1589456	4.9245119	6.0048313	4.6223898	5.2252216	7.6738343	6.991468	4.505538	4.5263443	6.988133	6.4391575	5.720314	5.3803334	6.7127185	4.0062833	4.470736	7.5256505	6.7329698
GSM592507_P1187-01-D657-U133Plus-2.CEL	expr	UAMS117	P1187-01-D657-U133Plus-2.CEL	TT3	46	0	IgA	1.6	.99	.6	229	5	12.1	35	1	33.23333333333333	0	46.96666666666667	5.6916232	7.0471725	7.4557185	6.8050294	6.5885077	5.1418924	7.0424385	6.9858456	5.7125025	5.3542104	7.9176812	8.5082207	5.0873857	6.6643658	5.5757251	6.9000063	5.170404	5.6334839	8.4964027	6.8888268	4.9110093	5.7842078	8.2176132	6.7114887	6.1381583	6.2812457	8.5907078	4.3206396	4.7586827	7.9449196	7.0533018
GSM592508_P1188-01-D658-U133Plus-2.CEL	expr	UAMS118	P1188-01-D658-U133Plus-2.CEL	TT3	69	0	IgG	3.4	8.6	.6	116	3.8	12	40	1	35	1	35	5.5627346	5.9098558	6.5574646	6.2813282	6.0477624	4.9614048	5.9780746	5.7822127	4.9813547	5.2041488	7.2858229	9.6039505	4.4094458	6.189405	4.9236822	5.7574062	4.5945625	5.2285361	7.6473575	5.9749551	4.3207693	4.713501	6.9640479	7.3731914	5.8132534	5.8750706	6.8626633	4.0362234	4.4964266	7.7328897	7.0189195
GSM592509_P1189-01-D662-U133Plus-2.CEL	expr	UAMS119	P1189-01-D662-U133Plus-2.CEL	TT3	55	0	IgA	5.1	9.699999999999999	1.2	485	4	12.1	20	1	4.533333333333333	1	6.866666666666666	5.416913	5.9598413	6.5695395	6.3533869	6.3001208	4.9463778	5.9296975	5.5790195	4.9743261	5.2643895	7.1079135	8.893898	4.4309416	6.0941558	5.1968031	5.9122787	4.5473533	5.0342574	7.1512685	5.8928342	4.4559703	4.6081657	7.0495992	6.7188506	5.5728865	5.0332541	6.4856439	4.1148248	4.3521142	7.2913275	6.5197983
GSM592510_P0119-01-A196-U133Plus-2.CEL	expr	UAMS120	P0119-01-A196-U133Plus-2.CEL	TT2	54.32807137954701	1	IgG	3.7	9.1	.9	138	4.3	11.8	50	1	68.59999999999999	0	93.33333333333333	5.9195776	6.6909304	6.7983041	6.3728452	6.8587523	5.3820133	6.1033812	6.0540586	5.4156747	5.4478254	7.4882898	9.9549274	4.4118485	6.420023	5.6679139	6.4754701	5.6053329	5.4148526	8.9892273	6.4561501	6.1023564	4.9843435	7.7370267	6.4964862	6.3635139	7.3600092	6.8490276	4.0307202	4.616631	7.5664544	7.2600503
GSM592511_P1190-01-D723-U133Plus-2.CEL	expr	UAMS121	P1190-01-D723-U133Plus-2.CEL	TT3	66	0	IgA	3.5	1.7	.6	153	4	9.9	20	0	45.86666666666667	0	45.86666666666667	5.6574554	6.0193682	6.1610198	5.8261533	7.4552364	4.7565126	5.8017616	5.4453058	4.913168	6.2132936	7.1401548	12.266024	4.2479143	6.1332297	4.8673854	5.7712708	4.5320687	5.104744	7.2323341	5.8105946	4.4006405	4.6310391	6.8797526	6.5979242	5.4248271	4.8646293	6.7737746	3.9263122	4.5934567	7.8141289	6.3289151
GSM592512_P1191-01-D722-U133Plus-2.CEL	expr	UAMS122	P1191-01-D722-U133Plus-2.CEL	TT3	56	1	IgG	2.4	.99	.9	130	4.4	14.9	10	0	44.46666666666667	0	44.46666666666667	5.5244722	5.8023109	6.3819866	6.0212603	5.6261892	4.8524189	5.7046638	5.2969861	5.0254698	5.0436096	7.199966	11.853127	4.5609779	5.9241996	4.9595671	5.9321733	4.4035678	5.1177955	7.3310819	8.4223175	4.365469	4.5079393	6.5319223	6.5355649	5.00421	4.9182563	6.520287	4.1921949	4.3696446	7.7470231	5.9960313
GSM592513_P1195-01-D624-U133Plus-2.CEL	expr	UAMS123	P1195-01-D624-U133Plus-2.CEL	TT3	62	1	IgA	2.3	10.4	1	85	3.9	13.1	70	1	37.73333333333333	1	37.73333333333333	5.6033144	6.1027422	6.3295107	6.1037927	6.0192327	5.0187683	5.9027476	5.5591817	5.0929313	5.209187	7.2404318	10.290129	4.3495188	6.2005119	4.9329805	5.7957697	4.6671453	5.1358533	7.6194563	5.8711138	4.5756354	4.5524883	7.1872864	7.4522495	5.5997438	5.3470945	6.6347389	4.0554781	4.429225	7.6016173	7.1481009
GSM592514_P1196-01-D432-U133Plus-2.CEL	expr	UAMS124	P1196-01-D432-U133Plus-2.CEL	TT3	61	1	IgG	2.5	.99	1.2	121	3.6	11	50	0	47.83333333333334	0	47.83333333333334	5.2454748	5.6670938	6.2387996	5.836832	5.6452594	4.7416968	5.7178259	5.4610949	4.923955	4.7730021	7.1073713	11.101287	4.3776674	5.9720736	4.9077134	5.8319678	4.4153156	5.0431156	7.016284	5.2390471	4.1434479	4.4904742	6.6606102	6.1133666	5.3000455	4.7450509	7.0390959	3.9336312	4.3081155	7.3802233	6.8223195
GSM592515_P0120-01-A284-U133Plus-2.CEL	expr	UAMS125	P0120-01-A284-U133Plus-2.CEL	TT2	45.88881262868909	1	IgA	1.7	2.2	1.2	110	4.6	14.5	10	1	38.66666666666666	1	52.23333333333333	5.5691891	6.094461	6.4197812	5.9163237	5.7054977	4.7409306	6.0139132	5.6523533	4.9363656	5.1263824	6.9807739	9.0719423	4.4669251	6.2374554	5.1551566	6.1170721	4.8053913	5.0454683	8.1828051	6.6005254	4.5924101	4.7826934	7.2819328	6.8850985	5.722167	5.5711169	6.6690483	4.1104913	4.4602108	7.6511116	6.3789577
GSM592516_P1201-01-D769-U133Plus-2.CEL	expr	UAMS126	P1201-01-D769-U133Plus-2.CEL	TT3	52	1	IgG	8.300000000000001	13.2	1.6	109	3.1	12.6	60	0	44.53333333333333	0	44.53333333333333	5.5575995	5.8511376	6.3456898	5.9834781	5.7849998	4.7916331	5.7513461	5.3292742	4.9693975	5.1530395	7.2009306	11.64403	4.3850546	5.9455948	4.9828434	5.8938861	4.4518523	4.9753714	7.5361495	6.4997683	4.3921161	4.4528565	6.8503289	6.3325863	5.4120216	5.5172281	6.5455761	4.020555	4.4340782	7.5737405	6.5126977
GSM592517_P0121-01-A289-U133Plus-2.CEL	expr	UAMS127	P0121-01-A289-U133Plus-2.CEL	TT2	59.78586135895676	1	IgG	2.2	.8	1.4	125	4.2	15	40	1	39.86666666666667	0	91.23333333333333	5.6518493	6.3254228	6.4202075	5.9139166	6.1081295	4.8764982	5.9304523	5.5880933	5.0292559	5.1873779	7.0569959	9.879694	4.3093319	6.1743531	5.2202215	6.1095967	4.8094077	5.2290215	8.1620779	6.9498992	4.6736274	4.6697431	7.4083681	6.1555367	5.6467733	5.8036537	6.8284125	4.060246	4.4956112	7.4569888	7.2231135
GSM592518_P0122-01-A295-U133Plus-2.CEL	expr	UAMS128	P0122-01-A295-U133Plus-2.CEL	TT2	65.07892930679478	1	IgG	3.5	1.8	1.7	148	4.3	12.5	80	0	91.26666666666667	0	91.26666666666667	5.6514082	6.3636236	6.2815728	6.1668568	7.8730721	4.8954329	6.128737	5.7817092	5.1599789	5.2771201	7.1690249	9.8496552	4.3557134	6.158895	5.0944672	6.2348609	4.8094144	5.2926583	8.2487726	6.3601689	5.1535606	4.7409368	7.2593517	8.0000057	5.9041824	5.7784576	6.6110373	4.1202374	4.5871453	7.4117107	7.043726
GSM592519_P1223-02-D452-U133Plus-2.CEL	expr	UAMS129	P1223-02-D452-U133Plus-2.CEL	TT3	69	1	IgG	29.5	25	4.5	116	2.1	10.5	81	1	7.233333333333333	1	7.233333333333333	5.4591403	5.6116481	6.4967022	5.9080014	9.4871054	4.6538711	5.8539062	5.4007063	4.8321586	4.9887662	7.1157532	10.518948	4.3110147	6.1281557	4.6225486	5.8869414	4.5821486	5.027226	7.5730782	6.194109	4.3824944	4.5786204	6.8246398	9.6305542	5.2118039	5.6553464	6.6631484	3.9917328	4.3287811	7.5041533	6.3595653
GSM592520_P1224-01-D803-U133Plus-2.CEL	expr	UAMS130	P1224-01-D803-U133Plus-2.CEL	TT3	51	1	IgA	1.3	8.699999999999999	.9	120	4.3	11.1	50	0	45.7	0	45.7	5.5715446	5.9022608	6.4619255	5.9403162	6.5465956	4.8175206	5.8006907	5.6518736	4.9877687	5.2077351	7.2415209	11.549323	4.3503628	6.0815854	4.9781618	5.7183142	4.5481229	5.0982223	7.453784	5.875041	4.5492554	4.561162	6.836987	6.2310433	5.5787697	5.7541862	6.8847876	4.0589738	4.4474792	7.4608674	6.5907607
GSM592521_P1225-01-D807-U133Plus-2.CEL	expr	UAMS131	P1225-01-D807-U133Plus-2.CEL	TT3	67	1	IgG	2	13.8	.6	134	4.9	13.4	4.9	1	37.8	0	46.06666666666667	5.5338378	5.812839	7.5852308	5.9179964	6.1362524	5.1437578	5.7880392	5.5096941	4.9953961	6.1564941	6.9489379	9.314826	4.3769565	6.0420585	4.9499664	5.4446673	4.5437555	5.1946702	7.3368454	6.5275173	4.35988	4.6720533	6.8689737	6.3266726	6.0324025	5.381361	6.5510073	4.0816903	4.3161712	7.4391046	6.8042765
GSM592522_P1228-01-D816-U133Plus-2.CEL	expr	UAMS132	P1228-01-D816-U133Plus-2.CEL	TT3	50	1	FLC	5.9	27.9	2.8	123	4.2	10.7	50	0	40.53333333333333	0	40.53333333333333	5.5329914	5.936275	6.4726582	6.052031	6.958777	5.0626907	5.8684068	5.5022039	5.0782795	5.3244572	7.1938128	12.441997	4.4014907	6.1876445	4.9728866	5.8824172	4.4723339	5.1147094	7.3888354	7.1331429	4.3452334	4.4973764	6.8851833	7.9076133	5.6614914	5.5531349	6.9793234	4.0329719	4.5785332	7.6671109	6.8801126
GSM592523_P1231-01-D615-U133Plus-2.CEL	expr	UAMS133	P1231-01-D615-U133Plus-2.CEL	TT3	71	1	FLC	2.5	.99	1.1	124	4.8	12.1	70	0	46.16666666666666	0	46.16666666666666	5.4377079	6.2130246	6.8775206	6.3987761	6.0770545	4.9320769	6.0947967	5.639461	5.0703192	5.2377734	7.5559258	10.733507	4.5218072	6.1845031	4.9700189	6.1144199	4.5541019	5.3626795	8.1199074	7.3869615	4.367733	4.7084389	7.193851	6.4805231	5.6418161	5.6871219	7.4977579	4.0804725	4.6254749	8.0240278	6.886549
GSM592524_P1232-01-D646-U133Plus-2.CEL	expr	UAMS134	P1232-01-D646-U133Plus-2.CEL	TT3	68	0	IgG	10.4	2.3	1.9	138	3.9	10.8	81	1	41.9	0	47	5.3864522	5.830874	6.1060114	5.9264894	6.3950872	4.833899	5.9554267	5.3970942	4.9822793	4.9952302	7.2645884	11.42973	4.3568316	6.0517626	4.9441414	5.876575	4.6473026	5.0854793	7.1707101	6.1786027	4.3348055	4.5663414	6.5368509	6.4110885	5.5919013	5.0224299	6.3950152	4.0927253	4.33393	7.606709	7.0206366
GSM592525_P1235-01-D729-U133Plus-2.CEL	expr	UAMS135	P1235-01-D729-U133Plus-2.CEL	TT3	64	1	IgG	21	66.09999999999999	1.3	154	2.5	10.6	40	1	15.13333333333333	1	15.13333333333333	5.367877	5.7463088	6.1782207	5.9158959	6.0460234	4.7461243	6.1230178	5.463016	4.8531346	5.0267653	7.0852613	11.060851	4.227951	6.1382399	4.886055	5.5272913	4.4280343	5.1138401	6.973165	5.3289618	4.2086806	4.4971738	6.7102284	9.0988321	5.4839516	4.749999	6.8865466	4.0376883	4.3512025	7.5112147	6.6213799
GSM592526_P1236-01-D742-U133Plus-2.CEL	expr	UAMS136	P1236-01-D742-U133Plus-2.CEL	TT3	52	1	IgG	1.9	2	.9	141	3.7	10.5	40	1	25.93333333333333	1	37.23333333333333	5.4710126	5.8288174	6.0084128	5.835031	6.4120255	4.6660166	5.9000349	5.2280016	4.8697777	4.8958206	6.8365746	11.532683	4.2398639	6.1308899	4.8518505	5.3448706	4.2847257	4.9913783	7.2892461	5.823256	4.2293501	4.5547776	6.7638197	6.1129651	5.400413	4.8920002	6.5677481	4.0247707	4.3334041	7.3594184	6.8438349
GSM592527_P1239-01-D778A-U133Plus-2.CEL	expr	UAMS137	P1239-01-D778A-U133Plus-2.CEL	TT3	65	1	IgA	3	.99	1.1	146	4.3	11.2	81	0	45	0	45	5.2578368	5.6893611	6.3392577	5.772892	5.4845867	4.552896	5.7291193	5.1826725	4.8772655	4.8014512	6.9542904	9.611618	4.3129206	6.0341444	4.8807054	5.6192226	4.282342	4.9817271	7.4123921	5.3516126	4.2568369	4.5483327	6.5395508	6.500926	5.1472454	5.2204399	6.5048375	3.9288232	4.3901687	7.5433931	6.2194295
GSM592528_P0124-01-A314-U133Plus-2.CEL	expr	UAMS138	P0124-01-A314-U133Plus-2.CEL	TT2	57.9601921757035	1	IgG	2.3		1	136	4.4	9.6		1	35.9	0	85.63333333333334	5.7585087	6.24366	6.4572663	6.0823431	7.1010365	5.0733614	5.8038588	5.7202082	5.1668015	5.2349315	7.3611135	11.035349	4.3246555	6.2458496	5.2025456	6.1550207	4.8451581	5.0981088	8.0196266	7.9375424	4.4313188	4.6202602	7.2034531	6.3216901	6.000946	5.6932449	6.4618917	4.0021033	4.3696232	7.4944463	7.3701158
GSM592529_P1248-01-D777-U133Plus-2.CEL	expr	UAMS139	P1248-01-D777-U133Plus-2.CEL	TT3	63	1	IgG	2.9	1.6	1.2	146	4.3	12.3	40	0	44.16666666666666	0	44.16666666666666	5.442802	5.8021369	6.2673044	5.9344168	5.2392397	4.7159753	5.9681826	5.5101309	4.888309	5.0447702	7.1604929	8.5251875	4.2112422	6.095602	4.9207792	5.4611969	4.5084291	5.0197091	7.4033756	6.0223126	4.2900491	4.7114563	6.6576424	6.7627974	5.2892799	5.7836027	6.7750516	3.9503007	4.4375548	7.9865174	6.8131118
GSM592530_P1259-01-D865-U133Plus-2.CEL	expr	UAMS140	P1259-01-D865-U133Plus-2.CEL	TT3	70	1	IgG	5.5	8.5	1	87	3.7	9.800000000000001	91	1	25.46666666666667	0	45.26666666666667	5.4386454	5.9738994	5.8726954	6.0213604	6.1724839	4.8633595	5.7348962	5.6731124	5.0627141	5.0865598	7.0413494	8.4333477	4.3321271	5.941637	4.9374681	5.6310186	4.5318184	5.1965089	7.4671288	6.1618838	4.0466375	4.4238863	7.0186968	6.105433	5.8839345	4.9878802	6.1216459	4.1447077	4.2729201	7.2709966	7.5977874
GSM592531_P1263-01-D755-U133Plus-2.CEL	expr	UAMS141	P1263-01-D755-U133Plus-2.CEL	TT3	61	1	IgG	3.4	.99	1.2	108	4.7	12	7.5	0	45.43333333333333	0	45.43333333333333	5.6258183	6.4128284	6.419261	6.1520405	6.2569098	5.0020895	5.8428831	6.0296874	5.1585932	5.1921039	7.1041574	11.919505	4.3575435	6.6855774	5.1173782	6.1462307	4.8537898	5.3796854	8.3457689	7.3613563	4.2506785	4.6160402	7.4166822	8.076458	5.8091025	5.8361554	6.7870789	4.2135353	4.4226222	7.4581099	8.060092
GSM592532_P0127-01-A471-U133Plus-2.CEL	expr	UAMS142	P0127-01-A471-U133Plus-2.CEL	TT2	67.24776938915581	1	IgG	3.8	1	1	143	4	10.6	50	1	10.06666666666667	1	26.5	5.5658908	6.1543078	6.479331	6.1811118	6.4533272	5.5195889	5.9488029	5.8271708	5.1786118	5.3943744	7.3744531	9.5156813	4.3241644	6.2738066	5.0573273	6.2772074	4.8563814	5.2716155	7.8370719	5.8094835	4.5673237	4.6896157	7.274632	6.4447813	5.8356795	5.6039829	6.4423056	4.099195	4.5753026	7.4542503	7.0619354
GSM592533_P1271-01-D891-U133Plus-2.CEL	expr	UAMS143	P1271-01-D891-U133Plus-2.CEL	TT3	70	0	FLC	8.300000000000001	4.4	1.8	231	.3	10.1	50	0	43.5	0	43.5	5.746067	6.2502308	5.8692026	6.4040971	6.3336577	4.8971143	5.7696567	6.1780963	5.4912505	6.4678788	7.3202996	11.435513	4.4150205	6.307066	5.1770811	6.0519285	4.8094459	5.3661981	8.0034294	5.8256421	4.400641	4.5152607	7.4624019	8.052969	6.0213704	5.6545591	6.1064229	4.4128957	4.4235411	7.2146988	7.9144368
GSM592534_P1282-01-D962-U133Plus-2.CEL	expr	UAMS144	P1282-01-D962-U133Plus-2.CEL	TT3	54	1	IgG	2.3	.99	.9	135	4.5	12.5	40	0	43.9	0	43.9	5.7138186	6.0359807	7.1775231	5.9700074	5.811296	4.896215	5.8347363	5.5504351	4.9892907	5.1840549	7.498106	10.907444	4.5507545	6.311945	5.0093398	6.517868	4.747601	5.10532	8.1525469	8.1365004	4.7400565	4.7287054	7.0402436	6.4737525	5.5680227	6.556119	7.2041507	4.0467024	4.4998245	7.8233633	6.288208
GSM592535_P1283-01-D918-U133Plus-2.CEL	expr	UAMS145	P1283-01-D918-U133Plus-2.CEL	TT3	70	0	IgA	5.3	20.2	.8	264	3.3	9.5	81	1	4.666666666666667	1	5.4	5.4682207	5.7789726	6.2667794	5.7483382	5.5969586	4.6242595	5.7237315	5.4112597	4.8223553	5.1520252	7.0081139	11.137396	4.3150887	5.9670467	4.8824763	5.9555206	4.582572	4.9420466	7.5890293	5.6129546	4.5522776	4.4743123	6.9842615	6.0366344	5.6029992	5.9902811	6.5467281	3.9372244	4.5324087	7.4813414	6.1492143
GSM592536_P1291-02-E002-U133Plus-2.CEL	expr	UAMS146	P1291-02-E002-U133Plus-2.CEL	TT3	74	1	IgG	3.5	2.4	1.2	220	2.8	12.5	20	1	4.166666666666667	1	4.5	5.4867277	5.9484797	6.9935207	5.9351606	6.3244772	5.020411	5.8559303	5.8796558	4.9999242	6.3634868	7.0652084	10.826594	4.0773835	6.3092279	5.0780315	5.82693	4.4585571	5.1780596	7.6938653	6.6443353	4.2446818	4.6291237	7.2026272	6.4739285	6.3098426	6.7415504	7.0668507	4.2142711	4.5383382	7.6581249	6.8334026
GSM592537_P1295-01-E043-U133Plus-2.CEL	expr	UAMS147	P1295-01-E043-U133Plus-2.CEL	TT3	71	1	IgG	2.5	.99		179	4.6	12	70	0	43.26666666666667	0	43.26666666666667	5.6125517	5.9151268	7.2302022	5.7679491	6.3457537	5.1022491	5.9592109	5.9379616	4.9542809	6.2098594	7.2441573	10.555076	4.4481196	6.1728048	4.9975076	6.0908685	4.5471063	5.2238674	7.6086321	6.2982349	4.4739246	4.9734502	7.3198314	7.0112267	7.025526	5.6283531	6.8200402	4.1407194	4.3167391	7.7475162	7.3365517
GSM592538_P1296-00-D980-U133Plus-2.CEL	expr	UAMS148	P1296-00-D980-U133Plus-2.CEL	TT3	38	1	FLC	3.2	.99	2.4	119	4.8	13	30	0	44.13333333333333	0	44.13333333333333	5.5679774	5.9415965	6.6142049	5.9182639	7.1727023	4.8546438	5.8226695	5.5302668	5.0223422	5.0624371	7.2976255	9.3082037	4.329041	6.1610045	5.1135602	6.4876189	4.7559981	5.017292	7.934216	6.512136	4.7855186	4.6520157	7.0212216	6.5963163	5.6206226	5.8928585	6.9774752	4.0579205	4.5699401	7.5028796	6.355845
GSM592539_P1305-01-E053-U133Plus-2.CEL	expr	UAMS149	P1305-01-E053-U133Plus-2.CEL	TT3	54	1	IgG	3.2	2.4	1	180	3.8	9.5	60	1	36.73333333333333	1	36.73333333333333	5.6171494	5.9532528	6.7392478	5.9118662	5.9258022	5.0959435	5.9497714	5.5751524	5.0009832	5.0810809	7.3370514	10.047612	4.4340262	6.1326489	4.8952575	6.2764587	4.5975285	5.1486983	7.8617821	6.4971676	4.5312238	4.6853552	7.1186538	6.9888148	5.6488461	6.1335106	6.7635107	3.9928772	4.6233087	7.7712216	6.6460266
GSM592540_P1307-01-E064-U133Plus-2.CEL	expr	UAMS150	P1307-01-E064-U133Plus-2.CEL	TT3	49	0	IgG	3.6	3	.7	229	3.7	9	81	1	28.7	0	38.8	5.6838117	5.9833155	6.8038883	6.0695529	7.4676561	4.9250698	5.8775516	5.5364194	4.9188833	5.1606712	7.6947336	9.461813	4.4166679	6.108099	5.0091476	6.6215873	4.835392	5.11517	7.7135592	5.8156481	4.7695518	4.6621804	7.0664172	6.4310484	5.7891068	6.2143555	6.7973847	3.9960206	4.4716301	7.6410904	6.645062
GSM592541_P1308-01-E066-U133Plus-2.CEL	expr	UAMS151	P1308-01-E066-U133Plus-2.CEL	TT3	66	1	FLC	3.7	22.7	1.4	235	4.6	9.199999999999999	40	0	43.16666666666666	0	43.16666666666666	5.5886784	5.931109	6.6829686	6.0627017	6.1240039	4.8534575	5.9008651	5.5890136	4.9257569	5.0522747	7.4007649	11.351624	4.3983874	6.0850425	5.0870385	5.8715096	4.4574318	5.1474409	8.0201197	5.4533749	4.6855402	4.5998545	7.0229111	6.5981369	5.5152726	5.7027678	7.0141201	3.9088559	4.6950359	7.6755319	6.9129453
GSM592542_P1309-01-E068-U133Plus-2.CEL	expr	UAMS152	P1309-01-E068-U133Plus-2.CEL	TT3	64	0	FLC	25.4	13.4	9.9	196	4.1	9.5	30	1	8.199999999999999	1	8.199999999999999	5.6377764	6.0809526	6.6950555	6.0037236	6.458426	5.0583282	5.9411044	5.9130812	5.046669	5.3086443	7.4433556	11.594973	4.447896	6.3529305	5.3465343	6.366416	4.9272976	5.2362413	8.3403978	6.4553137	4.91395	4.8085389	7.0761261	6.8524504	5.8437486	6.5276394	7.2080612	4.3235602	4.6427546	7.8563385	6.4639974
GSM592543_P0131-01-A476-U133Plus-2.CEL	expr	UAMS153	P0131-01-A476-U133Plus-2.CEL	TT2	64.90597117364447	1	IgG	1.6	1.1	.9	122	4.6	14	20	0	88.40000000000001	0	88.40000000000001	5.9927292	6.1882648	6.2626247	6.1640167	6.3294511	4.9357243	5.9071813	5.4818301	5.1042004	5.3670602	7.1315613	10.988122	4.3803396	6.3825312	5.2881808	6.5137854	4.6359425	5.2247248	8.2098522	7.7932153	4.6556687	4.6194701	7.2351017	6.3987689	5.7705503	5.9086032	6.718574	4.0609355	4.5370712	7.6132455	7.0516019
GSM592544_P1312-02-D995-U133Plus-2.CEL	expr	UAMS154	P1312-02-D995-U133Plus-2.CEL	TT3	62	0	FLC	4.2	4.7	.9	152	4.4	12.3	70	1	34.4	1	34.4	5.4758387	5.9671926	6.2020111	5.8615651	6.0375013	4.8532085	5.8435912	5.4778662	4.8605132	5.0094004	7.0843506	10.410084	4.3522043	6.0405722	4.895287	5.7798219	4.7443357	5.0178046	7.4090776	5.5531106	4.3896961	4.6105099	6.8373599	7.0491695	5.3864536	5.4620981	6.9175553	4.0046101	4.456666	7.5409422	6.4287858
GSM592545_P1313-02-D975-U133Plus-2.CEL	expr	UAMS155	P1313-02-D975-U133Plus-2.CEL	TT3	58	1	IgA	2.1	14.7	.8	149	4.5	13.1	7.5	0	41.7	0	41.7	5.6196442	5.8059745	6.1566787	5.8568287	9.569355	4.7373333	5.6506729	5.5596538	4.8714218	5.0597186	7.0127482	10.452988	4.4145989	6.1378059	4.8444304	5.6473727	4.4873042	4.8937902	7.4552903	9.0386658	4.202323	4.5117807	6.675591	6.6597652	5.5254493	5.5072675	7.0926838	4.027667	4.5894389	7.6880894	6.2369118
GSM592546_P1314-00-D963-U133Plus-2.CEL	expr	UAMS156	P1314-00-D963-U133Plus-2.CEL	TT3	70	1	FLC	4.9	2.3	1.5	207	4.5	11	81	0	43.56666666666667	0	43.56666666666667	5.3671656	5.8195705	6.268393	5.946311	6.8560319	4.6738238	5.7763653	5.5779605	4.8270254	4.9266119	7.1251674	10.461402	4.2181821	5.9770808	4.9064879	5.9964852	4.5432086	5.1637592	7.2586241	5.67872	4.4317698	4.5165329	6.817975	6.3332863	5.3682613	5.6867342	6.4770088	3.966445	4.3423572	7.5637898	6.6781268
GSM592547_P1316-00-D934-U133Plus-2.CEL	expr	UAMS157	P1316-00-D934-U133Plus-2.CEL	TT3	67	1	FLC	2.4	3.2	1.2	204	4.4	13.2	20	0	43.8	0	43.8	5.5705347	5.8391204	7.1831923	5.9075313	6.1253128	5.0252037	5.8304925	5.6632977	4.9455538	5.4775653	7.1872668	9.6589832	4.4138522	6.1247745	5.0056014	5.6359072	4.6484299	5.1971045	7.5098505	6.5167007	4.8491611	4.6891613	6.9583325	7.3402653	5.6945806	6.1393309	6.6463833	4.1056542	4.5421023	7.6817203	6.8541994
GSM592548_P1320-01-E088-U133Plus-2.CEL	expr	UAMS158	P1320-01-E088-U133Plus-2.CEL	TT3	68	0	IgG	2.3	2.5	.8	156	3.9	12.4	20	0	42.7	0	42.7	5.6604939	6.0234976	6.6966295	6.1410031	5.8344612	4.8754449	5.824892	5.6381283	4.9710264	5.4859843	7.4462862	9.8492365	4.3808775	6.1397972	5.0315042	6.6300783	4.8015385	5.092464	8.06709	7.4456301	4.5355878	4.649291	7.1627874	6.5600162	5.8983798	6.9507279	7.0304785	4.0343804	4.5906672	7.616385	6.722826
GSM592549_P1321-00-E004-U133Plus-2.CEL	expr	UAMS159	P1321-00-E004-U133Plus-2.CEL	TT3	42	1	FLC	2.5	19.4	1.1	219	3.8	9.5	20	0	43.76666666666667	0	43.76666666666667	5.5190644	5.9210653	6.3578744	6.1095505	6.3676481	5.0132618	5.8187876	5.3288469	4.9687881	5.1282525	7.0804963	9.2207346	4.2645392	6.0987282	4.8804626	5.863287	4.7027216	5.0084853	7.5303545	6.7614017	4.9009695	4.5626249	6.9877553	6.2572789	5.6716547	5.8097935	6.6303091	4.1138587	4.466466	7.3321323	6.6002235
GSM592550_P1323-01-E099-U133Plus-2.CEL	expr	UAMS160	P1323-01-E099-U133Plus-2.CEL	TT3	45	1	IgG	3.5	.99	.9	140	3.5	10	40	0	37.8	0	37.8	5.4605474	6.0856214	7.2838702	5.7865205	6.1140318	5.1131759	6.0780392	5.6055627	4.9507651	5.665648	7.1550984	10.529173	4.50068	6.1049671	4.9382005	5.9587831	4.5485511	4.8969588	7.679266	7.5303164	4.3712888	4.7747326	7.2706547	6.3202186	5.7588077	5.7110858	6.7731032	4.0066524	4.6090789	7.677619	6.938705
GSM592551_P1331-02-E169-U133Plus-2.CEL	expr	UAMS161	P1331-02-E169-U133Plus-2.CEL	TT3	59	1	IgA	2.1	2.3	1.1	129	3.8	10.8	80	0	42.7	0	42.7	5.610198	5.9957566	6.3258004	5.9352546	5.8063068	4.7310457	5.8765717	5.6539898	4.9193077	5.011435	7.002377	12.350165	4.2657495	6.2161841	4.6119003	5.5532031	4.4822946	5.0841646	7.4342012	6.229496	4.3426528	4.6418309	6.5586839	7.187582	5.5306706	5.3930392	6.8813596	4.1852608	4.4774108	7.7940292	6.7348871
GSM592552_P1336-02-E158-U133Plus-2.CEL	expr	UAMS162	P1336-02-E158-U133Plus-2.CEL	TT3	64	1	IgG	4	3.6	1.1	150	4.1	9.800000000000001	50	0	41.6	0	41.6	5.6967764	6.6846175	6.7121148	6.8041749	6.710001	5.2885151	6.3765011	6.3227711	5.4025474	5.6113873	7.7848997	9.1320066	4.4431796	6.5439644	5.9345994	6.0402093	5.0261412	5.5649362	9.0360813	5.9189072	5.7967277	5.0709195	7.5544877	7.065176	6.5661955	6.8063579	7.4430518	4.4215312	4.6158724	8.0494623	7.7118783
GSM592553_P1337-01-E200-U133Plus-2.CEL	expr	UAMS163	P1337-01-E200-U133Plus-2.CEL	TT3	67	1	IgG	3	.99	.8	120	4.2	13.4	25	0	41.53333333333333	0	41.53333333333333	5.539968	6.1066699	6.6985369	6.0164046	5.9939032	4.9041901	5.9300461	5.6518683	5.0250416	5.0966892	7.5643191	10.608243	4.5228977	6.1896014	4.9762554	6.2705441	4.6622906	5.1277361	7.9789062	6.8159642	4.7824163	4.7388964	7.1529493	6.670248	5.738009	6.0400949	7.1105766	4.1641207	4.4806819	7.7859936	6.6577239
GSM592554_P1338-01-E237-U133Plus-2.CEL	expr	UAMS164	P1338-01-E237-U133Plus-2.CEL	TT3	46	1	IgG	2.3	1.5	1.2	111	4	10.5	30	0	42	0	42	5.5375824	6.0861387	6.6443686	6.0875721	6.8113275	4.8821492	6.0032907	5.6215329	5.0174122	5.1503501	7.3568349	11.133534	4.3970709	6.1667676	4.9452963	6.1983209	4.6949439	5.180438	8.0059624	8.826745	4.7499394	4.8019662	7.1471405	6.5066462	5.6239629	6.0347962	7.1176119	4.1571636	4.4347396	7.6535892	6.5940123
GSM592555_P1339-01-E247-U133Plus-2.CEL	expr	UAMS165	P1339-01-E247-U133Plus-2.CEL	TT3	39	0	IgG	1.4	.99	.7	161	4.3	12.2	4.9	0	40.7	0	40.7	5.7178512	6.0719275	6.7280874	6.0094957	6.3205457	4.875802	5.8928552	5.603075	4.9406295	5.2401891	7.0559692	11.170711	4.3138428	6.1912203	4.8783708	6.0470691	4.7689991	5.2234235	7.6764607	5.8113985	4.9642682	4.7552724	7.0823336	6.4094663	5.6212959	6.2815142	7.0146184	4.2142482	4.4289823	7.8352628	6.6416149
GSM592556_P1341-01-E149-U133Plus-2.CEL	expr	UAMS166	P1341-01-E149-U133Plus-2.CEL	TT3	66	1	IgG	4	.99	1	134	4.1	13.1	81	0	42.9	0	42.9	5.7598643	5.966486	6.3653102	6.0146861	9.4997101	4.841064	5.883285	5.5981908	4.9845386	4.9625163	7.240859	9.9311218	4.2470446	6.0141506	4.8528481	5.7529769	4.6825838	5.1411152	7.6500802	5.8406153	4.4743505	4.6432047	6.861167	6.818996	5.7494774	5.5695739	6.6253028	4.0864215	4.3677621	7.4429369	6.919178
GSM592557_P1350-01-E288-U133Plus-2.CEL	expr	UAMS167	P1350-01-E288-U133Plus-2.CEL	TT3	72	1	IgG	3.2	8.6	.9	136	3.7	12.5	30	0	35.66666666666666	0	35.66666666666666	5.6393828	6.1813235	6.8652282	5.9317493	6.0830083	4.8185453	5.9395423	5.7064242	5.0358505	5.2020793	7.0677381	9.7156734	4.407752	6.2358708	5.1073337	6.362227	5.0210361	5.1114278	8.3270617	8.8963251	5.4710655	4.6579819	7.3147941	6.1324344	5.775897	6.6948104	6.910233	4.0054331	4.5855656	7.5639462	6.2757797
GSM592558_P1354-01-E286-U133Plus-2.CEL	expr	UAMS168	P1354-01-E286-U133Plus-2.CEL	TT3	61	1	FLC	2.7	3.5	1.2	121	4.4	12.2	30	0	40.83333333333334	0	40.83333333333334	6.3416343	6.8202395	7.5278983	6.3881965	6.7636423	5.5986524	6.3921175	6.0428405	5.3258076	5.9994111	7.3849978	8.1656303	4.7494569	6.4238696	5.4102139	7.3497443	5.4935679	5.8481274	8.7210054	6.2208261	6.1369162	5.164506	8.0164881	6.8465528	6.807456	8.1270552	7.162221	4.6761594	5.4926214	7.8791103	7.0311394
GSM592559_P1359-01-E293-U133Plus-2.CEL	expr	UAMS169	P1359-01-E293-U133Plus-2.CEL	TT3	47	0	IgG	7.9	164.9	1.3	314	3.5	9.6	81	0	37.8	0	37.8	5.5367641	5.6504488	6.1179328	5.9196811	9.3251982	4.8559794	5.958117	5.6253309	4.8650475	5.2875452	7.4007969	11.090095	4.1414399	6.0339022	4.9002566	5.7428012	4.4555955	5.0956845	7.4700027	8.8811445	4.2443538	4.4798388	6.7068772	6.7068772	5.6880388	5.3641629	7.1877203	4.1643391	4.5849981	7.4043951	6.8469753
GSM592560_P1361-01-D981-U133Plus-2.CEL	expr	UAMS170	P1361-01-D981-U133Plus-2.CEL	TT3	57	1	IgG	3.8	2.6	1.3	172	3.3	10.2	40	0	43.23333333333333	0	43.23333333333333	5.6290712	5.7897358	6.1423564	5.7066817	6.175189	4.6106877	5.7017355	5.5131321	4.8331537	5.0886717	7.0209928	11.837532	4.2743263	6.1177516	4.4166965	5.8292909	4.4014354	4.960722	7.356586	7.2146869	4.4157252	4.5696111	6.9686413	6.6052189	5.6214571	5.8330979	7.1418123	4.1792803	4.5599556	7.4508276	6.3626137
GSM592561_P1362-01-E229-U133Plus-2.CEL	expr	UAMS171	P1362-01-E229-U133Plus-2.CEL	TT3	61	1	IgA	1.5	4.5	.7	144	4.9	15.1	30	0	42.56666666666667	0	42.56666666666667	5.5996852	6.1788726	6.4271746	6.0819874	5.9877844	5.0228605	5.9102082	5.3777494	5.1212463	5.5696349	7.2392521	9.4858294	4.8804989	6.1810718	5.3377366	6.1133056	4.5126138	5.1997042	7.8736215	6.886281	4.8005419	4.6797605	6.9946723	6.4008536	5.5642228	5.9095035	6.844389	4.048717	4.5938115	7.9328475	6.480689
GSM592562_P1363-01-E262-U133Plus-2.CEL	expr	UAMS172	P1363-01-E262-U133Plus-2.CEL	TT3	53	1	IgG	1.9	1.4	.7	160	3.8	11.6	30	0	41.9	0	41.9	5.5425262	6.1643224	6.7796979	5.8703761	5.7519393	4.7888017	5.7833719	5.5924268	4.9926405	5.0809274	7.4711847	11.212292	4.40835	6.113656	4.9901996	6.2976441	4.6397319	5.0286484	8.2691307	7.1113195	4.9180298	4.5908017	7.1933422	6.2108035	5.6243243	6.39045	6.9233756	4.1861014	4.4275107	7.7245054	6.2544274
GSM592563_P1364-01-E278-U133Plus-2.CEL	expr	UAMS173	P1364-01-E278-U133Plus-2.CEL	TT3	42	1	FLC	4.8	.99	1.5	239	4.7	10.8	60	0	40.5	0	40.5	5.7395549	5.9012532	6.8521314	5.9731321	5.9843063	4.947412	5.8085608	5.4425406	4.9696884	5.6028857	7.3312144	9.8026724	4.3483639	6.2009144	5.0207357	6.5322409	4.6824379	5.1163201	8.0629787	6.5489688	5.1903238	4.6657991	7.1273828	6.3369999	5.6863241	7.4064274	6.8792272	4.115665	4.4307828	7.5584788	6.2536831
GSM592564_P1365-01-E165-U133Plus-2.CEL	expr	UAMS174	P1365-01-E165-U133Plus-2.CEL	TT3	75	1		47.2	15.8	2.7	232	4	9.4		1	13.43333333333333	1	13.43333333333333	5.6414833	6.1080251	6.6345735	5.9753113	6.5864263	4.9755745	5.8911252	5.3231316	5.0984259	5.1024728	7.4437399	10.094151	4.3392024	6.0478339	5.1437325	6.000432	4.9019003	5.4023814	7.5883617	6.1335816	4.9809098	4.6349649	7.0686026	6.26928	5.8767557	5.8369966	6.942802	4.0147486	4.4757733	7.7099676	6.6568246
GSM592565_P1366-01-E227-U133Plus-2.CEL	expr	UAMS175	P1366-01-E227-U133Plus-2.CEL	TT3	69	1	IgA	3.3	1.5	1	183	4.5	9.5	60	1	5.5	1	5.5	5.5237784	5.9099011	6.3843474	5.6593828	5.6284428	4.6135263	5.8544416	5.4599152	4.8229632	5.1175981	6.7516956	11.029112	4.4566078	6.0981603	4.8952303	5.856863	4.5027385	4.9530606	7.4446368	6.5718303	4.6019683	4.7227855	6.7932334	6.3862925	5.3470893	5.5660729	6.6761632	4.0211644	4.5238938	7.4260726	5.721549
GSM592566_P1367-01-E264-U133Plus-2.CEL	expr	UAMS176	P1367-01-E264-U133Plus-2.CEL	TT3	52	0	IgG	5.5	3.2	1.2	113	3.5	9.4	60	0	41.73333333333333	0	41.73333333333333	5.6645155	6.1087947	6.352881	6.2472372	6.2521434	4.9337554	6.0113258	5.5083065	5.0757508	5.1174455	7.3270526	10.715959	4.3902779	6.1531496	5.1191115	5.7367182	4.6866517	5.2202692	7.7656469	7.2646527	4.869803	4.5501819	6.944098	6.3514919	5.7509861	5.9139605	7.393765	4.2150173	4.4589233	7.7492576	7.1879787
GSM592567_P1368-01-E276-U133Plus-2.CEL	expr	UAMS177	P1368-01-E276-U133Plus-2.CEL	TT3	68	1	FLC	1.8	.99		161	4.6	12.6	20	1	5.2	1	5.2	5.7540326	5.8946157	6.9012756	5.9059281	6.7180753	4.9535723	5.8295875	5.5721865	4.9210601	5.6029787	7.1901178	9.8099003	4.4390197	6.4208493	4.9783421	6.3077159	4.9355764	5.0319586	8.4202156	7.2841172	5.1229548	5.0559092	7.2866468	7.3360271	5.7391901	7.163187	7.1214523	4.032886	4.4085732	7.8042374	6.2982435
GSM592568_P1371-01-E336-U133Plus-2.CEL	expr	UAMS178	P1371-01-E336-U133Plus-2.CEL	TT3	59	0	IgG	3	.99	.8	137	4.4	9.4	10	0	39.86666666666667	0	39.86666666666667	5.5724297	6.0785122	6.3790889	5.9230275	5.7836609	4.8129239	5.8334827	5.5925212	4.8767171	5.1089149	7.0117631	10.012603	4.5457845	6.3005023	5.0119214	6.0376387	4.5751176	5.1974139	7.9135046	6.8279057	4.472291	4.7021732	6.9687281	6.3422923	5.697629	6.1063113	7.4091554	4.052206	4.4724541	7.5793495	6.3557739
GSM592569_P1372-01-E294+299-U133Plus-2.CEL	expr	UAMS179	P1372-01-E294+299-U133Plus-2.CEL	TT3	47	1	IgA	.5	.99	1	110	4.6	9.5	81	0	38.26666666666667	0	38.26666666666667	5.6654754	6.1492972	6.4148812	5.8557911	6.74576	4.8923912	5.8099909	5.7489443	4.9952421	5.5245032	7.5945182	10.715859	4.7543635	6.3392749	5.2561011	5.9600425	4.8437276	5.1369743	8.2090464	6.5765405	4.68262	4.82305	7.1684222	7.0593438	5.7978086	5.5780373	7.0575385	4.0567169	4.5234466	8.0944185	6.3835316
GSM592570_P1374-01-E347-U133Plus-2.CEL	expr	UAMS180	P1374-01-E347-U133Plus-2.CEL	TT3	55	1	IgG	3.3	.99	.8	86	3.1	10.9	60	0	39.56666666666667	0	39.56666666666667	5.4282889	6.0129623	6.5508308	5.953486	6.4011474	5.2386622	5.8440404	5.5459056	5.0088096	5.4196663	7.1604929	8.8487034	4.4316792	6.1026473	4.9373713	5.9510231	4.5428619	5.1498017	7.4407272	6.2725978	4.3878818	4.8356175	6.501358	6.443953	5.5679846	5.0434351	6.7386951	4.1008019	4.3625078	7.8749785	6.6452885
GSM592571_P1375-01-E113-U133Plus-2.CEL	expr	UAMS181	P1375-01-E113-U133Plus-2.CEL	TT3	56	1	IgA	4	1.9	1	85	3.8	11.8	60	0	42.9	0	42.9	5.606379	6.6319814	7.7961478	6.5200167	6.5508857	5.2269144	6.4797893	6.0819516	5.1060185	6.2346911	7.5755377	9.3471937	4.4610453	6.3075914	5.3743095	6.0965667	4.6218262	5.4462523	8.1899614	6.9314361	4.6484928	4.9242134	7.7269912	6.6375985	5.787015	5.4170918	7.0802712	4.1650295	4.4986882	8.0026064	7.1581068
GSM592572_P0138-01-A293-U133Plus-2.CEL	expr	UAMS182	P0138-01-A293-U133Plus-2.CEL	TT2	34.18531228551819	1	IgG	1.7	2.8	.9	124	4.3	14.3		0	90.5	0	90.5	5.91257	6.4374161	6.8846259	5.9774547	7.1251264	5.5518813	5.9466157	5.9998221	5.1542363	5.4978328	7.1859789	9.7979326	4.5121708	6.2307954	5.2426596	6.316299	4.6943445	5.094923	8.1328688	5.9316626	5.114171	4.9365664	7.5194607	6.5953269	6.1095524	6.3868017	7.0527196	4.0794072	4.5728312	7.4923759	7.4634461
GSM592573_P1383-01-E337-U133Plus-2.CEL	expr	UAMS183	P1383-01-E337-U133Plus-2.CEL	TT3	59	0	IgG	2.2	.99	.7	149	4.3	9.300000000000001	50	0	40.33333333333334	0	40.33333333333334	6.8182492	6.2483449	6.6127195	6.2031069	6.7971725	4.9072385	6.1194963	5.8911619	5.1247625	5.2167673	7.3666582	10.427416	4.5791826	6.5106711	5.1974454	6.6382709	4.7140136	5.1833315	8.4010839	6.2426744	5.2196941	4.7343068	7.3838615	8.0275021	5.6997681	6.437223	6.8345609	4.2354975	4.4897366	7.709897	6.7809181
GSM592574_P1384-01-E385-U133Plus-2.CEL	expr	UAMS184	P1384-01-E385-U133Plus-2.CEL	TT3	58	1	IgG	5	.99	1.5	175	4.1	8.800000000000001	50	0	39.63333333333333	0	39.63333333333333	5.691124	6.0831017	6.9159622	6.021956	5.7977505	4.8868146	5.915772	5.7506833	5.0393291	5.2129354	7.5506945	10.387368	4.4848824	6.1027083	4.9352055	6.1924181	4.6339335	5.0896897	7.956501	5.9106369	5.1190658	4.6631727	7.18328	6.7214794	5.6779609	6.5012193	7.3975387	4.1698179	4.4417515	8.0281858	6.5611825
GSM592575_P1389-00-E033-U133Plus-2.CEL	expr	UAMS185	P1389-00-E033-U133Plus-2.CEL	TT3	68	1	IgG	4.3	.99	1.3	118	4.1	13.4	7.5	0	40.36666666666667	0	40.36666666666667	5.7913041	6.1288013	6.9667106	6.3104181	6.7211199	5.0818477	5.9930043	5.6724367	5.0019102	5.9328551	7.2058787	9.6668806	4.413651	6.3040891	5.1398902	6.3829098	4.7356243	5.2331862	8.0495071	7.4552526	4.8995109	5.0029664	7.3110886	7.3293738	7.7808971	7.0694342	7.0142307	4.0287814	4.7205873	7.7112231	7.0312815
GSM592576_P1390-00-E300-U133Plus-2.CEL	expr	UAMS186	P1390-00-E300-U133Plus-2.CEL	TT3	57	1	IgG	3.8	5.6	.9	120	3.3	7.8	91	0	39.93333333333333	0	39.93333333333333	5.6378131	5.9009218	6.7918329	5.9510913	7.1243234	5.2122478	5.8285198	5.7997332	4.9465303	5.3052292	7.0158391	10.018843	4.2445407	6.267108	5.0354671	6.3047171	4.802968	5.1589279	8.3387547	7.0620933	5.1483526	4.6130204	7.0550871	6.365139	5.9401307	7.0166574	6.7731709	4.2371855	4.5730143	7.354979	6.6452088
GSM592577_P1391-00-E358-U133Plus-2.CEL	expr	UAMS187	P1391-00-E358-U133Plus-2.CEL	TT3	57	1	FLC	8.6	.99	4.3	159	4	9.699999999999999	60	0	40.66666666666666	0	40.66666666666666	5.7009063	6.2747331	6.6943326	6.2579384	7.0851984	4.9112215	6.0309281	5.8976164	5.1339831	5.7265534	7.3940597	9.9288015	4.4714212	6.377984	5.1347027	6.1958365	4.736867	5.3073592	8.194581	6.3254933	5.2788939	4.7246604	7.3435698	6.2006779	5.8912902	6.7035789	6.9533339	3.9402535	4.6085548	7.6961632	6.7963848
GSM592578_P1400-01-E435-U133Plus-2.CEL	expr	UAMS188	P1400-01-E435-U133Plus-2.CEL	TT3	61	0	IgA	5.3	6.3	.7	141	3.2	8.4	81	0	39.16666666666666	0	39.16666666666666	5.6134319	6.0747581	6.555006	6.1859808	6.5112529	4.8713222	5.7960501	5.6815634	5.0618253	5.0980654	7.6149626	11.038891	4.395999	6.3233581	5.0458221	6.2545619	4.6713467	5.2656369	8.091054	6.1189017	4.5304589	4.6738124	7.0179605	6.4728317	5.5877113	5.8339906	6.8768721	4.0831423	4.6772437	7.9550781	6.5797253
GSM592579_P1401-01-E437-U133Plus-2.CEL	expr	UAMS189	P1401-01-E437-U133Plus-2.CEL	TT3	64	0	IgA	4.5	7.5	.9	89	3.7	6.9		0	39.3	0	39.3	5.7349148	6.112586	6.7667918	6.0854883	5.9016147	4.8977432	6.0399365	5.8287687	5.0154767	5.1746097	7.6289496	11.161564	4.5860195	6.5112734	5.0115609	6.3651385	4.6562662	5.1723027	8.2494154	7.0274143	4.6080284	4.7477179	7.1645827	6.7920175	5.6766109	5.6010833	6.9909172	4.0326481	4.7940121	7.618309	6.6294398
GSM592580_P1402-01-E441-U133Plus-2.CEL	expr	UAMS190	P1402-01-E441-U133Plus-2.CEL	TT3	45	0	IgG	1.8	3.3	1.1	128	4.4	9.6	20	0	39.13333333333333	0	39.13333333333333	5.5067358	5.9628701	6.4178596	5.8976598	5.9615684	5.0149031	5.8563995	5.6123281	4.9787192	5.144145	7.2679749	10.832532	4.3325086	6.1366587	4.8882132	5.9334712	4.6600852	5.210237	7.3348794	6.5721292	4.4848318	4.5969763	6.8198886	6.5760293	5.7340569	5.4963026	6.7757025	4.0483265	4.4813848	7.766891	6.7728963
GSM592581_P1403-01-E454-U133Plus-2.CEL	expr	UAMS191	P1403-01-E454-U133Plus-2.CEL	TT3	55	1	IgG	3.2	.99	1	137	2.6	9.5	60	0	39.23333333333333	0	39.23333333333333	5.5063992	5.8491058	6.474586	5.9101839	5.7437925	4.8119788	5.9177618	5.5156054	5.0148058	5.0215783	7.0337601	10.30484	4.3356724	6.0494113	4.9106331	5.9078636	4.4972029	5.1624899	7.4448967	6.4496856	4.4203267	4.5773005	6.9531579	6.5451217	5.5216117	5.3186083	6.9800444	4.0592718	4.2891793	7.5175705	6.8152432
GSM592582_P1405-01-E440-U133Plus-2.CEL	expr	UAMS192	P1405-01-E440-U133Plus-2.CEL	TT3	53	1	IgG	5.3	.99	1.1	127	3.4	10.7	7.5	0	39.66666666666666	0	39.66666666666666	5.6055064	5.8835955	7.1515021	5.9761395	6.9416003	5.0027814	5.9234004	5.6592283	4.9229259	5.319417	7.1303415	10.985804	4.2579041	6.1483121	4.7698393	6.2781329	4.5494146	5.1728754	7.5533791	6.9544597	4.3213177	4.6482353	6.8068647	6.4262133	5.4265099	5.8273392	6.7260089	4.0787592	4.4092112	7.6221676	6.5520101
GSM592583_P1407-01-E466-U133Plus-2.CEL	expr	UAMS193	P1407-01-E466-U133Plus-2.CEL	TT3	64	0	IgA	49.1	.99	7.9	193	4	8.699999999999999	60	1	5.1	1	5.1	5.6347704	6.0173392	6.6573281	5.7914772	6.0312476	4.8233509	5.9101334	5.4430394	5.0220609	5.0215025	7.2086344	11.421738	4.3450074	6.1077294	4.8935938	6.0469613	4.6298375	5.1212983	7.676034	7.3647976	4.5390177	4.6663718	7.0485291	7.9597812	5.5037241	5.7910867	6.8952718	4.0545797	4.4592056	8.008069	6.7263246
GSM592584_P1408-01-E461-U133Plus-2.CEL	expr	UAMS194	P1408-01-E461-U133Plus-2.CEL	TT3	54	0	IgG	3.8	.99	.7	111	3.8	11.2	70	1	20.33333333333333	1	24.13333333333333	5.6667414	6.0304799	6.5062594	5.9867773	7.0548549	4.8556285	5.9166417	5.7653742	5.018795	4.901103	7.6962996	10.60332	4.3352962	6.1883783	4.8178802	6.0623517	4.6600986	5.1599569	7.7501073	6.5766416	4.2725387	4.6945348	6.967545	6.6262703	5.5461221	5.7597823	6.8314538	4.1851463	4.5428782	7.7336621	6.7635112
GSM592585_P1409-01-E433-U133Plus-2.CEL	expr	UAMS195	P1409-01-E433-U133Plus-2.CEL	TT3	43	1	IgA	4	.99	1.5	68	4	9	60	0	39.83333333333334	0	39.83333333333334	5.5387831	6.0463223	6.8590531	5.904027	6.8715787	4.9257164	5.8058009	5.7219019	4.9744124	5.2883563	7.3840842	10.789165	4.3468256	6.3185406	4.9702744	5.9707313	4.5592718	5.1682296	7.8846135	7.0516348	4.7628293	4.8579159	7.1258979	6.2894015	5.6675005	6.0882449	7.2352681	3.9740274	4.4660749	7.6528325	6.6571751
GSM592586_P1412-01-E507-U133Plus-2.CEL	expr	UAMS196	P1412-01-E507-U133Plus-2.CEL	TT3	51	0	NSE	1.8	4.4	.6	191	4	13	15	0	38.7	0	38.7	5.4818978	5.9203486	6.316453	5.8557596	5.5529332	4.7181497	5.8898478	5.4666438	4.8921442	5.0533423	6.9877105	11.415754	4.2257023	6.1393385	4.9853477	5.7562871	4.5874758	5.0628414	7.3713951	5.7547407	4.4657578	4.7359118	6.673059	6.3967538	5.5159078	5.2920403	6.3988409	4.0321078	4.4364004	7.505692	6.5749412
GSM592587_P1424-02-E484-U133Plus-2.CEL	expr	UAMS197	P1424-02-E484-U133Plus-2.CEL	TT3	70	0	IgG	2.6	3.4	.8	149	3.8	9.5	81	0	38.63333333333333	0	38.63333333333333	5.5854068	6.0302815	7.0563378	5.9608674	6.0050135	4.8942366	5.8269558	5.7740469	4.8797622	5.1694679	7.035645	9.8769484	4.3517957	6.2215109	4.8578315	5.8998089	4.7011805	5.0905299	7.8214226	5.6236582	5.0332355	4.5218625	7.053772	5.9641843	5.7240334	6.2231197	6.5914335	4.0984621	4.5221529	7.8479476	6.4858413
GSM592588_P1432-01-E634-U133Plus-2.CEL	expr	UAMS198	P1432-01-E634-U133Plus-2.CEL	TT3	49	1		2.2	4.95	.9	134	4.2	12.8	50	0	34	0	34	5.7954206	6.04456	6.9724083	6.0285835	8.3643389	4.9365745	5.894907	5.6026201	4.8715854	5.4641681	7.205749	10.285685	4.2722244	6.0802932	4.7708411	5.9625239	4.5759468	5.1085544	8.1552877	5.6687636	4.9668531	5.7183466	6.9057579	6.7689261	5.7177896	6.0566406	7.0201468	4.2329373	4.4958568	7.6150522	6.4669809
GSM592589_P1434-01-E537-U133Plus-2.CEL	expr	UAMS199	P1434-01-E537-U133Plus-2.CEL	TT3	63	0	IgG	1.9	3.7	.6	124	4.1	11.5	60	0	34.46666666666667	0	34.46666666666667	5.7259679	5.9812884	6.7324915	6.1829481	5.9858513	4.9204073	5.9160409	5.6452146	5.0941434	5.0095997	7.4690657	11.548774	4.3525743	6.1039896	4.8984551	6.0689354	4.5417466	5.1976976	7.8955488	6.2036195	4.6277223	4.4721742	6.9231343	6.386014	5.6662502	5.7639465	6.8824224	4.3065963	4.4585228	7.7070618	6.7698226
GSM592590_P1437-01-E510-U133Plus-2.CEL	expr	UAMS200	P1437-01-E510-U133Plus-2.CEL	TT3	70	1	IgG	3.5	.99	.8	160	4.4	10.8	40	0	38.2	0	38.2	5.6348596	5.8912463	6.3362908	6.0677934	5.876812	4.7761207	5.9335837	5.2261806	4.8583727	5.0902343	7.0742726	12.176638	4.2835622	6.0612497	4.8643003	5.8725991	4.6428838	5.2128253	7.5163493	6.2664433	4.3909488	4.4918027	6.7818689	6.1254258	5.5586729	5.3860002	6.8784437	3.9799583	4.5399165	7.5279808	6.6388445
GSM592591_P1438-01-E539-U133Plus-2.CEL	expr	UAMS201	P1438-01-E539-U133Plus-2.CEL	TT3	60	0	IgG	4.1	12.5	1.3	154	4.4	11.6	7.5	0	37.06666666666667	0	37.06666666666667	5.5169735	5.8994217	6.4783077	6.1118035	5.8529882	4.8166137	5.9282966	5.4859838	5.009613	4.8991747	7.631824	11.690969	4.3189759	6.1277256	4.9015527	6.014122	4.6134944	5.1222248	7.5550637	7.2356892	4.3176026	4.5435915	6.8090701	6.6817937	5.6558657	4.8978066	6.6691079	4.0576906	4.5253077	7.7696881	7.0058508
GSM592592_P1439-01-E614-U133Plus-2.CEL	expr	UAMS202	P1439-01-E614-U133Plus-2.CEL	TT3	54	1	NSE	1.4	.99	1.1	295	4.6	13.7	60	0	36.4	0	36.4	5.4035602	5.7917857	5.9235277	5.832499	5.3929992	4.7462592	5.7906842	5.4521723	4.8442903	4.8278165	7.0430441	11.132298	4.3440995	5.9904671	4.8056102	5.2058721	4.641479	5.0740786	6.4655261	4.9436216	4.4470258	4.4789305	6.298883	6.1559114	5.4632149	4.9600449	6.4074702	4.0243793	4.4199204	7.1436629	6.5983782
GSM592593_P0144-01-A488-U133Plus-2.CEL	expr	UAMS203	P0144-01-A488-U133Plus-2.CEL	TT2	29.70487302676733	0	IgG	1.4	2.3	.6	130	4.2	13.2	30	0	85.83333333333333	0	85.83333333333333	5.6182928	6.0631537	6.5743408	6.0125642	5.9314013	4.8513775	5.9708219	5.7161584	4.9440627	5.2172256	6.8961039	9.7313442	4.3889184	6.3005023	4.9502497	6.2333555	4.7207794	5.1020932	7.8472977	7.2065134	4.5977159	4.5914669	7.2000947	6.0854297	5.5928898	6.0087881	6.9822536	4.1735463	4.4147649	7.4076524	6.873085
GSM592594_P1441-01-E567-U133Plus-2.CEL	expr	UAMS204	P1441-01-E567-U133Plus-2.CEL	TT3	61	1	IgG	4.9	.99	1.1	97	4	9.6	60	0	36.86666666666667	0	36.86666666666667	5.6752954	6.0343828	6.4941993	6.2368603	8.3890028	4.9550405	5.8926415	5.6245775	5.0667725	5.2402444	7.1578226	11.780924	4.3204098	6.2110023	5.0680132	6.1649556	4.8744221	5.1900616	7.6565366	7.0103745	5.02705	4.708683	7.0900764	8.6559334	5.7753811	6.1155276	6.6239729	4.1952443	4.6422896	7.6085887	6.7370725
GSM592595_P1442-01-E575-U133Plus-2.CEL	expr	UAMS205	P1442-01-E575-U133Plus-2.CEL	TT3	66	1	IgG	15.9	10.1	8.300000000000001	192	4	9	20	1	30.5	0	37.73333333333333	5.5185571	6.1457272	6.4558544	5.9430132	5.7746673	4.8949943	5.9725251	5.5619197	5.0775638	5.0556393	7.742641	10.229123	4.4015117	6.1829185	4.9645915	5.9597278	4.6126447	5.3137631	7.1711297	5.9270735	4.2462049	4.5400596	6.9960384	6.6186972	5.6701612	4.900176	6.5374651	4.1561723	4.3738909	7.7524323	7.1435695
GSM592596_P1443-01-E544-U133Plus-2.CEL	expr	UAMS206	P1443-01-E544-U133Plus-2.CEL	TT3	64	1	IgG	6.7	26.9	1.2	258	3.8	12	65	1	6.666666666666667	1	6.666666666666667	5.4543037	5.8231764	6.1959658	5.931222	5.9738731	4.8617125	5.8167844	5.637188	4.955925	5.0374541	7.3131175	12.10909	4.340683	6.0405836	5.0204878	5.9152102	4.7937479	5.1930847	7.2960677	6.6124039	4.3114161	4.5732331	6.9033661	6.4594359	5.6642156	5.2151957	6.7464495	4.1007218	4.3967862	7.7915349	7.0259194
GSM592597_P1444-01-E568-U133Plus-2.CEL	expr	UAMS207	P1444-01-E568-U133Plus-2.CEL	TT3	71	1	IgG	1.8	.99	1	138	4.4	14.2	40	0	37.1	0	37.1	5.5367017	5.9877758	6.2634935	6.1030354	5.8479776	4.917263	5.9423766	5.7364287	5.0354161	4.9891591	7.2571931	8.6360197	4.3819914	6.1377859	5.0431037	5.7024388	4.691103	5.2638555	7.5280719	5.9518528	4.703227	4.5725422	6.6215396	6.5720959	5.778368	5.2182307	6.7605214	4.315815	4.4738755	7.700963	7.3148236
GSM592598_P1445-01-E571-U133Plus-2.CEL	expr	UAMS208	P1445-01-E571-U133Plus-2.CEL	TT3	57	0	IgG	5.2	1.8	.9	202	4.2	9.300000000000001		0	37.33333333333334	0	37.33333333333334	5.5314784	6.3227944	6.535306	5.9642692	5.8000374	4.9548097	5.965611	5.5453267	5.1623197	4.9804339	7.6269417	11.631827	4.5520115	6.9221449	5.1744666	5.7613168	4.6666231	5.4584827	7.3338709	7.3990617	4.732163	4.6109424	6.6172781	6.15207	5.655499	5.4970899	7.2289443	4.2351289	4.5447421	7.7997136	7.2205482
GSM592599_P1446-01-E504-U133Plus-2.CEL	expr	UAMS209	P1446-01-E504-U133Plus-2.CEL	TT3	43	1	IgA	1.5	.99	.7	118	4.5	13.8	30	0	33.06666666666667	0	33.06666666666667	5.7640719	5.7859964	6.1469359	6.3711939	6.0898914	5.060905	5.8615608	5.9077725	5.089294	5.1352935	7.3638921	12.61699	4.3961077	6.2900457	5.0056634	5.2346601	4.7150106	5.4526706	7.0394421	6.3450055	4.3343005	4.7200689	6.5756049	8.5000153	5.8233209	4.8171926	6.7124968	4.10571	4.6210947	7.8402438	7.4794297
GSM592600_P1447-01-E553-U133Plus-2.CEL	expr	UAMS210	P1447-01-E553-U133Plus-2.CEL	TT3	47	1	IgG	2	.99	.9	110	4.2	12.4	30	0	37.33333333333334	0	37.33333333333334	5.51617	6.017108	6.6352882	6.2190146	5.9773026	4.9763222	5.9010959	5.6769223	5.0656238	5.1605873	7.5240951	11.734032	4.4671612	6.108849	5.1103921	5.8982267	4.8752584	5.3833818	6.7274885	5.6864796	4.3380132	4.6339521	6.7356296	8.2961168	5.873425	4.8971462	6.8040357	4.1124969	4.5045738	7.7858391	7.5538764
GSM592601_P1448-01-E561-U133Plus-2.CEL	expr	UAMS211	P1448-01-E561-U133Plus-2.CEL	TT3	59	1	IgA	6.4	.99	1.8	119	4.1	9.5	30	0	37.63333333333333	0	37.63333333333333	5.9933996	6.2927485	6.9704556	6.1603694	8.0456057	5.2851887	5.950057	5.6616139	5.0043049	5.2367716	7.5784512	10.592667	4.4575014	6.3541765	5.2863774	6.3694396	4.9238629	5.1603365	8.4242907	6.7267957	5.311934	4.7100964	7.355669	6.2781901	6.0479341	6.7553787	6.9055028	3.9501486	4.5638757	7.795486	6.8387642
GSM592602_P1450-01-E503-U133Plus-2.CEL	expr	UAMS212	P1450-01-E503-U133Plus-2.CEL	TT3	65	1	IgG	3.3	.99	1.1	147	4.6	11.7	10	0	38.03333333333333	0	38.03333333333333	5.7253022	6.0372529	6.7797208	6.4014282	7.1563072	4.988945	5.9002781	5.808259	5.062377	5.2594409	7.3594179	9.2958727	4.4590054	6.2239904	5.3228931	6.3383527	4.9316597	5.2557173	8.4337034	6.1816802	5.6842484	4.6547198	7.2882276	6.4628663	5.9331594	6.7596607	6.7609711	4.0821791	4.4962606	7.4698205	6.7214479
GSM592603_P1451-01-E558-U133Plus-2.CEL	expr	UAMS213	P1451-01-E558-U133Plus-2.CEL	TT3	65	0	IgG	8.5	9	1	125	3.5	8.300000000000001	50	1	18.33333333333333	1	19.36666666666667	6.6982126	5.8682733	6.4233809	5.7276182	6.2458854	4.8059039	5.9747643	5.6456981	4.9466867	5.1714382	7.0798707	11.373772	4.3222151	6.0061126	4.9259453	6.66605	4.6487045	5.0768657	8.0715971	7.5491819	4.9295039	4.5962157	7.00108	6.3744001	5.7533875	6.0580559	6.6914997	4.0863104	4.4327836	7.3801427	6.5128832
GSM592604_P1453-01-E515-U133Plus-2.CEL	expr	UAMS214	P1453-01-E515-U133Plus-2.CEL	TT3	42	0	FLC	4.5	.99	.7	209	3.8	9	45	1	25.86666666666667	1	29.3	5.4179702	6.0099483	6.2360973	5.9488668	5.9677601	4.8837299	5.9371977	5.6311417	4.9152269	5.1866713	7.2023954	9.3662748	4.3017387	6.0756998	4.9209743	6.0189848	4.5376558	5.1423397	7.6976261	5.5012288	4.7778769	4.5414948	6.8864546	6.2694755	5.4368258	5.6612806	7.0272298	4.1374869	4.3680363	7.7129936	6.6845965
GSM592605_P1454-01-E513-U133Plus-2.CEL	expr	UAMS215	P1454-01-E513-U133Plus-2.CEL	TT3	55	0	IgG	2.8	.99	.8	187	4.8	8.800000000000001	40	0	34.53333333333333	0	34.53333333333333	5.7032785	5.989779	6.5095267	6.146081	7.0575228	5.0022569	5.9417248	5.6076832	5.1397614	5.2648268	7.3667321	11.41948	4.431541	6.2458496	5.00002	6.0767393	4.7563658	5.1557236	7.9259453	6.3072972	4.6521444	4.626163	7.1155958	6.6603594	5.7565522	6.1063728	6.7666841	4.1932926	4.496098	7.5283213	6.6579866
GSM592606_P1455-01-E588-U133Plus-2.CEL	expr	UAMS216	P1455-01-E588-U133Plus-2.CEL	TT3	63	0	IgG	2.1	.99	.8	165	3.9	11.1	20	0	37.13333333333333	0	37.13333333333333	5.5161262	6.117744	6.3410325	6.2544575	6.0750413	4.9061441	6.0127902	5.7267671	4.9377851	5.2027168	7.3350692	10.05609	4.4652133	6.2390552	4.9991431	5.8578024	4.7771692	5.1556478	7.6866593	7.072156	4.7483597	4.633739	6.8840556	6.6420641	5.6677294	5.9604707	7.0391769	4.1938491	4.5042944	7.764174	6.809751
GSM592607_P1456-01-E388-U133Plus-2.CEL	expr	UAMS217	P1456-01-E388-U133Plus-2.CEL	TT3	54	0	IgG	2.7	.99	.9	106	4.1	11.1	20	0	36.7	0	36.7	5.6878705	5.9017563	6.3818965	6.0515203	7.1212678	4.8053222	5.7024446	5.6552887	5.0138106	5.0811048	7.3363471	11.515706	4.4208541	6.0815287	5.0486608	6.1164207	4.7179894	5.1665168	7.913146	6.805038	4.5317421	4.5814142	6.9501271	8.4938135	5.5455375	5.5843678	6.6957302	3.9887598	4.4674172	7.4485884	6.3535805
GSM592608_P1458-01-E488-U133Plus-2.CEL	expr	UAMS218	P1458-01-E488-U133Plus-2.CEL	TT3	67	1	IgG	3.9	8.6	1.2	244	4.6	11.9	20	0	38.36666666666667	0	38.36666666666667	5.3464704	6.2002287	6.4104509	6.1651006	6.0396137	4.8328919	6.2345304	5.6558514	4.9812846	5.2704186	7.2177863	12.28998	4.5555668	6.2237167	5.1255822	5.9682908	4.7023807	5.4009814	7.5481558	8.0777779	4.5268745	4.6304331	6.9346499	7.953927	5.6197319	4.8457708	6.6759381	4.3127856	4.418972	7.6713228	6.8991127
GSM592609_P1463-01-E600-U133Plus-2.CEL	expr	UAMS219	P1463-01-E600-U133Plus-2.CEL	TT3	61	0	IgG	5.2	.99	.8	192	3.6	12.3	60	1	25.66666666666667	1	25.66666666666667	5.720058	6.1066251	6.3549705	6.2685947	5.9561996	4.8031707	6.1498666	5.6440511	5.1432557	5.1089573	7.1807451	10.803257	4.3997941	6.452929	4.905076	6.124773	4.736021	5.2734494	7.8031011	8.5332699	4.9519534	4.6050954	7.2562523	6.5921926	5.8389144	5.9166675	6.9819088	4.0846419	4.3606915	7.549283	7.1487474
GSM592610_P1465-01-E735-U133Plus-2.CEL	expr	UAMS220	P1465-01-E735-U133Plus-2.CEL	TT3	67	0	FLC	6	14	1.1	182	4.1	8.6	55	0	33.86666666666667	0	33.86666666666667	4.9582973	5.2266231	6.2990866	5.36204	9.0403194	5.1713433	5.846137	5.3445215	4.7671208	5.1254339	6.8281517	11.665394	4.5976906	5.9713335	4.6056399	5.6677122	4.4045439	5.1233425	6.2777786	4.948884	4.3273883	4.4288445	6.1812449	5.876863	5.3512301	5.5379896	6.5045614	3.9302306	4.3652997	6.7576718	6.3825202
GSM592611_P1477-01-E681-U133Plus-2.CEL	expr	UAMS221	P1477-01-E681-U133Plus-2.CEL	TT3	49	1	IgG	2.4	.99	1.1	122	4.2	9.800000000000001	70	0	36	0	36	5.7247243	5.8486657	6.1911454	5.8828349	6.6491804	4.8208103	5.8620644	5.7802787	5.0178504	5.0212474	7.1737561	10.227468	4.4525189	6.079586	4.9409637	5.75068	4.5473533	5.145463	7.418292	5.7509432	4.4510341	4.4564643	6.4563298	7.4888959	5.7150564	5.382956	6.7749085	3.9210172	4.3807158	7.3917933	6.7678881
GSM592612_P1480-01-E701-U133Plus-2.CEL	expr	UAMS222	P1480-01-E701-U133Plus-2.CEL	TT3	70	0	IgG	4.9	6	1	194	4.3	10	60	0	35.93333333333333	0	35.93333333333333	5.508276	5.6627965	6.3072147	5.9260063	5.8077612	4.7176719	5.9082637	5.6389232	4.9020309	5.0815988	7.3594742	8.9553356	4.2480516	5.9835048	4.2922354	5.8752947	4.5520492	5.0113764	7.5165939	5.6069751	4.340239	4.5996618	6.7552452	6.1304784	5.4149079	5.367672	6.9501743	4.1116428	4.6191511	7.5623727	6.4434452
GSM592613_P1492-01-E680-U133Plus-2.CEL	expr	UAMS223	P1492-01-E680-U133Plus-2.CEL	TT3	66	0	FLC	1.6	4.95	.7	146	4	13.5	70	0	34.93333333333333	0	34.93333333333333	5.4781642	6.133564	6.6054492	6.0830812	6.3124957	4.9605188	6.1287332	5.7506657	5.0024748	5.1422029	7.3689451	10.908183	4.2031498	6.1359076	5.2126923	6.1774292	4.7020698	5.0920067	7.9717774	6.0294156	4.5960255	4.6868339	6.9945092	6.2502851	5.9227576	5.933136	7.1058331	4.2395129	4.6369095	7.7311511	6.7566404
GSM592614_P1502-01-E768-U133Plus-2.CEL	expr	UAMS224	P1502-01-E768-U133Plus-2.CEL	TT3	52	1	IgA	4.2	7	1.6	130	3.8	12.6	81	0	35	0	35	5.4850502	5.9273391	6.5406094	5.9665499	6.3624988	5.0721388	5.8118854	5.473352	5.0846291	5.273993	7.2371702	11.601857	4.3563337	6.1042228	5.0217977	5.7870159	4.6348615	5.1074238	7.703167	5.6422772	4.1879992	4.5994267	6.9271579	6.4320278	5.5935278	5.2732496	6.4640436	4.1281414	4.5188732	7.6507292	6.7386661
GSM592615_P1503-01-E387-U133Plus-2.CEL	expr	UAMS225	P1503-01-E387-U133Plus-2.CEL	TT3	65	1	IgG	2.1	4.95	.9	199	4.2	10.6	70	0	29.33333333333333	0	29.33333333333333	5.6030784	5.8977208	6.3516636	6.0212264	6.0179935	4.8764505	5.9127979	5.6003718	4.9757128	5.034574	7.1475568	7.9902678	4.3405972	6.1881008	4.8555856	5.7506552	4.5560789	5.1406217	7.6864519	7.4944301	4.4159632	4.6199574	6.8550606	6.7694488	5.3656912	5.8116875	6.829412	4.134985	4.3020105	7.5958381	6.6514573
GSM592616_P1507-01-E797-U133Plus-2.CEL	expr	UAMS226	P1507-01-E797-U133Plus-2.CEL	TT3	62	0	IgG	2.1	9	.7	117	3.7	11.5	4.9	0	33.63333333333333	0	33.63333333333333	5.6936531	5.7784724	6.2248378	6.0805526	5.7081852	4.72191	5.8542337	5.5458422	4.8876252	4.903264	7.1969857	10.044766	4.3346524	6.077765	4.36689	5.7551889	4.5808868	5.0337834	7.3259974	5.7715683	4.5275502	4.630538	6.6648717	6.3261361	5.4600263	5.2089286	6.4707913	4.0618067	4.5943861	7.4516172	6.6304946
GSM592617_P1509-01-E814-U133Plus-2.CEL	expr	UAMS227	P1509-01-E814-U133Plus-2.CEL	TT3	48	1	IgG	2	17	1.3	101	4	12.7	30	0	31.93333333333333	0	31.93333333333333	5.5592036	5.9922624	6.2198257	5.7361174	5.9018006	4.8930049	5.8792458	5.5885983	4.9552951	5.055337	7.5078831	10.941628	4.5341229	6.1955547	4.8928928	5.8874054	4.5485511	5.0054498	7.8097439	6.212472	4.6699543	4.6673245	6.9377713	6.9957466	5.6212082	5.9218154	7.2798929	4.0830045	4.5250659	7.7397795	6.7927451
GSM592618_P1529-01-E818-U133Plus-2.CEL	expr	UAMS228	P1529-01-E818-U133Plus-2.CEL	TT3	64	1		1.7	4.95	.7	124	4.2	12.8	7.5	0	34.43333333333333	0	34.43333333333333	5.6950178	6.0577483	7.1379948	6.040484	6.2516751	4.8108697	5.9797573	5.6992517	4.9511333	5.6518631	7.2792034	11.386499	4.345861	6.2097144	5.1084843	6.525207	4.6502337	5.0944476	8.0587282	5.8725071	4.8549414	4.9214635	7.3251343	6.2427216	5.7502947	6.6783619	7.5984664	4.0717502	4.3717704	7.9411373	6.4106307
GSM592619_P0154-01-A533-U133Plus-2.CEL	expr	UAMS229	P0154-01-A533-U133Plus-2.CEL	TT2	62.94852436513384	0	IgG	3.3		.7	287	4.5	12.3	15	1	19.03333333333333	1	23.96666666666667	5.5905352	5.8354993	6.1548252	5.6749282	5.7538266	4.7316279	5.8689084	5.5297318	4.897572	5.5262113	6.9436893	10.797906	4.2855997	6.0993772	4.9334888	5.8279986	4.5234923	5.0254803	7.6596637	5.6889477	4.4065423	4.3933969	6.8704228	6.3934951	5.6640615	5.6446376	6.1984105	3.9388704	4.5926428	7.3192177	6.735827
GSM592620_P0155-01-A537-U133Plus-2.CEL	expr	UAMS230	P0155-01-A537-U133Plus-2.CEL	TT2	44.45298558682224	1	IgA	4.3	.9	1.1	81	3.6	9.199999999999999	90	1	56.6	0	86	5.5846686	6.2075496	6.3968678	6.108686	6.4407911	4.8620691	5.8757577	5.4945407	4.9881086	5.6019387	6.9242582	11.559361	4.3287697	6.0734835	5.2818551	6.1250887	4.7645211	5.2099032	8.3149757	9.2646608	5.1176453	4.6043549	7.2694793	6.4495592	6.0311871	6.1816659	6.5593638	4.053287	4.3796968	7.3053708	6.715055
GSM592621_P1550-01-E679-U133Plus-2.CEL	expr	UAMS231	P1550-01-E679-U133Plus-2.CEL	TT3	56	1	FLC	8.5	4.95	1.4	239	4.7	9.699999999999999	40	0	35.4	0	35.4	5.5554705	5.9329028	7.3854918	6.062274	7.2738428	4.9947538	5.7164516	5.7054219	5.0095873	6.2659254	7.1243544	9.7109451	4.3857288	6.1270914	4.9742212	6.3344598	4.8949065	5.0647531	7.7177773	6.3496666	4.5054207	4.9411907	7.1269279	6.6032758	5.8123612	6.2510586	6.6752448	4.0382681	4.4844675	7.4476681	6.7321262
GSM592622_P1558-02-E821-U133Plus-2.CEL	expr	UAMS232	P1558-02-E821-U133Plus-2.CEL	TT3	47	0	IgG	2.4	6	.9	151	4	12.1	12.5	0	34.73333333333333	0	34.73333333333333	5.6464257	6.1361737	6.448957	5.9122081	6.1501222	4.8319659	5.979259	5.6168623	5.0286064	5.6959004	7.0504327	8.6038151	4.6234689	6.2511406	5.0216541	6.2244339	4.9783144	5.2615023	8.1663017	5.806849	4.782753	6.0940166	7.295229	6.5164328	5.6536827	6.3834219	7.0034122	4.0725999	4.562284	7.5257988	6.3432274
GSM592623_P1562-01-E829-U133Plus-2.CEL	expr	UAMS233	P1562-01-E829-U133Plus-2.CEL	TT3	65	1		2.5	27	1.1	121	4.4	13.2	10	0	34.06666666666667	0	34.06666666666667	5.5597072	6.0723433	6.6204486	5.9379802	5.6321158	4.7345009	5.9301124	5.5332041	4.9010029	6.5584769	7.0036149	9.6239004	4.9273138	6.2886739	5.1061525	6.3862262	4.6377535	5.0039439	8.2970324	6.1329732	4.8307142	4.8216891	7.1837239	6.2890296	5.7861557	6.0326347	7.187407	4.0549393	4.6891642	7.5917821	6.2726731
GSM592624_P1569-01-E902-U133Plus-2.CEL	expr	UAMS234	P1569-01-E902-U133Plus-2.CEL	TT3	62	0	IgA	4.5	8	1	151	3.4	10.7	17.5	0	32.2	0	32.2	5.5580797	5.9809837	6.5690594	6.1531787	5.5965667	4.8029904	5.9844198	5.5055461	4.9427123	7.6406612	6.9455252	11.118359	4.5908833	6.2816195	5.0281258	5.8951535	4.8795891	5.1372967	8.110939	5.7493491	5.0499411	4.9386287	7.0852361	7.6726475	5.5896387	6.5563989	7.6035843	4.0470076	4.6016946	7.5230494	5.6992631
GSM592625_P0157-01-A547-U133Plus-2.CEL	expr	UAMS235	P0157-01-A547-U133Plus-2.CEL	TT2	48.29100892244337	1	IgG	1.9	.9	1	118	4.4	13.8	15	0	88.09999999999999	0	88.09999999999999	5.6217637	6.2205429	6.4634895	6.2259679	5.9697914	4.8697443	5.9503264	5.8456869	4.9909039	5.1413927	7.2645311	11.32626	4.399951	6.7650008	5.0221419	6.4180236	4.7790341	5.1816192	8.1987162	7.0885463	5.1659636	4.7556729	7.3933067	6.534039	5.9479408	5.7043562	6.8307929	4.1184893	4.3328438	7.643239	7.0177751
GSM592626_P1571-01-E644-U133Plus-2.CEL	expr	UAMS236	P1571-01-E644-U133Plus-2.CEL	TT3	62	0	IgG	1.9	.99	.8	137	3.4	12.1	15	0	31.26666666666667	0	31.26666666666667	5.6033826	6.2145586	7.1605716	5.9282942	5.9322729	4.8919086	5.7468047	5.7287402	4.9520831	5.3125372	7.6186595	11.04705	4.4217544	6.2368994	4.9693589	6.7456956	4.7384191	5.2208366	8.2770824	6.4711452	5.328022	4.7878942	7.0793962	6.166893	5.6807923	7.080215	7.5570192	3.9787621	4.6808777	7.8762188	6.0248985
GSM592627_P1579-01-E903-U133Plus-2.CEL	expr	UAMS237	P1579-01-E903-U133Plus-2.CEL	TT3	56	1	IgA	10.4	4.95	.9	90	3.7	10	70	0	30.4	0	30.4	5.9852786	5.9314613	6.5911822	5.9251914	5.5992002	4.8296609	5.9361725	5.4821663	4.9803152	5.1076446	6.8426723	9.5393076	4.4538417	6.171206	4.9333739	5.8334742	4.5140176	5.0576973	7.7518973	5.923151	5.3495517	4.6133876	6.992311	6.4250364	5.5666523	6.5472698	7.0199003	3.9056904	4.6110821	7.6610484	6.1468015
GSM592628_P0158-01-A554-U133Plus-2.CEL	expr	UAMS238	P0158-01-A554-U133Plus-2.CEL	TT2	64.60123541523679	1	IgG	2.6	3.1	1.2	100	4.4	11.3	40	1	20.76666666666667	1	43.86666666666667	5.6245093	6.3334708	6.5060992	6.0689325	6.307313	4.7897539	6.3482666	5.6550455	5.1363788	5.2922325	6.765841	10.402987	4.4463201	6.1738615	5.281333	7.0024738	5.0053496	5.1869106	8.5176249	6.9379129	4.7952428	4.8092599	7.4599428	6.4498973	5.8774824	6.3012781	6.7409244	4.0159001	4.5695686	7.271667	7.1929269
GSM592629_P1580-01-E714-U133Plus-2.CEL	expr	UAMS239	P1580-01-E714-U133Plus-2.CEL	TT3	66	1	IgG	3.2	6	1.3	238	2.8	8.5	25	0	34.86666666666667	0	34.86666666666667	5.559176	5.8456821	6.6087403	5.7673059	5.9091711	4.7850494	5.9508977	5.5507498	4.885417	5.1640315	6.9881682	11.420106	4.3182793	6.1441803	4.8796782	6.4048991	4.5296226	5.1214294	7.486969	5.6772594	4.7582974	4.707304	6.8801699	6.3897424	5.1424017	5.8844628	7.2120652	4.0769119	4.5458021	7.7558184	6.0221438
GSM592630_P1581-01-E800-U133Plus-2.CEL	expr	UAMS240	P1581-01-E800-U133Plus-2.CEL	TT3	63	1		4.5	4.95	1.5	123	3.7	9.9	70	0	34.56666666666667	0	34.56666666666667	5.484468	5.8080735	6.404119	5.8385944	5.5732965	4.8444953	5.7863059	5.5998344	4.9497256	4.8688159	7.0263109	11.058953	4.3439469	5.9257026	4.7696247	5.9020905	4.5529718	5.0731816	7.3137555	7.0930352	4.3184166	4.6333275	6.5947075	7.5897245	5.5467896	5.6505117	6.6241269	3.9454732	4.3604841	7.476614	6.4632177
GSM592631_P1583-01-E853-U133Plus-2.CEL	expr	UAMS241	P1583-01-E853-U133Plus-2.CEL	TT3	60	0		6	6	.8	122	4.1	8.300000000000001	81	0	34.03333333333333	0	34.03333333333333	5.4514942	5.6697655	6.3407097	5.8952155	6.4943385	4.7562242	5.8419485	5.4239683	4.8414359	5.1659136	7.0802059	11.63578	4.1363688	6.1144733	4.8636618	6.13483	4.5482907	4.9746866	7.2110629	5.9121222	4.2356668	4.5380034	6.7349548	6.0000229	5.4983063	5.4078722	6.6009326	4.0872283	4.4557104	7.6060658	6.4054146
GSM592632_P1586-01-E742-U133Plus-2.CEL	expr	UAMS242	P1586-01-E742-U133Plus-2.CEL	TT3	48	1	IgG	2.6	10	1.3	127	3.1	12.3	60	0	35.13333333333333	0	35.13333333333333	5.5652084	5.9113526	6.8518291	5.8059168	5.8252745	4.9302678	5.8692303	5.5624156	4.9084158	5.2016253	7.3520222	10.487362	4.3391061	6.1408043	5.1025319	6.2585635	4.8563247	5.1851397	7.968936	7.1695046	4.9956722	4.6729527	7.0752211	6.443871	5.5533619	6.5360103	7.2583814	4.2963519	4.6925983	7.8174629	6.1892772
GSM592633_P1587-01-E921-U133Plus-2.CEL	expr	UAMS243	P1587-01-E921-U133Plus-2.CEL	TT3	56	0	IgG	2.5	22	.6	214	3.5	9.199999999999999		1	16.83333333333333	1	20.86666666666667	5.480691	5.8074183	6.5731421	5.9378223	5.7547774	4.7934151	5.9060802	5.3133173	4.8277617	5.4682636	6.977427	10.275704	4.5116181	6.1275396	4.9432697	5.8625064	4.7069616	5.1716828	7.281239	5.9137754	4.2727275	4.8224425	6.7099967	6.2930408	5.3792605	6.5229292	6.9787364	3.9823077	4.3483291	7.5966859	6.3926339
GSM592634_P1589-01-E584-U133Plus-2.CEL	expr	UAMS244	P1589-01-E584-U133Plus-2.CEL	TT3	53	0	IgA	3	49	.7	137	3.6	8.699999999999999	60	1	30	0	37.46666666666667	6.2754793	5.7286658	6.0705156	5.7541294	7.2368131	4.6808653	5.6031342	5.2869821	4.7893147	4.8698616	6.9805284	8.9888229	4.1173744	5.9578815	4.6914945	5.2678099	4.5026584	4.8959846	7.3448668	5.1985164	4.3926754	4.7604022	6.618854	6.4367199	5.1932936	5.8028069	6.6294508	4.0816402	4.398396	7.3829837	6.2539244
GSM592635_P1590-01-E719-U133Plus-2.CEL	expr	UAMS245	P1590-01-E719-U133Plus-2.CEL	TT3	54	1	IgG	1.9	13	.9	109	3.8	12.1	15	0	34.6	0	34.6	5.4816871	5.8332791	6.6285343	5.7214251	8.5613585	4.8224349	5.7807007	5.3955493	4.836493	5.1197557	7.0591097	12.4831	4.369319	6.0644612	4.5614796	5.863749	4.3285108	5.0727892	7.2994971	9.2756243	4.3500652	4.5911694	6.9797812	7.3472977	5.6685786	5.8109775	6.6842566	4.0548773	4.356463	7.4541655	6.5107765
GSM592636_P1591-01-E712-U133Plus-2.CEL	expr	UAMS246	P1591-01-E712-U133Plus-2.CEL	TT3	42	0	IgG	2.9	52	.7	237	2.5	6	81	1	12.33333333333333	1	33.4	5.3126445	5.7169094	6.3458791	5.8253021	5.4124951	4.7039151	5.6464815	5.2167621	4.88836	4.9710817	6.9938245	10.320682	4.2758203	6.1510777	4.5383606	5.8878713	5.1167555	4.9615045	7.1512537	5.6774497	4.5206947	4.5326476	6.707314	6.5407176	5.4340968	6.0527802	6.5397243	3.9896383	4.3750496	7.2844195	6.0849147
GSM592637_P1592-01-E710-U133Plus-2.CEL	expr	UAMS247	P1592-01-E710-U133Plus-2.CEL	TT3	59	0	FLC	2.1	4.95	.6	143	4.7	13	4.9	0	35.06666666666667	0	35.06666666666667	5.4684997	5.8480983	6.6249733	5.9568286	7.963429	4.8751702	5.7893095	5.4045062	4.8578191	5.4874878	7.1402512	10.502136	4.2869225	6.1978264	4.4560318	5.690969	4.4907937	4.9691195	7.0251198	6.4675245	4.4980311	4.6421871	7.0051661	7.5851803	5.7143302	5.9262896	6.626966	4.0494113	4.365201	7.6149907	6.5372815
GSM592638_P1593-01-E738-U133Plus-2.CEL	expr	UAMS248	P1593-01-E738-U133Plus-2.CEL	TT3	55	0	IgG	2.1	15	.8	217	4.2	10.5	60	0	35.16666666666666	0	35.16666666666666	5.5488577	5.8334942	6.8541346	5.691421	5.7114348	4.819478	5.8445115	5.4026303	4.8996944	5.3954697	7.0691905	11.171721	4.3461747	6.0440464	4.8327308	6.0196543	4.5779815	5.0381351	7.2338352	5.8777938	4.61235	4.5678859	6.7566605	6.3961954	5.2821064	5.9761682	6.6577487	4.0141263	4.3906212	7.4800735	6.1231861
GSM592639_P1594-01-E747-U133Plus-2.CEL	expr	UAMS249	P1594-01-E747-U133Plus-2.CEL	TT3	61	0	IgA	3.8	4.95	.8	182	4.4	9.199999999999999	70	0	33.2	0	33.2	5.6210012	5.9783597	6.872395	5.8332477	5.7776723	4.8398156	5.9249434	5.480269	4.8137941	5.2852945	7.090651	10.377014	4.3849506	6.0543599	4.8753567	5.9173994	4.6579146	5.0122056	7.4713717	6.7487941	4.7119493	4.5921798	7.0645547	6.3189826	5.4395909	5.8630328	6.7953734	3.9334764	4.40625	7.5481186	6.0829597
GSM592640_P1595-01-E769-U133Plus-2.CEL	expr	UAMS250	P1595-01-E769-U133Plus-2.CEL	TT3	43	1	FLC	1.5	4.95	.9	172	4.6	15.5	30	0	34.33333333333334	0	34.33333333333334	5.6161561	5.8474069	6.740202	5.8072829	5.7874432	4.8674302	5.7422752	5.4964757	4.8882775	5.4995074	7.0576849	11.290051	4.4046707	6.1741586	4.9433808	6.1422453	4.7740474	5.053546	7.8340635	6.3617721	4.79986	4.7184772	7.0182996	6.4465399	5.6997151	6.450747	6.8125448	4.0500164	4.6709762	7.5110583	6.3183322
GSM592641_P1596-01-E739-U133Plus-2.CEL	expr	UAMS251	P1596-01-E739-U133Plus-2.CEL	TT3	53	1	IgG	4.7	8	2.5	147	3.3	10.6	45	1	20.33333333333333	1	30.3	5.5000062	5.745038	6.3197112	5.8148203	10.151053	4.6670675	5.894094	5.4657774	4.8485594	4.9052219	6.824677	12.232532	4.4095426	6.0335412	4.8791227	5.6233716	4.5535254	5.0033684	7.2703533	6.0690217	4.5028868	4.5552268	6.4668975	9.4201527	5.2996354	5.4510322	6.7904234	3.9397206	4.3056512	7.2864695	6.2783999
GSM592642_P1597-01-E810-U133Plus-2.CEL	expr	UAMS252	P1597-01-E810-U133Plus-2.CEL	TT3	57	1	FLC	3.4	8	1.7	225	4.2	13.9	40	1	2.333333333333333	1	10.3	5.3157783	5.7759414	5.985857	5.7202802	5.5184512	4.6304865	5.6461654	5.3364372	4.8369431	4.9641581	7.0117631	8.7847166	4.3383698	5.9139986	4.777564	5.8693061	4.339889	4.9882145	7.4846411	5.5074358	4.5508723	4.4121199	6.7155418	6.1426325	5.4641623	5.8177972	6.473412	3.8518827	4.4515257	7.067771	6.0623407
GSM592643_P1598-01-E812-U133Plus-2.CEL	expr	UAMS253	P1598-01-E812-U133Plus-2.CEL	TT3	73	1	IgG	3.9	8		228	4.1	11.4	4.9	0	32.5	0	32.5	5.7190895	6.0866289	6.935976	6.2915878	6.3851061	5.1238208	5.9501843	5.8399191	5.0087123	5.663269	7.242034	9.7832241	4.4216528	6.3492508	4.8764791	6.2835212	4.6226072	5.3420329	7.8024154	6.1593485	4.635776	5.0905313	7.2662396	6.7161312	5.7164288	6.3808308	6.9736996	4.0530858	4.3436389	7.8991427	7.0042934
GSM592644_P1599-01-E877-U133Plus-2.CEL	expr	UAMS254	P1599-01-E877-U133Plus-2.CEL	TT3	65	1	IgA	5	13	1.1	103	4	9.9	50	0	33.4	0	33.4	5.6024899	5.9238658	6.15938	5.9502206	7.22472	4.8107848	5.6933293	5.4010801	4.9647484	5.3637357	7.0042377	10.600728	4.3982539	6.1470551	4.7635951	5.886425	4.56882	5.055768	7.5983415	5.9211888	4.8124328	4.6373391	6.8179832	6.2450728	5.3813066	6.434979	6.442678	4.1563883	4.35636	7.5083523	6.3332543
GSM592645_P1600-01-E869-U133Plus-2.CEL	expr	UAMS255	P1600-01-E869-U133Plus-2.CEL	TT3	73	1		4.4	4.95	.8	100	4.6	9.5	65	0	32.5	0	32.5	5.5964909	5.9301853	6.3561101	6.026485	6.0948029	4.8007936	5.8220706	5.3588076	4.9699349	5.4642897	7.3430734	11.638324	4.3244057	6.1003685	4.9160495	6.1259036	4.495091	5.0855913	7.8066702	5.9402471	4.5268612	4.5613065	6.9690766	6.4103765	5.4421587	5.6358294	6.7996101	4.0462675	4.513	7.6886506	6.5287085
GSM592646_P1601-01-E893-U133Plus-2.CEL	expr	UAMS256	P1601-01-E893-U133Plus-2.CEL	TT3	65	0	IgA	3.4	9	.6	229	3.6	12	30	0	32.96666666666667	0	32.96666666666667	5.4757695	5.9818649	6.3123946	6.0563879	5.7354994	4.7660751	5.8797417	5.624475	4.868907	5.2621384	7.1923232	9.9426079	4.3226647	6.2862725	4.8032556	5.8490887	4.5817809	5.0017161	7.729918	5.5364671	4.5219245	4.5514669	6.8602419	6.8767223	5.3597436	5.7196589	6.9453535	4.0383687	4.452055	7.8699369	6.4357233
GSM592647_P1602-01-E914-U133Plus-2.CEL	expr	UAMS257	P1602-01-E914-U133Plus-2.CEL	TT3	65	1	IgG	2.3	4.95	.9	172	3.7	12.4	7.5	0	32.53333333333333	0	32.53333333333333	5.4455733	5.9137874	6.4025064	5.9268394	6.467236	4.7545004	5.8481402	5.4369416	4.9590406	5.1437306	7.0947132	9.5770054	4.1725922	6.0341458	4.921649	5.8754373	4.5726042	5.1135421	7.0395384	5.5269799	4.4849844	4.4642177	6.8200808	6.4412742	5.657577	5.6258922	6.7000165	4.1058941	4.4906807	7.5228634	6.7161651
GSM592648_P1603-01-E929-U133Plus-2.CEL	expr	UAMS258	P1603-01-E929-U133Plus-2.CEL	TT3	66	0		2.4	4.95	1	138	4	10.1	20	0	32.1	0	32.1	5.6223841	5.9791698	6.3047814	6.0430784	5.5774574	4.9707317	5.7531099	5.642262	4.9434748	4.982111	7.0914211	9.3505659	4.3231153	6.0816979	4.9160991	6.005959	4.5479655	5.047513	7.935883	5.9202142	4.6625223	4.570816	6.896059	6.0367188	5.5865641	5.7765102	6.8833127	3.959892	4.4195809	7.6521082	6.2899323
GSM592649_P1604-01-E912-U133Plus-2.CEL	expr	UAMS259	P1604-01-E912-U133Plus-2.CEL	TT3	50	1	IgG	4.5	7	1	110	3.5	9.5	70	0	32.26666666666667	0	32.26666666666667	5.4620876	5.6102819	6.3265533	5.8713226	5.4367609	4.7621555	5.7069297	5.6620688	4.869916	4.9201059	7.0731339	10.279633	4.3576856	5.9198513	4.7186337	6.1609745	4.51332	5.0863333	7.2360058	6.8362131	4.306448	4.5492387	6.5278482	6.4146533	5.4733262	5.1665373	6.4115391	4.0367208	4.2610908	7.2884817	6.379941
GSM592650_P1605-01-E926-U133Plus-2.CEL	expr	UAMS260	P1605-01-E926-U133Plus-2.CEL	TT3	62	0	IgA	8.4	12	1.2	258	3.3	10.2	70	1	12.4	1	12.4	5.5821052	5.9740362	6.6473093	5.6514897	5.8896303	4.8546939	5.9615655	5.5418854	4.9316545	5.1423135	7.176754	11.223974	4.4277015	6.2336826	5.0304155	6.4342532	4.7680802	5.1644201	8.1805573	7.5748124	5.1014891	4.6892161	7.1070995	6.212389	5.4869108	6.4361601	7.0473132	3.9562011	4.5265799	7.5940924	5.8331513
GSM592651_P1606-01-E950-U133Plus-2.CEL	expr	UAMS261	P1606-01-E950-U133Plus-2.CEL	TT3	45	0	IgG	12.6	4.95	1	110	3.6	11.8	70	0	31.4	0	31.4	5.4320579	5.7106147	7.0294514	5.8940139	6.1192765	5.1186795	5.8117204	5.4910641	4.9103594	5.5276289	7.0180583	9.9075766	4.4209042	6.0785604	4.8052797	5.9260077	4.5944571	5.0637774	6.8771977	7.5425348	4.3587284	4.6862941	6.6996875	6.4378438	5.5100274	5.0989413	6.5223761	4.0952473	4.3634281	7.4730859	6.6397943
GSM592652_P1614-01-E995-U133Plus-2.CEL	expr	UAMS262	P1614-01-E995-U133Plus-2.CEL	TT3	49	1		2.1	8	1.1	105	4	11.3	5	0	30.96666666666667	0	30.96666666666667	5.6041799	6.3565564	6.7533064	5.9462934	5.8551965	4.8553524	5.9127989	5.6823997	5.0030861	5.1217599	7.4662924	9.5889206	4.398982	6.1234503	4.9662867	6.7264113	4.7029133	5.0700207	8.3354969	7.6187654	4.8422709	4.6932111	7.3044677	6.4552283	5.6866345	6.5165391	6.7809114	4.0597086	4.371397	7.5586853	6.7728291
GSM592653_P1618-01-F008-U133Plus-2.CEL	expr	UAMS263	P1618-01-F008-U133Plus-2.CEL	TT3	37	1	FLC	4	34	.8	266	3.6	11.9	35	0	31.36666666666667	0	31.36666666666667	5.2956815	5.7831688	6.0166931	5.9825659	8.0497408	4.7244153	5.7017717	5.344943	4.8700342	5.0080209	6.8011427	11.302518	4.3214412	5.9967394	4.9346328	5.4115391	4.411901	4.9577799	7.5751119	5.4104571	4.6382222	4.4557672	6.7809157	6.9449868	5.4166102	5.655777	6.6272168	4.0404735	4.3477087	7.0663605	6.481915
GSM592654_P1622-01-E994-U133Plus-2.CEL	expr	UAMS264	P1622-01-E994-U133Plus-2.CEL	TT3	44	1	IgG	3.9	71	.8	315	3.3	11.8	81	0	31.5	0	31.5	6.3688993	5.9215817	6.1032214	6.039053	5.571228	4.8147655	6.0629306	5.709754	5.0099339	5.2231841	7.2974515	10.933524	4.5454464	6.2607455	4.9036078	6.4231148	4.4325428	5.1237407	7.3782315	8.3086176	4.4269052	4.5021901	6.7227435	7.1116614	5.6823449	5.273561	7.2775173	4.2606893	4.4865866	7.4500084	6.3410325
GSM592655_P1628-01-F023-U133Plus-2.CEL	expr	UAMS265	P1628-01-F023-U133Plus-2.CEL	TT3	53	0		4.2	6	.8	179	3.9	9.1	90	0	30.3	0	30.3	5.6433663	6.4336295	6.856185	6.2484536	6.2374916	5.2119789	5.9726257	6.0586991	5.0569029	5.2377868	7.226511	9.4513483	4.4861388	6.2935104	5.0028419	6.5579562	4.6631598	5.4753113	7.8910909	5.5941758	5.000145	4.8370581	7.4475627	7.0133767	6.3938718	6.326736	7.0130758	4.1949425	4.6095009	7.5478301	7.1084342
GSM592656_P0163-01-A575-U133Plus-2.CEL	expr	UAMS266	P0163-01-A575-U133Plus-2.CEL	TT2	62.64104323953329	1	IgG	2.7	6.9	.8	153	4.4	12.6	50	1	56.66666666666666	1	66.59999999999999	5.7948675	6.1828961	6.7218652	6.1155753	5.9885883	4.9876676	6.1939597	5.8160567	4.9872251	5.0928464	7.1477342	9.8151989	4.4286566	6.1391625	4.9943738	6.7194753	5.1163664	5.1871009	8.2768078	6.9778266	5.5631051	4.8114767	7.2005877	6.529367	6.265584	5.5243611	6.7524371	4.1229267	4.4267302	7.6200218	7.156672
GSM592657_P1635-01-E988-U133Plus-2.CEL	expr	UAMS267	P1635-01-E988-U133Plus-2.CEL	TT3	60	1		2.7	4.95	1.2	154	3.6	10.1		0	31.26666666666667	0	31.26666666666667	5.9063954	6.2332034	6.722064	6.2086434	5.7851467	4.9190946	5.8421206	5.7648201	5.0910859	5.4103103	7.2593422	9.3902817	4.651329	6.5720139	5.1233058	6.3247972	4.5999751	5.2700953	8.4684668	6.1932392	4.998179	4.6894865	7.2095518	6.5498013	5.9632821	6.811337	7.0006714	3.9873035	4.5953212	7.8523006	6.3765736
GSM592658_P1639-01-F130-U133Plus-2.CEL	expr	UAMS268	P1639-01-F130-U133Plus-2.CEL	TT3	71	1		3.7	6	.7	97	3.4	10.4	30	1	.7666666666666667	1	.7666666666666667	5.6836133	6.2497969	7.0284238	5.961422	6.2048111	4.9995108	5.8657427	5.8429146	5.0176501	5.3618035	7.4730206	10.824723	5.109344	6.4064636	5.1393871	6.5686488	5.0741539	5.1614285	8.2880421	6.6775441	5.511796	4.8921518	7.108077	6.0565248	5.7412586	6.7326455	7.2127705	4.1989746	4.5474668	7.761167	6.1208081
GSM592659_P1644-01-F006-U133Plus-2.CEL	expr	UAMS269	P1644-01-F006-U133Plus-2.CEL	TT3	41	1		1.5	8	1.2	254	4.1	15	15	0	30.7	0	30.7	5.6087313	5.9761195	7.6559553	5.9505897	6.1923375	5.2087564	6.0754237	5.840652	4.9617982	6.1177888	7.4172816	11.035933	4.5387883	6.1844354	5.0017595	6.2861905	4.6010356	5.1441612	7.8841839	6.7946458	4.619061	4.8772321	7.0412407	6.6503315	5.6192579	6.4129376	6.7644215	4.2554111	4.4681153	7.522295	6.5817037
GSM592660_P1645-01-F048-U133Plus-2.CEL	expr	UAMS270	P1645-01-F048-U133Plus-2.CEL	TT3	59	1		1.8	4.95	.7	89	4.4	12.6	81	0	29.83333333333333	0	29.83333333333333	5.7682385	6.1527286	6.8451986	6.312397	5.9363174	5.1039939	6.1143308	6.0674281	5.2483473	5.1535091	7.7302833	9.3540268	4.5028496	6.3297276	5.1213894	6.595139	4.8523574	5.2158074	7.9517827	6.4221764	5.2146292	4.7729559	7.003623	6.424715	5.8903217	6.2358804	6.9853468	4.2115202	4.6806993	7.7270393	6.97505
GSM592661_P1646-01-F012-U133Plus-2.CEL	expr	UAMS271	P1646-01-F012-U133Plus-2.CEL	TT3	57	1		5.3	8	.7	224	4.2	10.7	81	0	29.13333333333333	0	29.13333333333333	5.4511008	5.8305335	6.4085517	5.7832108	5.5615687	4.8248343	5.8821692	5.8526602	4.8750339	5.1151624	7.3972354	11.382	4.407445	6.0808716	4.8170719	5.7999411	4.3489442	5.1342163	7.5695014	6.0825758	4.8301005	4.6105304	6.696063	6.3696518	5.7075076	6.0987382	6.9996295	4.0531459	4.5564399	7.4049191	6.8070021
GSM592662_P0165-01-A596-U133Plus-2.CEL	expr	UAMS272	P0165-01-A596-U133Plus-2.CEL	TT2	49.71859986273164	0	IgG	3.7	2.5	1.3	164	4.4	11.6	70	1	28.4	1	52.33333333333334	5.6258173	6.2520075	6.6018348	6.1639743	6.8659801	4.8589549	5.9465661	5.7898254	5.1397367	5.3773093	7.2582512	12.17132	4.3858972	6.2268658	5.0947738	6.4370885	4.6851206	5.1850586	8.0876236	5.8193369	4.6295743	4.5876923	7.1387587	7.8059897	5.9165087	5.6568136	6.5564528	4.0406976	4.4375987	7.5474434	7.0526199
GSM592663_P0168-01-A602-U133Plus-2.CEL	expr	UAMS273	P0168-01-A602-U133Plus-2.CEL	TT2	64.93067947838023	1	IgG	1.6	.9	1	149	4.8	14.2	10	1	65.63333333333334	0	86.86666666666666	5.5654259	6.2819176	6.3946075	5.9246655	5.9797168	4.8032923	5.9644108	5.8067904	5.0331883	5.0872474	6.9471645	8.618433	4.4473319	6.2443938	5.0674834	6.3211141	4.6779556	5.1635442	8.2606802	5.828177	5.0433583	4.751132	7.3241329	6.4890928	5.8479233	5.9965916	6.3970199	4.0188637	4.4072161	7.4710765	6.8762918
GSM592664_P0170-01-A609-U133Plus-2.CEL	expr	UAMS274	P0170-01-A609-U133Plus-2.CEL	TT2	43.0885380919698	1	IgA	4	.9	1.1	140	3.6	10.3	80	1	.1333333333333333	1	9.1	5.6163311	6.5136857	6.2152762	6.2852483	6.5529861	4.8725667	5.947124	5.857111	5.089397	5.1404424	7.0410867	9.6959057	4.3621197	6.2438817	5.1639967	6.3745375	4.6259246	5.2251859	8.2583828	5.8335018	4.7681742	4.840035	7.4182391	6.2200394	6.1581979	5.6701894	6.6992784	4.1969314	4.490294	7.4766774	7.5469556
GSM592665_P0171-01-A617-U133Plus-2.CEL	expr	UAMS275	P0171-01-A617-U133Plus-2.CEL	TT2	38.59986273164036	0	IgA	1.6	7.7	.7	104	3.4	10.2	50	1	19	1	19	5.5864983	6.4808955	6.5059628	6.244391	5.9879193	5.08705	6.2522011	6.1954727	5.2276549	5.2583771	6.9120107	10.124854	4.4068909	6.2749977	5.1198144	6.6439915	4.5797024	5.4346499	8.0115976	7.5859594	4.8745809	4.9624271	7.2881827	7.4502306	5.9039779	6.2891488	7.4704132	3.9368546	4.4047279	7.6779418	7.2159796
GSM592666_P0175-01-A638-U133Plus-2.CEL	expr	UAMS276	P0175-01-A638-U133Plus-2.CEL	TT2	55.34934797529169	1	IgG	13.2	76.59999999999999	3.9	315	2.7	10.4	50	1	.1	1	.1	5.5924721	6.0778785	6.6096225	5.8108592	5.915607	4.7710857	5.7912374	5.3632121	4.9748244	5.1307788	6.9104018	10.00641	4.2615533	6.0620141	4.9978466	5.8580837	4.6576133	5.1448736	8.0962143	6.9684453	4.5238094	4.5539885	7.0756326	6.2462068	5.7864847	5.6718593	6.3472471	3.9420781	4.4409981	7.3251033	6.5986891
GSM592667_P0176-01-A652-U133Plus-2.CEL	expr	UAMS277	P0176-01-A652-U133Plus-2.CEL	TT2	61.91626630061771	1	FLC	2.2	30.2	1.4	308	4.1	11	20	0	87	0	87	5.5904732	6.0474138	6.4112167	6.2110353	6.3272061	4.9189796	5.7348537	5.7379112	5.0535688	5.2924304	7.2237372	10.904165	4.3622251	6.0923529	5.0891643	6.1344547	4.6366806	5.2066588	8.12078	5.5314102	4.5377965	4.629498	7.3385067	6.8733988	5.84304	6.2298617	6.3841619	3.9749813	4.3770342	7.6279697	6.6003375
GSM592668_P0187-01-A691-U133Plus-2.CEL	expr	UAMS278	P0187-01-A691-U133Plus-2.CEL	TT2	52.7522306108442	0	IgA	4.4	.9	.9	233	4.7	11.8	90	1	21.66666666666667	1	23.86666666666667	5.547492	6.1017909	6.107007	5.920145	6.3190546	4.878602	5.8659434	5.6954956	5.1181831	5.1535659	6.9857564	10.002759	4.3094974	6.1064076	5.0836816	6.2393966	4.6202068	5.1800122	8.0183392	6.6828566	4.5707407	4.5031438	7.2527452	6.1535163	5.9569764	5.7100148	6.7482014	3.9905472	4.3931708	7.1424189	7.4224191
GSM592669_P0199-01-A780-U133Plus-2.CEL	expr	UAMS279	P0199-01-A780-U133Plus-2.CEL	TT2	45.44131777625257	1	IgG	5.5	20.9	5.5	326	3.9	10.6	90	1	39.8	1	39.8	5.7977653	6.2343254	7.1060786	6.1428132	6.3882623	4.9591141	5.9817433	5.9382553	5.1977129	5.879653	7.0280042	8.7702122	4.4330134	6.1710367	5.2976899	6.4058747	4.9379234	5.2246933	8.5101423	5.9718208	5.6366205	4.8495812	7.2580237	6.6154337	6.1143279	6.6434908	6.9181547	4.0884886	4.6814251	7.4485826	7.1820421
GSM592670_P0200-01-A776-U133Plus-2.CEL	expr	UAMS280	P0200-01-A776-U133Plus-2.CEL	TT2	68.71654083733699	0	IgG	2.2	12.5	.8	133	4	12.1	40	1	72.83333333333333	1	72.83333333333333	5.64537	6.3456678	6.5827303	6.1889701	6.1720486	4.9602408	5.9125981	5.8937426	5.1775212	5.915031	7.345695	9.0599709	4.4069872	6.2738185	5.1483421	6.3734384	4.8592396	5.3377891	8.0945168	5.8685288	4.6172023	4.7006373	7.3646641	6.6349139	6.0654588	5.936234	6.7275805	4.0150452	4.480432	7.6708355	7.2619653
GSM592671_P0202-01-A786-U133Plus-2.CEL	expr	UAMS281	P0202-01-A786-U133Plus-2.CEL	TT2	46.32807137954701	0	IgA	2.5	.9	1.1	135	3.1	9.6	60	0	86.09999999999999	0	86.09999999999999	5.7775054	6.2758069	6.6316991	6.2892308	6.228158	5.0061021	6.0257926	5.6420817	5.1354194	5.2051725	6.9851084	12.165295	4.5629086	6.0585446	5.2632947	6.3589196	4.8164659	5.4491787	8.4988031	5.6257744	5.4668002	4.6925087	7.1728692	6.4571242	6.1613979	6.2123342	6.6910853	4.2495751	4.6541238	7.6122837	7.0677156
GSM592672_P0208-01-A823-U133Plus-2.CEL	expr	UAMS282	P0208-01-A823-U133Plus-2.CEL	TT2	52.6726149622512	1	IgG	1.8	4.5	1	125	4.3	12.9	20	1	47.43333333333333	1	47.43333333333333	5.5475097	5.9257011	6.2929854	6.1399918	6.8295078	4.7754297	5.9041071	5.6628103	5.0814815	5.0759268	6.8558035	10.769884	4.3479476	6.1405606	5.1159654	6.2891974	4.7022529	5.1811109	8.0256653	5.8423977	4.7984047	4.5970402	7.0725822	6.7415338	5.8406453	5.9377031	6.5706091	4.1286178	4.4129119	7.5528975	6.7924042
GSM592673_P0212-01-A838-U133Plus-2.CEL	expr	UAMS283	P0212-01-A838-U133Plus-2.CEL	TT2	46.42690459849005	1	IgA	3.2	1	1.6	169	4.6	12	15	0	83.03333333333333	0	83.03333333333333	5.5388479	6.0567446	6.3396411	5.8612447	5.6956959	4.7352796	5.8669744	5.3993511	4.9287705	6.3584309	7.0751529	10.697403	4.4130802	5.964601	4.9403625	6.3593626	4.576376	5.0583725	7.9514832	6.6690822	4.6462016	4.6224527	7.2174191	6.3367577	5.8408704	5.6541715	6.4204001	3.8908689	4.3356853	7.332973	6.5589395
GSM592674_P0213-01-A840-U133Plus-2.CEL	expr	UAMS284	P0213-01-A840-U133Plus-2.CEL	TT2	54.54770075497598	1	IgA	1.3	.9	1	111	4.3	13.5	10	0	82.03333333333333	0	82.03333333333333	5.7022562	6.3633127	6.5445194	6.085722	5.9984856	4.9657722	5.7734194	5.8587761	5.1973267	5.3665347	7.4574561	9.8444967	4.3783121	6.2968416	4.9561	6.2110934	4.8370433	5.3102694	8.362936	6.7274656	4.4897203	4.7000208	7.3250012	6.207058	5.8221412	6.1990724	6.7503734	4.0264044	4.4241419	7.6216302	7.0789995
GSM592675_P0215-01-A862-U133Plus-2.CEL	expr	UAMS285	P0215-01-A862-U133Plus-2.CEL	TT2	54.27590940288263	1	IgG	2.2	.9	1.1	127	4.3	13.6	60	0	85.06666666666666	0	85.06666666666666	5.5997181	6.0739231	6.5468507	6.3046927	6.0839758	4.8703675	5.8239913	5.6484194	5.0913682	4.9589791	7.3193989	9.6773252	4.315423	6.013134	5.0061684	6.2862244	4.7716475	5.2596235	7.6792803	6.0692487	4.5515943	4.5211549	7.068749	6.4772854	5.744904	5.5608206	6.557117	4.0072803	4.3802919	7.5799913	7.4305377
GSM592676_P0221-01-A882-U133Plus-2.CEL	expr	UAMS286	P0221-01-A882-U133Plus-2.CEL	TT2	39.40974605353466	1	IgG	5.5	49.6	1	212	3.5	8.300000000000001	80	1	54.1	1	81.46666666666667	5.5234075	5.8035975	7.0192409	6.1617594	6.4563503	5.2193341	5.9855876	5.6380315	4.9708724	5.6279244	7.0170736	11.466272	4.2097864	5.9529037	4.9468141	6.1885858	4.7104588	5.2417002	7.4326344	7.7033916	4.4069285	4.5680556	6.9576426	6.235085	5.6237469	5.3857608	6.6194792	4.0127559	4.1972871	7.3320341	7.0607896
GSM592677_P0222-01-A893-U133Plus-2.CEL	expr	UAMS287	P0222-01-A893-U133Plus-2.CEL	TT2	57.63623884694578	0	IgG	3.5	.9	1	250	5.1	12.7	70	1	45.73333333333333	0	84.13333333333334	5.5952706	5.9653563	6.4317803	5.9166083	6.2987919	4.9590635	5.7582426	5.6529589	5.0232306	5.0487981	7.0939941	8.3236351	4.3722448	6.2926598	4.9994226	6.6653099	4.7176538	5.2706695	7.940753	5.9509811	4.7073364	4.6479187	7.116838	6.2785964	6.036582	5.714993	6.5456142	4.1733918	4.5296845	7.3457327	6.8787227
GSM592678_P0226-01-A901-U133Plus-2.CEL	expr	UAMS288	P0226-01-A901-U133Plus-2.CEL	TT2	41.39464653397392	0	IgG	2.3	.9	.9	112	4.3	9.4	50	1	73.36666666666666	1	73.36666666666666	5.5735941	6.1003952	6.0117755	6.0370002	6.3415432	4.8286667	5.8610549	5.4586716	4.9327369	5.0374036	7.1089735	9.7520523	4.3760171	6.3368645	5.1004796	5.9574752	4.5684333	5.1324644	7.7831879	5.4551764	4.4356709	4.4331317	7.1900816	6.6418815	5.7249784	5.4895234	6.5351181	4.0159669	4.3052011	7.4619451	7.1327453
GSM592679_P0232-01-A932-U133Plus-2.CEL	expr	UAMS289	P0232-01-A932-U133Plus-2.CEL	TT2	51.601921757035	0	IgA	4.1	3.1	.7	206	5.1	12	60	0	74.7	0	74.7	5.5037174	5.9319382	5.9723144	5.967299	5.7979665	4.7884622	5.7026854	5.5012722	4.9792557	5.5760388	6.9318185	10.657038	4.3659291	6.1228018	4.9630976	5.9579659	4.5639577	5.0106478	7.5346999	5.9762392	4.3071613	4.446569	7.069942	6.9228377	5.8733892	5.3797822	6.1829305	4.0112166	4.4638815	7.0603647	6.9734478
GSM592680_P0237-01-A953-U133Plus-2.CEL	expr	UAMS290	P0237-01-A953-U133Plus-2.CEL	TT2	53.12560054907344	1	IgG	3.3	1.4	.9	131	4.1	11.7	60	0	78.93333333333334	0	78.93333333333334	5.5773501	6.0951233	8.5618343	5.900876	7.2065983	6.9252291	6.0755281	5.8170443	4.9755497	6.8448787	7.0830808	10.347643	4.5582299	6.3059335	5.0544925	6.2709527	4.8005948	5.1230235	8.0253906	7.6514359	4.76301	5.0707278	7.1443753	6.3929787	5.5803428	6.3486962	6.6414118	4.0834455	4.4117069	7.4310684	7.4822369
GSM592681_P0239-01-A956-U133Plus-2.CEL	expr	UAMS291	P0239-01-A956-U133Plus-2.CEL	TT2	58.7124227865477	1	IgG	4.8	7.4	1	241	4.6	8.5	90	0	84.83333333333333	0	84.83333333333333	5.6079717	6.0341096	6.3663964	5.8187652	6.4166842	5.0783653	5.9319577	5.5005894	5.0373597	6.1300907	7.0316019	9.8987474	4.2132335	6.1166973	5.2061973	6.5783563	4.8863316	5.1256328	7.964314	8.9736328	4.4491453	4.650209	7.4613261	6.207829	5.8596878	5.9555688	6.7499003	3.8975058	4.4223866	7.5322886	6.7284298
GSM592682_P0241-01-A969-U133Plus-2.CEL	expr	UAMS292	P0241-01-A969-U133Plus-2.CEL	TT2	64.26355525051476	1	IgG	5.7	12.3	1.2	196	3.9	9.199999999999999	30	1	15.1	1	15.1	5.7087054	6.5817838	6.2071128	6.3032527	7.3469849	5.0177326	6.1173978	6.2073159	5.4030333	5.4325194	6.9757833	9.8543777	4.4897623	6.307066	5.5918698	6.722795	4.9402423	5.4407845	8.5731964	6.7281399	4.8239536	4.9569192	7.5492415	6.0586653	6.4881883	6.2525554	6.4857101	4.0520606	4.4207773	7.3026433	7.4653287
GSM592683_P0249-01-A990-U133Plus-2.CEL	expr	UAMS293	P0249-01-A990-U133Plus-2.CEL	TT2	44.76870281400137	1	IgA	2.5	17	.7	114	4.3	10.5	40	1	44.4	0	84.46666666666667	5.6228671	6.3163075	6.4994092	6.1464772	6.206708	5.0066209	5.8594375	5.7949772	5.1858115	5.2041516	7.2893658	9.5292778	4.354238	6.1261282	5.090724	6.3877001	4.5994453	5.3050823	7.8235278	6.4515924	4.3535476	4.5919981	7.2091603	8.658392	6.3972154	5.6137114	6.7573862	4.0253739	4.5346665	7.5725269	7.3415942
GSM592684_P0250-01-A992-U133Plus-2.CEL	expr	UAMS294	P0250-01-A992-U133Plus-2.CEL	TT2	54.05902539464653	0	IgA	2.6	23.5	.4	181	4.1	12.8	45	1	70.40000000000001	0	85.3	5.6579347	6.2950735	6.6228104	5.9263783	5.709394	4.7276716	5.923059	5.7061934	5.0174627	5.1983566	7.144124	9.9227142	4.6307197	6.3280311	5.1933284	5.9429879	4.7547278	5.1951027	8.3190155	5.9491301	5.2087536	4.6116323	7.3220997	6.0715699	5.7339201	6.2549911	6.9851437	4.1086898	4.7500992	7.6024456	6.5125685
GSM592685_P0251-01-A994-U133Plus-2.CEL	expr	UAMS295	P0251-01-A994-U133Plus-2.CEL	TT2	64.52436513383665	1	IgG	3	1.2	1	139	3.9	9.300000000000001	80	1	47.93333333333333	1	74.7	5.8065419	6.5885358	6.7885628	6.5734439	6.5379276	4.9721303	6.0806141	6.1748338	5.2777061	5.378808	7.1391573	9.3151884	4.3621244	6.3921003	5.3222895	6.4945641	5.1221571	5.3311033	8.4780397	7.0917082	5.3008451	4.7224512	7.6485195	6.5726442	6.2450252	7.1348901	6.9043789	4.1173134	4.4381151	7.4131951	7.1468968
GSM592686_P0254-01-B13-U133Plus-2.CEL	expr	UAMS296	P0254-01-B13-U133Plus-2.CEL	TT2	67.60466712422786	1	IgG	5.6	35.4	1.2	194	2.9	12.5	95	0	84.23333333333333	0	84.23333333333333	5.6173635	6.2645245	6.2935262	6.0540371	6.8731589	5.6668158	6.0737557	5.9462242	5.0748076	6.202208	7.0963635	10.191977	4.6274023	6.3954101	5.2002177	6.3870149	4.9151301	5.3510833	8.1506395	6.1693444	4.6577682	4.5585542	7.4289188	8.9080524	6.4978356	5.7494249	6.5520949	4.1254745	4.4726357	7.5209608	7.4188766
GSM592687_P0255-01-B14-U133Plus-2.CEL	expr	UAMS297	P0255-01-B14-U133Plus-2.CEL	TT2	67.09128345916267	0	IgA	3.7	1.6	.6	193	4.9	13.5	60	1	43.6	1	55.23333333333333	5.6205025	6.170383	6.4736795	5.9467406	8.4573126	4.9778872	6.1346536	5.7384171	5.2165279	5.125288	7.1490698	10.061987	4.3279276	6.2232795	5.2391458	6.1483412	4.7985497	5.2796497	8.231967	6.1725578	4.5309305	4.8318472	7.2037802	6.765739	5.8789911	5.8748641	6.9184065	4.01578	4.5240722	7.3955388	7.0026574
GSM592688_P0256-01-B16-U133Plus-2.CEL	expr	UAMS298	P0256-01-B16-U133Plus-2.CEL	TT2	52.18943033630748	1	IgG	2.3	54.4	1.8	168	3.1	11	9	1	21.6	1	21.6	5.4992194	5.9316287	6.2613449	6.1223512	5.985569	4.8254132	5.7540812	5.4745173	5.0044336	5.1609159	6.9268751	9.5471048	4.3575025	6.0644956	5.0506487	6.1280794	4.5568919	5.0810308	7.8862972	7.2378073	4.29807	4.6700034	6.9987521	6.2823272	5.7377362	5.338552	6.54702	4.037364	4.4020786	7.3578658	6.9562974
GSM592689_P0259-01-B22-U133Plus-2.CEL	expr	UAMS299	P0259-01-B22-U133Plus-2.CEL	TT2	64.557309540151	0	IgG	5.3	1	1.2	243	4.3	10.3	40	1	7.5	1	7.5	5.8197794	6.1606984	6.3078094	6.062994	6.4928079	4.811193	6.0985904	5.665163	5.0231447	5.0971246	7.0046158	10.466992	4.3997574	6.2098722	5.0433316	6.3901196	4.9194031	5.3183022	8.175087	7.9325857	4.8952518	4.8402843	7.3388491	7.4414864	5.7371893	6.1050673	6.845396	4.0323668	4.5573387	7.3480411	6.7155542
GSM592690_P0260-01-B33-U133Plus-2.CEL	expr	UAMS300	P0260-01-B33-U133Plus-2.CEL	TT2	44.3404255319149	1	IgG	2.4	4.7	.8	160	4	12.6	60	1	3.2	1	3.2	5.6968765	6.2495289	6.6613326	6.3891692	6.0540185	4.8538251	6.1653738	5.8263135	5.0401053	5.1693001	6.9007673	10.090833	4.406179	6.153626	5.1143837	6.5428886	4.800868	5.0800509	8.2512255	7.3362226	4.9444051	4.7948642	7.6032763	6.3845239	5.7355518	6.8247008	6.984107	4.3800325	4.5488057	7.464437	6.8079705
GSM592691_P0265-01-B78-U133Plus-2.CEL	expr	UAMS301	P0265-01-B78-U133Plus-2.CEL	TT2	69.27110501029513	0	IgA	1.8	1	.7	173	4.2	12.8	20	1	23.8	1	23.8	5.6158471	6.4636903	6.6618085	6.1318984	5.9765453	4.8647752	6.0541887	5.6915083	5.0215359	5.4114184	6.7088447	10.886657	4.4687328	6.1181731	5.1088276	6.3152966	4.7516031	5.2508121	8.2265434	5.7837958	5.1560917	4.688221	7.4718857	6.4660201	5.6883001	6.1328306	6.6020627	4.1557555	4.4410057	7.5276828	6.6445994
GSM592692_P0266-01-B79-U133Plus-2.CEL	expr	UAMS302	P0266-01-B79-U133Plus-2.CEL	TT2	49.48798901853123	1	IgD	7.8	2.1	1.6	159	4	9.300000000000001	40	1	32.63333333333333	1	56.16666666666666	6.0173798	6.5605016	6.2638822	6.6771741	6.4807258	5.2321224	5.922895	6.2269826	5.321352	5.3740954	6.9523339	9.1570444	4.489265	6.2809763	5.2167392	6.4926276	5.292892	5.5542951	8.5909309	6.1648917	5.610364	4.7582436	7.6626406	6.6644769	7.2562289	6.1418028	7.4118729	4.2435184	4.3964362	7.2687078	7.8991241
GSM592693_P0270-01-B91-U133Plus-2.CEL	expr	UAMS303	P0270-01-B91-U133Plus-2.CEL	TT2	39.81606039807824	0	IgA	1.4	1	.6	97	5	11.6	40	1	2.033333333333333	0	83.43333333333334	5.9439445	6.2418818	6.198205	6.460103	6.5665264	4.851522	6.0089469	5.7515774	5.0971522	5.2716994	6.8836517	8.8960571	4.4434457	6.2665906	5.1371908	6.5450196	4.6117854	5.3205004	8.0087109	5.8273768	5.2218299	4.970892	7.4839239	6.4034109	6.3368015	6.348196	6.668829	4.1090536	4.3992367	7.4116983	7.3685246
GSM592694_P0271-01-B95-U133Plus-2.CEL	expr	UAMS304	P0271-01-B95-U133Plus-2.CEL	TT2	54.81949210706932	1	IgA	5	11.3	1.6	194	4.1	9.699999999999999	90	0	82.06666666666666	0	82.06666666666666	5.5306349	6.1368141	6.4032073	5.9441195	6.1477141	4.8727188	6.1003785	5.7600236	5.1129017	5.1523166	6.9596395	10.92009	4.3403554	6.2773075	5.1524191	6.20648	4.6619587	5.2120361	7.7323174	6.0983663	4.7402716	4.5936685	7.018754	6.4283762	5.8879066	5.6957736	6.4387627	4.0752435	4.4412651	7.126493	6.9564443
GSM592695_P0272-01-B96-U133Plus-2.CEL	expr	UAMS305	P0272-01-B96-U133Plus-2.CEL	TT2	66.51475634866163	1	IgA	5	10.4	1.2	164	4.7	10.1	50	1	41.83333333333334	1	41.83333333333334	5.5271902	6.0710845	6.4568515	5.7477221	7.3048048	4.8417377	6.0165582	5.5045481	4.957931	6.2646675	6.7252522	12.242268	4.4724789	6.0832114	4.9859929	5.9621882	4.5940447	5.1258483	7.8806314	5.9355674	4.6585865	4.5663919	7.2078094	8.2765074	5.7978349	5.7445917	6.5367107	4.1639109	4.3527813	7.4294095	6.8083081
GSM592696_P0274-01-A993-U133Plus-2.CEL	expr	UAMS306	P0274-01-A993-U133Plus-2.CEL	TT2	70.41043239533288	0	IgA	4.3	6.3	1.3	166	3	9.300000000000001	40	0	84.2	0	84.2	5.6160345	6.2469635	6.8046174	6.3006773	6.0231857	4.9705915	5.9283986	5.7303004	5.1370521	5.1660061	7.1795044	10.007206	4.3118644	6.2401018	5.0363164	6.56077	4.6943016	5.2745681	8.1309614	6.9663005	4.4258456	4.6268291	7.2764673	7.5739427	5.9254522	6.0842481	6.9938574	4.0798526	4.5654068	7.7825289	6.9865718
GSM592697_P0276-01-B120-U133Plus-2.CEL	expr	UAMS307	P0276-01-B120-U133Plus-2.CEL	TT2	52.24982841455044	1	FLC	2.6	1	.9	160	4.4	14.5	60	1	2.766666666666667	1	2.766666666666667	5.8919926	6.4425273	6.4365187	6.3065696	6.4725766	5.0626421	6.0314016	5.7313476	5.1718297	5.581758	7.603713	9.9979143	4.5487838	6.2112417	5.3017592	6.6877112	5.4886456	5.2101636	8.6100998	5.9166985	5.9497809	4.7918744	7.6155205	6.1973228	6.0144835	7.0103259	6.8764086	4.2125225	4.6231766	7.4263854	6.7964578
GSM592698_P0277-01-B123-U133Plus-2.CEL	expr	UAMS308	P0277-01-B123-U133Plus-2.CEL	TT2	56.51612903225806	1	FLC	18.1	54.4	2.9	179	3.9	10	50	1	1.6	1	1.6	5.7257929	5.8999672	6.166038	5.9123716	8.1007233	4.6607957	5.6564255	5.3960428	4.9247661	4.9591727	7.0244956	11.158735	4.394043	5.9130678	5.1028891	6.2430391	4.5795226	4.918222	7.8485937	7.5807557	4.5262928	4.4974003	6.9158301	8.2337666	5.5270495	5.9111004	6.2675624	4.0301394	4.4103713	7.0328403	6.2722912
GSM592699_P0278-01-B133-U133Plus-2.CEL	expr	UAMS309	P0278-01-B133-U133Plus-2.CEL	TT2	61.60054907343857	1	IgG	1.6	1.8	.9	124	5	13.4	10	1	51.6	0	72.33333333333333	5.8346062	6.5307374	6.6720977	6.1550498	6.4159617	5.0042019	6.2107677	5.749949	5.0511141	5.4884877	7.2479496	10.503152	4.3836503	6.2059073	5.1838942	6.3565421	4.8227639	5.10851	8.7059956	6.980001	5.5530009	4.7212811	7.4719844	6.3998227	5.9568105	6.7232037	6.6284132	4.1292171	4.522141	7.3091159	7.0194654
GSM592700_P0279-01-B132-U133Plus-2.CEL	expr	UAMS310	P0279-01-B132-U133Plus-2.CEL	TT2	48.37886067261496	1	IgG	2	1	1.1	118	4	12.8	50	1	17.8	1	17.8	5.5575881	6.1517463	6.1945643	5.8001499	6.2724295	4.7521005	5.7305045	5.5143719	4.9361377	4.9880366	7.1063623	9.7242365	4.2641134	6.1702151	4.9562273	6.2195067	4.9168305	5.1832986	8.0203476	7.6586576	4.354085	4.6331654	7.1582427	6.3906927	5.5717049	5.7767773	6.5282402	4.0233159	4.4116411	7.2725558	7.2077479
GSM592701_P0280-01-B135-U133Plus-2.CEL	expr	UAMS311	P0280-01-B135-U133Plus-2.CEL	TT2	53.21345229924503	1	IgG	4.1	1	1.6	151	4.1	9.199999999999999	90	1	24.3	1	37.83333333333334	5.7313766	6.3534784	6.6576347	6.0330586	6.4217439	4.9299979	5.9117508	5.6688256	5.0810695	5.3488998	7.0673418	8.8926907	4.4492116	6.3047786	5.1332655	6.7210164	4.9456558	5.3021312	8.3331413	7.3749409	4.7967854	4.7599473	7.5827527	6.6098962	5.790102	6.5910163	6.7875857	4.3991179	4.5046	7.4154625	6.94625
GSM592702_P0281-01-B136-U133Plus-2.CEL	expr	UAMS312	P0281-01-B136-U133Plus-2.CEL	TT2	55.4646533973919	1	IgG	10.3	1	2.3	147	4.8	9.800000000000001	20	1	36.13333333333333	1	36.13333333333333	5.5939097	6.2295737	6.2800488	5.9387927	6.0275745	4.9813018	5.9886107	5.6566377	5.0568213	5.2477574	7.0006289	10.23946	4.4104338	6.1801381	5.2156634	6.566092	5.0490489	5.1737347	8.2369986	6.7117496	4.450098	4.6696858	7.3341155	6.6906061	5.8350101	5.8729692	6.5997062	4.1460299	4.5121403	7.4526358	7.1231647
GSM592703_P0283-01-B147-U133Plus-2.CEL	expr	UAMS313	P0283-01-B147-U133Plus-2.CEL	TT2	59.32189430336307	1	IgG	8	1	2.7	255	3.6	9.5	40	1	10.33333333333333	1	11.3	5.5716524	6.1126161	5.8903022	6.0034089	8.7517157	4.8886476	5.7591486	5.7326088	5.0638099	5.0523386	7.1704555	10.559256	4.233603	6.1272154	4.9578938	6.1363826	4.479331	5.0333877	7.4760838	7.3850846	4.1142621	4.7027788	6.8103528	6.5478253	5.7133398	4.9680991	6.5103617	4.2502913	4.3787255	7.19804	7.5003629
GSM592704_P0285-01-B127-U133Plus-2.CEL	expr	UAMS314	P0285-01-B127-U133Plus-2.CEL	TT2	73.3671928620453	1	IgG	2.4	120.4	.9	133	4.4	12.5	20	0	83.3	0	83.3	5.8393159	6.4717484	6.5932927	6.2204909	6.2512903	4.9708557	5.8250818	5.7675214	5.244278	5.1807642	7.2249379	11.821605	4.3503256	6.2768149	5.0717349	6.2764907	4.6330371	5.2599177	8.0714931	6.5195599	4.3590541	4.5186214	7.1334577	6.4270906	6.0553613	5.8302393	6.462348	4.0252018	4.3651567	7.4707017	7.3539834
GSM592705_P0286-01-B157-U133Plus-2.CEL	expr	UAMS315	P0286-01-B157-U133Plus-2.CEL	TT2	69.23816060398079	1	IgG	3.2	4.3	1.4	144	3.4	11.2	50	0	65.36666666666666	0	65.36666666666666	5.6643438	6.592905	6.4390473	6.2697539	6.5506368	4.9261775	5.9859033	5.8510385	5.1740155	5.168622	7.4378533	10.63391	4.451911	6.4784002	5.0288506	6.4449492	4.8433676	5.1973042	7.9945893	6.220047	4.9241467	4.7916474	7.4592662	6.4527397	6.0759144	5.8909807	7.2425404	4.025568	4.5809474	7.4757781	7.6988292
GSM592706_P0288-01-B169-U133Plus-2.CEL	expr	UAMS316	P0288-01-B169-U133Plus-2.CEL	TT2	53.74056280027454	1	IgA	2.8	51.7	.8	146	5.1	12.9	60	0	83.09999999999999	0	83.09999999999999	5.7122927	6.1791682	6.4734502	6.1863441	6.2315269	4.843698	5.984797	5.6337218	5.1995964	5.1601667	7.0966821	9.6958122	4.2286334	6.2281713	5.3169918	6.4269733	4.6932702	5.2196255	8.1859112	5.9643979	4.6140776	4.6307397	7.1103673	7.8698907	5.7144485	5.7798247	6.6488757	4.105566	4.4574251	7.4619141	7.5132551
GSM592707_P0291-01-B172-U133Plus-2.CEL	expr	UAMS317	P0291-01-B172-U133Plus-2.CEL	TT2	55.41798215511324	1	IgG	1.7	10.4	1.1	178	4.9	12.5	20	0	77.7	0	77.7	6.0165677	6.287137	6.3268657	6.2912679	6.4172029	5.163003	6.0678906	5.8542051	5.3261499	5.2479448	7.1536026	8.9412746	4.3898821	6.1736579	5.0907202	6.5330925	5.10219	5.4227834	8.0916328	6.4985685	6.4169998	4.6760521	7.4438095	6.838078	6.3305569	7.1199126	6.4785523	4.3133674	4.4521809	7.5178299	7.08494
GSM592708_P0296-01-B187-U133Plus-2.CEL	expr	UAMS318	P0296-01-B187-U133Plus-2.CEL	TT2	74.53946465339739	1	IgG	3.2	12.5	1.3	156	3.6	11.9	80	1	80.7	0	82.93333333333334	5.5747561	6.0386605	6.4472995	6.1952958	7.1629725	4.8911867	5.8760595	6.0174088	5.1176457	5.0890346	7.0130959	8.4779158	4.2064943	6.1466327	5.0482059	6.0365849	4.8426523	5.1208978	7.8989248	5.7968588	4.6628709	4.894341	7.1932697	7.1394997	6.0075569	5.9419146	6.6814284	4.1184311	4.3603849	7.3008194	7.6494427
GSM592709_P0299-01-B208-U133Plus-2.CEL	expr	UAMS319	P0299-01-B208-U133Plus-2.CEL	TT2	52.40356897735072	0	IgG	1.7	5.2	.6	140	3.5	11.8	10	0	82.26666666666667	0	82.26666666666667	5.602262	6.2370772	6.2530017	5.9496226	6.8289719	4.9546709	5.7434196	5.762248	4.9743171	5.1755214	7.0032921	9.8333988	4.4949989	6.1746416	5.3129935	6.1235256	4.8548083	5.2330117	7.9912806	6.8389988	4.6011815	4.5434813	7.1272035	6.4390364	5.7667184	5.4447851	6.3912749	3.8829813	4.5212717	7.3884687	7.3865948
GSM592710_P0301-01-B211-U133Plus-2.CEL	expr	UAMS320	P0301-01-B211-U133Plus-2.CEL	TT2	68.22786547700755	1	IgA	4.3	1	1	132	4.3	12.7	80	1	47.93333333333333	0	82.63333333333334	5.5315461	6.050952	6.1749096	5.83465	6.4359179	4.8438601	5.8396988	5.581614	5.0975509	5.0949378	6.942492	9.3014145	4.24435	6.1853342	5.1377478	6.1381011	4.6789637	5.1524925	7.7038107	5.6985197	4.4121218	4.5083361	6.9705176	6.4582748	5.8090596	5.4824371	6.2733073	4.0800881	4.5744991	7.1014094	7.4212623
GSM592711_P0303-01-B218-U133Plus-2.CEL	expr	UAMS321	P0303-01-B218-U133Plus-2.CEL	TT2	57.99039121482498	1	FLC	4.3	7.2	.9	602	4.3	12.3	30	1	14.76666666666667	1	14.76666666666667	5.595901	6.2632093	6.3150625	6.4862561	6.1943316	4.8791289	5.8398209	5.5828805	5.0537195	5.2077708	7.0182424	8.9283571	4.2370076	6.0052891	5.2121868	6.2482061	4.7671752	5.12603	7.8046293	5.8352928	4.6082988	4.6301122	7.1366177	6.2012258	5.729393	5.7820582	6.4245596	3.9819043	4.4268131	7.2803335	7.2528639
GSM592712_P0307-01-B234-U133Plus-2.CEL	expr	UAMS322	P0307-01-B234-U133Plus-2.CEL	TT2	65.72683596431023	0	IgG	5.4	2.9	.7	138	4.5	9.199999999999999	70	1	32.76666666666667	1	59.46666666666667	5.6774011	6.1277914	6.6766071	6.1341329	6.1301832	4.9164753	6.0962853	5.6686053	4.9871106	5.4744005	7.0877972	8.1389904	4.3792849	6.1455374	5.1238956	6.4294872	4.7270451	5.2441311	8.072835	6.2792459	4.8254261	4.8391533	7.3680081	6.4387751	5.9892235	6.4136848	6.6168385	4.0390682	4.4486828	7.3592262	6.8987536
GSM592713_P0308-01-B235-U133Plus-2.CEL	expr	UAMS323	P0308-01-B235-U133Plus-2.CEL	TT2	65.13109128345916	1	IgA	2.8	1	1.3	93	3.9	7.8	60	1	10.8	1	67.09999999999999	5.6232171	6.1228881	5.9612856	5.8834319	5.7799969	4.6750383	5.7094669	5.6045408	5.028944	5.0074773	6.9912558	9.6311998	4.2871556	6.221734	4.8656726	5.9055781	4.6357574	5.0709891	7.9531012	5.5465279	4.5433197	4.56495	6.9645376	6.1885762	5.7297144	5.536119	6.5917087	4.0415444	4.4251914	7.3087769	6.7190795
GSM592714_P0313-01-B260-U133Plus-2.CEL	expr	UAMS324	P0313-01-B260-U133Plus-2.CEL	TT2	31.98078242964997	1	IgA	2	4	.8	117	5	12.1	50	1	64.33333333333333	0	81.63333333333334	5.5373588	6.1113658	6.3946362	6.0594788	5.7554226	4.8749533	5.9978175	5.3681397	4.9939113	5.0892286	6.9843984	9.0349159	4.4874616	6.1302967	4.9332924	6.1410632	4.8461685	4.9880438	8.1309261	5.9316707	4.6546187	4.6970062	7.2859945	6.4605827	5.7407198	6.2214632	6.3978267	3.8778379	4.4631152	7.2684865	6.6704602
GSM592715_P0314-01-B267-U133Plus-2.CEL	expr	UAMS325	P0314-01-B267-U133Plus-2.CEL	TT2	58.81949210706932	0	IgA	2.9	43	.8	149	4.2	12.2	20	0	81.40000000000001	0	81.40000000000001	5.6700158	6.1089706	6.5474162	6.002212	5.8396392	4.8824959	6.0726957	5.5679646	5.0135565	5.1933956	7.1918755	11.023021	4.1683154	6.198782	4.8973866	5.8812051	4.5452218	5.0882196	7.9803143	6.2956424	4.6051931	4.675755	6.9180079	6.2728252	5.591074	5.6287079	6.763731	3.9863768	4.4275699	7.5718174	6.759974
GSM592716_P0324-01-B287-U133Plus-2.CEL	expr	UAMS326	P0324-01-B287-U133Plus-2.CEL	TT2	50.94028826355525	1	IgG	2.9	4.5	1.2	164	3.7	9.4	10	1	9.366666666666667	0	81.03333333333333	5.608274	6.0523028	6.318028	6.249506	9.9139214	4.857132	5.8431282	5.5036626	5.0449681	5.5417976	7.078465	9.7955132	4.3151083	6.0896125	4.9757299	6.1402307	4.6212902	5.1470957	7.8579345	5.6148324	4.9826856	4.5851946	7.1000438	6.2677407	5.9311333	5.9199276	6.4224482	4.0725822	4.5039043	7.319469	6.8828769
GSM592717_P0330-01-B300-U133Plus-2.CEL	expr	UAMS327	P0330-01-B300-U133Plus-2.CEL	TT2	63.25875085792725	0	IgG	2.5	6.7	.8	120	3.8	11.1	20	0	80.03333333333333	0	80.03333333333333	5.6595073	6.1008081	6.6353588	6.284801	6.1827807	4.9198065	5.9632077	5.8479757	5.1151428	5.1097069	7.3595972	10.138457	4.473433	6.4887223	5.3236322	6.1348319	4.9772558	5.2400393	8.3933506	7.5289574	4.5653615	4.6405196	7.3482242	6.4895225	5.6310673	6.0369515	6.8125896	4.0491004	4.6439672	7.6292467	7.0484719
GSM592718_P0332-01-B302-U133Plus-2.CEL	expr	UAMS328	P0332-01-B302-U133Plus-2.CEL	TT2	62.89910775566232	1	IgG	4.3	1	2.3	234	4	9.6	4	1	6.433333333333334	1	54.5	5.9801469	6.2275629	6.7041354	5.9601588	6.2890053	4.9870968	5.9991703	5.645443	5.1687355	5.2094851	7.2178364	10.163031	4.4263949	6.2176323	5.0871363	6.9865222	5.0681257	5.1168818	9.0047836	6.072866	6.351264	4.927362	7.7383313	6.5180211	5.8696914	7.7130289	7.081923	4.0908318	4.7391796	7.7898455	6.7344513
GSM592719_P0335-01-B312-U133Plus-2.CEL	expr	UAMS329	P0335-01-B312-U133Plus-2.CEL	TT2	52.78242964996569	1	IgG	2.4	1	1	99	4.7	11.6	50	1	76.86666666666666	0	80.40000000000001	5.5103626	6.0549674	6.0643792	5.756074	6.0568037	4.8157444	5.8258333	5.3578663	4.9875422	8.5221052	6.9415722	10.728313	4.4176235	5.9236856	4.9543133	6.2319317	4.5268917	4.9812899	7.6504459	5.66045	4.6659608	4.5200706	6.8727474	6.3621068	5.4053402	6.2852483	6.4941392	3.9980376	4.3690209	7.3023806	6.2635546
GSM592720_P0340-01-B324-U133Plus-2.CEL	expr	UAMS330	P0340-01-B324-U133Plus-2.CEL	TT2	68.34591626630062	0	IgG	4.7	1	1	261	3.5	11.2	90	1	56.26666666666667	0	80.23333333333333	5.8177948	6.3949714	6.8435116	6.2899733	7.0648732	4.9927683	6.0731683	5.6237664	5.1439047	5.622273	6.8252845	9.5134945	4.4422259	6.5704484	5.0669866	6.4474478	4.8368454	5.2776127	8.2948971	6.2940331	5.5234036	4.7582788	7.6415229	6.7412868	6.2598338	6.790247	7.0411363	4.1697063	4.6562381	7.6028633	6.8039927
GSM592721_P0343-01-B333-U133Plus-2.CEL	expr	UAMS331	P0343-01-B333-U133Plus-2.CEL	TT2	64.76595744680851	0	FLC	5.4	4.2	1.4	197	4.7	10.6	90	0	75.13333333333334	0	75.13333333333334	5.6124482	6.0053558	6.2433057	6.0789547	5.8120656	4.6500449	5.9924059	5.4031458	4.9087753	5.3419957	6.9196501	12.670363	4.3701644	6.119967	5.0734677	6.3640685	4.6132631	5.0506825	7.7290201	7.594408	4.575592	4.553401	6.9780183	6.7136455	5.5916128	5.5954533	6.6549158	4.0780158	4.5614085	7.2004118	6.0657983
GSM592722_P0347-01-B346-U133Plus-2.CEL	expr	UAMS332	P0347-01-B346-U133Plus-2.CEL	TT2	56.20590253946465	1	IgA	1.7	9.199999999999999	.8	131	3.7	11.6	30	1	47.96666666666667	1	58.16666666666666	5.7720075	6.0653887	6.3640418	6.0796304	7.6395268	4.9878211	5.7922673	5.8259635	5.145402	5.1269374	7.1965284	11.406152	4.2307925	6.7215028	5.0940299	6.0324297	4.7216172	5.3033299	7.7590108	5.9117265	4.5904117	4.6221781	7.1440978	7.6810226	5.7139106	5.7054687	6.5159063	4.065702	4.4397788	7.3709502	7.6315269
GSM592723_P0349-01-B347-U133Plus-2.CEL	expr	UAMS333	P0349-01-B347-U133Plus-2.CEL	TT2	60.39258750857928	0	IgA	2.1	1.9	.9	169	4.7	11.8	20	1	62.4	0	79.03333333333333	6.4967589	6.1756449	6.2404389	6.0815406	7.6151004	4.9223585	5.9918437	5.8464212	5.1090407	5.1567955	6.8566666	11.220766	4.3132062	6.3297987	5.0202656	6.1228075	4.6267719	5.2135401	7.8404503	8.3958035	4.4157195	4.6811266	7.2408304	7.2321172	5.9104681	5.5431194	6.6217113	4.0812073	4.4781504	7.3801179	7.3342509
GSM592724_P0352-01-B352-U133Plus-2.CEL	expr	UAMS334	P0352-01-B352-U133Plus-2.CEL	TT2	55.10226492793411	0	Nonsecretory	3.1	279	1.1	138	4.4	14.1	4	1	35.63333333333333	0	78.83333333333333	6.0883007	6.5093455	6.7334352	6.301949	7.2321377	4.9045849	6.128058	5.7068887	5.3222213	5.5895734	7.2943645	9.3072519	4.6433258	6.3114667	5.3860893	6.3729215	4.899158	5.3873324	8.5038462	6.4476156	5.9818325	5.6159024	7.6530256	7.0462275	6.6637087	7.3619895	6.9039412	4.2745509	4.6256123	7.1792626	7.2968931
GSM592725_P0354-01-B361-U133Plus-2.CEL	expr	UAMS335	P0354-01-B361-U133Plus-2.CEL	TT2	76.50240219629376	0	IgG	6.5	3.9	.9	216	3.7	10.2	80	1	1.933333333333333	1	1.933333333333333	5.6108541	6.196147	6.4155154	6.2927237	7.0041866	4.8858876	6.0425043	5.5973783	5.0341053	5.1520929	6.9473133	8.8873606	4.3703909	6.1162267	5.0643945	6.2571626	4.7702613	5.1454844	8.1583834	7.6017485	5.0788469	4.6331515	7.1753945	6.3419895	5.9973807	6.3274331	6.4180012	4.0487642	4.4403701	7.4910035	6.8485737
GSM592726_P0355-01-B354-U133Plus-2.CEL	expr	UAMS336	P0355-01-B354-U133Plus-2.CEL	TT2	51.53054221002059	0	IgG	2.4	1.2	1.1	147	4.7	10.7	70	0	78	0	78	5.5267353	6.04953	6.6718221	6.0742474	6.1191325	4.8622055	6.0593877	5.7210937	5.0370841	5.3464909	7.1840401	9.6862755	4.3709121	6.2321582	5.0280743	6.2334805	4.9595079	5.1958981	8.1540785	7.1896334	5.1595397	4.9293218	7.1902704	6.4573245	5.9462638	6.1457911	6.5971117	4.1948638	4.6670651	7.3960414	6.808681
GSM592727_P0357-01-B359-U133Plus-2.CEL	expr	UAMS337	P0357-01-B359-U133Plus-2.CEL	TT2	63.94509265614276	0	IgG	2.1	1	.9	232	4	16.5	50	1	31.9	1	31.9	5.7873631	6.4256902	6.4858084	6.4540977	6.5682244	5.1375961	5.9140911	5.9882698	5.3325248	5.3652444	7.0056291	8.7983999	4.4326644	6.3280897	5.7407684	6.6260467	4.9373102	5.241446	8.3676023	5.8135695	5.0618887	4.7165694	7.7184958	6.6145878	6.1784153	6.5030255	6.7361565	4.1995802	4.8444414	7.5969958	7.5964622
GSM592728_P0364-01-B383-U133Plus-2.CEL	expr	UAMS338	P0364-01-B383-U133Plus-2.CEL	TT2	40.6945778997941	1	IgG	3.1	1	1.1	111	4.4	14.3	12.5	1	33.06666666666667	1	33.06666666666667	5.609838	6.3090672	6.4897714	6.1962109	6.0354662	4.7313728	6.0130649	5.8522949	5.1145635	5.2430892	7.1067653	9.5487375	4.3642154	6.2263255	5.2506838	6.568346	4.6681147	5.151289	8.3931866	8.1935978	5.0170264	5.1474371	7.1950717	6.6105213	5.9674797	6.8775926	7.3683186	4.0914159	4.4911861	7.5219078	6.9627237
GSM592729_P0365-01-B379-U133Plus-2.CEL	expr	UAMS339	P0365-01-B379-U133Plus-2.CEL	TT2	63.7035003431709	0	FLC	8.6	68	2	427	4.5	10.4	70	1	9.4	1	15.63333333333333	5.3841662	6.1811137	6.1939154	5.9881177	5.6834049	4.857008	5.942564	5.4592133	4.9444652	5.1028132	6.9425111	8.5441732	4.2245126	5.9939847	4.9331522	6.1147842	4.6339498	5.048912	7.8951793	5.6361704	4.543942	4.5475368	7.1563516	6.3378696	5.508575	5.8247824	6.5930123	3.9263248	4.5928259	7.3027773	6.342052
GSM592730_P0366-01-B382-U133Plus-2.CEL	expr	UAMS340	P0366-01-B382-U133Plus-2.CEL	TT2	68.68359643102265	1	IgG	2.8	24.3	.9	291	2.9	12.7	7.5	0	72.76666666666667	0	72.76666666666667	5.8659592	6.3738537	6.5855827	6.1225009	6.4899197	5.0756044	6.081151	6.0438437	5.2054567	5.4330106	7.2215409	10.634453	4.3416028	6.2983465	5.2515268	6.8531365	4.7398849	5.225409	8.334547	7.0748768	5.7435813	4.9231577	7.4853663	6.5198464	6.5814657	6.8901191	6.8325591	4.0415215	4.5077634	7.4273276	7.2923346
GSM592731_P0368-01-B385-U133Plus-2.CEL	expr	UAMS341	P0368-01-B385-U133Plus-2.CEL	TT2	61.6417295813315	1	FLC	2.1	81.59999999999999	.7	277	3.7	11.5	10	1	15.06666666666667	1	15.06666666666667	5.5584855	6.0576019	6.2164516	6.2112226	7.1651168	4.8545976	5.9698157	5.6603942	5.0392971	5.1896234	7.070096	11.117131	4.4404569	6.1652117	5.0502429	6.329813	4.8601885	5.122757	8.2676325	5.7871065	4.7242875	4.63271	7.3028846	6.9832458	5.8978114	6.4549947	6.7467318	4.3484316	4.4114499	7.2223191	7.030148
GSM592732_P0371-01-B395-U133Plus-2.CEL	expr	UAMS342	P0371-01-B395-U133Plus-2.CEL	TT2	70.97597803706246	1	IgA	8.9	23.5	2.2	93	3.4	7.4	40	1	31.63333333333333	1	39.4	6.1388321	6.3806252	6.5078144	6.1537728	7.0240788	4.8358641	6.1331735	5.7567258	5.0255136	5.2266297	7.1419363	9.7950964	4.3428459	6.2571774	5.0792122	6.2079425	4.7813821	5.2685862	7.9936576	6.3445244	5.2741909	4.9345655	7.1790972	7.9565291	5.9459281	6.3850961	7.1219959	4.065804	4.4488521	7.7799802	6.9201093
GSM592733_P0374-01-B397-U133Plus-2.CEL	expr	UAMS343	P0374-01-B397-U133Plus-2.CEL	TT2	50.56691832532601	0	FLC	2.3	4.1	1	156	4.9	14.2	20	1	42.23333333333333	1	70	5.8087401	6.1007085	6.5376368	6.3583093	6.2252331	4.8564544	6.0114889	5.7665	5.0360665	5.3295026	6.9771075	11.286826	4.3405342	6.176568	5.4126711	6.6632795	4.6488667	5.1129894	8.5144529	6.072681	5.8889823	4.7612963	7.3670712	6.7818584	5.8560481	7.0485864	7.6067162	4.1867018	4.5821767	7.3389444	6.672987
GSM592734_P0381-01-B409-U133Plus-2.CEL	expr	UAMS344	P0381-01-B409-U133Plus-2.CEL	TT2	58.85792724776939	1	IgG	4.3	18	.8	251	2.7	8.5	70	1	3.5	1	3.5	5.9237652	6.055954	7.0066233	6.1521482	6.3405976	5.1731143	6.102005	5.8161874	5.0996966	5.9883866	7.3862963	10.058702	4.5563378	6.2148423	5.3948493	6.9411559	5.0125375	5.2263479	8.5030012	9.1871853	5.6185007	4.9261184	7.3696852	6.465446	5.8093281	7.466269	6.735024	4.0512257	4.7364359	7.503098	6.5209966
GSM592735_P0385-01-B374-U133Plus-2.CEL	expr	UAMS345	P0385-01-B374-U133Plus-2.CEL	TT2	59.95058339052849	1	IgA	3.2	11.6	.6	197	3	10.4	10	1	10.73333333333333	1	10.73333333333333	5.8977308	6.1583982	6.7595739	6.1862097	6.1822805	4.9549041	5.8759923	5.6380854	5.0093503	6.3587174	7.0030241	9.7943001	4.2675748	6.1038547	4.9159331	6.0473714	4.6960778	5.2348027	7.6745701	5.6591749	4.5280204	4.6720381	7.3155227	8.0740595	6.0662541	6.1730614	6.4627061	4.1456165	4.6508813	7.3512797	7.6538806
GSM592736_P0387-01-B418-U133Plus-2.CEL	expr	UAMS346	P0387-01-B418-U133Plus-2.CEL	TT2	44.97460535346602	1	IgA	2.7	11.1	1	115	4.4	13.1	20	1	20.76666666666667	1	55.23333333333333	5.8122177	6.1972542	6.5712185	6.104856	8.6722918	5.7554946	5.9023385	5.7462163	5.1909494	5.6408129	7.0556359	9.4594393	4.4332557	6.3314261	5.2381883	6.6341352	5.0432901	5.2213063	8.2469797	5.7302165	4.7498093	5.3708959	7.3378177	6.3067527	6.0497913	6.0866647	6.3695669	4.0848279	4.2857308	7.3862338	7.1551824
GSM592737_P0390-01-B423-U133Plus-2.CEL	expr	UAMS347	P0390-01-B423-U133Plus-2.CEL	TT2	53.71036376115305	1	IgG	2.7	1.5	1	105	4	11.1	90	1	62.36666666666667	0	77.3	5.5522709	6.065259	6.4522557	6.1033897	6.0256429	4.8961401	5.9674673	5.5803146	5.1147971	4.9263902	6.9907198	10.752343	4.4150372	6.1469779	4.9695539	6.2008004	4.6368475	5.1430759	7.6827378	6.0194702	4.5000567	4.6206102	7.0513539	6.6395469	5.6565638	5.8664532	6.5540519	4.0319939	4.3554916	7.5262003	6.9628854
GSM592738_P0391-01-B424-U133Plus-2.CEL	expr	UAMS348	P0391-01-B424-U133Plus-2.CEL	TT2	49.30130404941661	0	IgG	1.8	2.5	.6	168	4.3	10.6	60	0	74	0	74	5.621593	6.0158749	6.5283151	6.082922	6.0892916	4.8905425	5.9699769	5.5661001	5.0801954	5.0413074	7.0485129	11.050351	4.2514515	6.1245646	4.8878474	6.0790701	4.5484867	5.0925989	7.5332556	6.8342938	4.8237534	4.5190263	7.0214458	6.521502	5.5747371	5.6158066	6.7371435	4.1618466	4.4549909	7.4699059	6.8712583
GSM592739_P0392-01-B427-U133Plus-2.CEL	expr	UAMS349	P0392-01-B427-U133Plus-2.CEL	TT2	63.09677419354838	0	IgG	2.9	4.3	.7	209	3.7	12	40	1	62.83333333333334	1	62.83333333333334	5.5094061	6.0877771	6.3159895	6.021709	6.0006909	4.954041	5.8706818	5.7216606	5.1969943	5.0214233	7.1427746	9.5087042	4.4805269	6.1175857	5.0278349	6.4215355	4.6600986	5.1078172	7.708931	6.5272322	4.4617939	4.6404448	7.1128182	6.3676648	5.7044358	5.5423307	6.4049339	4.0303965	4.3966727	7.5584779	7.268889
GSM592740_P0393-01-B433-U133Plus-2.CEL	expr	UAMS350	P0393-01-B433-U133Plus-2.CEL	TT2	48.65888812628689	0	IgG	2.2	1.8	.7	85	3.8	11.5	30	0	76.53333333333333	0	76.53333333333333	5.7650733	6.1927643	6.9501233	6.184691	6.989049	5.3514538	5.9858003	5.9489284	5.4080086	5.2945819	7.1244416	9.543148	4.2832212	6.4105024	5.2275286	6.6721125	5.1520939	5.2473536	8.4571638	6.6294246	5.0541382	4.6627932	7.4222636	6.434453	6.1371684	6.976687	6.7896447	4.2376995	4.5499268	7.6823726	7.3653927
GSM592741_P0397-01-B440-U133Plus-2.CEL	expr	UAMS351	P0397-01-B440-U133Plus-2.CEL	TT2	61.48524365133837	1	IgG	10.1	39.8	1.3	176	3.6	9.699999999999999	70	1	20.73333333333333	1	20.73333333333333	5.5683818	5.9582219	6.1176109	5.92907	5.945127	4.6888871	5.7588873	5.4398594	4.985527	4.9597731	7.0715013	8.8065672	4.4713926	6.0399976	4.9372854	6.1181026	4.6011572	5.0830035	7.6210332	5.3779721	4.368824	4.8203883	7.0507941	6.9608393	5.6275034	5.1475	6.5177093	4.0690994	4.391376	7.2486172	6.8351884
GSM592742_P0399-01-B442-U133Plus-2.CEL	expr	UAMS352	P0399-01-B442-U133Plus-2.CEL	TT2	54.47906657515443	0	IgG	1.8	7.3	.7	164	4.4	9.4		1	45.2	0	63.06666666666667	5.7362695	6.1811848	6.5139785	6.0385094	7.2253547	4.8191381	5.8780789	5.6049414	4.9747105	5.1205611	7.1503377	9.1467819	4.3831706	6.0859051	5.0959954	6.4587469	4.6533308	5.167779	7.9266052	5.9121962	4.5264406	5.0220308	7.1511106	6.7794547	5.8385735	5.871161	6.8155036	4.2472706	4.4506288	7.3632913	6.7477775
GSM592743_P0401-01-B444-U133Plus-2.CEL	expr	UAMS353	P0401-01-B444-U133Plus-2.CEL	TT2	48.13452299245024	0	IgG	1.7	1	.6	128	4.3	13.3	45	1	36.8	0	72.86666666666666	5.6720829	6.3444529	6.7949724	6.6059213	6.161056	4.9485693	6.0961018	5.8083811	5.1892576	5.3079395	7.1837015	9.5330334	4.4773178	6.2745605	5.1615148	6.7120781	4.7744851	5.4579787	8.5726051	6.971653	5.3080015	4.8682742	7.3643479	6.7447739	5.8557687	6.8207951	6.6308546	4.2914572	4.8406925	7.6905947	6.8715515
GSM592744_P0405-01-B449-U133Plus-2.CEL	expr	UAMS354	P0405-01-B449-U133Plus-2.CEL	TT2	56.33218943033631	1	IgG	2.3	6.2	1	297	4.6	11.8	35	1	10.03333333333333	1	14.33333333333333	5.7051277	6.0626841	5.9943275	6.1990838	6.677124	4.8798733	5.9316769	5.5860648	5.1334672	5.2611341	6.8730807	9.3411436	4.3665495	6.0175118	5.1511688	6.2587996	4.6544714	5.1431837	7.9492931	6.892652	4.6817117	4.6426396	7.1990857	6.6331587	5.7997189	5.9669619	6.6541271	4.0035434	4.4679074	7.1798906	6.8084335
GSM592745_P0408-01-B457-U133Plus-2.CEL	expr	UAMS355	P0408-01-B457-U133Plus-2.CEL	TT2	35.92587508579273	0	IgG	1.6	1	.6	157	4.1	11.6	75	0	75.23333333333333	0	75.23333333333333	5.5559316	5.966167	6.3421946	5.9665289	6.5167298	4.8815365	5.8447595	5.563427	5.0470042	5.3546081	6.85566	11.165181	4.3015356	6.0575676	5.0161285	6.2901425	4.6760316	5.0890508	8.1173153	5.6453404	4.648632	4.7180004	7.1530929	6.0401406	5.5695572	6.0224299	6.644485	4.0246291	4.4419479	7.1553869	6.5573483
GSM592746_P0415-01-B480-U133Plus-2.CEL	expr	UAMS356	P0415-01-B480-U133Plus-2.CEL	TT2	60.73026767330131	1	IgG	1.9	3.7	1.3	145	4.1	12	30	0	75.90000000000001	0	75.90000000000001	5.4808521	6.0128622	6.2217455	6.1481738	5.8759103	4.8663912	5.9600015	5.6126471	4.9089737	5.0360041	7.0241599	10.22298	4.2600594	6.000577	4.9257154	6.1838741	4.5434475	5.092401	7.7376986	5.5468755	4.5230389	4.6422458	7.066813	6.339159	5.706007	5.8283334	6.4311223	4.0160713	4.342752	7.3164654	6.9522681
GSM592747_P0418-01-B487-U133Plus-2.CEL	expr	UAMS357	P0418-01-B487-U133Plus-2.CEL	TT2	60.18668496911462	1	IgG	1.7	2.7	.8	197	3.7	13.6	40	1	19.63333333333333	1	19.63333333333333	5.5453305	6.1022515	6.834712	5.9654059	6.1063466	4.9086189	5.9111614	5.5940976	5.0078526	5.1033235	7.0631857	10.592573	4.2874522	6.0669684	5.1160798	6.3634539	4.796649	5.105854	8.3010283	6.0493155	4.6703296	4.6343927	7.201066	6.5043797	5.6923442	6.1871219	6.7827349	4.0888972	4.4563713	7.4881554	6.7847652
GSM592748_P0420-01-B366-U133Plus-2.CEL	expr	UAMS358	P0420-01-B366-U133Plus-2.CEL	TT2	38.90185312285518	1	IgA	1.5	6.3	1.1	109	4.8	12.2	70	1	53.7	0	77.23333333333333	5.842906	6.4809365	6.7919788	6.003675	6.1899419	5.1652503	5.9969974	5.546082	5.048636	5.3651934	6.7918801	10.009279	4.7814789	6.1271429	5.1991835	6.5294929	4.7456565	5.2252564	8.4105844	5.8897243	5.430789	4.9868102	7.7274799	6.202889	5.7792888	7.155643	7.1174407	4.3126774	5.0116329	7.5288172	6.76824
GSM592749_P0421-01-B491-U133Plus-2.CEL	expr	UAMS359	P0421-01-B491-U133Plus-2.CEL	TT2	58.54221002059025	1	IgA	2.1	3.8	.5	103	4.4	11.3	80	0	75.8	0	75.8	5.5223217	5.9880219	6.1941028	5.8650522	5.87956	4.7395253	5.7433395	5.4143724	4.9430013	5.1098747	6.5211458	10.646515	4.2055054	5.9531536	4.9883285	6.0867724	4.5461626	4.9891014	7.5299935	5.9636393	4.4880257	4.5428834	6.8450489	6.2831235	5.6077728	5.6667757	6.3257151	4.0790663	4.5094166	7.0218124	6.6966777
GSM592750_P0426-01-B497-U133Plus-2.CEL	expr	UAMS360	P0426-01-B497-U133Plus-2.CEL	TT2	60.72477693891558	0	IgG	4.1	2	.7	131	3.6	11.5	60	1	40.83333333333334	0	74.93333333333334	5.7538557	6.4599166	6.5620356	6.1603818	7.8175893	5.1879296	6.0013905	5.8048382	5.3108225	5.1063652	7.4943671	8.5233974	4.6338272	6.254035	5.2698479	6.4999347	4.7458682	5.3326268	8.0078115	6.4556599	5.4685574	4.6532507	7.0496426	6.9610286	6.0461717	6.395514	6.9700055	4.4415193	4.5306473	7.8762813	7.1601377
GSM592751_P0427-01-B498-U133Plus-2.CEL	expr	UAMS361	P0427-01-B498-U133Plus-2.CEL	TT2	55.46190803019904	1	IgG	2.8	12.6	.8	125	3.5	12.1	25	0	74.59999999999999	0	74.59999999999999	5.8642826	6.3768272	6.6938791	6.2054234	6.0165935	5.0096354	5.9131994	5.7127428	5.1508083	5.164556	7.3474946	9.5116329	4.4224086	6.1921482	5.4031048	6.8991456	4.7189703	5.1888037	8.7830935	7.5485792	5.6513057	5.0272279	7.5292234	6.7118764	5.8119154	7.026866	6.9271078	4.1410685	4.6042948	7.3568516	6.9775605
GSM592752_P0433-01-B517-U133Plus-2.CEL	expr	UAMS362	P0433-01-B517-U133Plus-2.CEL	TT2	46.63555250514757	1	Nonsecretory	1.5	1	1	161	4.5	14.3	4	0	63.16666666666666	0	63.16666666666666	5.5070672	5.9006739	6.2929187	5.781116	5.554832	4.7550459	5.8368707	5.537909	4.8449473	5.0689096	6.7472444	8.9984875	4.3595839	6.0452523	5.0681925	6.0034623	4.5639038	4.9992738	8.0126905	6.0406833	4.4819951	4.8249936	6.9303236	5.958396	5.7298031	5.5678887	6.5562501	4.0206904	4.729444	7.4870768	6.4888968
GSM592753_P0434-01-B522-U133Plus-2.CEL	expr	UAMS363	P0434-01-B522-U133Plus-2.CEL	TT2	60.70555936856555	1	FLC	4.4	6.1	1.5	182	4.7	12.2	50	0	.6333333333333333	0	.6333333333333333	5.8143816	6.0151091	6.459322	6.0246468	5.9272046	4.8575826	6.1152368	5.5895977	5.0379009	5.4199729	7.206533	10.829143	4.4379187	6.0700774	4.9294395	6.2659321	4.7747469	5.1699872	7.8763895	6.1073074	4.8555627	4.6835003	7.0316095	7.4955277	5.9099922	5.9575582	6.5481486	4.0717502	4.3892202	7.4128904	6.69554
GSM592754_P0438-01-B529-U133Plus-2.CEL	expr	UAMS364	P0438-01-B529-U133Plus-2.CEL	TT2	57.80645161290322	0	IgA	11.2	26.1	1.5	167	3.8	10	70	1	36.8	0	75	5.7051539	6.1577935	6.3005004	6.0064859	8.4411097	4.6769562	5.9847045	5.6381335	5.0795407	5.1682897	6.9458408	9.2157888	4.4772291	6.1339765	5.3112845	6.2204742	4.6384506	5.0612788	8.0572519	7.228301	4.7376118	4.7319407	7.1286774	8.3622608	5.8641696	6.2387285	6.9062934	4.133409	4.459033	7.5709209	6.4234605
GSM592755_P0440-01-B531-U133Plus-2.CEL	expr	UAMS365	P0440-01-B531-U133Plus-2.CEL	TT2	55.17364447494852	0	IgG	2.1	49.7	.8	432	4.6	12.6	80	0	74.73333333333333	0	74.73333333333333	5.5694242	5.8197193	6.385901	5.9114742	6.7739162	4.9464078	6.0043306	5.5267115	5.1658559	5.5172563	7.1084642	10.038755	4.3371501	5.9869227	4.9734731	6.2800689	4.5381708	5.0677295	7.6452274	8.2897692	4.7679386	4.7430749	6.9553142	6.3545418	5.6541834	5.9267511	6.1894369	4.1101012	4.4100423	7.1212764	6.570334
GSM592756_P0446-01-B540-U133Plus-2.CEL	expr	UAMS366	P0446-01-B540-U133Plus-2.CEL	TT2	52.04392587508579	0	FLC	1.9	20.7	.8	244	4.2	14.3	5	0	67.46666666666667	0	67.46666666666667	5.5851965	5.912725	6.2750373	6.0052414	5.8279543	4.8362904	5.8577809	5.3775125	4.9139113	5.1023746	7.1213841	9.997859	4.3128796	6.003624	4.914072	6.1114044	4.5653486	5.0258732	8.0941629	7.1908946	4.7784576	4.5487847	6.985167	6.1890669	5.4326663	5.7729034	6.4083543	4.1056466	4.408381	7.4845614	6.6174622
GSM592757_P0447-01-B544-U133Plus-2.CEL	expr	UAMS367	P0447-01-B544-U133Plus-2.CEL	TT2	60.57378174330817	0	FLC	2.8	7.2	.9	155	4.9	13.4	60	1	24.73333333333333	1	28.66666666666667	5.8149185	6.1228118	6.5382013	5.9855857	6.1331496	4.8110876	5.9621558	5.5496483	5.0029669	5.2512035	6.8393278	9.8136339	4.4563227	6.2458496	4.9788179	6.3883767	4.6956658	5.1998534	8.7457809	7.4225607	5.5120778	4.7609906	7.4999676	6.3359041	5.6797557	6.6165056	7.0271711	4.0139785	4.8092413	7.5271468	6.2962689
GSM592758_P0451-01-B549-U133Plus-2.CEL	expr	UAMS368	P0451-01-B549-U133Plus-2.CEL	TT2	60.23335621139327	0	FLC	4	31.4	1.3	234	4.5	10.8	95	1	12.83333333333333	1	30.56666666666667	5.4967213	6.0761719	6.2600822	5.9369988	5.9656162	4.7668386	5.8683558	5.5607705	4.8533068	5.1316943	6.7439075	10.357926	4.2871675	5.9650002	5.0982265	6.2782302	4.6102371	5.0735116	7.672657	5.6782928	4.839325	4.6655827	7.1221237	6.0453658	5.7652617	5.996511	6.875062	4.017561	4.4115667	7.1966362	6.61549
GSM592759_P0454-01-B559-U133Plus-2.CEL	expr	UAMS369	P0454-01-B559-U133Plus-2.CEL	TT2	48.40082361015786	1	FLC	1.6	3.1	1.1	146	4.8	14.1	40	0	57.16666666666666	0	57.16666666666666	5.666285	6.2056046	6.8412199	6.0122128	6.5733285	5.0803418	5.8118434	5.9705677	5.1314945	5.4822545	7.1391702	11.366677	4.4442616	6.4240971	5.118279	6.2051735	4.6393189	5.2669744	7.9684072	6.6955709	4.454545	4.6291966	7.2963176	7.2975216	6.179091	6.3966756	6.5477548	4.1733456	4.4234648	7.5041485	7.8941631
GSM592760_P0457-01-B567-U133Plus-2.CEL	expr	UAMS370	P0457-01-B567-U133Plus-2.CEL	TT2	47.08030199039121	0	IgA	2.2	1	.7	103	4.9	12.9	80	1	63.03333333333333	0	73.16666666666667	5.6480632	6.1149149	6.6751699	6.0883555	6.4554467	4.8243184	6.0220938	5.5239477	4.9769254	5.1807747	6.9619417	8.8605947	4.4745908	6.1356649	5.1345921	6.5700207	4.8336143	5.1116557	8.4605379	6.1689544	5.4763207	4.7935429	7.1929488	6.304801	5.6061063	6.4343042	6.7530923	4.0423737	4.5355759	7.6910305	6.6473656
GSM592761_P0463-01-B585-U133Plus-2.CEL	expr	UAMS371	P0463-01-B585-U133Plus-2.CEL	TT2	69.70487302676733	0	IgG	1.8	6.8	.9	182	4.9	12.6	15	1	8.866666666666667	1	9.866666666666667	6.0891929	6.2300663	6.9518771	5.9094315	6.1326432	4.9658537	5.9806371	5.8191981	5.1379914	5.7026896	7.1510558	10.515592	4.4374042	6.1475492	5.0573773	6.871274	4.7670717	5.1783605	8.6809225	7.8209357	5.514997	5.0119939	7.3694615	6.5343266	5.7822747	7.6742549	6.9989014	4.1544185	4.3570347	7.3889914	6.6572266
GSM592762_P0465-01-B587-U133Plus-2.CEL	expr	UAMS372	P0465-01-B587-U133Plus-2.CEL	TT2	48.31297185998627	1	IgG	3.1	8	.8	169	4	11.2	80	1	21.66666666666667	1	57.3	5.7409596	6.395462	6.3065991	6.2382631	6.1269169	5.0453582	5.9522281	5.7483449	5.0667605	5.2743554	7.1259313	9.7411556	4.3444147	6.2060251	5.1763825	6.5328054	4.9274964	5.1731353	8.5182476	5.8990517	5.4873085	4.6641111	7.6116133	6.3824024	6.0386605	6.9379773	6.819407	3.9972622	4.759028	7.4207783	6.7634854
GSM592763_P0474-01-B614-U133Plus-2.CEL	expr	UAMS373	P0474-01-B614-U133Plus-2.CEL	TT2	39.92862045298558	1	IgG	10.4	9.800000000000001	1.8	306	3.4	9.300000000000001	80	1	10.66666666666667	1	12.26666666666667	5.690124	6.3486195	6.5169425	5.9974422	6.3013196	4.9654474	5.8713021	5.5354457	5.0080061	5.2832093	7.0175219	9.6280861	4.4324741	6.276794	5.0442324	6.963593	5.075541	5.2732253	8.27246	5.7479162	5.306416	4.9942431	7.6293221	6.5563998	6.0641966	7.0560098	6.7970405	4.027061	4.7494154	7.5204616	6.8318787
GSM592764_P0478-01-B608-U133Plus-2.CEL	expr	UAMS374	P0478-01-B608-U133Plus-2.CEL	TT2	67.08579272477694	0	IgA	1.2	1	.9	198	4.3	14	15	0	69.43333333333334	0	69.43333333333334	6.0193939	6.5547581	6.8295174	6.8891711	6.8127294	5.1066022	6.0618844	5.9125876	5.4097114	5.5015311	7.2786322	10.281883	4.3053856	6.3853393	5.5645041	6.899447	4.7702026	5.4236588	8.7377186	7.1483626	5.3926868	5.0314693	7.8983078	6.5210404	6.3614464	7.8165045	7.1669831	4.1307745	4.9470358	7.6870255	7.4999762
GSM592765_P0480-01-B616-U133Plus-2.CEL	expr	UAMS375	P0480-01-B616-U133Plus-2.CEL	TT2	60.71928620452986	1	FLC	7.8	18.6	2.6	107	4.4	10	80	0	74.09999999999999	0	74.09999999999999	5.5726309	5.9965796	6.5752115	5.7209892	5.9669785	4.7442207	5.9365454	5.5656114	4.8822875	5.1320305	6.7866783	12.180912	4.4929986	5.9275165	4.9405332	6.222836	4.5799737	5.0495176	8.1175823	8.5848312	4.7793469	4.6840358	7.258687	8.6163015	5.6269016	6.0285573	6.3581314	3.9365377	4.3248229	7.3806353	6.0425196
GSM592766_P0481-01-B617-U133Plus-2.CEL	expr	UAMS376	P0481-01-B617-U133Plus-2.CEL	TT2	57.75154426904599	1	IgG	2.2	3.7	.9	181	4.2	13.1	90	1	34.33333333333334	1	34.33333333333334	5.5311303	6.2494469	6.474586	6.2100415	7.0343199	4.9195361	5.7803226	5.7312336	5.1323905	5.1628361	7.1627078	8.7806053	4.3074393	6.0312223	5.3694134	6.2086844	4.757093	5.0337706	8.0068998	5.6708231	4.6228461	4.6542473	7.2810569	6.2164612	5.78193	6.2146163	6.8316784	4.126369	4.4996729	7.3480191	6.8478942
GSM592767_P0482-01-B618-U133Plus-2.CEL	expr	UAMS377	P0482-01-B618-U133Plus-2.CEL	TT2	59.73369938229238	1	IgG	2.5	16	1.2	123	4.2	12.7	20	1	70.93333333333334	0	73.90000000000001	5.6285677	6.00951	6.6392236	5.6563416	5.8336725	4.8385024	6.099318	5.4631057	4.9796948	5.2267723	7.1702776	9.920723	4.454309	6.1974916	4.9620647	6.7484775	4.6224437	5.0929236	8.5478354	8.6018276	4.9709396	4.82902	7.2960429	6.4645996	5.7198577	7.0503492	7.1058846	4.0406399	4.4233179	7.4544034	6.242281
GSM592768_P0487-01-B653-U133Plus-2.CEL	expr	UAMS378	P0487-01-B653-U133Plus-2.CEL	TT2	48.04392587508579	0	IgG	2.2	11	.9	139	3.8	9.4	70	0	73.93333333333334	0	73.93333333333334	5.9195967	6.3265486	6.5262384	6.4443712	6.7464094	5.4264627	5.7472525	6.0585699	5.4676094	5.420579	7.2772532	9.1778717	4.4155169	6.1784325	5.8353233	6.8751292	5.4309115	5.3331599	8.7554216	6.0394211	5.726613	4.7348275	7.5724344	6.4493036	6.2983174	6.7140741	6.8582644	4.1999211	4.5192485	7.3588037	7.578156
GSM592769_P0490-01-B639-U133Plus-2.CEL	expr	UAMS379	P0490-01-B639-U133Plus-2.CEL	TT2	47.00617707618394	0	FLC	14.1	8	3.6	154	3.4	9.4	30	0	72.36666666666666	0	72.36666666666666	5.8487225	6.1062803	8.566041	6.0168638	7.2050457	4.941761	6.2472572	5.7423768	5.0064378	5.7336717	7.061038	11.256033	4.9963255	6.2573123	5.229207	6.8502445	5.4579716	5.0978084	8.5668488	6.5643773	5.9934082	4.9139843	7.7686853	6.3479204	5.8361077	7.0660882	7.0489202	4.2231126	4.8737459	7.3743472	6.6742301
GSM592770_P0492-02-B632-U133Plus-2.CEL	expr	UAMS380	P0492-02-B632-U133Plus-2.CEL	TT2	52.07137954701442	1	Nonsecretory	1.1	2.1	.7	181	4.2	14.7	4	0	64.86666666666666	0	64.86666666666666	5.6347089	6.2240648	6.5852375	6.1930795	7.5456486	4.9664965	5.9023323	5.8685703	5.0257945	5.8670149	7.2699485	11.026709	4.4471407	6.26613	5.2282705	6.2234397	5.2683287	5.1193533	8.5046387	5.9143167	5.0418139	4.8153224	7.5277028	6.2159281	5.8160524	6.5401611	7.1826572	4.1027813	4.5486817	7.2175879	6.7008944
GSM592771_P0495-01-B659-U133Plus-2.CEL	expr	UAMS381	P0495-01-B659-U133Plus-2.CEL	TT2	41.36444749485243	1	IgG	2.3	46.6	.8	144	3.8	12	90	0	73.33333333333333	0	73.33333333333333	5.7379775	6.1382856	6.8579926	6.0540023	6.6279664	5.1990128	5.9594235	5.7493992	5.0443363	5.6553831	7.2142715	9.281867	4.6248608	6.2496982	5.1016607	6.9614935	4.728209	5.1177564	8.6952095	6.8434992	5.3895421	5.1196904	7.4504943	6.3013678	5.7350612	7.3252735	7.0948858	4.1450982	4.5171609	7.4245076	6.7054968
GSM592772_P0501-01-B675-U133Plus-2.CEL	expr	UAMS382	P0501-01-B675-U133Plus-2.CEL	TT2	54.0398078242965	0	IgA	8	4.4	1.3	463	4.1	6.7	90	1	28.43333333333333	1	63.23333333333333	5.5898409	6.0927	6.6196232	6.0634017	6.1596999	4.7672114	5.8677921	5.3996229	4.9875989	5.2963824	6.9383841	10.043872	4.5125079	6.0504184	5.052948	6.225636	4.8156424	5.0587635	8.2408628	5.8025613	4.6226296	4.6281304	7.1600552	6.8063593	5.8092828	6.1021109	7.0937781	3.8239632	4.4927006	7.4423084	6.2520714
GSM592773_P0502-01-B678-U133Plus-2.CEL	expr	UAMS383	P0502-01-B678-U133Plus-2.CEL	TT2	46.06451612903226	1	FLC	1.6	3.1	.7	336	3.9	11.7		0	72.53333333333333	0	72.53333333333333	5.9103208	6.3230486	6.9859686	5.9679141	6.1670737	4.9875093	6.1339188	5.7766414	5.1583114	5.3734431	7.2031622	10.110786	4.5477409	6.3005023	5.4149399	7.0340509	5.6107016	5.2346206	8.8711443	6.459712	6.0698204	4.9504356	7.8780031	6.5848145	5.9011798	7.6902966	7.1852045	4.033535	4.9746475	7.5474057	6.7671638
GSM592774_P0503-01-B683-U133Plus-2.CEL	expr	UAMS384	P0503-01-B683-U133Plus-2.CEL	TT2	57.43857240905971	1	IgG	1.5	2	1	192	4.1	12.9	15	1	33.46666666666667	1	55.5	5.5842404	6.2162204	6.532496	6.1402054	7.4172091	4.8225727	6.0096221	5.9325342	5.098567	5.0881252	7.1308308	10.146325	4.6343818	6.4136457	5.2339177	6.4534268	4.8717079	5.1189289	7.9976406	6.7370315	4.8161659	4.9658675	7.3779254	7.6060824	6.0080957	6.5191989	7.3733377	4.0464597	4.5655246	7.3819318	6.5617361
GSM592775_P0504-01-B690-U133Plus-2.CEL	expr	UAMS385	P0504-01-B690-U133Plus-2.CEL	TT2	55.17089910775566	0	IgG	11.4	1	1.5	176	3.8	10.9	85	1	16.73333333333333	1	17.26666666666667	5.6738243	6.1878781	6.2131228	5.8788781	6.4105368	4.7871866	5.8950968	5.5168037	5.0615053	5.3418994	6.6822762	9.4979439	4.3724723	6.0135536	5.0148053	6.2327876	4.6536741	5.1630497	7.7698603	5.5515151	4.860786	4.6569781	7.2595792	6.2570071	6.8920979	6.0112214	6.7060304	3.9417706	4.4627042	7.4034677	6.7696223
GSM592776_P0508-01-B697-U133Plus-2.CEL	expr	UAMS386	P0508-01-B697-U133Plus-2.CEL	TT2	68.35689773507207	1	IgA	9.699999999999999	4.4	2.6	80	3.2	7.8	80	1	29.36666666666667	0	72.63333333333334	5.6538639	6.0484285	6.9326668	6.0212312	5.8868489	4.9360456	6.0054607	5.6819444	4.9574528	5.3220739	6.9022903	9.2991571	4.4985838	6.2444882	5.5012217	6.1921172	4.8834391	5.0931563	8.2283249	5.8567634	4.9423847	4.7621517	7.1269579	7.8912568	5.7660723	6.3346353	6.7925997	4.0597348	4.8290544	7.6674638	6.1140485
GSM592777_P0510-01-B703-U133Plus-2.CEL	expr	UAMS387	P0510-01-B703-U133Plus-2.CEL	TT2	41.70761839396019	1	IgA	4.3	1	1	96	4.5	9	60	1	10.3	0	65.13333333333334	5.6148539	6.092947	6.4750185	6.1366849	5.9579873	4.9667468	5.7370939	5.6216636	5.0213547	5.1114736	7.1884837	9.4095421	4.5499578	6.5234237	5.152986	6.1290107	4.7267294	5.2127333	8.3433561	6.0116262	4.6118755	4.8549042	7.2130017	6.2584081	5.8989496	5.9567165	7.0239253	3.9646256	4.5888052	7.3718605	6.6167831
GSM592778_P0511-01-B707-U133Plus-2.CEL	expr	UAMS388	P0511-01-B707-U133Plus-2.CEL	TT2	66.66300617707618	0	IgG	13.1	24.6	2	162	2.5	7.3	90	0	72.09999999999999	0	72.09999999999999	5.5004482	6.1057	6.3777184	5.8994532	6.0092697	4.8025799	5.8777452	5.5524683	4.9941325	5.0526972	6.9849672	9.8713598	4.2922492	6.075397	4.9609857	6.1551852	4.5923357	5.1583533	8.3059769	6.6466475	4.9012332	4.7507381	7.2310715	8.3804293	5.640666	6.3653626	6.9938807	4.1006069	4.5245008	7.3773007	6.6212192
GSM592779_P0517-01-B715-U133Plus-2.CEL	expr	UAMS389	P0517-01-B715-U133Plus-2.CEL	TT2	59.19286204529856	0	IgG	2.4	6.8	.9	180	4.5	11.3	20	0	72.53333333333333	0	72.53333333333333	5.5557275	6.2287803	6.6252375	5.8613033	5.5882688	4.6449981	5.9263487	5.7595687	4.9664235	5.2027655	6.8753181	11.875406	4.6122532	6.1390514	4.931922	6.2775674	4.7943215	5.0756536	8.171895	8.8621588	4.794168	4.7912617	7.0792146	6.4937263	5.5283785	6.1263947	6.7713156	3.9649591	4.3895631	7.5595565	6.5354042
GSM592780_P0521-02-D162-U133Plus-2.CEL	expr	UAMS390	P0521-02-D162-U133Plus-2.CEL	TT3	55	1	IgG	2	3.8	.9	115	4.3	12.1	20	0	47.6	0	47.6	5.5572028	6.3158646	6.6662917	6.3853703	6.1461868	4.9293904	6.2737722	6.0842524	5.3432965	5.130475	7.580369	10.128869	4.5227218	6.2406521	5.0989914	6.2710509	4.8643241	5.3453221	7.7578135	6.2216711	4.3839793	4.8958826	7.6170959	6.1747813	5.7118678	4.9843302	6.9588585	4.234302	4.4714751	7.9187875	6.6299844
GSM592781_P0522-01-B730-U133Plus-2.CEL	expr	UAMS391	P0522-01-B730-U133Plus-2.CEL	TT2	53.73232669869595	0	FLC	3	25	1.9	233	4.3	11.4	4	0	72.16666666666667	0	72.16666666666667	5.5484681	5.8033686	6.4022579	5.9281025	6.0000072	4.855989	5.8929725	5.4340692	5.0146275	5.4145365	6.909318	10.668747	4.2424407	6.2448821	4.9646716	5.9400434	4.7396302	4.975913	7.8598318	7.7271399	4.6304002	4.8225656	7.0369415	6.6118193	6.1048865	6.7206545	6.7273078	3.9204173	4.4856095	7.4089298	6.7022309
GSM592782_P0526-01-B738-U133Plus-2.CEL	expr	UAMS392	P0526-01-B738-U133Plus-2.CEL	TT2	55.93685655456417	1	IgA	7.7	2.3	1.6	134	4.5	10.5	70	0	71.63333333333334	0	71.63333333333334	6.3006382	6.2564712	6.632287	6.4192882	7.2981553	5.0800939	6.1661887	6.3430481	5.5400105	5.7736406	7.4801488	9.0927391	4.6633148	6.3550696	6.3549414	6.721437	5.9639945	5.4929934	8.8520346	7.0932469	5.6389866	4.7355156	7.7756267	6.6434093	6.5252261	7.0199871	6.6355553	4.2235441	4.7077513	7.5657878	6.9920754
GSM592783_P0535-01-B765-U133Plus-2.CEL	expr	UAMS393	P0535-01-B765-U133Plus-2.CEL	TT2	49.02951269732327	0	IgA	1.4	1.1	.7	132	4.6	10.1	30	1	52.96666666666667	0	71.66666666666667	5.6884246	6.1345305	6.4383097	6.0308976	5.8725805	4.8489876	5.9117999	5.4683728	4.9470253	5.1488943	6.9871163	9.0151806	4.413897	6.4293427	5.0264883	6.1737809	4.6670523	5.037684	8.205533	5.6921997	4.6015825	4.5634818	6.9242082	6.0553861	5.7581334	6.0059128	6.5780296	4.0639973	4.4153666	7.3712997	6.4053221
GSM592784_P0536-01-B763-U133Plus-2.CEL	expr	UAMS394	P0536-01-B763-U133Plus-2.CEL	TT2	59.22306108442004	1	FLC	4.3	5.8	1.6	208	4.7	13.2	60	1	40.9	1	60.06666666666667	5.6158538	5.9921069	6.6432271	5.8763971	5.9494367	5.0678635	6.0718508	5.5331311	5.0208631	5.626739	7.0663471	10.663485	4.3950191	6.1725187	5.0447154	6.4946508	4.8174872	5.1095839	8.1212568	7.446218	4.7845082	4.9399343	7.1141825	6.2339587	5.7943163	6.0009975	6.6517911	4.0098577	4.5645652	7.5898204	6.3209953
GSM592785_P0538-01-B760-U133Plus-2.CEL	expr	UAMS395	P0538-01-B760-U133Plus-2.CEL	TT2	49.80370624571037	0	IgG	1.6	1	1	181	4.5	11.3	30	1	33.36666666666667	0	71.40000000000001	6.217896	6.2165904	6.74331	6.4858322	6.951128	5.628346	5.7599125	5.9797683	5.5045834	5.2750735	7.6131954	9.0012178	4.4451113	6.2174253	5.4574499	6.8194008	4.986093	5.3312025	8.193779	6.733295	5.1782441	4.6174698	7.4386439	6.9481153	6.1295433	6.0055585	6.4244733	4.0647912	4.4800057	7.602087	7.5857401
GSM592786_P0541-01-B792-U133Plus-2.CEL	expr	UAMS396	P0541-01-B792-U133Plus-2.CEL	TT2	57.34248455730954	0	IgA	1.8	16.8	.7	248	3.4	11.4	15	0	70.8	0	70.8	6.1341367	6.3146238	6.7243133	6.1036534	6.7059999	5.1917262	5.8227534	5.7532625	5.2182407	5.7691779	7.2028465	9.4316063	4.3972793	6.2238865	5.2200089	7.0520701	5.1523633	5.1432319	8.4393978	7.6664238	5.9529624	4.860599	7.6880684	6.8265743	5.9878397	7.1242623	6.7359557	4.1262207	4.9507165	7.4009237	6.7057977
GSM592787_P0549-01-B776-U133Plus-2.CEL	expr	UAMS397	P0549-01-B776-U133Plus-2.CEL	TT2	47.84351407000686	1	Nonsecretory	6.3	1	1.3	207	4.4	14.5	50	1	53.46666666666667	0	70.7	5.804563	6.0357924	7.1694732	5.9243536	7.6309867	5.1047587	6.0660195	5.680738	5.0025711	6.0203481	6.9524817	10.372836	4.7817698	6.1883855	5.1670637	6.1883855	4.6839538	5.0282917	8.5127144	6.563808	5.0691156	4.863358	7.3690505	6.5483398	5.7004023	6.5053334	7.0077071	3.9342539	4.3469071	7.4650006	6.8173671
GSM592788_P0556-01-B807-U133Plus-2.CEL	expr	UAMS398	P0556-01-B807-U133Plus-2.CEL	TT2	55.79409746053535	0	IgG	1.9	4.9	.6	171	3.9	11.6	40	0	71.23333333333333	0	71.23333333333333	5.7473245	6.125566	6.6574712	6.0101953	6.1487803	4.8978467	6.0862799	5.8226538	5.203783	5.2704592	7.5585761	11.30873	4.4350762	6.3007145	5.5446782	6.2908506	5.1072426	5.3014622	8.6123905	8.5262318	5.1346993	4.6497755	7.633637	7.2370095	5.8451371	6.5621572	6.4786978	3.9885473	4.4725652	7.3170567	6.8647141
GSM592789_P0559-01-B814-U133Plus-2.CEL	expr	UAMS399	P0559-01-B814-U133Plus-2.CEL	TT2	65.36444749485244	0	IgG	7.5	20.6	1.8	192	4	8.699999999999999	60	0	70.33333333333333	0	70.33333333333333	5.7150769	5.9526806	7.0187383	5.9214783	5.9292049	4.8713613	5.981864	5.6195359	4.8966179	5.3271451	7.1848841	11.462109	4.5124454	5.9822941	5.0370936	6.1095319	4.8053193	5.1535974	8.1638908	7.0054073	5.1719851	4.8555465	7.0227885	8.0323553	5.6370039	6.4079518	6.7184329	4.1409659	4.6741538	7.5563083	6.4115624
GSM592790_P0561-01-B827-U133Plus-2.CEL	expr	UAMS400	P0561-01-B827-U133Plus-2.CEL	TT2	63.1105010295127	0	IgG	2.3	7.7	.7	240	4.5	9.6	10	0	70.43333333333334	0	70.43333333333334	5.8341794	6.7221341	7.0574203	6.583961	6.6943183	5.4353418	6.3425956	6.2212839	5.2880478	5.6464958	7.0496187	10.356284	4.4979272	6.4473491	5.6842117	6.1889725	5.153029	5.462007	8.7339277	7.1050153	5.4344664	5.0130663	7.5654755	6.6170788	6.4909735	7.0487366	6.385509	4.2750001	4.831656	7.5049257	7.186512
GSM592791_P0562-01-B829-U133Plus-2.CEL	expr	UAMS401	P0562-01-B829-U133Plus-2.CEL	TT2	56.41455044612217	1	FLC	4.6	36.5	2.2	202	4.4	9.6	20	1	36.93333333333333	1	36.93333333333333	5.673193	6.0156155	7.1043801	5.9113526	6.8622484	4.8622322	5.914165	5.490468	4.9931726	5.7515802	6.8317776	9.4578247	4.4756336	6.1797419	5.1120067	6.1455436	4.7251592	5.0177526	8.2446003	7.5252204	5.2207322	4.7565022	7.4261937	6.5488787	5.6075716	6.688787	6.2996531	4.1535344	4.5761638	7.4614954	5.9684796
GSM592792_P0563-01-B831-U133Plus-2.CEL	expr	UAMS402	P0563-01-B831-U133Plus-2.CEL	TT2	36.0576527110501	0	IgA	2	15.8	.8	123	3.9	12.7	25	1	48.86666666666667	0	69.3	5.8088241	6.2902761	6.9901786	6.0437942	6.556294	4.9463029	5.9334717	5.5453439	4.9944878	6.7329035	7.2035613	8.0752172	4.5416131	6.3512497	5.6007667	6.5542316	4.8149471	5.1824417	8.5669813	7.627295	5.4076595	5.0289888	7.7278576	6.5296168	6.2555599	6.906642	6.9121637	4.0589151	4.5229821	7.7703414	6.8096476
GSM592793_P0564-01-B836-U133Plus-2.CEL	expr	UAMS403	P0564-01-B836-U133Plus-2.CEL	TT2	31.82155113246397	0	IgG	1.7	14.2	.7	136	3.9	12.2	15	0	71.03333333333333	0	71.03333333333333	5.6255541	6.1332302	6.9662323	6.0518985	5.9040108	4.8141136	6.0728273	5.459877	4.997694	5.3497057	6.6718931	9.6303282	4.4716482	6.0440683	4.9846282	5.9246364	4.6835685	5.2031679	8.0288219	7.3141174	5.1381636	4.6924863	7.3477831	6.3682804	5.7957044	6.8129368	6.9377913	4.0104585	4.6773987	7.4911103	6.569241
GSM592794_P0565-01-B840-U133Plus-2.CEL	expr	UAMS404	P0565-01-B840-U133Plus-2.CEL	TT2	61.70212765957447	0	IgG	19.7	12.1	8.4	153	4	8.300000000000001	50	1	41.23333333333333	1	41.23333333333333	5.6459427	6.3765607	6.7830343	5.9939141	6.0485487	4.8282089	5.8879795	5.5193892	4.9099412	5.4024682	7.0613365	9.8987522	4.4526525	6.1871862	5.0682902	6.247716	4.7091689	5.1206388	7.9030633	5.80408	5.2680292	5.0578341	7.1172457	6.1259685	5.7112975	6.4109497	6.7684145	4.1052027	4.4619899	7.2776384	6.439539
GSM592795_P0566-01-B843-U133Plus-2.CEL	expr	UAMS405	P0566-01-B843-U133Plus-2.CEL	TT2	53.49622512010981	0	IgA	4.5	1	1	99	3.5	9.6	70	1	7.033333333333333	1	7.033333333333333	5.6564612	6.1561089	6.4673457	6.3444209	6.3043065	5.0585127	6.0332012	5.9817495	5.0811591	5.2482271	6.8802824	10.717996	4.297327	6.3972807	5.2397065	6.2831264	4.9545689	5.3271265	8.1962214	6.0824456	4.8328056	4.7216067	7.5475359	6.4761434	6.0567303	5.9103656	6.6957984	4.1683431	4.5749812	7.7672548	7.3149014
GSM592796_P0569-01-B853-U133Plus-2.CEL	expr	UAMS406	P0569-01-B853-U133Plus-2.CEL	TT2	40.74673987645848	0	IgG	1.9	28.8	.6	214	3.9	10.6	45	0	60.93333333333333	0	60.93333333333333	5.6470051	5.7787457	7.0556579	5.9050455	7.4693274	4.9841857	5.9996886	5.3906412	4.9744043	5.4144082	7.0752969	10.36617	4.3542409	6.0368614	5.0296264	6.0076761	4.7311883	5.0289187	7.8886843	8.6499605	4.5403824	4.8880343	6.8796616	8.7405319	5.4406109	6.9035425	6.9662161	3.9179072	4.5259252	7.7572823	6.3364601
GSM592797_P0575-01-B869-U133Plus-2.CEL	expr	UAMS407	P0575-01-B869-U133Plus-2.CEL	TT2	58.89087165408373	0	FLC	38.7	52	7.4	181	2.4	11.8	45	1	10.66666666666667	1	10.66666666666667	5.8540263	6.0923743	6.9715157	5.856153	6.1369753	5.2016902	5.8982768	5.6376343	5.0121455	5.2909656	6.8691154	9.3775492	4.5984721	6.0762691	5.3240776	6.2163687	4.6861205	5.0801959	8.0044384	7.6472859	5.2117219	4.831099	7.3065491	6.4158421	5.7572708	6.986402	7.0715804	3.972471	4.7876329	7.5757041	6.4785948
GSM592798_P0577-01-B877-U133Plus-2.CEL	expr	UAMS408	P0577-01-B877-U133Plus-2.CEL	TT2	70.91832532601235	0	IgA	22.4	2.9	7.9	99	3.8	8.4	65	1	19.33333333333333	1	32.43333333333333	6.1987419	6.2784982	6.6283741	6.1511292	6.6048756	4.9257479	5.9390736	5.8331757	5.2285028	5.4025269	7.1350112	9.3307562	4.4144664	6.2107816	5.2436624	6.6390009	4.8207254	5.1770997	8.891468	6.8284454	5.8749342	4.8151069	7.6111426	6.7542381	5.9248867	7.1122365	7.3014984	4.1025672	4.7777576	7.3696022	6.8480549
GSM592799_P0584-01-B895-U133Plus-2.CEL	expr	UAMS409	P0584-01-B895-U133Plus-2.CEL	TT2	66.4378860672615	1	IgA	4.4	5.5	2.2	106	3.8	9.6	55	0	68.96666666666667	0	68.96666666666667	5.7234025	6.3122077	5.9619212	6.1763396	6.2268939	4.829803	5.9095588	5.6442094	5.0215712	6.9806304	7.0554314	10.833357	4.2827382	6.2588043	5.1026406	6.089797	4.5878496	5.184443	7.7945457	8.2121124	4.28018	4.5771718	7.3425317	6.2537022	6.3557534	5.7817216	6.6055713	4.0525861	4.4859037	7.4812021	7.6144013
GSM592800_P0592-01-B913-U133Plus-2.CEL	expr	UAMS410	P0592-01-B913-U133Plus-2.CEL	TT2	37.24639670555937	1	IgG	1.3	3.2	1	244	4.1	13	7.5	0	70	0	70	5.7337904	6.3204045	6.899704	6.3140011	6.063098	4.9626269	6.2215409	5.3074679	5.0420527	5.5377984	6.752727	10.614972	4.2962117	6.0638084	5.0766778	6.2363195	4.71702	5.037322	8.1316242	7.7455907	4.7297974	4.8074741	7.3392286	7.7548361	5.8109131	6.4686384	6.7290673	3.9963932	4.6374831	7.8641553	6.2865939
GSM592801_P0597-01-B918-U133Plus-2.CEL	expr	UAMS411	P0597-01-B918-U133Plus-2.CEL	TT2	60.79890185312286	1	IgA	8.5	113.4	1.3	290	2.5	9.1	35	1	5.833333333333333	1	5.833333333333333	5.6202202	5.9686832	6.4283485	5.8191643	9.2900658	4.9659176	5.8580465	5.3366594	5.0377278	5.6708345	6.7467713	11.075913	4.3218493	6.0321765	5.0056677	6.2649851	4.7280736	5.117085	8.0309458	6.2430158	4.7924681	4.7893839	7.319726	8.2048578	6.1164188	6.2649302	6.5976653	4.1064119	4.5804529	7.2930741	6.6815362
GSM592802_P0598-01-B924-U133Plus-2.CEL	expr	UAMS412	P0598-01-B924-U133Plus-2.CEL	TT2	44.25806451612903	0	IgG	2.9	15.1	.7	184	3.6	10.5	65	0	64.13333333333334	0	64.13333333333334	5.7501836	6.2340183	6.5816178	5.6317153	6.001132	4.8132215	5.9578176	5.4875102	5.0200777	5.1715002	7.2218103	10.3677	4.4693127	6.1042881	5.0871377	6.7705865	4.8156223	5.121501	8.7367563	8.5150194	5.5574398	4.8170605	7.6007133	6.413939	5.7661877	6.9481244	6.7464256	4.2826319	4.4500084	7.4774103	6.5321679
GSM592803_P0600-01-B925-U133Plus-2.CEL	expr	UAMS413	P0600-01-B925-U133Plus-2.CEL	TT2	47.64310226492793	1	IgA	1	1	.9	182	4.3	12.4	30	1	7.166666666666667	1	11.43333333333333	5.6618004	5.9163251	6.6705899	6.2536249	5.7108159	4.8922477	5.8208718	5.2968082	4.9642329	5.1748619	7.0740747	9.4123688	4.3430429	6.0846748	4.9922261	5.8556252	4.6563058	5.1019902	7.7692413	5.8083262	4.7528791	4.4873233	7.1896873	6.1805592	5.6386952	5.9754419	6.6304955	3.8689363	4.5372272	7.4452891	6.4804006
GSM592804_P0604-01-B933-U133Plus-2.CEL	expr	UAMS414	P0604-01-B933-U133Plus-2.CEL	TT2	64.68085106382979	1	FLC	17.8	37.1	5.8	222	4.2	9.199999999999999	80	1	47.5	0	63.13333333333333	5.7532277	6.3249002	6.7016425	6.0822144	5.9898515	4.8539128	5.8594165	5.5139451	5.0663605	5.1714129	6.6499391	9.3309202	4.3810544	6.2860193	5.1910381	6.6796112	4.8408518	5.0832176	8.3519011	5.8296661	5.5850081	5.1817122	7.2193866	6.4109554	5.7646236	6.5099387	6.5621958	4.0689802	4.6227679	6.985939	6.6092768
GSM592805_P0610-01-B949-U133Plus-2.CEL	expr	UAMS415	P0610-01-B949-U133Plus-2.CEL	TT2	72.4557309540151	1	IgG	1.8	2.9	.9	159	3.9	13.4	17.5	0	68.36666666666666	0	68.36666666666666	5.64995	6.4403749	6.622139	6.0764914	7.0953712	5.1116252	5.8268561	5.9313717	5.2261581	5.2314949	7.1963906	10.266305	4.327868	6.3920774	5.3399472	6.5566187	4.7223048	5.3114476	8.2060556	7.4669499	4.6044235	4.6908302	7.3938265	6.8278856	6.1647744	5.8666811	6.5697412	4.1919551	4.3460536	7.6910863	7.4970007
GSM592806_P0614-01-B961-U133Plus-2.CEL	expr	UAMS416	P0614-01-B961-U133Plus-2.CEL	TT2	67.20658888126287	1	IgA	11.4	39.7	1.8	96	3.5	8.5	80	1	4.866666666666666	1	4.866666666666666	5.9625888	6.2761588	6.5955763	6.2184258	6.6134653	4.8875589	5.9850078	5.763905	5.0684967	5.2614341	7.3451538	9.0522547	4.432622	6.1351023	5.5510359	6.3899117	4.6427927	5.2509184	8.5780563	5.899374	5.6885362	4.7717505	7.711915	6.4761782	5.7194519	6.9848771	7.0776534	4.0812798	4.8638105	7.5939813	6.9813137
GSM592807_P0625-01-C25-U133Plus-2.CEL	expr	UAMS417	P0625-01-C25-U133Plus-2.CEL	TT2	66.44063143445436	1	IgG	3.1	1	1.1	181	4.8	14.4	80	0	67.76666666666667	0	67.76666666666667	5.5786109	6.181777	6.1959887	6.3241997	6.0836267	4.914742	5.8860679	5.5958552	5.148119	5.1997204	7.3460503	9.4224005	4.133944	6.2146983	5.0353575	6.1148734	4.4403238	5.1826334	7.3993731	5.3673348	4.4301057	4.5900545	7.0403304	6.3464556	5.8426261	6.0065923	6.8586774	4.0227919	4.3916473	7.2441621	7.4376431
GSM592808_P0630-01-C66-U133Plus-2.CEL	expr	UAMS418	P0630-01-C66-U133Plus-2.CEL	TT2	52.14275909402883	1	IgG	1.9	1	1	153	4.8	13.1	5	1	26.63333333333333	1	32.16666666666666	5.8558984	6.1895952	6.5387759	6.3420391	8.1051464	5.1444159	5.9913979	5.8312249	5.2495375	5.333571	7.095582	10.700446	4.3689346	6.3335013	5.201169	6.660356	4.6600986	5.3466249	8.165123	6.8755774	4.7615757	5.0287232	7.3597827	6.8687663	5.8442993	6.3261404	6.425117	4.2113862	4.9532485	7.4814916	7.3841977
GSM592809_P0631-01-C61-U133Plus-2.CEL	expr	UAMS419	P0631-01-C61-U133Plus-2.CEL	TT2	65.57309540150995	1	IgA	1.6	12.3	.9	210	4.9	15	5	1	35.4	1	38	5.9038048	6.2701325	6.497705	6.2525878	6.9196854	4.9868603	5.7834082	5.9579911	5.2684927	5.3335433	7.6560044	8.3843384	4.2793431	6.3488035	5.6553054	6.3183751	4.8377972	5.350841	8.3422642	5.9808083	4.7704325	5.0984573	7.5563674	7.282969	6.153964	6.4063048	6.5740857	4.0164003	4.5591888	7.6174641	7.4947767
GSM592810_P0635-01-C75-U133Plus-2.CEL	expr	UAMS420	P0635-01-C75-U133Plus-2.CEL	TT2	61.2079615648593	1	IgD	2.4	21.6	.7	151	4.1	13.1	15	1	43.43333333333333	0	65.59999999999999	5.4395714	5.9684973	6.0409899	6.0305371	5.8884029	4.7460122	5.8417826	5.5925374	4.9412217	4.9924507	6.8299832	11.486902	4.2376723	5.9751463	5.0232506	6.080802	4.5283427	5.1226969	7.8828158	7.3529139	4.2488589	4.656796	7.1449008	7.6358595	5.4570222	5.5282168	6.4991894	4.0873251	4.4400544	7.3570352	7.044836
GSM592811_P0636-01-C46-U133Plus-2.CEL	expr	UAMS421	P0636-01-C46-U133Plus-2.CEL	TT2	24.82910089224434	1	IgA	2.5	4.2	.9	113	4.7	9.199999999999999	7.5	0	63.5	0	63.5	5.7118583	6.54041	6.6329932	6.3374667	6.4226069	5.046638	6.185112	6.246944	5.138114	6.0921125	7.4983053	9.2348318	4.716362	6.3960156	5.1433368	6.653286	4.8673358	5.5389509	8.1869631	5.998817	5.5082874	4.8417058	7.7523313	6.5913138	6.2166157	7.1666107	7.1720061	4.403883	4.60531	7.7555938	6.919138
GSM592812_P0640-01-C085-U133Plus-2.CEL	expr	UAMS422	P0640-01-C085-U133Plus-2.CEL	TT2	62.8277282086479	1	IgG	2.8	27.7	.8	266	4.5	13.3	80	1	5.366666666666666	1	5.366666666666666	5.4450598	6.0856981	6.4284902	5.9403696	6.062531	4.7910876	5.7874718	5.7731299	5.1045618	5.0386467	7.1470566	9.0161304	4.2429638	6.1604214	4.9684892	6.1259036	4.6830831	5.0351658	7.9280257	5.5977292	4.7673564	4.6336389	7.2733989	6.2480412	6.2506623	5.802228	6.8313408	4.0494041	4.4111071	7.2112927	6.6427941
GSM592813_P0642-01-C91-U133Plus-2.CEL	expr	UAMS423	P0642-01-C91-U133Plus-2.CEL	TT2	48.20315717227179	0	FLC	4	33.4	1	171	4.5	10	80	0	66.53333333333333	0	66.53333333333333	5.4982448	6.1693292	6.2332301	6.0614614	7.9165106	4.8059878	5.768682	5.8439298	5.0235705	5.0783768	7.0612092	8.6552591	4.1930971	6.0718517	5.1305628	6.2514162	4.495564	5.1402397	7.8004956	6.0687995	4.397635	4.7533069	7.0462584	6.9457641	5.7483377	5.3214378	6.7324367	3.9815288	4.5022445	7.4065089	7.4202666
GSM592814_P0647-01-C94-U133Plus-2.CEL	expr	UAMS424	P0647-01-C94-U133Plus-2.CEL	TT2	63.09128345916266	0	IgG	3	3.5	1.2	319	3.8	9.9	80	0	65.8	0	65.8	5.5676522	6.0640683	6.2701211	5.9865499	6.0512719	4.8192215	5.7825675	5.852632	5.0254712	5.0918102	6.9621744	9.8298283	4.4381008	6.0940585	5.0722547	5.8698139	4.626503	5.1403818	8.0077295	5.6553826	4.9196444	4.6426497	7.2254105	6.3541613	5.8358235	6.407125	6.9039311	4.0379767	4.460722	7.3138943	6.8377395
GSM592815_P0649-01-C40-U133Plus-2.CEL	expr	UAMS425	P0649-01-C40-U133Plus-2.CEL	TT2	59.89293067947838	1	IgG	4.1	19.2	1	183	2.8	9.9	35	1	.4333333333333333	1	58.66666666666666	5.6037579	5.8374	6.4290996	6.0194354	6.1173897	4.7709908	5.7924852	5.4166417	4.955667	5.2199759	6.8651853	8.9649611	4.4258828	6.135355	4.9795632	6.1398873	4.7507873	5.088047	8.2097006	6.0947971	4.415731	4.4670715	7.2384305	8.7476006	5.7235694	5.9657798	6.4753628	3.9320612	4.4127564	7.2392893	6.7184277
GSM592816_P0651-01-C97-U133Plus-2.CEL	expr	UAMS426	P0651-01-C97-U133Plus-2.CEL	TT2	65.57858613589568	0	IgA	1.6	15	.7	164	3.8	14.7	5	0	66.3	0	66.3	5.6832871	6.3913984	7.0006819	6.4004936	7.0547004	5.2429485	5.9558029	5.9422035	5.1042023	5.8240876	7.0031805	8.6831884	4.4179168	6.3980432	5.4926586	6.2544479	4.8799415	5.3962517	8.3442717	6.4997892	5.1476555	4.7817745	7.6444345	7.469224	6.360002	6.4833159	6.9010301	4.1293626	4.4799418	7.5056572	7.6442857
GSM592817_P0653-01-C42-U133Plus-2.CEL	expr	UAMS427	P0653-01-C42-U133Plus-2.CEL	TT2	53.08716540837337	1	IgG	3.1	1	1	105	3.3	13.8	30	0	66.16666666666667	0	66.16666666666667	5.7543268	6.3675528	6.3467526	6.318347	7.6002383	5.0474524	6.001111	5.7276578	5.3520603	5.306159	7.1644831	11.085269	4.3682017	6.4064636	5.2587872	6.779985	4.7996678	5.3890004	8.4872675	9.1836405	4.7470331	4.6479321	7.7024603	6.5344133	6.409658	6.2091651	6.9255853	4.1186528	4.5671058	7.5185351	7.1706629
GSM592818_P0655-01-C49-U133Plus-2.CEL	expr	UAMS428	P0655-01-C49-U133Plus-2.CEL	TT2	60.62868908716541	1	IgG	1.5	4.2	1.1	195	3	10.6	7.5	0	66.03333333333333	0	66.03333333333333	5.5199504	6.2670436	6.6300511	6.1091452	6.8257017	4.8512096	5.804028	5.6846771	5.0044775	5.2177987	6.877625	9.9710855	4.3717055	6.2020416	4.7961054	6.3181424	4.6327076	5.16538	7.9353967	7.5808206	4.8603492	4.6891136	7.276216	6.5013123	5.9446902	6.2218313	7.3155684	4.2591619	4.7613678	7.4942098	6.9701161
GSM592819_P0657-01-C14-U133Plus-2.CEL	expr	UAMS429	P0657-01-C14-U133Plus-2.CEL	TT2	66.8936170212766	1	IgG	1.9	5.9	1.3	179	4.5	13.8	7.5	0	66	0	66	5.5657992	6.0546465	6.8006301	5.8645072	6.2422128	4.9300041	6.0535936	5.6880603	4.9754767	5.2530112	6.9273605	11.858261	4.2832031	6.157496	5.1268559	6.3979015	4.9595366	5.1355882	8.1141195	8.1413393	4.5331707	4.68009	7.344172	6.3034739	6.0024924	6.2584476	7.1066604	4.0366187	4.4428086	7.4735465	6.5598502
GSM592820_P0658-01-B967-U133Plus-2.CEL	expr	UAMS430	P0658-01-B967-U133Plus-2.CEL	TT2	68.18943033630748	0	IgG	1.6	1	.6	127	4.4	12.2	7.5	1	38.43333333333333	1	38.43333333333333	5.7975087	6.5597758	6.8528056	6.3999901	6.5935411	5.1565614	5.9227047	5.9717984	5.1455488	5.5342727	7.2067728	9.5075035	4.4825759	6.4755344	5.5730352	6.7330751	5.1220722	5.3844213	8.7031107	6.7517772	4.6684127	4.8660641	7.6342125	6.6195879	6.4739528	6.9681673	6.991044	4.1506195	4.5648756	7.6614466	7.7199135
GSM592821_P0659-01-B957-U133Plus-2.CEL	expr	UAMS431	P0659-01-B957-U133Plus-2.CEL	TT2	58.36650652024709	1	IgA	1.9	5	1.2	132	4.6	12	35	0	61.23333333333333	0	61.23333333333333	5.8745923	6.0570598	6.2903042	6.0509729	6.6813502	4.8555994	5.7578526	5.7629366	5.0433259	5.0006199	7.3794813	9.5004721	4.2906036	6.1286998	5.0252771	6.1988029	4.6478982	5.1810598	7.9610472	6.256156	4.384932	4.6018229	7.0412641	6.4185357	5.7698359	5.7021217	6.4217339	4.0364509	4.4457603	7.2939854	7.5529327
GSM592822_P0663-01-C52-U133Plus-2.CEL	expr	UAMS432	P0663-01-C52-U133Plus-2.CEL	TT2	60.3761153054221	0	FLC	1.7	13.5	.7	264	4.1	11.5	25	1	48.7	1	51.7	5.5367565	6.1448865	6.2958527	6.1141481	6.6712685	4.8614717	5.7621875	5.5916862	5.024354	5.0414362	7.3377099	9.9718237	4.3360023	6.1079531	5.076489	5.9565654	4.6916008	5.1461	8.0727034	6.9639492	4.3586173	4.5772772	7.0115318	6.2066007	5.6953897	5.9026518	6.8169899	4.0518155	4.564508	7.1912923	7.3723722
GSM592823_P0665-01-C143-U133Plus-2.CEL	expr	UAMS433	P0665-01-C143-U133Plus-2.CEL	TT2	75.93960192175703	1	FLC	2.4	35.8	.8	203	4.2	12.5	40	0	65.3	0	65.3	5.5940542	6.0929537	6.2982969	6.0140882	5.8955631	4.7134151	5.9930782	5.5552468	4.9263906	5.3128052	7.136971	9.5040741	4.3844757	6.0083799	4.9173183	6.3639102	4.5902543	5.0886846	7.7494259	6.2834148	4.8188834	4.8152041	7.0791183	6.4324017	5.8894	5.9398551	6.9132285	4.0686998	4.8195667	7.5357614	6.7726727
GSM592824_P0666-01-C104-U133Plus-2.CEL	expr	UAMS434	P0666-01-C104-U133Plus-2.CEL	TT2	50.94852436513384	0	IgG	2.6	3	.8	100	3.9	11	70	0	61.76666666666667	0	61.76666666666667	5.5714097	6.039382	6.311512	6.183042	6.1717553	4.841167	5.8329697	5.4667659	5.0114746	5.0381083	7.0975833	10.615923	4.3584123	6.0778389	4.8276386	6.1006212	4.6491117	5.1245999	7.555367	6.6066003	4.4857411	4.5517116	7.1077762	6.4606714	5.7452264	5.5268021	6.547965	3.9778998	4.4533553	7.3455157	6.8207388
GSM592825_P0667-01-C98-U133Plus-2.CEL	expr	UAMS435	P0667-01-C98-U133Plus-2.CEL	TT2	38.44337680164722	1	IgA	1	3.8	.6	159	5.2	13.8	27.5	1	25.26666666666667	0	66.3	5.8291779	6.1999812	6.3461246	6.3943634	6.8832664	5.0426898	5.883852	5.8559175	5.1015739	5.4628234	6.9569168	10.413013	4.3326192	6.3606157	5.4673076	6.2045245	4.7685623	5.2432566	8.3542805	6.7685847	5.1065779	4.6602526	7.5459127	6.9009528	6.4533238	7.0175824	7.1662288	4.1806026	4.651536	7.3118834	7.1185579
GSM592826_P0669-01-C95-U133Plus-2.CEL	expr	UAMS436	P0669-01-C95-U133Plus-2.CEL	TT2	71.15442690459849	1	IgG	3.2	1.7	1	201	3.9	11.8	40	1	50.16666666666666	0	65.73333333333333	5.5760236	5.9339638	6.3889875	5.9513712	6.0929637	4.824235	5.8110991	5.5884705	4.9750075	5.0677581	7.047812	11.999988	4.2597547	6.080966	4.9425163	6.2321148	4.722167	5.1106305	7.9808106	6.250433	4.4164839	4.6266904	7.0021806	6.3728504	5.6992297	5.7923284	6.6337919	3.9727745	4.514791	7.3490801	6.9167514
GSM592827_P0670-01-C132-U133Plus-2.CEL	expr	UAMS437	P0670-01-C132-U133Plus-2.CEL	TT2	53.75428963623884	1	IgG	2.8	3	1.2	166	2.9	13.3	50	0	65.53333333333333	0	65.53333333333333	5.6303434	6.0703731	6.4652123	5.8558578	5.8174672	4.7002091	5.8748322	5.5177689	5.0410314	5.2013726	6.7809792	11.090368	4.4216695	6.1532588	5.0956874	6.1770983	4.8398132	5.0217905	8.091733	5.8925385	5.0672832	4.7455292	7.0032439	7.8519578	5.6639147	6.1536326	7.0489249	3.8900516	4.4980693	7.274435	6.52179
GSM592828_P0672-01-C147-U133Plus-2.CEL	expr	UAMS438	P0672-01-C147-U133Plus-2.CEL	TT2	55.19560741249142	1	IgA	2.9	9.300000000000001	1.1	145	4	14	17.5	0	64.66666666666667	0	64.66666666666667	5.8595376	6.2848067	6.3039284	6.1291947	6.9390383	4.9775591	5.8214645	5.8212695	5.1053953	5.1251183	7.3939195	8.6982784	4.298378	6.4064636	5.10394	6.1344514	4.7641177	5.0250673	8.086215	5.4812417	4.4751754	4.8147063	7.3548226	6.685092	6.1652622	5.8369079	6.6332369	4.0386267	4.4067135	7.3657584	7.2370577
GSM592829_P0673-01-C144-U133Plus-2.CEL	expr	UAMS439	P0673-01-C144-U133Plus-2.CEL	TT2	70.90459849004804	1	IgG	13.8	1	2.3	249	4.5	11.5	80	1	18.06666666666667	1	21.36666666666667	5.5594797	5.8362641	5.9275441	5.7405858	5.8915606	4.8112102	5.6324325	5.4428635	4.978631	4.9493442	6.7671733	9.9530258	4.325798	6.1633921	4.8825812	6.2740564	4.5679054	5.0819931	7.5272818	5.1505861	4.3037872	4.7975554	6.917974	6.3897405	5.6283226	5.5462279	6.4918127	3.9936488	4.5439024	7.1985645	6.8047595
GSM592830_P0675-02-D409-U133Plus-2.CEL	expr	UAMS440	P0675-02-D409-U133Plus-2.CEL	TT3	62	1	IgG	1.9	.99	.8	137	4.4	13.9	4.9	1	23.13333333333333	1	23.13333333333333	5.5674834	6.1202884	6.4904613	6.3028231	6.0030904	5.0698242	5.8852	5.6625004	5.0858221	5.9114361	7.3563056	9.0268078	4.326211	6.1504884	5.0623908	5.9079757	4.6800737	5.1768694	7.2560811	5.6570072	4.4781485	4.8293214	7.1902122	6.7999153	6.3468952	6.2993631	6.626297	4.2112312	4.4609728	7.7072773	7.3544526
GSM592831_P0678-01-C118-U133Plus-2.CEL	expr	UAMS441	P0678-01-C118-U133Plus-2.CEL	TT2	69.56760466712423	0	IgG	2	4.7	.7	117	4.2	10.9	7.5	1	39.13333333333333	0	65.83333333333333	5.7055864	6.3009243	6.1609745	6.1455626	6.2326255	4.875555	5.8969693	5.5773702	5.0537949	5.142767	6.9277096	10.321468	4.3402133	6.3833618	4.9887366	5.9279647	4.49507	5.1621451	7.9364276	6.6089363	4.3176422	4.7501464	7.1496158	7.9610267	5.8493013	5.6948185	6.4948802	4.0313416	4.5063548	7.2888818	7.402401
GSM592832_P0681-01-C86-U133Plus-2.CEL	expr	UAMS442	P0681-01-C86-U133Plus-2.CEL	TT2	65.79821551132464	0	IgA	6.1	8.6	1.3	177	4.5	8.6	60	0	66.36666666666666	0	66.36666666666666	6.0143509	6.2802405	6.2825937	6.2072077	6.444417	4.9223156	6.2579327	6.0270424	5.2765307	5.2593842	7.0954838	9.8533106	4.6493587	6.334857	5.2436643	6.7410455	4.667284	5.3229914	8.342905	5.8656921	5.8202147	4.7547679	7.6082749	6.5435324	6.297853	7.0691051	6.8910346	4.0433197	4.5781446	7.4100866	7.080009
GSM592833_P0684-01-C114-U133Plus-2.CEL	expr	UAMS443	P0684-01-C114-U133Plus-2.CEL	TT2	64.16197666437886	0	IgA	1.5	23.9	.6	185	4.2	9.1	25	1	54.8	0	66.13333333333334	5.6817575	6.0804067	6.4751186	5.8576751	5.9975238	5.1877599	5.8023529	5.511816	4.9492922	5.3024182	6.7612143	11.000484	4.392354	6.0952115	4.9452558	6.0192695	4.666708	5.0294862	8.0097494	7.2151289	5.1086392	4.7364798	7.114275	7.6526718	5.6419311	6.6360383	6.6327329	4.0296988	4.4647231	7.3323855	6.4361115
GSM592834_P0686-01-C122-U133Plus-2.CEL	expr	UAMS444	P0686-01-C122-U133Plus-2.CEL	TT2	67.34934797529169	0	IgG	2.4	45	1	140	4.8	12.1	25	0	65.23333333333333	0	65.23333333333333	5.9337049	6.1750565	6.5086679	6.0444064	6.192482	4.9264245	5.8385472	5.7128367	5.0757465	5.2455349	6.9805942	12.446298	4.4227185	6.2721028	5.044138	6.2387414	4.7114315	5.1733861	8.1687708	5.6715407	4.6865654	4.5869513	7.0595593	7.5205903	5.8156562	5.7532425	6.7638888	4.1480818	4.4967103	7.3724461	7.2481327
GSM592835_P0689-01-C180-U133Plus-2.CEL	expr	UAMS445	P0689-01-C180-U133Plus-2.CEL	TT2	64.06588881262869	0	IgG	4	1.4	.9	223	4.6	9.5	75	1	7.266666666666667	0	64.7	5.5433259	6.1187334	6.6639457	6.066731	6.1505208	4.9130149	5.8863602	5.5275397	4.9323759	5.2322989	6.9656386	10.163494	4.3388524	6.0497627	5.1276207	6.1095147	4.6873236	5.1164217	7.9605036	5.6785479	4.5467753	4.6189065	7.0440965	6.5110593	5.7079425	5.5279317	6.8203163	4.0730543	4.490942	7.2227197	6.7071452
GSM592836_P0691-01-C189-U133Plus-2.CEL	expr	UAMS446	P0691-01-C189-U133Plus-2.CEL	TT2	49.54838709677419	0	IgA	1.8	1	.8	103	4.3	12.7	25	0	60.5	0	60.5	5.6238933	6.1994915	6.3047423	6.1390862	5.6611333	4.745358	6.0821371	5.5577703	4.8965816	5.0796804	7.2858524	9.5300722	4.4317918	6.3184171	5.0917935	6.0166073	4.5539651	5.1038756	7.7696223	6.0447011	4.8484597	4.7295995	6.9998703	6.1241612	5.639029	6.1428733	7.2393107	4.077033	4.6186466	7.6583567	6.4892879
GSM592837_P0692-01-C192-U133Plus-2.CEL	expr	UAMS447	P0692-01-C192-U133Plus-2.CEL	TT2	39.91214824982841	0	FLC	4.5	18.9	.8	245	4.1	8.699999999999999	55	0	64.36666666666666	0	64.36666666666666	5.4496388	5.9125214	5.9660645	5.8627057	5.7280073	4.753232	5.8264747	5.3376408	4.9323368	4.9845028	6.9456234	9.341301	4.3106246	5.8825822	4.997797	5.7088246	4.4184523	4.9245939	7.3242531	5.7738781	4.480413	4.4481745	6.8986182	6.2899776	5.361032	5.4972358	6.4157457	3.9348791	4.4200387	7.2307057	6.6131964
GSM592838_P0695-01-C220-U133Plus-2.CEL	expr	UAMS448	P0695-01-C220-U133Plus-2.CEL	TT2	66.2347288949897	0	IgA	8	5.1	3.3	105	3.6	11	85	0	64.5	0	64.5	5.776731	6.416575	6.4711385	6.4082909	6.3769155	5.064744	6.1071711	5.8792396	5.114069	5.2510748	7.3382983	8.5832157	4.499507	6.3388915	5.1094284	6.5482697	4.8336682	5.3174791	8.2715693	6.0906525	5.1100121	4.727787	7.4402614	6.6558785	6.1272626	6.3408165	6.7601619	4.1636605	4.546062	7.6211348	6.9104223
GSM592839_P0698-01-C234-U133Plus-2.CEL	expr	UAMS449	P0698-01-C234-U133Plus-2.CEL	TT2	70.07275223061085	0	IgA	2.7	9.4	.6	177	4.5	11	80	1	6.533333333333333	1	6.533333333333333	5.7467141	6.1968064	6.1598506	6.0769277	5.935842	4.7833748	5.7935534	5.5538416	4.9450102	5.0704746	7.1835389	9.7654848	4.771349	6.242198	5.6078377	6.4545379	4.7042108	5.062953	8.1605911	5.6261244	4.5181327	4.6731772	7.1767507	6.3578267	5.7925749	6.0696716	6.8197846	4.1651797	4.5096116	7.4503336	6.6095247
GSM592840_P0702-01-C171-U133Plus-2.CEL	expr	UAMS450	P0702-01-C171-U133Plus-2.CEL	TT2	48.86753603294441	0	IgA	2.3	20.2	1.1	144	4.5	10.7	17.5	0	27.76666666666667	0	27.76666666666667	5.9310269	6.3747234	6.6659431	6.7080832	6.5831461	5.148993	5.9164667	6.1420298	5.4621606	5.4224072	7.4913273	9.0917177	4.4985967	6.2770238	5.0815692	6.4694929	5.1855345	5.4335079	8.7798357	5.8838406	5.9184127	4.8730478	7.7376785	6.8969655	6.3083029	6.7673306	7.1144028	4.1736932	4.6383333	7.9736071	7.4785419
GSM592841_P0705-01-C282-U133Plus-2.CEL	expr	UAMS451	P0705-01-C282-U133Plus-2.CEL	TT2	64.20315717227179	0	IgD	4.8	4	.9	202	4.3	8.800000000000001	80	1	24.6	0	63.03333333333333	5.8658466	6.5101833	7.0600629	6.4049811	6.9750543	5.2139606	6.0692687	6.2111292	5.2916851	5.379961	7.0720444	10.206559	4.4125495	6.3809767	5.8874683	6.9311619	5.1715612	5.3328657	8.6371231	5.7297482	6.0326838	4.9251184	7.7822342	6.3985929	6.662797	7.1227961	6.7536464	4.3686881	4.5553427	7.2915859	7.1225405
GSM592842_P0707-01-C226-U133Plus-2.CEL	expr	UAMS452	P0707-01-C226-U133Plus-2.CEL	TT2	59.7035003431709	0	IgA	3.9	5.8	1.1	241	4.3	10.5	70	1	5.066666666666666	1	5.066666666666666	5.6296601	6.2601037	6.3623738	6.0569558	5.6158442	4.7227888	6.0584445	5.5315242	4.9745989	5.070828	6.9405289	8.9023657	4.4558253	6.1324062	4.9958076	6.1801672	4.7193589	5.0602736	8.0146303	6.1878176	4.6047931	4.7057228	7.4202981	8.2503166	5.7182002	6.2365417	6.7060809	4.1606293	4.4355597	7.3431873	6.2653532
GSM592843_P0712-01-C271-U133Plus-2.CEL	expr	UAMS453	P0712-01-C271-U133Plus-2.CEL	TT2	48.18943033630748	0	IgG	4.4	3.2	1.2	166	3.9	10.6	45	0	60.7	0	60.7	5.5743842	6.0994282	6.780242	6.0799413	6.1457133	4.8831606	5.9004555	5.8976536	5.0080504	5.0725026	6.9741082	9.7451715	4.2718244	6.6094966	4.9696078	6.1852698	4.7395048	5.1775031	7.9671845	6.2379513	4.7573738	4.7355227	7.1706057	6.5628996	5.8614926	6.0856199	7.0771627	4.0830841	4.6703186	7.4358926	6.9231906
GSM592844_P0713-01-C272-U133Plus-2.CEL	expr	UAMS454	P0713-01-C272-U133Plus-2.CEL	TT2	53.3232669869595	1	FLC	15.7	1	3.1	211	4.3	10.3	75	0	63.9	0	63.9	5.5443316	5.9469762	6.0795836	5.9973416	6.2882395	4.8449936	5.9798298	5.7111163	4.9916091	5.0460081	7.1011171	11.373718	4.3489003	6.2412896	5.0534143	6.1979394	4.6676784	5.1494298	7.9634948	8.3304682	4.4580517	4.571136	7.0992932	8.0750685	5.8660388	5.7792649	6.667449	4.0845237	4.4519534	7.378809	6.9927983
GSM592845_P0718-01-C250-U133Plus-2.CEL	expr	UAMS455	P0718-01-C250-U133Plus-2.CEL	TT2	42.74811256005491	0	IgG	1.5	1.4	1	111	3.5	9.800000000000001	20	0	63.2	0	63.2	5.8194251	6.5244894	6.9711323	6.4154239	6.6236148	5.125514	6.0350318	5.9098859	5.2046328	5.4408979	6.9651771	10.362476	4.4343605	6.654284	5.4810562	6.601223	5.0017314	5.3733916	8.6060085	6.1993217	5.2861781	4.7826738	7.6183243	6.4023032	6.3590932	7.2805576	6.9515462	4.313374	4.6413236	7.3417044	7.1399679
GSM592846_P0722-01-C290-U133Plus-2.CEL	expr	UAMS456	P0722-01-C290-U133Plus-2.CEL	TT2	44.03568977350721	1	IgG	1.9	1	1.2	166	4.6	14	27.5	0	60.63333333333333	0	60.63333333333333	6.7057328	6.3107743	6.8942795	6.3173413	7.1358471	4.8478856	6.0682244	5.8960166	5.15762	5.5558462	6.9783759	9.428153	4.4173121	6.3106289	5.602272	7.0156999	4.7694283	5.1580796	8.6414337	6.2707129	6.3375401	5.1026325	7.4566722	6.9700336	6.0586061	7.9800196	7.0806899	4.2007918	4.6216598	7.3689685	6.8633022
GSM592847_P0723-01-C277-U133Plus-2.CEL	expr	UAMS457	P0723-01-C277-U133Plus-2.CEL	TT2	38.47083047357584	0	IgG	1.5	2.7	.9	244	4.2	12.6	15	0	61.46666666666667	0	61.46666666666667	5.3536963	6.1170444	6.2639217	6.0463805	6.5397415	4.7894168	5.8083868	5.4808855	5.0006285	4.8939466	7.3731322	11.76665	4.2462549	6.0224485	5.0157061	5.9336863	4.3584738	5.0687666	7.5128241	5.5578618	4.4871669	4.5624285	6.7484059	6.3361855	5.5205507	4.9837213	6.7047453	4.0428929	4.3881707	7.5371242	6.700448
GSM592848_P0724-01-C258-U133Plus-2.CEL	expr	UAMS458	P0724-01-C258-U133Plus-2.CEL	TT2	65.36993822923816	1	IgA	5	31.8	1	235	4.7	14.7	80	0	63.33333333333334	0	63.33333333333334	5.5906568	6.1728973	6.5892882	6.0937166	6.0856156	4.9356318	5.8618059	5.7045536	4.9776206	5.3081536	7.2096171	10.381486	4.3143592	6.1618466	4.9984221	6.0940471	4.6047053	5.1326952	7.3370724	5.7529736	4.3760958	4.6296177	6.9267998	6.2420602	5.5054874	5.4489851	6.4195518	4.0339785	4.3824568	7.5857849	7.3591738
GSM592849_P0725-01-C278-U133Plus-2.CEL	expr	UAMS459	P0725-01-C278-U133Plus-2.CEL	TT2	66.54221002059026	0	NULL	4.7	8.5	.7	223	4.1	10.3	60	0	62.03333333333333	0	62.03333333333333	5.4986887	5.9904509	6.1458879	6.0237818	6.0836782	4.8398461	5.9751282	5.4623532	5.0106187	4.8667035	7.3938556	10.488275	4.4694452	6.0781283	5.0482378	5.6600285	4.4618731	5.1342578	7.2106433	5.16605	4.4300365	4.5831032	6.908803	6.3076601	5.6121101	4.9875159	6.8088274	4.0530386	4.4817743	7.5516171	7.3772826
GSM592850_P0727-01-C297-U133Plus-2.CEL	expr	UAMS460	P0727-01-C297-U133Plus-2.CEL	TT2	71.7035003431709	0	FLC	16.5	12.5	2.7	288	4.4	10.9	60	1	48.16666666666666	1	48.16666666666666	5.5296488	5.9383221	6.3397999	5.9092059	5.9635453	4.6812134	5.9604988	5.5795527	4.9614916	5.1310673	7.1715932	10.069568	4.2775397	6.0884862	5.085814	6.072113	4.7269473	5.0530791	7.7476692	6.9385438	4.5904121	4.5940852	7.044754	6.3082376	5.5082679	5.9265614	6.4267993	3.9244092	4.2645831	7.2783694	6.4791985
GSM592851_P0730-01-Fake1-U133Plus-2.CEL	expr	UAMS461	P0730-01-Fake1-U133Plus-2.CEL	TT2	60.54907343857241	0	IgG	2.5	15.7	.7	135	3.7	10.7	5	0	57.63333333333333	0	57.63333333333333	5.4886851	5.999332	6.4935279	5.9823442	6.1038795	5.0945206	5.9923873	5.5580363	5.0788898	5.9924059	7.1633496	11.008911	4.3250241	6.1182404	4.8868771	6.0814762	4.5547032	5.1327658	7.432961	6.0737472	4.2954159	4.5689054	6.6899014	6.9520512	5.7449236	5.1250267	6.6834607	4.1752458	4.3929706	7.5597968	7.2745242
GSM592852_P0731-02-C350-U133Plus-2.CEL	expr	UAMS462	P0731-02-C350-U133Plus-2.CEL	TT2	39.84351407000686	0	IgA	1.3	9.5	.6	144	4	10.8	30	0	61.4	0	61.4	5.7650843	5.9882941	7.0930734	6.0408258	6.002862	4.9670324	5.8433447	5.584609	4.9581523	5.6955328	7.2787681	10.567988	4.3709469	6.0685863	4.8288965	5.8100266	4.6518736	4.953403	7.7346587	5.9761233	4.5741754	4.5349193	7.0146003	6.3599286	5.5573387	5.6138425	6.5624561	3.9871011	4.4303074	7.825913	6.8287416
GSM592853_P0733-01-C306-U133Plus-2.CEL	expr	UAMS463	P0733-01-C306-U133Plus-2.CEL	TT2	75.89567604667124	1	IgG	2	9.699999999999999	1.1	148	3.9	10.5	60	1	36.6	1	36.6	5.4787416	5.8145585	6.1847954	5.726202	5.596385	4.7465663	5.7791023	5.4795308	4.9696083	4.985539	6.9145989	10.606743	4.437222	6.0076022	4.9396381	5.8088861	4.4502759	5.0354095	7.4424238	9.1369534	4.6634479	4.644742	6.8426485	6.2589169	5.3549428	7.4612665	6.8257012	3.9197698	4.4261107	7.4811225	6.2885222
GSM592854_P0734-01-C311-U133Plus-2.CEL	expr	UAMS464	P0734-01-C311-U133Plus-2.CEL	TT2	65.5401509951956	0	IgA	3.2	8.199999999999999	.9	155	4	12.5	40	1	51.43333333333333	0	62.2	5.6132278	6.2066259	6.4044409	6.1957903	7.8599019	4.9104967	6.2896924	6.0198922	5.2795172	5.0187325	7.4256349	9.9915981	4.3734646	6.3082609	4.9741092	5.5491476	4.6582828	5.3410826	7.3417597	5.4857697	4.5246964	4.6250482	6.980464	6.7339191	6.033659	5.4942026	7.0879116	4.1779442	4.5912328	7.8282146	7.7006145
GSM592855_P0735-01-C326-U133Plus-2.CEL	expr	UAMS465	P0735-01-C326-U133Plus-2.CEL	TT2	67.45367192862045	1	Nonsecretory	2.4	1.8	1.5	195	4.7	14.6	5	0	61.16666666666666	0	61.16666666666666	5.5442915	5.8730969	6.5111084	6.0154481	6.5689354	4.7818408	5.9576082	5.4354916	5.0597734	5.1543121	7.0584517	10.762095	4.5266232	6.0806894	4.9916577	6.0105295	4.5979443	5.1775441	7.6131034	6.4796171	4.4201627	4.5485196	6.8894424	8.7901316	5.5916271	5.5986214	6.5910168	3.9580142	4.3715668	7.5783963	6.8902321
GSM592856_P0737-01-C330-U133Plus-2.CEL	expr	UAMS466	P0737-01-C330-U133Plus-2.CEL	TT2	62.95950583390528	0	FLC	2.5	24.4	.4	156	3.8	12	45	0	61.86666666666667	0	61.86666666666667	5.7214103	6.0185571	6.1259694	5.7763882	6.0138922	4.8301764	5.8013806	5.3707876	4.9168515	6.0656962	7.1488142	12.441438	4.4237785	5.9982271	4.9544129	6.0154634	4.5444164	5.0708098	7.6996179	6.5695858	4.4556222	4.5808029	6.8754921	6.6560798	5.5923991	5.0162892	6.5482821	4.0759444	4.4259629	7.3973284	6.7339039
GSM592857_P0739-01-C341-U133Plus-2.CEL	expr	UAMS467	P0739-01-C341-U133Plus-2.CEL	TT2	59.442690459849	0	IgG	1.5		.9	210	4.2	12.2	5	0	59.2	0	59.2	5.689332	6.0004864	6.6511431	6.0623527	6.0353365	4.8258443	6.0633655	5.3702602	5.1678371	5.1663713	7.3373828	11.682669	4.5036216	6.0549006	4.9087415	6.0020642	4.647922	5.337184	7.8089471	10.547776	4.8242087	4.5997415	6.9296865	6.4960613	6.081254	5.6434612	6.509593	4.1711035	4.4288216	7.5043669	6.9628897
GSM592858_P0740-01-C343-U133Plus-2.CEL	expr	UAMS468	P0740-01-C343-U133Plus-2.CEL	TT2	61.87234042553192	0	IgA	7.3	4.8	.7	234	4.2	7.4	35	1	1.666666666666667	1	60.33333333333334	6.1481633	6.064209	6.1690531	6.2746606	6.0642605	4.9037671	6.0633225	5.9256287	5.095005	5.3794303	7.2197809	10.297535	4.394074	6.1528058	4.9851766	6.173852	4.7468438	5.3265285	7.8512015	6.2466869	5.1063266	4.5365915	6.9299989	6.479816	6.016438	6.0303431	6.8477349	4.1451321	4.5189157	7.4157166	7.1312618
GSM592859_P0741-01-C323-U133Plus-2.CEL	expr	UAMS469	P0741-01-C323-U133Plus-2.CEL	TT2	57.73232669869595	1	IgG	2.6	4.6	.9	150	4.2	12.8	20	0	56.53333333333333	0	56.53333333333333	6.0992646	6.0703592	6.3188519	6.4719143	6.5188427	5.2819338	5.9737406	5.9713235	5.2761354	5.4281297	7.3275089	11.201132	4.3116999	6.3873329	5.1375728	6.3832693	4.9138556	5.2435565	7.8833103	6.48594	5.0573211	4.6314325	7.265645	8.3605528	6.2116923	6.4451008	6.3781586	4.7702918	4.5290089	7.5794554	7.4993753
GSM592860_P0746-01-C401-U133Plus-2.CEL	expr	UAMS470	P0746-01-C401-U133Plus-2.CEL	TT2	45.40013726835964	1	IgA	4.6	108	1.3	347	4.3	11.1	80	1	11.86666666666667	1	11.86666666666667	5.6040325	5.9662108	6.0294328	6.0877252	6.0311346	4.7987018	6.1628213	5.5743384	5.0304499	5.0171976	7.1538091	10.475698	4.2969346	6.1483464	4.9487848	6.1979041	4.6724119	5.1577291	7.276608	5.8956389	4.5156107	4.6211724	6.7499089	8.1764584	5.8608422	5.2153773	6.454102	4.2444663	4.5912242	7.6012654	6.9320226
GSM592861_P0748-01-C393-U133Plus-2.CEL	expr	UAMS471	P0748-01-C393-U133Plus-2.CEL	TT2	60.36787920384351	0	IgG	3.9	29.5	.8	122	2.5	8.699999999999999	55	0	61.6	0	61.6	5.9908905	6.6335068	6.7825899	6.5700521	6.9290071	5.37814	6.1916099	6.0398965	5.2745461	5.4310832	7.2864223	10.720729	4.3431602	6.430707	5.6452403	6.6017594	4.9163637	5.3393884	8.8615942	6.3365927	5.0973063	4.8104486	7.6774201	8.1882133	6.4832249	6.5275908	7.0942845	4.1687169	4.633451	7.7185273	7.5105057
GSM592862_P0749-01-C394-U133Plus-2.CEL	expr	UAMS472	P0749-01-C394-U133Plus-2.CEL	TT2	60.46945778997941	1	NULL	3.7	1	1.6	172	4.7	9.6	70	0	60.86666666666667	0	60.86666666666667	5.5708828	5.8544226	6.66115	5.9821701	5.8869977	5.0773754	5.9846067	5.5113688	4.9877996	5.5221205	7.2575545	9.2949419	4.3141513	6.1087394	4.8363976	5.8656797	4.5325503	5.2091427	7.5987382	5.5724053	4.6361389	4.7193747	6.8132019	6.494668	5.5490899	5.8768544	6.7755151	4.0406976	4.6683102	7.5850582	6.8751278
GSM592863_P0750-01-C372-U133Plus-2.CEL	expr	UAMS473	P0750-01-C372-U133Plus-2.CEL	TT2	43.31091283459163	0	FLC	2.3	1	.8	170	4.3	10.9	7.5	0	55.3	0	55.3	5.6620407	5.99259	6.4228196	6.1108994	6.2313809	5.0753651	5.8688378	5.533689	5.0669718	6.1289372	7.153512	9.9279089	4.290832	6.0689354	5.080965	5.9992189	4.7422938	5.2284665	7.2903333	6.9754848	4.7707801	4.6796727	7.1415095	7.5327187	5.7846646	6.1771574	6.6477857	4.1373	4.4826913	7.6626983	7.4329667
GSM592864_P0753-01-C413-U133Plus-2.CEL	expr	UAMS474	P0753-01-C413-U133Plus-2.CEL	TT2	55.30816746739877	1	IgG	1.9	2.1	.9	179	3.6	13.4	15	0	59.73333333333333	0	59.73333333333333	6.0072269	6.3087516	5.8163795	6.5749698	6.4742889	5.5935364	6.1248393	5.8198352	5.4605412	5.4149122	7.3294683	10.584091	4.712738	6.1506996	5.1847854	6.4495525	4.6742392	5.3637133	6.6717348	5.8566289	5.5377846	4.6733818	7.1034694	6.8160853	6.6134601	6.2682772	6.720943	4.5437436	4.4382114	7.7339673	7.3905377
GSM592865_P0755-01-C436-U133Plus-2.CEL	expr	UAMS475	P0755-01-C436-U133Plus-2.CEL	TT2	58.67947838023336	1	IgA	6	19.4	1.3	128	3.6	10	80	0	58.6	0	58.6	5.7466893	6.2747464	6.3729992	6.2015085	5.9333034	4.9040489	5.781723	5.5876632	5.0630178	5.1801634	7.3117352	11.359218	4.3229208	6.2254324	5.1674876	6.369894	4.7378798	5.2439804	7.7193685	5.5089197	4.7155728	4.6756034	7.0850649	6.2379808	5.7694321	5.5636568	6.5285583	4.0454683	4.5606341	7.4759665	6.8315387
GSM592866_P0758-01-C467-U133Plus-2.CEL	expr	UAMS476	P0758-01-C467-U133Plus-2.CEL	TT2	49.38366506520247	1	IgG	2	1	1.1	123	4.3	11.7	40	1	30.86666666666667	0	58.83333333333334	5.874764	6.1886988	7.5297575	5.9849682	6.7168689	5.919529	5.8586025	6.0577312	5.3233542	5.751492	7.7177806	11.366284	4.320796	6.1477032	5.0241179	6.4561911	4.7276263	5.144619	8.1334934	7.0831208	4.5599599	4.7877588	7.0987968	6.4275727	6.3541179	6.5536494	6.7000279	4.1896119	4.5368609	7.5197449	7.4959869
GSM592867_P0760-01-C342-U133Plus-2.CEL	expr	UAMS477	P0760-01-C342-U133Plus-2.CEL	TT2	53.76252573781743	1	IgG	3.4	1	.9	117	3.5	13	17.5	1	45.43333333333333	0	61.26666666666667	5.740613	5.9705439	6.3344593	5.9420762	5.6778727	4.9046693	5.9820714	5.4485703	5.0374374	5.3657632	7.4069486	11.856459	4.23873	6.2760019	4.8929744	6.2973518	4.8088794	5.1819925	8.0007095	7.5069385	4.9334335	4.6099072	7.0791826	6.455348	5.5936441	6.7125993	7.0474186	4.0045815	4.5410109	7.6110177	6.6071033
GSM592868_P0762-01-C375-U133Plus-2.CEL	expr	UAMS478	P0762-01-C375-U133Plus-2.CEL	TT2	66.68222374742622	1	IgG	3.9	10.8	1.1	313	3.2	9	80	0	61.53333333333333	0	61.53333333333333	5.554965	5.9055572	6.2462125	6.1191893	5.5323997	4.80827	6.0227447	5.3731751	5.0421968	4.9731364	7.2323375	10.847205	4.2194929	6.1744823	4.8463483	6.0860524	4.5844612	5.0265284	7.3812976	7.2719326	4.3391967	4.6091809	6.8285093	6.3303218	5.5534549	5.0758705	6.8714175	4.1487517	4.4437366	7.6360378	6.8842616
GSM592869_P0766-01-C517-U133Plus-2.CEL	expr	UAMS479	P0766-01-C517-U133Plus-2.CEL	TT2	56.67810569663693	0	FLC	2.7	9.5	.7	179	4.3	12	5	1	7.333333333333333	1	7.333333333333333	5.9335079	6.0740223	6.7353616	6.3616495	8.8879738	5.1274834	5.7021437	5.7279105	5.1070461	6.2811055	7.0301957	10.129446	4.3388948	6.6856661	4.957222	6.4357357	4.729825	5.2651134	7.8030744	6.4485712	4.5076351	4.673317	7.5985894	6.6960502	6.1578617	8.2268286	6.5605741	3.988688	4.6107683	7.534739	7.5553527
GSM592870_P0767-01-C348-U133Plus-2.CEL	expr	UAMS480	P0767-01-C348-U133Plus-2.CEL	TT2	58.32532601235415	0	FLC	2.4	2.8	.7	176	4.6	10.9	60	1	32.96666666666667	0	62.06666666666667	5.5676618	6.0304093	6.4101939	5.830914	6.1492553	4.9853501	5.7777014	5.3493629	5.0142317	5.5116091	7.0483303	11.032522	4.2541299	6.1811996	4.984786	5.9882755	4.5652151	5.1101298	7.5543084	7.8074622	4.6415896	4.5337081	7.0314131	6.3539052	5.7446494	5.7140517	6.64606	3.9328983	4.4661636	7.3258343	6.7090635
GSM592871_P0768-01-C363-U133Plus-2.CEL	expr	UAMS481	P0768-01-C363-U133Plus-2.CEL	TT2	59.044612216884	0	FLC	8.5	1	1.8	302	4.9	11.7	80	1	7.133333333333334	1	7.133333333333334	5.578331	5.8053975	6.1788597	6.0111737	5.8244934	4.7947965	5.8897529	5.3825378	5.0238762	5.019393	7.2628574	10.730726	4.3114209	5.9266496	4.8510194	6.3353348	4.6792378	5.1272898	7.6447992	9.1924105	4.3787184	4.5428281	6.8176217	6.2998986	5.6037397	5.3087807	6.5014877	4.0697308	4.4158993	7.4926934	6.6888208
GSM592872_P0769-01-C499-U133Plus-2.CEL	expr	UAMS482	P0769-01-C499-U133Plus-2.CEL	TT2	65.04873026767331	1	IgA	2.9	12.1	1	195	4.1	13.5	30	1	23.13333333333333	1	47.43333333333333	5.5999508	6.1429267	6.4924779	6.1682177	5.9628525	4.8156309	6.0037208	5.6233974	4.9803495	5.1383004	7.3158579	10.604251	4.3656287	6.1998911	4.9999895	5.8345861	4.5176673	5.348196	8.0145435	5.7312613	4.622581	4.6045184	7.1195216	6.536787	5.7609076	6.043541	7.1176	4.2272162	4.4737296	7.5506134	7.0009785
GSM592873_P0770-01-C497-U133Plus-2.CEL	expr	UAMS483	P0770-01-C497-U133Plus-2.CEL	TT2	73.4248455730954	0	IgG	5.2	1	1	194	3	10.5	80	1	13.5	1	14.73333333333333	5.5683141	5.8592677	6.3646331	6.0482602	6.3336639	4.8751831	5.8770714	5.6039467	4.9877481	5.0070844	7.0239038	10.005602	4.2305522	6.0424604	4.9693332	5.8706827	4.6041532	5.1190214	7.1943269	5.4176321	4.3755088	4.4953251	6.8725333	6.6928334	5.6325707	5.5047474	6.5466022	4.1089325	4.3265882	7.4978714	6.9465222
GSM592874_P0772-01-C519-U133Plus-2.CEL	expr	UAMS484	P0772-01-C519-U133Plus-2.CEL	TT2	51.94783802333562	0	FLC	1.6	1	.8	173	4.6	11.8	70	0	55.93333333333333	0	55.93333333333333	5.5370841	6.0566654	6.1703959	6.0452008	5.8897443	4.8874621	5.7422872	5.4255629	5.1569018	5.1404052	7.7689204	12.036209	4.3528242	6.1080618	5.1948791	6.0489902	4.6400814	5.2481098	7.1898503	5.1913614	4.2279825	4.4213862	6.8275185	6.5368834	5.6731534	4.7645993	6.6869593	4.1715236	4.3393397	7.9405446	7.4399238
GSM592875_P0774-01-C511-U133Plus-2.CEL	expr	UAMS485	P0774-01-C511-U133Plus-2.CEL	TT2	42.01509951956074	0	IgG	1.2	1	.5	201	4	9.9	30	1	25.06666666666667	0	57.53333333333333	5.5652466	6.1113472	6.1242628	6.1417904	6.3324594	4.8695292	5.9300599	5.4229455	5.0208659	5.4009995	7.7599368	10.855621	4.5452495	6.2714648	4.9385781	5.9040971	4.6467977	5.0442567	7.6811757	5.7976999	4.4962873	4.6074619	6.8817291	6.5290656	5.7453985	5.6978197	6.8554511	4.0066514	4.5542154	7.7475739	6.7437944
GSM592876_P0775-01-C500-U133Plus-2.CEL	expr	UAMS486	P0775-01-C500-U133Plus-2.CEL	TT2	66.76183939601921	0	IgG	3.1	12.9	.8	206	3.7	14.3	15	0	58.83333333333334	0	58.83333333333334	5.5315442	6.1068683	6.511745	6.1193967	7.5055933	4.9367814	6.0248456	5.4588852	5.0902681	5.5825334	7.3069696	10.05339	4.3192577	6.0910792	4.9893742	6.1397228	4.5968432	5.2475524	7.6880951	7.1797643	4.431366	4.7216821	7.2016144	6.3421226	5.7049537	6.2733235	6.9616561	4.1878572	4.6716089	7.5311069	7.1240268
GSM592877_P0777-01-C414-U133Plus-2.CEL	expr	UAMS487	P0777-01-C414-U133Plus-2.CEL	TT2	71.07206588881263	0	IgA	6.5	1	.6	139	4.2	11.1	65	0	61.16666666666666	0	61.16666666666666	5.6149168	5.9595604	6.3389378	6.0980954	6.1208043	4.8724518	5.7289019	5.4645181	5.023664	5.0890708	7.266706	10.889624	4.3214412	6.0936828	5.0211229	5.929884	4.6414232	5.1094732	7.3327398	5.5137091	4.6115098	4.5536137	6.9590411	6.1306019	5.7189374	5.6047163	6.493701	4.0249319	4.4360919	7.3479633	7.1480312
GSM592878_P0778-01-C427-U133Plus-2.CEL	expr	UAMS488	P0778-01-C427-U133Plus-2.CEL	TT2	30.4955387783116	1	IgG	1.5	1	1	116	4.5	12.7	45	0	60.16666666666666	0	60.16666666666666	5.6136889	6.039784	6.4283347	6.2263541	6.6185613	4.9265785	5.9010382	5.5389991	5.0806975	5.0556345	7.379498	10.230449	4.2161293	6.0576077	5.1569915	5.7869782	4.6666541	5.2025785	8.0177622	7.7281156	4.3312693	4.5524373	6.9725981	6.5795698	5.8048835	5.6219239	6.8533416	4.0535612	4.4430423	7.5492902	6.9848351
GSM592879_P0779-01-C501-U133Plus-2.CEL	expr	UAMS489	P0779-01-C501-U133Plus-2.CEL	TT2	55.96431022649279	0	IgG	2.1	1	.6	172	4.4	12.4	30	1	45.43333333333333	0	59.9	5.7430153	6.1424618	6.4581552	6.7949781	6.5564251	5.1634974	5.8998375	5.6884193	5.1847477	5.3785048	7.38831	10.29211	4.2758451	6.155055	5.0140882	6.2862282	4.5956841	5.1766996	7.3984861	7.9329519	4.6720614	4.7624145	7.0730605	6.5845776	5.9793863	6.596674	6.789053	4.185935	4.4026647	7.6204119	7.4836836
GSM592880_P0782-01-C451-U133Plus-2.CEL	expr	UAMS490	P0782-01-C451-U133Plus-2.CEL	TT2	73.09814687714481	0	IgG	2.2	1	.8	147	3.7	10.4	30	1	46.63333333333333	0	60.03333333333333	5.7019672	6.3541288	6.5599523	6.1251125	7.2143698	5.0925808	5.7781868	5.8159418	5.2525334	5.1620016	7.7620258	11.453177	4.4947605	6.3528504	5.3520689	5.5885835	4.7637401	5.3532534	7.251359	6.4843187	4.7035918	4.5804329	6.9439135	7.0230312	5.9147706	5.3870282	7.2171035	4.3437858	4.6119857	7.6985464	7.4968824
GSM592881_P0783-01-C461-U133Plus-2.CEL	expr	UAMS491	P0783-01-C461-U133Plus-2.CEL	TT2	43.79684282772821	1	IgG	1.5	1	1	142	4.1	13.2	30	0	57.9	0	57.9	5.546483	5.9755349	6.6053166	6.2327237	7.4264565	4.9381599	6.0414181	5.7366753	5.2724805	5.5546474	7.2684379	11.158216	4.2508316	6.3588824	5.2212248	6.2807784	5.0417304	5.2803082	8.0263081	5.8478327	4.6624856	4.7422132	7.183156	7.0096173	5.7840924	6.0828128	6.8782358	4.0800352	4.4514956	7.551271	7.1531954
GSM592882_P0789-01-C458-U133Plus-2.CEL	expr	UAMS492	P0789-01-C458-U133Plus-2.CEL	TT2	54.6328071379547	0	IgA	4.4	1	.7	116	3.6	10.4	50	1	16.33333333333333	1	25.33333333333333	5.7389832	6.1491451	6.4983983	6.177917	5.7341881	4.7270508	5.9086509	5.5522175	5.0077906	5.0043573	7.3759336	11.024536	4.382134	6.1824231	4.7571807	5.8937325	4.5925183	5.2467399	7.4904213	5.7419877	4.5410199	4.6804376	7.0420694	8.0808964	5.6120853	5.7754922	6.8040571	4.0707278	4.4829288	7.8939495	6.8455882
GSM592883_P0797-01-C469-U133Plus-2.CEL	expr	UAMS493	P0797-01-C469-U133Plus-2.CEL	TT2	49.38641043239533	0	IgA	3.8	41.1	.7	390	3.9	8.6	80	1	18.46666666666667	1	38.36666666666667	5.5748024	5.8518395	6.2159948	5.8800097	5.9218974	4.8058405	5.6806712	5.4528522	4.885149	5.0267282	7.1179724	10.480235	4.279326	6.3120542	4.9501085	5.4396892	4.4056883	5.0663166	7.4288988	7.4360895	4.2818732	4.5330396	6.9147134	6.3064599	5.5154743	5.8106518	6.8901224	4.0661869	4.4537835	7.5526075	6.7355981
GSM592884_P0798-01-C389-U133Plus-2.CEL	expr	UAMS494	P0798-01-C389-U133Plus-2.CEL	TT2	55.76664378860673	0	NULL	6.6	2.7	1.5	219	4.7	9.800000000000001	90	0	60.73333333333333	0	60.73333333333333	5.4563713	5.7317309	6.0793843	6.1094031	5.9043555	4.7179542	5.9911575	5.4171362	4.9716182	5.0149393	7.0192542	9.3423033	4.28444	6.0618167	4.7217226	5.6726136	4.450068	5.1860824	6.8470607	5.1545329	4.2838173	4.6379604	6.3865585	6.3258419	5.5750275	4.998888	6.8370538	4.0534716	4.4245515	7.5125637	6.9837494
GSM592885_P0804-01-C545-U133Plus-2.CEL	expr	UAMS495	P0804-01-C545-U133Plus-2.CEL	TT2	68.45847632120797	1	IgG	4.1	3.2	1	209	3.6	11.7	60	0	58.33333333333334	0	58.33333333333334	5.3303642	5.7499285	6.142827	5.9063349	5.5491033	4.6956267	5.6759815	5.3502812	4.979095	5.1142483	7.1048484	10.484371	4.4462395	6.1144853	4.8761253	5.8916559	4.4638529	5.0399814	7.647707	8.2483158	4.3223715	4.5760627	6.650496	6.5678301	5.3591557	5.3804765	6.5906744	3.9743707	4.4740481	7.6413069	6.5302639
GSM592886_P0806-01-C527-U133Plus-2.CEL	expr	UAMS496	P0806-01-C527-U133Plus-2.CEL	TT2	40.60123541523679	1	IgA	20.4	5.7	7.2	248	4.5	11.8	40	1	1.333333333333333	1	44.3	5.4532304	5.6619229	6.0120339	6.1423473	6.7958884	4.7612653	5.8683968	5.2702255	5.0345278	4.9117785	7.1321001	9.9311943	4.3141403	6.0786314	4.9184456	5.7365541	4.1747384	5.0844603	7.2189221	5.9931707	4.3595772	4.4204569	6.7182703	6.3498073	5.5788484	5.4092011	6.8304601	3.9751959	4.4831719	7.4226503	6.948256
GSM592887_P0807-01-C562-U133Plus-2.CEL	expr	UAMS497	P0807-01-C562-U133Plus-2.CEL	TT2	45.16678105696637	1	IgG	16.3	22.3	10.3	288	2.7	8.6	60	1	16.8	1	37.13333333333333	5.3228931	5.7142396	5.8390512	6.0135288	5.7792568	4.7383223	5.600563	5.5083122	4.9314666	5.099175	7.1468811	9.6568918	4.2276368	6.2481184	4.9142509	5.4814563	4.655612	5.0574584	7.1026034	5.1715117	4.3037944	4.4842653	6.8528395	6.6541643	5.5180264	5.2557244	6.3273201	4.0821953	4.4292107	7.0580578	6.9162903
GSM592888_P0821-01-C606-U133Plus-2.CEL	expr	UAMS498	P0821-01-C606-U133Plus-2.CEL	TT2	48.95264241592313	1	IgG	2.1	6.7	1	123	4.9	12.8	45	0	56.63333333333333	0	56.63333333333333	5.5548625	5.7165122	6.2369885	6.0508952	6.0363851	4.7292171	5.8854551	5.5634685	4.926291	5.351357	6.9976969	12.218145	4.2107868	6.0107665	4.8535724	5.6619968	4.5494776	5.089489	7.0692401	6.7897601	4.3055053	4.4221802	6.6640339	6.7262521	5.5365257	5.3093338	6.607646	4.0696492	4.2937465	7.4496675	6.9240971
GSM592889_P0822-01-C598-U133Plus-2.CEL	expr	UAMS499	P0822-01-C598-U133Plus-2.CEL	TT2	66.45161290322581	1	IgG	3.6	2.1	1.2	124	3.6	9.9	20	0	58.03333333333333	0	58.03333333333333	5.7065167	6.0178676	6.3789258	6.3024721	5.6739674	4.994638	6.117425	5.7255535	5.0937281	5.1504536	7.306572	11.743218	4.4039164	6.1004596	4.8826666	6.0569081	4.6842074	5.3343182	6.8610311	7.1282721	4.6004286	4.5429258	6.673233	6.9312053	6.2252402	5.7475562	6.8593144	3.9709268	4.3179483	7.6070175	7.0569558
GSM592890_P0830-01-C596-U133Plus-2.CEL	expr	UAMS500	P0830-01-C596-U133Plus-2.CEL	TT2	56.28277282086479	1	IgG	3.3	4.8	1.1	174	4.5	11.2	50	1	36.06666666666667	0	57.33333333333334	5.5321488	5.7820172	6.9878635	6.0058379	6.0298901	4.9895864	5.8802671	5.5009956	4.8684435	5.3812022	7.1382828	11.458447	4.2476211	6.2349143	4.8249121	5.808043	4.6541085	5.1165957	7.3298578	8.566885	4.2590232	4.7765112	6.912365	6.7932963	5.7743607	6.1832843	6.4372797	4.1326604	4.3449225	7.4963741	7.0782309
GSM592891_P0834-01-C602-U133Plus-2.CEL	expr	UAMS501	P0834-01-C602-U133Plus-2.CEL	TT2	61.82017844886754	1	IgA	3.8	10.7	1	146	4.1	13.2	60	0	57.4	0	57.4	5.5799532	5.9264364	6.0928192	6.0784974	5.8376122	4.83112	5.8938856	5.3961964	4.9592996	4.8666248	7.254024	9.4261198	4.337348	6.1344843	4.9114757	5.6979456	4.6095963	5.1542583	7.6257024	5.7896938	4.2892485	4.5591903	6.7910008	6.4848738	5.6393495	5.3899207	6.5152922	4.0667353	4.3847251	7.6435633	6.7879252
GSM592892_P0842-01-C637-U133Plus-2.CEL	expr	UAMS502	P0842-01-C637-U133Plus-2.CEL	TT2	65.76801647220316	0	IgA	2.9	1.2	1	120	3.7	11.4	40	1	23	1	23	5.905622	6.1711006	6.5313516	6.2195849	5.8946576	4.9078393	6.1455541	5.8748374	5.1392012	5.1798735	7.3400526	11.118157	4.4503841	6.4064636	5.1937695	6.2635975	4.9423046	5.2600489	8.2095022	6.0354214	4.7969456	4.6962986	7.3550792	6.368649	6.0707822	5.9730496	7.3196378	4.0080929	4.573082	7.7270961	6.7176819
GSM592893_P0845-01-C649-U133Plus-2.CEL	expr	UAMS503	P0845-01-C649-U133Plus-2.CEL	TT2	61.78723404255319	1	IgA	3.4	4.5	.9	168	4.3	9.800000000000001	30	0	57.26666666666667	0	57.26666666666667	5.5165377	5.8328195	6.4915199	6.0840421	5.6800432	4.8365378	5.9965973	5.4726124	5.0516315	4.9162378	7.1323857	10.320314	4.2775044	6.3842039	4.9616666	5.8504639	4.6353745	5.1179547	7.6119852	5.4633465	4.4331851	4.4550252	7.0167756	6.4730797	5.5306807	5.492692	6.6346135	3.9767947	4.5559626	7.4912219	6.8913603
GSM592894_P0846-01-C633-U133Plus-2.CEL	expr	UAMS504	P0846-01-C633-U133Plus-2.CEL	TT2	49.73507206588882	1	IgG	3	9.9	1.3	146	3.4	14	7.5	1	29.2	0	57.63333333333333	5.5700898	6.0086432	6.4354067	6.2054896	7.2088618	4.8606639	5.9115005	5.5514002	4.9511333	5.0490446	7.3874745	10.614546	4.1416917	6.3855033	5.0093446	5.6583967	4.6612105	5.1396642	7.4988894	7.0991702	4.5278392	4.6133981	7.0561795	7.2063603	5.6695905	5.986834	6.8962955	3.993557	4.4656243	7.4328985	6.958045
GSM592895_P0854-01-C619-U133Plus-2.CEL	expr	UAMS505	P0854-01-C619-U133Plus-2.CEL	TT2	67.18188057652711	1	IgG	3.5	1.8	1.1	202	3.7	13.6		1	26	0	56	5.823956	5.965096	6.4615226	6.205833	6.1017938	5.0888901	6.2757907	5.8218832	5.1417403	5.3795857	7.2692819	10.499919	4.4968886	6.1200151	4.9396243	6.8275728	4.6223016	5.2714248	7.8508377	8.9801769	5.6625314	4.7478752	7.1090031	8.6116657	5.9138179	6.5410848	7.2501636	4.1632185	4.578423	7.574347	7.6278362
GSM592896_P0864-01-C645-U133Plus-2.CEL	expr	UAMS506	P0864-01-C645-U133Plus-2.CEL	TT2	68.83459162663006	1	IgG	5.7	2.5	1.2	170	4.5	10.6	50	1	10	0	57.23333333333333	5.5191641	5.892837	6.3738542	6.0680075	5.8240428	4.8196983	5.9711127	5.7165155	5.0697932	5.0081587	7.2895775	9.658699	4.3107748	6.0717683	4.9416251	5.9165769	4.5933495	5.150835	7.5915065	7.1858578	4.6072783	4.4342275	7.0143051	6.4268517	5.7462692	5.6073399	6.449307	3.8695302	4.2870827	7.4882894	6.8968468
GSM592897_P0871-01-C714-U133Plus-2.CEL	expr	UAMS507	P0871-01-C714-U133Plus-2.CEL	TT2	43.82429649965683	0	IgG	1.8	1.1	.7	124	4	12.3	10	0	50.93333333333333	0	50.93333333333333	5.5839601	5.9725075	6.3624544	6.0914993	5.6697998	4.9026833	5.9112372	5.5576067	5.0929871	4.907052	7.6054568	9.0967131	4.3440223	6.0532851	4.989253	6.080615	4.5588493	5.0564551	7.6495318	6.5416708	4.7117734	4.5050688	7.0865464	7.9540615	5.5348949	5.5494175	6.9996133	3.9156089	4.2764683	7.5569668	6.961678
GSM592898_P0889-01-C671-U133Plus-2.CEL	expr	UAMS508	P0889-01-C671-U133Plus-2.CEL	TT2	57.40837336993823	1	FLC	3	1	1	180	4.1	13.4	90	1	37.6	0	56	5.5665689	5.707541	6.2258615	5.7821798	6.6174374	4.7802682	5.7637949	5.41536	4.9223905	5.0742502	7.3545976	11.252132	4.3097968	6.0686731	4.9558616	5.849102	4.6304088	4.9837389	7.5499573	6.2232857	4.5376673	4.3765597	6.9400921	6.0801678	5.3592072	5.393158	6.6409717	3.9592927	4.433568	7.5711503	6.5247812
GSM592899_P0890-01-C657-U133Plus-2.CEL	expr	UAMS509	P0890-01-C657-U133Plus-2.CEL	TT2	51.55799588194921	0	IgG	2	3.1	.9	200	4.4	13.4	20	0	56.23333333333333	0	56.23333333333333	6.2645903	5.7114921	6.1577206	5.9441328	5.8396816	4.7382507	5.7834992	5.2749228	4.9972749	9.9113808	7.2178226	10.330455	4.2155328	6.4381866	4.942296	5.9598498	4.6438184	5.0727077	7.0366716	5.5150065	4.3356328	4.4632545	6.6763167	6.328793	5.4407153	4.8506494	6.4414577	4.0433321	4.4131975	7.3335247	6.8379588
GSM592900_P0896-01-C711-U133Plus-2.CEL	expr	UAMS510	P0896-01-C711-U133Plus-2.CEL	TT2	58.09471516815374	1	IgG	1.7	16.9	.9	235	4.5	9.199999999999999	7.5	0	54.33333333333334	0	54.33333333333334	5.469326	6.0028825	6.5373678	6.0272317	5.6597285	4.7942548	5.7819581	5.5029874	4.9823809	5.0477185	7.5489683	11.571199	4.2625556	5.9976978	4.8733587	5.8952713	4.6349821	5.1574292	7.151444	5.740334	4.3587165	4.5052285	6.9043846	6.3649807	5.550395	5.1457534	6.52562	3.9693954	4.4418845	7.5572143	6.9611316
GSM592901_P0907-01-C859-U133Plus-2.CEL	expr	UAMS511	P0907-01-C859-U133Plus-2.CEL	TT2	60.59574468085106	1	IgG	3.4	4.9	1	166	3.4	11.9		1	10.33333333333333	1	16.96666666666667	7.5657563	6.0810657	6.7238808	6.1140008	5.9747543	4.7715464	5.8545284	5.9320803	5.0680575	5.7643051	7.13974	10.679197	4.5501552	6.3374686	4.9922037	5.7154884	4.6278687	5.0915556	7.8263879	6.8850741	4.7476315	4.717546	6.9090924	8.2569599	5.3480978	6.0526743	7.0742226	4.1583023	4.6076641	7.7520604	5.9510159
GSM592902_P0908-01-C702-U133Plus-2.CEL	expr	UAMS512	P0908-01-C702-U133Plus-2.CEL	TT2	50.04255319148936	1	IgG	1.6	1.2	1.1	144	4.8	13.9	25	0	54.76666666666667	0	54.76666666666667	5.5710855	5.9569864	6.2934308	6.0405712	7.94064	4.8018546	5.9265752	5.6675534	5.1215005	4.9759212	7.2087755	10.901763	4.3646064	6.0268903	4.9064054	6.0718408	4.5941052	5.0700397	8.1055231	8.7816582	4.4341559	4.662951	7.1138878	6.8567815	5.3991895	5.4993782	7.0481563	4.1487827	4.3053226	7.5980439	6.6415977
GSM592903_P0911-01-C725-U133Plus-2.CEL	expr	UAMS513	P0911-01-C725-U133Plus-2.CEL	TT2	47.18188057652711	0	IgG	1.8	1.5	.7	134	4.2	12.8	50	0	53.36666666666667	0	53.36666666666667	5.2944922	5.9098434	6.2549491	6.0160675	5.6925888	4.8316278	5.8368621	5.4389305	4.9394617	4.9380608	7.3955359	8.6915188	4.2711129	5.9956403	4.8546715	6.1399879	4.5267735	4.9922152	7.0164065	5.4016981	4.3113127	4.4251142	6.4627743	6.4097338	5.5717864	4.8330026	6.4281163	4.2114611	4.4192624	7.5344353	6.5141959
GSM592904_P0912-01-C555-U133Plus-2.CEL	expr	UAMS514	P0912-01-C555-U133Plus-2.CEL	TT2	56.01647220315717	1	IgG	9.5	1.4	1.1	122	4	10.4	30	0	57.8	0	57.8	5.6017709	6.0768499	6.4359455	6.1920581	8.3242445	5.0603714	5.8844509	5.6696529	5.0875263	5.9256239	7.1266627	11.053249	4.5360618	6.0575686	5.0681295	6.129168	4.6011024	5.4601221	7.5917583	5.9135613	4.7056851	4.6682005	7.2082262	6.7857184	5.995585	5.8735685	6.54565	4.2704234	4.6166759	7.6168385	7.5357466
GSM592905_P0913-01-C741-U133Plus-2.CEL	expr	UAMS515	P0913-01-C741-U133Plus-2.CEL	TT2	61.52093342484557	0	FLC	2.5	6.7	.8	167	4.5	15.5	40	0	55.96666666666667	0	55.96666666666667	5.5090609	5.8678122	6.3291717	5.8783603	5.5325613	4.8679824	5.8448777	5.3609619	4.9777093	5.1738801	7.1989536	8.7127066	4.3286381	6.0154886	4.9246526	5.6225004	4.5164151	5.117579	7.1610646	6.2853637	4.4281478	4.6097865	6.4589205	6.7158456	5.4833593	5.2460265	6.5918427	4.0805535	4.5002184	7.8328118	6.9522071
GSM592906_P0915-01-C547-U133Plus-2.CEL	expr	UAMS516	P0915-01-C547-U133Plus-2.CEL	TT2	51.40150995195607	0	IgG	2.1	2.4	.8	200	3.8	11.5	40	0	59	0	59	5.4729505	5.9165907	6.1546974	5.9261432	8.4854517	4.7293415	5.8345218	5.4013276	4.9870205	4.9759722	7.4287014	10.558791	4.3575783	5.7943158	4.8420391	6.0901704	4.2636437	5.0730968	7.6059222	6.0131264	4.2623138	4.5252419	6.7485781	6.3127351	5.9388418	5.6519341	6.4599113	4.0191984	4.348084	7.3312645	6.7472372
GSM592907_P0916-01-C823-U133Plus-2.CEL	expr	UAMS517	P0916-01-C823-U133Plus-2.CEL	TT2	60.5353466026081	0	IgG	2.9	5.1	.8	143	3.8	11.4	40	0	54.13333333333333	0	54.13333333333333	5.6747465	6.2002296	6.7152772	5.9220409	5.9495277	4.9177704	6.0859618	5.7127333	4.9308724	5.4403577	7.1909189	9.7975922	4.3666434	6.3025379	5.1175156	6.3720846	4.6255689	5.167109	8.1560812	7.2198243	4.6181593	4.6769075	7.256175	6.3116307	5.5898476	6.3424397	7.0010023	4.0717502	4.5816436	7.5891294	6.8117752
GSM592908_P0917-01-C821-U133Plus-2.CEL	expr	UAMS518	P0917-01-C821-U133Plus-2.CEL	TT2	63.96156485929993	1	IgG	6.4	1	2.2	231	3.3	11	70	0	54.76666666666667	0	54.76666666666667	5.7853413	6.3631287	6.528357	6.3995757	6.19098	4.9847298	6.3746686	6.1684389	5.1913013	5.5320888	7.0574746	9.0673008	4.4628592	6.4908714	5.286232	6.5732298	4.8556166	5.4629669	8.9029417	6.7401066	5.4857349	4.842032	7.8083777	6.6090527	6.3615446	6.6352901	7.4564795	4.2824383	4.7756691	7.8841257	7.346034
GSM592909_P0918-01-C789-U133Plus-2.CEL	expr	UAMS519	P0918-01-C789-U133Plus-2.CEL	TT2	63.03363074811256	1	IgG	4.8	4.9	1.9	149	3.8	9.9	30	1	10.26666666666667	1	10.26666666666667	5.3961992	5.8800197	6.6155939	6.0157642	5.8810487	4.8258495	5.9015446	5.7193584	4.9993744	5.0614514	7.0460081	10.562679	4.3241425	6.1935778	5.1459527	6.1180005	4.5556359	5.168119	7.8882728	5.7480578	4.5983801	4.5310764	7.1362076	6.3251343	5.6170006	5.6543679	6.787127	4.0921497	4.4245682	7.6150756	6.7069721
GSM592910_P0919-02-C490-U133Plus-2.CEL	expr	UAMS520	P0919-02-C490-U133Plus-2.CEL	TT2	54.27590940288263	1	IgG	3.8	3.7	1	117	3.4	9	80	0	56.26666666666667	0	56.26666666666667	5.6180544	5.9435215	6.712635	6.0250731	7.2938409	5.0767126	5.9065261	5.4333086	4.9170847	5.9356394	7.011971	12.527633	4.2769723	6.1479592	4.9236221	5.8494668	4.6108904	5.0214753	7.4632249	9.1282244	4.3319058	4.5900908	6.8528423	6.4694734	5.4422979	5.590435	6.5461206	4.1659775	4.4695148	7.5039797	6.9179068
GSM592911_P0920-01-C693-U133Plus-2.CEL	expr	UAMS521	P0920-01-C693-U133Plus-2.CEL	TT2	56.9910775566232	1	FLC	1.8	2.7	.9	199	4.2	13.2	35	0	56.43333333333333	0	56.43333333333333	5.5059524	6.0219765	6.4909768	6.0844426	6.0554214	4.956924	5.7420678	5.509099	4.97825	5.2935519	7.3437915	9.6582785	4.2867937	6.0869565	4.8335075	5.9662342	4.628058	5.163753	7.0259485	5.7501011	4.4803271	4.6456757	6.7230082	6.5503559	5.61343	5.140646	6.8715224	4.1045218	4.4884663	7.4970632	6.9108038
GSM592912_P0921-01-C769-U133Plus-2.CEL	expr	UAMS522	P0921-01-C769-U133Plus-2.CEL	TT2	48.5353466026081	0	FLC	1.6		.7	170	4.3	13.1	30	0	54.86666666666667	0	54.86666666666667	5.6867514	5.9390974	6.474586	5.8313823	6.9039469	4.9780178	5.8804259	5.6115179	4.9378104	5.4955578	7.1051345	12.258361	4.4160018	6.0893908	4.8592095	5.9183097	4.6375508	5.1042457	7.5455837	7.0216231	4.5036664	4.7208509	6.8483038	9.7661333	5.6351056	5.5730963	6.751441	4.0709329	4.4572229	7.716291	7.0806875
GSM592913_P0923-01-C788-U133Plus-2.CEL	expr	UAMS523	P0923-01-C788-U133Plus-2.CEL	TT2	53.51544269045985	1	IgG	1.5	11	1.1	116	4.1	13	15	0	53.36666666666667	0	53.36666666666667	5.5734816	5.9394755	6.5394087	6.1250639	6.2324328	5.051662	5.9515686	5.5767293	5.0269346	5.6285577	7.3809876	11.166681	4.3407216	6.1271257	4.8434496	6.3107247	4.5416813	5.2638698	7.2760205	7.4378552	4.6359963	4.7760057	6.7973828	6.667057	5.7695079	6.2128201	6.7850447	4.1781945	4.567697	7.5167308	6.8385215
GSM592914_P0924-01-C899-U133Plus-2.CEL	expr	UAMS524	P0924-01-C899-U133Plus-2.CEL	TT2	65.31228551818806	1	IgG	1.8	2.8	1.1	138	4.4	12.1		0	52.26666666666667	0	52.26666666666667	5.438765	5.7734723	6.4686675	5.9442191	5.6368709	4.8788133	5.7334423	5.3822174	4.9355259	5.0060105	7.154881	10.17038	4.4418993	6.0175452	4.8091111	5.9038148	4.6364069	5.1333556	7.3269978	7.1392026	4.4160271	4.5298371	6.8281751	6.4535923	5.5247426	5.2145867	6.7415271	4.0367637	4.3725839	7.46703	6.6081247
GSM592915_P0927-03-C787-U133Plus-2.CEL	expr	UAMS525	P0927-03-C787-U133Plus-2.CEL	TT2	56.90322580645162	1	IgG	7.6	3.1	1.3	280	4.4	9.1	40	1	19.3	1	24.4	5.7107625	5.842607	6.3403683	5.9093657	5.6176686	4.8350134	5.9271641	5.4650636	4.9381738	5.1346197	7.2339444	10.814432	4.324636	6.1773291	4.9164724	5.9440565	4.7443943	5.1528974	7.1872158	6.7654753	4.524663	4.5879416	6.7783146	7.0587282	5.721149	4.9769015	6.5957632	3.8881066	4.4811649	7.4493747	7.0300493
GSM592916_P0930-01-C574-U133Plus-2.CEL	expr	UAMS526	P0930-01-C574-U133Plus-2.CEL	TT2	60.30748112560055	1	FLC	1.6	1.1	1.1	214	4.6	14.9	30	0	51.46666666666667	0	51.46666666666667	5.451128	5.7148843	6.0285196	5.9187703	6.5948505	4.8600349	5.737772	5.513411	4.9273057	5.2339568	7.0545454	10.500741	4.3229728	6.0122294	4.8567076	5.7391081	4.5590777	5.0945458	7.0087762	6.4127297	4.2073555	4.5520968	6.3952394	6.4835272	5.5361843	4.8678551	6.1470566	4.0546341	4.2856359	7.4769783	7.1453152
GSM592917_P0931-01-C648-U133Plus-2.CEL	expr	UAMS527	P0931-01-C648-U133Plus-2.CEL	TT2	68.87302676733013	0	FLC	9.4	2.3	1.7	275	4.3	9	80	0	55.13333333333333	0	55.13333333333333	5.6811771	6.2072773	6.5829644	6.1897197	6.6397099	4.9534431	5.9616714	5.7722468	5.0540338	5.1075225	7.4359341	10.833022	4.3996778	6.159452	4.9458055	6.0073352	4.6945362	5.1990747	7.9951577	6.0178518	4.6314607	4.6245008	6.9998875	6.384697	5.7004271	5.9627905	6.8206186	4.136982	4.5570335	7.6595054	6.9005847
GSM592918_P0934-01-C764-U133Plus-2.CEL	expr	UAMS528	P0934-01-C764-U133Plus-2.CEL	TT2	45.09814687714482	1	IgG	9	13.7	2.1	224	3.5	9.800000000000001	80	1	5.9	1	9.866666666666667	6.0444202	5.9913201	6.4861679	6.1360011	5.7546859	4.8380413	5.9584436	5.4967861	4.9663024	4.9960408	7.3659229	11.648268	4.4872251	6.0513034	4.9186497	6.0489898	4.649869	5.0572391	7.7046828	7.5611115	4.499805	4.5651574	6.9870925	6.4167438	5.3668065	5.8438487	6.6527696	4.066865	4.5592065	7.4027658	6.6198106
GSM592919_P0935-02-C847-U133Plus-2.CEL	expr	UAMS529	P0935-02-C847-U133Plus-2.CEL	TT2	43.05833905284832	0	FLC	15.1	6	4.4	379	4.7	10.6	80	1	4.2	0	54.1	5.5074077	5.967319	6.561204	6.0818319	6.2007189	4.923749	6.1114383	5.6660857	4.9528918	5.2889495	7.1649776	11.100729	4.3224101	6.8134027	5.18542	5.6933813	4.6819725	5.1600442	7.6790695	5.1543159	4.4046855	4.6966925	6.9116664	6.5043449	5.7498083	5.0950694	6.8512402	4.0691891	4.463871	7.7584782	7.4993882
GSM592920_P0937-02-C826-U133Plus-2.CEL	expr	UAMS530	P0937-02-C826-U133Plus-2.CEL	TT2	69.3671928620453	0	IgA	8.199999999999999	10.5	.8	137	4.3	8.300000000000001	80	0	54.16666666666666	0	54.16666666666666	5.6057987	6.1775136	6.1857991	6.2584739	5.6196475	4.8538384	5.9111261	5.5400438	4.9947915	5.0856037	6.9716167	9.8664036	4.3672633	6.029355	4.8953104	5.8329377	4.4135585	5.0840893	7.875329	5.8420997	4.3297887	4.6748757	6.9496412	6.2538457	5.5314026	5.2537308	6.4153757	4.0606222	4.4248238	7.6049747	6.7405214
GSM592921_P0939-02-C830-U133Plus-2.CEL	expr	UAMS531	P0939-02-C830-U133Plus-2.CEL	TT2	73.51818805765271	0	IgG	9.5	4.8	3.1	296	3.9	9.6	30	1	40.8	0	53.66666666666666	5.6362371	5.5867724	5.9351773	6.2074647	5.7072668	4.7333555	5.7298923	5.4533381	4.9298654	4.8840342	7.2078619	10.483755	4.3819971	5.9228544	4.9562526	5.7407355	4.7031713	4.9885592	6.8982954	5.8780165	4.2075973	4.5577402	6.5843825	6.4997663	5.306828	4.6688924	6.8048968	4.1414137	4.5361152	7.513514	6.6918826
GSM592922_P0941-02-C782-U133Plus-2.CEL	expr	UAMS532	P0941-02-C782-U133Plus-2.CEL	TT2	58.18805765271105	0	FLC	27.9	24.3	4.9	250	4.3	11.3		1	46.9	1	46.9	5.5980167	5.8394914	6.7021594	6.1042705	5.9981027	4.9674258	5.9852638	5.4549403	4.9123383	5.5733452	7.085412	11.87574	4.8230038	6.0686059	5.2495213	6.1212687	4.5705905	5.1978788	7.8968563	5.8716874	4.5151916	4.9244728	7.0706081	8.1282988	5.8615184	6.3491812	6.766017	4.0861664	4.4878616	7.4667978	6.3138008
GSM592923_P0954-01-C768-U133Plus-2.CEL	expr	UAMS533	P0954-01-C768-U133Plus-2.CEL	TT2	40.03568977350721	1	IgA	5.3	1	1.3	231	4.5	9.300000000000001	80	1	32.43333333333333	0	54.63333333333333	5.6188607	6.1786356	6.0830584	6.3318868	6.3020816	4.8636508	5.8783517	5.7268028	5.2968316	5.3908243	7.0413122	9.799449	4.3672452	6.2979999	5.0884776	6.0401363	4.7878494	5.2741194	7.9031644	6.2640262	5.2528162	4.6193461	7.0946555	6.2882342	5.8884649	6.0537286	6.8042517	4.2324944	4.4097815	7.5029273	7.121314
GSM592924_P0955-01-C950-U133Plus-2.CEL	expr	UAMS534	P0955-01-C950-U133Plus-2.CEL	TT2	35.83802333562114	0	FLC	4.7	1	1.1	187	4.6	11.7	70	0	52.1	0	52.1	5.7049756	5.877955	6.5212178	5.9607325	6.7087827	4.8690982	5.7675681	5.3589673	5.0281949	5.1152139	6.9761548	8.8438053	4.3121543	5.9072461	4.9861722	5.9638572	4.6492829	5.0461316	7.7619305	5.5164533	4.9572158	4.8759222	6.9200997	6.2277017	5.6632028	6.098743	6.4472218	3.9673271	4.3676538	7.1739383	6.4596329
GSM592925_P0957-01-C716-U133Plus-2.CEL	expr	UAMS535	P0957-01-C716-U133Plus-2.CEL	TT2	41.89430336307481	1	IgA	2.4	7.4	1	165	3.7	12.8	15	1	25.76666666666667	1	27.3	5.5547152	5.9907646	6.3449392	6.1346412	6.2358007	5.0175419	5.8862958	5.6633048	4.9769063	5.0932913	7.1569533	12.177613	4.2639771	6.256351	4.9936256	5.6326022	4.5027733	5.1157088	7.2065048	6.3624277	4.2983718	4.5194321	6.8418503	9.6995182	5.8063293	5.0528989	6.7916708	4.1199527	4.4058042	7.7320256	7.0422621
GSM592926_P0958-00-C922-U133Plus-2.CEL	expr	UAMS536	P0958-00-C922-U133Plus-2.CEL	TT2	35.23129718599863	1	IgA	2.1	4.3	1	378	4.4	13.8	95	1	12.8	1	27.16666666666667	5.6280265	5.9989367	6.3201432	6.0097942	7.805305	4.7411361	6.0327249	5.5801711	4.9733057	5.0906892	7.2373767	9.7473812	4.3273668	6.1467857	4.8398757	5.6732173	4.5952744	5.1116147	7.5855322	5.7050018	4.2038908	4.6251554	6.9217219	6.5088272	5.6763315	5.3839526	6.5648084	4.0809197	4.6985397	7.4855428	7.1498933
GSM592927_P0959-00-C915-U133Plus-2.CEL	expr	UAMS537	P0959-00-C915-U133Plus-2.CEL	TT2	49.86410432395333	0	IgG	3.1	7.5	.6	181	4.8	12.3	70	0	52.6	0	52.6	5.4987969	5.9013343	6.2194366	6.0537891	6.0554371	4.8351526	5.9830103	5.6285648	4.9862318	5.2378373	7.0714927	9.7496071	4.2794304	6.0126843	4.9997511	6.1240196	4.4458542	5.1168752	7.5680432	5.6140985	4.2505713	4.6821055	6.9196401	6.4100289	5.5621986	5.6258259	6.6806798	4.0738287	4.6090317	7.4652658	6.9734564
GSM592928_P0960-01-C933-U133Plus-2.CEL	expr	UAMS538	P0960-01-C933-U133Plus-2.CEL	TT2	64.58201784488675	1	IgA	1.5	1.4	.9	181	4.7	15.1	30	0	52.53333333333333	0	52.53333333333333	5.5710688	6.5635262	7.1721277	6.1588817	5.7079587	4.8746839	6.0111818	5.8748741	5.0709939	5.4016519	7.2359681	9.1565313	4.2956777	6.3359866	5.1840334	6.0057144	4.6425638	5.2268114	8.2497559	6.14328	4.5145874	4.9108458	7.1480417	6.5878024	5.6869516	6.2670183	6.9091353	4.1199517	4.7782359	7.6589613	6.4196529
GSM592929_P0961-01-C891-U133Plus-2.CEL	expr	UAMS539	P0961-01-C891-U133Plus-2.CEL	TT2	65.82566918325325	1	IgA	4	1	1.2	133	4.9	11.1	50	0	52.73333333333333	0	52.73333333333333	5.7227745	6.300797	6.9804111	5.9717822	5.7967653	4.7611609	6.1134391	5.5278411	5.0752287	5.1108861	7.1655641	10.454766	4.4189425	6.2171988	5.0256786	6.1667886	4.6434956	5.3219495	8.0284815	6.1494436	4.5434465	4.5927134	7.0623431	6.5819888	5.4851022	6.0251274	7.0807452	4.1338983	4.9115281	8.0054588	6.3396716
GSM592930_P0965-01-C860-U133Plus-2.CEL	expr	UAMS540	P0965-01-C860-U133Plus-2.CEL	TT2	51.10501029512697	1	IgA	2.3	29	1.1	138	4.2	12.1	30	0	53.43333333333333	0	53.43333333333333	5.8472061	6.2530556	6.9664412	6.2674375	5.9861565	4.8010859	6.1691694	5.6468897	4.958684	5.3631597	7.2300253	10.462088	4.5405831	6.2772245	5.0177169	6.0601139	4.6234369	5.2938848	8.2932043	6.1991496	4.8558416	4.83569	7.2623248	6.5872102	5.7191401	6.2674117	7.3492832	4.1790271	4.9456482	8.0655594	6.6215706
GSM592931_P0966-01-C708-U133Plus-2.CEL	expr	UAMS541	P0966-01-C708-U133Plus-2.CEL	TT2	42.11667810569664	0	IgG	1.7	4	.8	147	3.8	11.1	80	0	50.8	0	50.8	5.6302791	6.043519	6.8582163	6.3337121	7.4906192	5.1122108	5.8344698	5.7509031	5.1050124	5.8029928	7.3433628	11.195702	4.2905741	6.2633014	4.9448185	6.0947871	4.6133461	5.3019404	7.5914226	6.707921	4.7852473	4.8587441	7.1828122	9.0329781	5.6970792	5.8101993	6.9183168	4.1616774	4.5399218	7.6863647	7.0585647
GSM592932_P0967-01-C704-U133Plus-2.CEL	expr	UAMS542	P0967-01-C704-U133Plus-2.CEL	TT2	66.40494166094715	0	IgG	4	23	.5	307	2.9	11.7	30	1	2.266666666666667	1	2.266666666666667	5.7008362	6.2793064	6.6495771	6.2930927	6.4222522	4.9803462	5.9804592	5.8238754	5.1225209	5.2156863	7.4695735	9.2601671	4.6127219	6.1667676	5.2760534	6.1750536	4.6968861	5.204741	8.351717	6.3944097	4.4923053	4.8834724	7.3093681	5.938561	5.576766	5.3770509	6.7688985	3.9988489	4.4295869	7.5976672	6.6598525
GSM592933_P0969-01-C464-U133Plus-2.CEL	expr	UAMS543	P0969-01-C464-U133Plus-2.CEL	TT2	52.06863417982155	1	IgA	3.2	32.1	1.4	135	4.2	12.4	50	0	57.86666666666667	0	57.86666666666667	5.6301737	6.053987	6.6753621	6.1456108	5.9371018	4.7995424	5.9014263	5.6007438	4.9601545	5.0665278	7.2123165	12.15085	4.3215423	6.2407403	4.8424377	5.9501972	4.6319962	5.1175904	7.8561621	5.8297815	4.6086192	4.6438189	7.1373935	6.6653104	5.9468608	5.5188394	6.7885966	4.015358	4.551703	7.7941508	7.034018
GSM592934_P0971-01-C885-U133Plus-2.CEL	expr	UAMS544	P0971-01-C885-U133Plus-2.CEL	TT2	48.18393960192176	1	IgG	3.1	1.6	1.2	110	4.3	13	30	0	53.1	0	53.1	5.5727315	5.8931828	6.3379097	6.1923666	5.7845583	4.8908138	5.8526464	5.5071664	4.9972763	5.0237527	7.2866216	9.1894588	4.303627	6.1020789	4.9821043	5.8752689	4.6240978	5.1020074	7.7007422	9.5160036	4.4137602	4.6992822	6.9750876	6.4259453	5.5790234	5.7657576	6.7786465	4.0037522	4.4199843	7.617547	6.9711132
GSM592935_P0972-01-C889-U133Plus-2.CEL	expr	UAMS545	P0972-01-C889-U133Plus-2.CEL	TT2	53.62800274536719	1	IgA	25.6	1	7.7	94	3.7	8.300000000000001	80	1	34.7	1	50	5.5614953	6.0946484	6.6263113	6.1749506	6.0585566	4.7986646	6.1770935	5.7789359	5.0209365	4.9645576	7.3716359	9.2582445	4.237102	6.260633	4.9130697	6.0009885	4.5942893	5.2319751	7.7044306	5.6857777	4.4661403	4.5795784	7.1482191	6.5186124	5.7144885	5.5697556	6.8683081	4.178153	4.5359402	7.8702383	7.1607871
GSM592936_P0973-01-C948-U133Plus-2.CEL	expr	UAMS546	P0973-01-C948-U133Plus-2.CEL	TT2	57.5840768702814	0	IgG	2.4	1	.8	229	4.6	12.1	40	0	52.76666666666667	0	52.76666666666667	5.5300488	6.1721711	6.4855428	6.0750532	5.8496661	4.9626131	5.9714971	5.593946	4.9567199	4.9932051	7.502759	7.9786558	4.4941268	6.2372627	4.887074	5.84583	4.6638393	5.3487577	7.6222382	7.281352	4.3150187	4.6945491	7.1295905	6.5125532	5.6403165	5.3977013	7.1761727	4.2160926	4.7512145	7.6705885	7.0779052
GSM592937_P0975-01-C842-U133Plus-2.CEL	expr	UAMS547	P0975-01-C842-U133Plus-2.CEL	TT2	72.51612903225806	1	IgA	13	1.1	1.2	151	2.9	9.699999999999999	80	1	32.6	1	41.23333333333333	5.6042647	6.1487083	6.2769394	6.1470966	6.0278187	4.8328681	5.83005	5.5966496	5.1568837	5.1779575	7.2007046	9.2698498	4.2569876	6.2389503	5.0184908	6.0269332	4.7951808	5.2088451	7.4013958	6.5929251	4.68641	4.6176596	7.0443587	6.8068733	5.7673464	5.5117159	6.6091795	4.2655511	4.6746531	7.3989472	6.9218526
GSM592938_P0976-01-C848-U133Plus-2.CEL	expr	UAMS548	P0976-01-C848-U133Plus-2.CEL	TT2	73.73781743308167	1	IgG	6.5	26.5	1.2	122	2.8	10.1	80	1	31.83333333333333	0	54.36666666666667	5.4854965	5.8985238	6.2163148	6.0623212	6.5321522	4.7988148	5.811686	5.6137328	4.8713074	4.8584485	6.9910831	10.34655	4.3622522	6.2239676	4.9299917	6.0535107	4.585567	5.2562895	7.3504395	8.0599508	4.3835196	4.6418285	6.7505474	6.3761415	5.480711	5.2870317	6.3878927	4.0835652	4.4193096	7.3992782	6.8843231
GSM592939_P0977-01-C877-U133Plus-2.CEL	expr	UAMS549	P0977-01-C877-U133Plus-2.CEL	TT2	57.34797529169526	1	IgG	3.4	7.1	.7	225	4	11	60	1	9.833333333333334	1	17.9	5.514605	5.7663169	6.1398578	5.881094	5.494441	4.7685156	5.8073869	5.360765	4.8178072	4.9740386	7.0736156	10.182117	4.3350844	5.9978266	4.6527066	5.6895227	4.4801841	5.0328598	7.3165092	5.3673348	4.3150997	4.5120921	6.6315064	6.4464245	5.5447354	4.7797098	6.3595514	4.0899024	4.307467	7.0629339	6.7464414
GSM592940_P0978-01-C884-U133Plus-2.CEL	expr	UAMS550	P0978-01-C884-U133Plus-2.CEL	TT2	52.06863417982155	1	FLC	2.3	1.5	.8	210	4.5	14.2	20	0	53.46666666666667	0	53.46666666666667	5.4739156	6.07654	6.4698625	5.8435884	5.9126043	4.7571335	5.9397907	5.5699849	5.0040841	4.9937086	7.2050714	10.486354	4.3707333	6.1459193	5.0814967	6.0086484	4.5186868	5.1261277	7.5837555	5.4122558	4.477241	4.5666556	7.0987473	7.2038364	5.6436729	5.7403417	6.7722845	4.0791531	4.7135191	7.7135668	6.8105769
GSM592941_P0979-01-C870-U133Plus-2.CEL	expr	UAMS551	P0979-01-C870-U133Plus-2.CEL	TT2	54.0754975978037	0	IgG	15.5	11.9	5.6	149	4.4	10.5	50	0	53.33333333333334	0	53.33333333333334	5.5300145	6.0860896	6.487772	6.2391191	6.823071	5.05586	5.9629936	5.6931944	5.0165014	5.8730001	7.2691154	11.604583	4.3684216	6.9510369	4.9878802	6.2061715	4.6514301	5.163763	7.428504	6.6303229	4.3816037	4.6719623	7.1103673	7.9474168	5.8888159	5.29953	7.346251	4.1830459	4.6823196	7.5382223	7.0872989
GSM592942_P0981-01-C890-U133Plus-2.CEL	expr	UAMS552	P0981-01-C890-U133Plus-2.CEL	TT2	60.85380919698009	1	IgA	3.7	16.8	1.4	157	4.8	12.7	50	0	53.83333333333334	0	53.83333333333334	5.8438849	6.1947412	6.4984102	6.1477284	7.5939255	4.9740419	5.9836464	5.7295222	5.1287651	5.3130045	7.2944522	12.423132	4.2569938	6.2152767	5.0707736	5.9096761	4.7884889	5.3042336	7.878654	7.5317192	4.6923847	4.4892673	7.0967646	6.5332046	5.8852501	5.6310301	6.9169593	4.119534	4.5592232	7.457653	7.1221347
GSM592943_P0984-01-C763-U133Plus-2.CEL	expr	UAMS553	P0984-01-C763-U133Plus-2.CEL	TT2	45.16678105696637	1	IgA	12.6	5.4	2.7	406	4.1	11.3	80	1	16.8	1	54.63333333333333	5.9520402	6.9905443	7.4196982	6.8925972	6.7121863	5.4841142	6.8803225	7.0444942	5.6938968	5.3521447	8.1756945	8.9338675	5.127779	6.7848639	5.4450026	6.998332	5.2139225	5.6727157	8.5837488	6.9908872	4.8299642	5.7599788	8.1459837	6.37356	5.9730043	6.4516449	7.9300857	4.317873	4.6883311	8.3316298	6.7797751
GSM592944_P0986-01-C780-U133Plus-2.CEL	expr	UAMS554	P0986-01-C780-U133Plus-2.CEL	TT2	64.85380919698009	0	IgA	3.6	11.1	.8	152	3.5	10.9	70	1	12.6	1	12.6	5.6905026	6.2761216	6.5110531	6.1907263	6.7113013	4.9079757	5.9898734	5.6818671	5.2690105	5.107646	7.3750558	11.474971	4.3667264	6.2007537	5.0756655	6.4882708	4.7036271	5.300827	7.576438	6.6133928	5.2120724	4.7068377	6.937686	6.6883965	5.881928	5.7519593	6.5865984	4.0649939	4.555141	7.5258074	7.1735988
GSM592945_P0990-02-C968-U133Plus-2.CEL	expr	UAMS555	P0990-02-C968-U133Plus-2.CEL	TT3	61	1	IgA	2.2	2.4	1.1	145	4.3	13	30	0	52.4	0	52.4	6.0196013	6.2238426	6.5149679	6.130681	6.249999	4.9641118	5.7724257	5.6772962	5.1362896	5.3004632	7.3983717	10.458629	4.4101892	6.3542318	4.9551787	6.0352793	4.6238775	5.2103257	8.4544621	6.6428471	4.5717101	4.5802417	7.1454868	6.822536	5.7584543	6.1347761	7.3210449	4.1594028	4.5886827	8.0927649	7.1055417
GSM592946_P0993-00-D003-U133Plus-2.CEL	expr	UAMS556	P0993-00-D003-U133Plus-2.CEL	TT3	53	1	IgA	3.9	3	1.2	120	4.5	10.9	30	0	51.53333333333333	0	51.53333333333333	5.5921559	5.9851737	6.0507493	6.1774535	5.7922101	4.8832188	5.8646979	5.4787445	5.0583792	4.9440246	7.3593397	9.9992037	4.2601771	6.0291247	4.9440641	5.662478	4.5959802	5.176147	7.3118086	5.3707862	4.4314461	4.5719314	6.8408103	6.536056	5.6188955	5.1790934	7.0205693	4.1133442	4.4410257	7.5911036	6.8139048
GSM592947_P0995-02-D102-U133Plus-2.CEL	expr	UAMS557	P0995-02-D102-U133Plus-2.CEL	TT3	61	0	IgG	2	9.199999999999999	.7	146	4.3	15.4	15	0	50.93333333333333	0	50.93333333333333	5.6496358	6.2414279	7.316658	6.3039622	6.7332869	5.2560668	6.2520976	5.7139645	5.108048	6.2134624	7.3627949	9.9578981	4.4374361	6.1443543	4.8597755	6.0875978	4.6118159	5.2780137	7.8443871	6.7284565	4.8514152	5.0512428	7.2138743	7.328021	5.7707777	7.0128384	6.7244768	4.2239676	4.4702172	7.7944679	7.0379591
GSM592948_P0996-04-D062-U133Plus-2.CEL	expr	UAMS558	P0996-04-D062-U133Plus-2.CEL	TT3	61	0	IgG	3.2	4.8	.8	160	4	11	15	1	20.5	1	29.03333333333333	5.5876746	5.9508834	6.7727718	6.1657968	6.1930785	4.7716866	5.8675456	5.5174956	4.9467411	5.0383706	7.1097646	9.41185	4.3255196	6.1667676	4.9325609	5.8524399	4.8138628	5.0966654	7.6813126	5.9914374	4.4198613	4.5569272	6.854404	6.4699864	5.5305543	5.5466161	6.7114792	3.92261	4.5472832	7.3338389	6.7855248
GSM592949_P0997-02-D076-U133Plus-2.CEL	expr	UAMS559	P0997-02-D076-U133Plus-2.CEL	TT3	64	1	IgG	2.3	3.7	1.2	132	4.3	15.7		0	51.36666666666667	0	51.36666666666667	5.5139537	6.0676675	6.8885746	6.0495076	6.1674085	5.0711617	5.9615231	5.7360802	4.9501562	5.4836659	7.3141665	9.9098902	4.3574357	6.3528352	4.8698778	6.3334312	4.4955535	5.1183076	7.7586327	6.4726315	4.6196585	4.7562966	7.1794453	6.3488264	5.7617593	7.1799092	7.0656309	3.9919975	4.6484289	7.6926074	6.8864207
[truncated: 37 more columns]
