# Supplementary material for: Bone marrow stromal cells induce chromatin remodeling in multiple myeloma cells leading to transcriptional changes
Source: Nat Commun. 2024 May 16;15:4139. doi: 10.1038/s41467-024-47793-5 (PMC11098817; doi:10.1038/s41467-024-47793-5)
Supplement: Supplementary file 7 — Supplementary Software 1 [file 41467_2024_47793_MOESM7_ESM.gz › IFM_2009.txt]

id	iss	os_censor	os_days	FSTL1	VCAN	GADD45A	FSCN1	IL6	PTK2	ARAP3	AIM2	AKAP12	ZEB2
001_020	1	0	2962	.097967498	1.2624713	123.77279	3.41119	.31661901	2.9641819	.24771941	9.5112524	.56581199	6.8117447
001_024	1	0	2577	.6587739	2.3756142	51.819004	.80757499	.47005549	2.8353169	.1773213	2.3953993	.30608299	5.6434116
001_025	1	0	3051	15.259746	13.430815	267.28574	4.513834	27.040876	4.6756697	.62104899	1.7059228	1.074421	18.160711
001_032	0	0	2909	7.8822966	6.5329313	800.33075	1.493539	4.7818289	1.8625762	.3713797	7.8439312	8.8025703	4.0178461
001_034	0	0	2979	.46155629	3.1059115	113.15631	.42624491	10.364572	.68114316	.113829	5.53339	.6121915	7.1133466
001_037	1	0	2954	.28411001	.99932235	85.199043	1.1912234	.29413661	.53994328	.090730898	.455295	.91536701	2.788537
001_047	0	0	2884	.85075408	.93062007	159.72682	1.2427831	.052461699	1.6553988	.0368644	2.2024117	.330338	2.2414763
001_051	0	0	2744	1.8706094	1.1169981	363.95059	.70955098	.26432171	2.0904391	.1028601	2.809706	.086918697	1.3255303
001_056	1	0	2806	2.9873619	2.2319479	291.7182	.73343402	1.658331	.46698031	.033474099	1.02335	.17551591	2.4072032
001_057	2	1	1982	.21582261	.62137932	79.387573	2.0241179	2.3769796	1.8619365	.27427289	3.8575649	.17092501	7.5973711
001_058	0	0	2702	.249503	.253676	28.4667	1.0365107	.14079601	.56346518	.24625839	2.4984231	.30678219	.96978396
004_009	1	0	2836	.24388079	.1199943	10.352689	.54051799	.65620899	2.8094592	.046215601	4.9371071	.096785903	.71031016
006_003	1	0	2876	12.289376	6.9689693	197.51894	2.9416511	2.5025539	1.2280382	.090603776	2.2974584	3.9416981	2.3029556
006_004	0	0	2736	.97266358	1.2271537	240.21207	.87608832	1.5281301	4.2761188	.043264899	5.8081951	.77584302	3.5549943
007_003	0	0	2906	.63863182	1.2385571	57.20084	2.657845	.236626	7.499136	.28957179	2.7127199	.45414671	1.3888994
007_007	0	0	2782	4.9671488	6.1606116	50.147087	1.388611	4.953218	5.0200362	.25749779	2.795393	.4535774	6.1962614
009_003	2	1	1398	.33556059	1.175941	255.97652	.27133659	.091506898	1.3171476	.378874	8.1132021	.0423983	3.9069815
009_006		0	3083	.060725	.19001611	60.548122	.365942	1.239502	3.4065022	.1108513	3.5976701	.1037229	1.4853431
009_012	0	0	2759	.96057498	.382296	1048.6111	1.5267971	.72052598	3.5393748	.1071787	2.593045	9.5831699	1.8461789
011_001	2	0	2834	4.4744177	2.479656	803.96289	1.8825299	.50289363	1.4548328	.22764616	.72900999	1.113161	4.6895561
011_003	1	1	1466	.44437343	.45629081	172.45424	.75704718	1.0548172	.67397529	.01608357	3.7138796	.73260909	.53415382
013_003	0	0	2603	4.5019178	4.4632673	190.452	3.040082	3.9285669	3.2814546	.074196897	.90155798	1.2525465	6.9422016
013_007	1	0	2693	5.2285495	3.1017175	176.8308	1.3283584	15.63642	2.5061033	.4243533	.32546949	3.7725978	10.517105
013_011	0	0	2683	1.0994865	1.4153447	257.7532	.58230889	.8413313	2.1583378	.095454097	4.2517252	.29467171	2.5906792
015_003	1	0	3193	.7728014	1.148598	43.766422	1.5680181	.82669139	.93364239	.063804202	.95232397	.2525782	2.7487669
015_004	1	0	3144	.1510514	.1823225	353.94968	4.6303048	.26126501	.63326973	.11669	1.776269	.036389481	4.8805962
015_008	1	1	1433	.65854198	.44222191	106.62689	2.96261	10.894291	2.2736187	.072485402	7.5424743	.35323501	1.6089797
015_009	0	1	1410	.66236597	1.0898091	341.41315	.66411197	.3309367	1.8905489	.2847282	1.508049	.1623551	5.7728953
015_011	1	0	2885	2.3786221	1.4437844	125.3918	.63378137	.92231029	.92435378	.1150976	4.6703043	.75994098	1.9669809
015_016	1	1	2361	.19773629	.072578177	199.42371	.89791697	.9843725	1.8833514	.058053099	1.6691765	.67952502	1.0022736
017_007	2	0	2940	1.468697	1.9964117	99.924744	.85564798	.2683807	1.5246565	.1775514	2.5174961	.47575939	1.6256735
017_009	1	0	2869	3.3037796	3.5389259	128.86467	1.508673	.75689089	2.3268659	.1258824	1.6614372	1.1179894	1.8511889
017_012	0	0	2702	2.9161053	5.2509694	388.96188	1.5776362	5.8942189	1.7687449	.20957699	2.9080119	1.136012	9.3585129
019_004	1	1	2190	1.080272	.4004541	246.84546	.98667401	.112372	2.2240472	.2050973	2.771446	.70795202	1.9924845
019_006	1	1	923	.049681399	.55827445	22.0902	.3394382	.1948465	1.6992072	.056784902	13.656356	.1411317	1.3452964
019_007	0	0	3101	6.8173718	7.2922964	480.72241	.53199643	21.593475	1.1682627	.0630254	.61791402	1.605068	3.9016452
019_008	1	1	2323	1.4057846	1.1227492	69.727654	.85149503	.50209099	1.685214	.2016944	1.0591058	.53097302	3.4452171
019_010		0	3040	.092542604	.4270184	69.99472	.47730839	9.6238394	3.2141697	.1784486	2.0072436	.2663767	2.2360036
019_011	0	0	3080	7.1873789	7.5593948	61.283875	2.49159	4.0700498	1.6982411	.32710099	5.0288591	5.7064481	6.8612924
019_019	1	0	2824	3.63118	7.7271042	112.58348	1.89667	7.5034981	3.4489331	.1562376	.82057941	1.0908951	19.272259
019_028	1	0	2583	.57922202	1.992622	109.92063	.84703797	17.629084	3.7625744	.1075075	1.8333271	.22200119	1.9641109
020_001	2	1	1439	.26050699	1.1637831	330.21069	.2324682	.75485402	7.2355213	.19806109	.97098798	1.381117	3.1355247
020_002	2	1	2333	1.475596	.77492303	108.28232	1.6826417	.66868597	6.4083514	.1376182	3.4999399	.25482509	2.0998838
020_004	1	0	2926	.638668	1.0561525	21.441259	1.7276272	8.2891178	2.1421692	.13312569	1.2372606	.23059539	4.9844484
020_008	1	0	2832	1.5354528	.89977652	80.185104	.93551153	.74399102	2.3243217	.09986683	4.8210979	.453091	1.2674142
021_002	1	1	2802	.2618885	1.0821443	485.65338	.74278033	.155278	3.3052869	.12552536	9.0033817	.82792097	1.8330421
022_001	0	0	3266	2.3728173	1.4706237	181.78651	.77453119	.89876449	.89478856	.0820072	4.7264452	.579175	1.9954067
022_004	1	0	2115	.67172801	.20183907	251.90451	.85199231	12.616383	1.8779054	.069708221	.85088301	.0534674	1.1312214
022_006	1	0	3137	1.9696399	5.1171684	456.77936	8.1006117	1.0714703	6.6490769	.85089791	1.8858143	5.7357302	22.757544
022_009	1	1	478	.13586029	.82704771	127.25253	.30285901	.44597101	1.5838141	.083035439	.50710398	.2147589	3.0064631
024_004	2	1	1290	.2754927	.3624858	152.63812	1.2596779	.37489051	4.7330775	.080881208	18.273529	.065667003	1.4930924
025_006	2	0	2996	3.759969	5.1548204	107.95926	1.933183	3.7897999	2.1620846	.088437699	2.2202272	.329689	2.4994452
025_007	1	0	2912	.077937901	.073833399	130.2473	.2027562	0	.85457432	.02138453	1.275268	.0615093	.096429497
026_001	0	0	2684	13.614198	12.944929	57.042858	3.5515261	3.6257155	5.5398898	.37312299	2.6821189	.96697199	14.402181
026_003	1	0	3234	1.1701099	1.5657098	148.78568	.88961869	9.2546329	1.1410211	.20885409	4.7735801	.68371099	1.4257227
026_004	1	1	995	.0387813	.0278541	37.17609	1.2487137	.091475204	.68694854	.0447721	4.7310829	.0231933	.1156164
026_005	0	1	1222	.0922025	.17614961	50.79369	.41450861	.033379499	2.5390766	.068981498	7.0393138	1.280059	.70549577
026_006	1	0	3175	17.666533	17.559847	46.91082	1.9650819	2.0525141	5.9466662	1.189785	7.6851258	1.2378761	18.16835
026_008	0	0	3125	5.0260358	5.7977509	55.83604	1.991485	1.1753937	1.9334704	.58200902	1.448535	.582304	18.229807
026_011	2	0	3052	.86569017	1.9918441	34.68969	.75517899	.69413197	2.5795434	.436416	1.573541	.28092599	7.6750512
026_013	2	1	649	.146871	.37367931	127.25294	.36511421	.0759205	3.8131421	.14326049	7.2144899	.045859799	2.8307474
026_014	1	1	2019	3.7385962	3.3158579	118.23284	1.617432	7.3536391	3.4203126	.45337942	2.8664093	3.0449719	11.463188
026_016	2	0	2059	2.1302271	6.4894443	610.45154	1.691918	2.646853	3.125674	.66872501	2.660327	.83991599	18.848099
026_018	1	0	2886	1.1893266	4.2960348	368.24744	.97437048	1.1558839	2.4273517	.43171799	6.335124	3.1213751	6.8022037
026_021	0	0	2792	38.868984	15.980001	311.06839	3.7882144	8.1010132	1.8071673	.2024716	.81676698	2.284338	6.0686116
026_022	0	0	2673	5.3651977	2.3893344	36.304829	3.5374911	2.0351696	1.7617341	.068980299	.81457001	.44860101	3.2921479
029_001	0	0	2275	2.3649645	3.2492273	101.88543	1.383512	.260479	2.6431231	.38332641	1.661666	.62016302	2.5312891
029_004	0	1	308	.078113399	.4500159	175.63736	.4553045	1.8831424	1.1306049	.043565668	2.9744725	4.3839679	2.681288
029_006	1	1	969	.288326	.23808733	43.120739	3.03282	.52561671	3.1918945	.1202711	1.559826	.071818903	1.6566722
029_009	2	0	2953	1.668599	1.5308044	251.88652	1.3997328	.49192199	.84141594	.074258097	3.508328	1.65986	1.5507329
029_014	0	0	2846	1.7963253	1.4540811	77.978508	3.6038611	9.0749035	2.999398	.30350921	2.902849	.42499799	9.0225296
029_015	1	0	2862	.081209101	2.1629438	168.82364	1.0869594	4.86097	1.1738756	.1357654	2.9994056	.1977258	6.1543279
029_020	0	0	2754	7.216527	2.7386022	319.3476	.52755398	4.1206322	.83639115	.1139911	2.0295141	.32043669	1.534601
029_021	1	0	2759	.20737137	.61073279	118.64874	.67725003	.62080008	4.476491	.073372297	3.8365426	1.829775	3.6391234
030_001	1	1	517	.263338	.89568502	103.5168	.35023031	1.588758	1.5833638	.0731709	7.8335299	.3355467	2.6359081
031_004	1	0	2941	.77527398	.25734061	15.932743	.26314241	3.459414	1.0161307	.05980023	2.5150621	.4315263	.72810829
031_005	2	0	2928	3.9303708	1.607996	2.7888191	.96241832	.116905	13.520223	.080017798	5.1858983	.122808	2.0146775
031_006	0	0	2884	.084941998	7.5591846	118.88617	.51708949	.0128646	.79764128	.0519781	1.855281	.45173571	.4295243
031_011	1	0	2848	1.8636799	1.8295443	92.834145	.75022322	.71391779	1.255145	.102724	6.1184235	.58168799	1.5706968
031_012	0	0	2725	38.867256	37.652191	140.30498	10.269679	21.153307	17.623875	.3852886	2.3936067	3.492492	34.484238
033_001	2	1	830	.36407	.41700101	73.87841	1.038516	.3371605	3.6800768	.1081597	13.08679	.067653403	.7405014
033_004	0	0	3107	2.0191648	1.4616067	745.6264	2.5684161	.45337099	2.9421432	.1524525	6.493259	3.225167	1.4968622
033_006	2	1	1425	1.2763933	3.7454717	24.994963	.66733301	3.6226103	2.9349599	.2465101	1.9028262	.146479	9.6885681
033_007	0	0	2837	.073779099	.1118466	167.83041	.122257	0	1.0878633	.0438742	.2182439	3.120832	.22393212
034_001	1	1	1110	1.7096503	3.8639841	93.503792	.95152718	1.2806547	1.3658677	.10921595	.82977998	.1677506	4.9900446
034_005	1	0	3233	4.5865889	4.3002305	505.6308	3.7199099	.51626903	1.711079	.1467202	2.4890232	.381603	5.9762182
034_006	0	0	3190	5.5594268	4.5191298	353.96243	1.95353	3.5021622	4.6290865	.71925563	3.4756157	1.295965	5.4553399
034_007	2	1	2629	.045156099	.069160096	9.1134558	.3309235	.31339201	2.8685346	.088141903	3.2758486	.027956201	.68817067
034_008	0	1	1852	2.2328327	1.7074641	280.12857	.80599499	1.8502403	1.866192	.3262738	3.682709	1.3526264	3.107424
034_010	0	0	3134	.70015579	.4801963	171.98482	1.052104	1.611668	1.6779844	.0560348	2.9859841	1.249074	1.9576218
034_011	0	0	3097	8.6808615	9.7928009	162.76619	.60778272	2.0241256	1.9291331	.37435311	.40688211	1.3422329	11.509122
034_012	2	0	3055	.52228498	.57766801	124.4157	1.6068929	14.97023	3.721405	.37110999	2.265676	.200497	1.0450565
034_013	0	1	414	1.5625474	.2832416	248.23773	1.742869	.33659041	1.5466309	.1102731	2.4382901	.081822701	1.1553822
034_014	1	0	2989	.1788151	.1629817	647.33844	.47757301	0	2.9837399	.1144092	7.5449209	3.249995	1.1160361
034_016	1	1	2865	37.988628	25.531023	27.853695	8.1063251	4.825037	4.8752708	.9779709	11.821818	3.821275	8.9839764
034_022	0	1	2841	.9511475	1.0222061	16.089849	2.1346712	.25348961	4.6269946	.1676333	3.9175608	.413306	1.3532215
034_029	1	0	2791	3.7557869	15.645643	52.068439	7.6685576	2.0038509	3.7519555	.99466962	5.1561689	1.257588	40.020252
034_031	0	0	2801	.70259321	.75315779	557.10779	2.217736	0	1.523791	.089738503	2.0260501	.0807162	1.4517214
034_033	1	1	1248	1.29813	1.5937095	17.039017	1.0485307	.69995028	2.2299919	.1277211	2.6088359	.12808301	1.4153614
034_035		0	2744	5.7262788	3.8371944	110.71376	8.6490526	4.2051392	2.9045279	.17627525	1.8557771	.460686	4.7178802
035_005	1	0	3172	1.688141	3.8397837	73.714287	4.0246124	.491822	1.061144	.259828	1.649653	.2348496	6.3418975
035_006	1	1	1318	.030595601	.24135585	125.38108	.036064599	.11272	.69038677	.021286501	1.0880117	.0235443	.57826501
035_008	1	0	3120	.35571131	.13459601	69.575996	.6777252	1.071769	3.0596075	.096975908	2.628521	.064860001	.87494147
035_010	1	0	3080	.071439601	.95776772	204.31941	.17723	.28748301	2.1568089	.070121758	1.0014485	.13810679	1.9599022
035_011	1	0	2057	1.628372	1.5247974	263.89075	1.1832047	3.84934	1.1850877	.1155202	1.1352887	.6727196	3.4554901
035_017	0	0	3017	5.0436888	5.6092281	625.37238	1.96709	15.212466	2.139107	.69911498	1.748883	.53131199	11.640113
035_018	1	0	2949	.0917942	.31579375	1747.6816	.4671483	.1260488	.93667471	.0793382	.5343163	.08222045	.32569936
035_022	0	1	2102	2.6605101	1.6763855	174.87572	2.7247264	1.338954	2.0180809	.1819286	6.720355	2.4630251	3.3601224
035_023	2	1	1570	.169358	.2160261	115.04845	.097896598	.35170299	1.7695144	.1188767	4.7687211	.17875969	.3458848
036_001	1	1	1923	.27489299	.75515509	97.364677	1.161287	4.5055985	3.2845638	.1038173	.89974701	.050196368	1.1154495
038_002	1	1	1595	.095550299	.10496269	47.667133	.48060101	.049998201	1.2709781	.075043999	10.260189	.1021668	.44662586
038_009	1	0	2980	1.5015981	5.5030484	142.644	1.373307	.95297003	1.5775739	.1910294	1.0151469	.66551101	8.6598797
038_010	1	0	2950	4.3163462	7.3561349	251.5369	.91555548	3.0333581	2.3559828	.118332	2.421689	1.640614	6.1101499
038_015	0	1	2869	.32695711	.3700349	101.83367	.472525	.0420327	.5943588	.0695398	1.7034489	.273341	.98104948
038_016	1	1	1249	.110261	.15438209	23.891859	.1531978	.141359	1.5718783	.0283747	3.5628569	.18567391	.096569702
038_017	0	0	2793	10.191002	4.4987016	38.04744	9.9656782	.49437931	2.0793736	.90748179	2.7699795	1.5856709	4.4818001
038_019	1	0	2754	1.12113	2.9129586	1523.568	1.7920429	3.8508251	1.830981	.22903021	1.217639	.91241699	8.9177513
038_020	0	0	2701	3.3848701	4.2134018	83.72332	1.5760036	1.8047489	1.2351512	.55532581	2.1824634	.34923401	5.3387914
038_022	0	0	2722	.189271	.139108	216.85684	.82604259	.13048001	2.566433	.0396153	1.22543	.384363	.91247553
041_003	2	0	2741	.80259287	.52456051	107.69775	1.9711365	.25179479	5.3210859	.073167101	.65099603	.3789373	2.4711361
041_005	0	0	2923	.2064148	.40571776	40.604431	.2492933	0	1.7898825	.0974086	8.2363997	.15597115	.92980415
041_007	2	1	2399	1.1359479	.53066188	137.589	1.321672	.3159765	1.1234015	.042584799	4.2496905	.44520739	.4433524
041_011	2	1	1574	.75173819	.8958745	196.92963	1.453494	.125531	1.8408958	.0947171	11.188384	.068339802	1.1112345
042_003	0	1	2018	.89344007	1.3261049	115.41999	.81623411	3.5872853	1.1455116	.07206513	5.532033	.51376498	1.2294044
042_004		1	1785	.38153899	9.1716557	60.636505	3.4197941	.80157763	4.1930237	.36492869	.78170979	.14030001	23.161093
042_007	1	1	691	1.308399	.4987022	36.439381	2.6071551	4.4134922	1.8205605	.1941366	7.02876	.1825828	1.2813939
042_009	1	0	1341	1.492615	3.7294304	130.19774	1.8527575	1.962244	1.912119	.15532389	2.8168583	.89326501	10.372289
044_001	0	1	1069	2.429482	1.1889715	31.383341	1.585562	.12840401	1.3493805	.05305044	3.82707	.69723201	1.0338275
044_003	0	0	3151	.0860897	.24501599	15.235362	.1729994	.171545	1.8360721	.044970199	3.3726001	.56179899	.50322926
044_010	2	1	1283	.297885	.61653501	134.64775	.66512102	13.044639	2.0032258	.0421611	2.308394	.43143201	.53969592
044_013	1	0	2729	.114962	2.7825532	50.886833	1.1552612	.20225599	.87696272	.1027798	.847027	2.239486	2.2372851
044_015	0	1	127	.18784089	.13738801	79.485741	1.3557611	.062959798	5.4038324	.13431481	6.193542	.43039769	.79411328
044_018	2	1	1658	.30255619	.29750201	65.95005	.43887809	5.7364511	1.7962706	.054031052	.88965797	.098205701	1.1922486
046_001	2	0	3261	.2418092	.78143561	90.902954	.82320511	21.848431	2.0985317	.063905299	3.6368289	.063446701	2.862164
046_005	2	1	258	.060911201	.046299499	89.038193	.2658655	.122881	2.2520707	.029102409	9.4417038	.02668483	.52775121
046_008	0	0	2906	.30742741	.48191449	160.29799	.80103821	.036132801	1.3190072	.042882539	.39292401	.048227001	.36862358
046_009	1	0	2843	.62390751	1.0177974	173.83882	.88105708	.043790299	1.7296119	.2656554	1.896158	.15894981	2.6417999
046_010	1	1	2075	2.6837511	1.5906184	8.2289248	2.4245901	.056669101	1.7469203	.24050801	3.9132054	.11987	2.2183232
046_012	2	0	2664	.0158873	.0181488	427.51328	.1253788	15.852671	1.8548563	.02468513	6.6489892	.1104886	1.2951082
047_003	2	1	1808	3.2193134	1.6624413	110.84887	5.4381919	7.8122039	5.9030504	.26295769	5.8547764	.59184802	2.8668301
050_001	1	0	3134	.02243519	.19431244	217.09766	.56408358	.13242181	.64367318	.080006599	1.1662922	.0053814198	.5683111
050_002	0	0	3271	.37370649	1.3487051	80.728027	.93390042	.019241501	4.2191768	.1389959	9.8178301	.11939	1.4645596
050_003	2	1	1364	.066771001	.47718042	94.712112	.1301049	.089014001	1.3356164	.1026703	3.443634	.1160281	2.7270682
050_011	1	1	1981	.2445213	.73495752	44.172638	.31638399	.211973	2.3002782	.2604633	6.0382428	.057796501	1.8661427
050_012	0	0	2773	.1798785	.44934931	23.90126	1.37375	.2817086	.84302658	.047033802	33.167629	1.216298	1.8702086
051_003	1	0	2865	.92965728	.3015798	91.82618	.95414799	5.0135641	5.8012056	.087656297	3.6389451	.85241979	1.087262
051_005	2	1	661	.50710201	.1454204	127.22535	2.221077	.43085179	2.2035377	.13063318	1.2863131	1.30202	.87580317
052_003	1	0	3052	6.517653	5.8865132	86.23262	1.084759	1.0036629	5.8725152	.2008628	.68053597	.89108002	6.8001695
052_005	2	0	2935	.57527602	2.8126118	778.92816	.1724043	4.2426481	1.5833596	.2379197	1.137308	1.719437	3.1418211
052_007	0	0	2212	.0981929	.202783	259.26764	.33738199	.194316	1.8367161	.10543341	5.1101098	.582807	.39218831
054_002	1	0	3074	5.9025898	5.1297774	433.853	1.59542	7.5664883	3.5879865	.44215	2.2905869	.1704918	10.066612
054_006	2	1	2502	.54402	.39202359	31.940704	.46440199	.054468099	1.3450239	.18794879	4.0486002	.474105	.48166028
054_007	1	0	2845	.24860406	.58149183	18.029928	.55526799	.105712	2.3298564	.0309209	2.4579225	.66483998	.50748372
054_011	1	1	1232	.14438201	.74251127	450.90729	.77144462	1.352657	4.1040888	.089885972	1.299266	8.6126041	1.519964
056_002	1	1	627	.1578501	.2388314	201.3806	.70584899	10.207129	2.5344841	.1788905	7.4687052	.065545499	.99615157
056_003	2	1	351	.021544	.0106894	78.758583	.105338	.84880948	.43979895	.0120176	4.3900328	.0024751499	.20020021
056_005	0	0	2908	1.5857919	4.9875426	353.53125	1.7559201	1.846104	2.9409537	.32372111	.78220898	.2313709	11.2087
056_006	2	0	2894	5.2909188	.52516061	76.816551	17.50568	2.965975	6.8261991	.15309601	2.6353047	.30653811	2.692076
056_008	1	1	866	.075703301	.10184238	45.069862	1.3654023	1.4777189	2.6523764	.07487116	3.599386	.64104092	.3797316
056_011	1	1	692	1.0620381	5.3860254	109.54623	.65489841	64.686096	2.8801477	.2041484	1.570709	.134921	6.252141
057_001	0	0	3298	.0203389	.075775497	9.4148941	.094170399	.14666404	2.7060781	.03694921	1.8984489	.068478897	.37455744
057_002	1		3276	2.5320928	3.4625919	75.391487	.74236798	.2425379	.53718829	.2079798	1.9045528	.087236002	1.9372219
057_003	1	1	1290	1.7447329	2.2169604	704.26154	1.235842	.34835401	3.8012061	.46561569	8.8707962	.102854	3.9694431
057_005	0	0	3068	.56761903	2.1818616	225.58647	.96084601	.331907	1.9277054	.17688639	2.40558	.70057899	1.3501782
057_007	2	0	3029	.2213202	8.7256098	20.385401	.75223202	1.254455	2.2619617	.69923812	5.3475509	.145593	18.325455
057_011	2	0	2820	.168815	.1038342	74.724602	.28650841	.82732809	3.0383818	.059117299	9.3761854	.0108701	.87028801
067_002	2	1	2904	13.614397	5.2922091	99.755272	4.2621689	11.323643	13.110702	.3322545	10.003451	.59887898	11.404019
067_005	0	0	2898	.156013	.57422978	92.250618	.61329168	.19991601	2.5831852	.0094224103	.51405418	.078877598	1.7248626
067_006	2	0	2967	.1797971	.199211	14.42225	.443111	.1895889	.59706241	.099449903	.168585	.074153021	.94981927
068_001	1	0	3220	.924739	1.5065997	241.99089	.6766116	11.458428	1.9147689	.1228484	4.2250113	.63417101	1.9194951
068_002	2	0	3197	.18749259	.92284882	13.538369	2.6141012	3.4430251	.88451308	.21754111	1.837433	.1056947	7.2195916
068_004	1	1	2775	.46248499	1.3186491	305.08582	.71861798	.66220701	1.0237985	.067070097	.4278729	.15076619	.4495979
068_007	1	1	2455	3.44663	3.9253931	202.7043	2.1544001	2.7278709	1.8796817	.120996	2.5925169	.146494	4.5882978
068_008	0	0	2878	.53708798	.6770153	52.600929	1.2983319	.071169503	3.1941791	.1703745	7.1299219	.042473301	.81099445
069_002	1	1	2652	.635454	.7016629	629.29449	.77417099	1.493149	2.4208531	.0349488	9.3591061	.21860079	.98426485
072_003	1	0	2941	1.4439362	1.0271784	106.57039	.86096299	.069349401	1.5719105	.4316234	3.0825672	.71929097	1.6527905
091_002	0	0	1526	4.8215432	4.0485549	300.92365	5.103785	4.4380021	3.2666657	.43323761	3.7882953	.264489	14.103845
091_004	1	0	3023	.95845544	1.2946186	147.78766	.87122703	.4009546	4.4718285	.1115966	18.95002	1.577592	1.4413437
091_006	1	0	2024	.065368302	.44956541	104.44231	.28915259	.0259999	1.7597278	.12135066	2.515064	.1139939	.57116586
091_007	0	1	491	.20049401	.1728362	47.60976	.2188632	.036263999	1.514223	.038732901	3.6596611	.42451799	.3847262
091_009	1	0	2821	.52883029	.14571589	11.159792	1.0938143	5.3765683	1.5323409	.1040794	9.8030882	.1092186	.46110648
091_012	1	0	2785	3.6805239	1.3658086	114.09223	1.6923021	.55565602	1.2409388	.1731481	1.419705	.099621199	2.8181784
092_002	1	0	2982	1.7555701	1.3420976	702.15076	1.250085	4.5963211	2.4286971	.067530997	2.874409	.1944651	3.8463759
097_004	2	0	2617	1.0805062	1.3224458	159.47842	.56927299	.479835	1.85446	.0623307	1.884661	.0866457	1.4858874
097_005	1	0	2844	.332546	.4287008	100.61825	2.0943	.149289	.4977966	.0268803	1.8236521	.024947001	.47656661
099_004	1	0	3060	4.0594769	3.3322895	354.09839	1.27121	17.454372	5.6725869	.1970969	7.6977358	1.088734	7.4615908
099_006	1	0	2868	.50652546	.87112409	56.30217	.8065815	.71663249	1.5312144	.015683999	1.7943	5.08074	.71831125
099_007	0	0	2773	.51413602	2.979063	80.158653	.16990539	33.50441	1.3615973	.0248702	3.11713	.1157012	.59358484
099_008	2	0	2696	4.5967832	2.9735868	59.49258	1.841906	.89999437	2.3766618	.07030993	3.0795474	.870179	3.0900626
104_001	0	1	1662	1.2843075	2.2317574	224.94386	1.289524	.58251172	.80863374	.0378673	.99651998	.98922002	2.9069488
104_003	1	1	1768	.61652303	.95524877	185.9601	.76007259	2.9303164	3.6317699	.29628059	3.4118271	.162423	2.7733634
104_013	0	1	1077	.2992771	.1860926	18.713083	.266487	.034030501	1.5739399	.025750799	.45926201	1.998605	.764458
104_015	1	1	627	.1893011	.85439402	69.67067	.77614099	3.9377263	.8025282	.024496229	.62948102	.3223452	.94633389
105_001	0	0	2749	3.014755	3.3313854	103.34769	2.0204268	.74307162	2.6010273	.44433889	.66668499	2.1577339	12.048623
119_001	2	0	2714	.52755547	.4156149	103.10358	.220938	.079337001	2.0126064	.086110801	10.310699	.47364399	.44272858
119_003	1	1	1044	.048574898	.27429011	101.66032	.52983427	.135675	2.6725647	.052032121	4.5824156	.064532399	.85926336
152_002	1	1	2914	.20791218	.9807744	165.21893	1.342918	.44026199	2.9286635	.14139099	2.7542098	1.318222	3.0492172
152_004	2	1	2077	.1985106	.095502399	199.18799	1.433517	.2294718	1.7076859	.43783569	.85009402	.90625298	1.5421826
152_005	1	0	3213	1.7329417	1.7984805	63.302132	.95192701	.559726	1.0582273	.1369361	.89200997	.39159301	2.4868815
152_006	0	0	3138	2.5847976	3.5231242	63.091053	1.242047	.398222	3.6937971	.19070099	13.427082	.408353	1.8621165
152_008	1	1	896	.022208201	1.1602987	73.727776	.75781298	1.8414429	2.1993246	.13218717	4.5190859	.1975203	5.066
152_009	1	0	3144	.10896097	.59096062	121.61959	.26381031	1.0779793	.58758652	.1101241	2.0695035	.046026502	2.5774357
152_010	0	0	3023	.36049891	1.254161	128.73814	.50949132	.84250599	1.0045149	.1284453	6.1003847	.80965298	1.2470636
152_011	0	0	2908	7.9730625	4.0521736	522.92554	2.0851481	.59816068	3.9652202	.1955678	4.0519729	1.037539	6.1210365
152_018	0	0	2744	2.2876103	2.5170016	21.206104	.28742239	1.009709	.9559108	.0440007	.5459705	.98477	1.405462
152_019	1	0	2749	1.51731	2.4717579	239.64497	.84107798	30.379238	1.2352175	.128465	1.5654711	.62169898	3.635859
160_001	1	0	2682	.0565187	.035609901	61.910149	.2939308	.1683985	.90951109	.024782	.72392303	.054303601	.30166015
167_006	0	1	449	.274903	.5167194	13.609697	.42320779	.0133071	1.5094638	.05936449	1.9000471	.058906302	.4270725
167_011	2	1	361	.36747	1.2969971	75.389435	1.804391	1.6195408	4.7639375	.23813701	9.4187527	.70454729	3.5614364
170_002	0	1	2008	.1277013	4.3052268	78.83522	1.050187	.086234197	6.9162889	.640674	14.308649	3.531312	15.185238
170_005	0	0	3000	.082133599	10.284749	263.9783	.36646271	.32475299	1.220183	.47940859	3.2750762	2.6472411	6.1906075
170_006	2	1	2665	.98710102	1.5727669	1424.9724	2.9616151	.101723	1.0873256	.043554999	2.746155	3.0139611	2.651664
170_008	1	1	2599	3.2418125	3.6541674	179.67278	.58419251	9.9961481	1.4012465	.088407598	1.4944266	1.602818	8.6141853
170_009	1	0	2676	.074968897	.076830998	83.942841	1.3624263	2.0329061	2.7552607	.033218499	14.904422	.080210902	2.4569571
