# Supplementary material for: Bone marrow stromal cells induce chromatin remodeling in multiple myeloma cells leading to transcriptional changes
Source: Nat Commun. 2024 May 16;15:4139. doi: 10.1038/s41467-024-47793-5 (PMC11098817; doi:10.1038/s41467-024-47793-5)
Supplement: Supplementary file 7 — Supplementary Software 1 [file 41467_2024_47793_MOESM7_ESM.gz › MMRF_IA16.txt]

id	sex	agedx	iss	os_days	os_censor	mmp1	col1a2	stc1	cxcl8	ptges	il6	cxcl1	il1b	cldn11	ca12	nid1	twist2	lif	has2	ccl20	bicc1	col4a1	col3a1	tnc	mmp14	lpar3	ccl2	il1a	bdkrb2	nrp1	dcn	lpar1	tnfaip6	loxl1	pamr1	socs3	fstl1	hmga2	rrad	kynu	inhba	myl9	nav3	akap12	myof	irak3	kirrel	arap3	serpine1
MMRF_1021	0	54	1	2850	1	0	18.503799	.0249676	23.5389	.28605899	5.7023501	1.32965	1.55572	2.6931601	0	.101674	0	0	0	.30819201	.038891401	.106058	.346347	.179106	.66199303	.045469299	2.14151	.74061298	.52030998	3.9372699	.25412101	.62778997	0	.59843498	.056393299	142.814	.69742697	2.32219	10.6509	2.4538801	.12507001	8.2614298	5.6510801	.28112701	11.3131	.493063	.17025	.099232897	2.0920999
MMRF_1024	0	79	2	2761	1	0	.110374	0	3.49281	.071981601	.216451	.165837	1.41925	.203161	0	.206889	0	0	.113857	0	0	.0029332601	.0145749	.15725499	.348544	.024934901	2.66658	.27412999	0	1.76353	.401196	.260573	.43287399	0	0	13.0061	.21304899	.0129766	0	.5553	.0145994	1.18337	.71369499	.131714	1.56267	1.0375201	1.20271	.143989	.0070788702
MMRF_1029	1	46	1	995	1	.012786	1.0293	.026635701	.62093103	.115923	.282042	0	.332095	1.54355	.0080229603	.055605501	0	0	.00719557	0	.0096626002	0	.0271271	.0553695	18.046301	.016030001	3.27019	.040086102	0	2.64838	.237093	.50756103	0	0	0	27.241699	.372475	.102366	.53310001	1.06204	.0126974	8.4572296	3.8631499	21.561399	.91380203	.26734701	7.7002802	.072187804	.032886699
MMRF_1030	0	65	1	2858	0	0	.247584	.0199112	4.2119598	.111484	1.22347	.320274	.53896302	.93634701	.0179486	.126883	0	0	0	0	0	.0058144401	.13752	.15495799	.36233699	.035153199	7.1094899	.0568204	0	1.11265	.47929701	.035956301	.177609	.0339288	0	1.011	.82020497	.024766101	.75851101	.158087	.0291095	8.4160805	1.1312799	2.8985	12.9455	.15159	.0055139498	0	.0249703
MMRF_1031	1	62	1	1670	0	.022425899	4.5608802	.0109945	1.01212	.039708398	49.520901	.26160201	0	.20874301	.0062312698	.034972101	0	0	.0133515	0	0	.0293022	.45446101	1.6520801	.114517	.049457099	.31754401	.29936999	.0226551	.45248699	.235109	8.7570295	0	0	0	60.925999	.43232799	.020426299	.13587999	21.931	.0219633	.93367898	1.91599	1.18634	5.50493	.100426	.233439	.050754499	.161697
MMRF_1032	1	76	2	934	0	0	5.1981301	0	14.9511	.068838999	.312951	1.4089	1.8103499	.94340098	.0099195	.44073001	0	0	.0185133	0	.024165399	.0088953096	.0131449	.151618	1.30805	.040276099	3.8181901	.67294902	0	8.1424904	.81990099	.662036	0	.82219702	.0722491	2.4417901	.78829598	1.41071	.231949	1.99587	.14943799	1.9040101	1.72264	.3321	3.24547	1.41334	.0307431	.193794	.36494201
MMRF_1033	1	64	1	2797	1	0	.291152	.0108214	8.7413101	.15111899	4.55864	1.32449	.374538	1.28455	.026986601	.020599199	0	0	0	0	.0281012	.0101995	0	.0648669	.43003201	.147177	4.82686	.101187	.020771099	1.32468	.83455098	.3371	.25115499	.0150824	.0132022	1.11777	.516011	.160502	.23671	.20487501	.037012901	2.85553	6.0026999	22.4751	17.110901	.40535501	0	.192899	.0580105
MMRF_1037	0	81	1	96	1	0	.146878	.0282127	2.1085999	.068525597	2.8248701	.52481902	.53355199	.530954	.0051550302	.109715	0	0	.028138099	0	.0155413	0	.021487599	.034267001	.30329299	.0119861	16.6539	.060469899	0	2.86866	.88615799	.099333003	0	.19382399	.046408098	.44120499	.182642	.238665	.131079	.26275301	.047909599	20.076799	3.9828401	6.1421599	2.0550201	.12761	.093823701	.052433599	.050951298
MMRF_1038	1	69	3	1753	0	0	2.7333901	.0101105	.74713498	.056038398	.52779001	.099964201	.137362	.43046001	.0113259	.012344	0	0	.20180701	0	0	0	.0169688	.118235	.124342	.0131975	.77354997	0	0	.66953099	.112783	.13679899	0	0	0	.58805698	.057006299	.048385002	.34905699	.093109101	.015091	2.69081	5.03548	2.6503201	2.2790899	.083522603	.0132794	.052637301	.0450693
MMRF_1045	0	81		609	1	0	.210262	.019618999	4.3443398	.063995302	1.18067	.44692901	.22568201	2.0318899	0	.0070568202	0	0	0	0	.022654301	0	0	0	.33143499	.0249405	.92458302	0	0	1.71653	0	.070209801	0	0	.048804399	30.671101	.148678	.069370002	7.0813699	.18386599	.0061769201	1.47446	2.64259	.078677602	.257406	.072259702	.0105334	.069915399	.0120771
MMRF_1048	0	53	1	2749	1	0	.025078701	.0154533	2.9619601	0	.283813	.387326	.447817	1.8427401	.0053167702	.0060617998	0	0	.0088135898	0	.016865499	0	0	0	.46560499	.067829303	0	.029350599	0	.54762602	.464028	0	0	0	.042989802	95.882103	.18706299	.26734599	.73033798	1.6505001	.024988599	3.05951	2.31516	.082502402	2.63361	.087269299	.085357897	.035562199	1.0570199
MMRF_1068	0	58	1	564	0	0	.226409	.0140521	.34029201	.14011601	3.2544	0	.033566002	3.3580899	.025621699	0	0	0	.0337223	.106465	.0842297	0	2.0926399	.210752	.789684	.0172823	.091564097	.32617101	0	.47319701	2.5565701	0	.155022	0	.062790498	3.83636	.187168	.14826301	4.1606498	1.4322799	.079865903	5.44418	7.0616002	3.15165	.178983	.15578701	0	.123035	.15019999
MMRF_1073	0	62	1	2316	1	0	.30819201	.0251341	1.62602	.13471	.0542228	.034729	.124131	2.9167199	.0152073	0	0	0	.0098889796	0	.00597313	0	0	.420661	.191836	.078089498	0	0	0	1.06749	.90823197	0	.584454	0	.0141286	3.47208	.83658201	.34601501	6.4995799	.021149199	.034285098	.50353199	4.6999898	.355398	3.65434	.061433401	0	.080775097	.066753298
MMRF_1077	1	67	2	1944	0	0	.304851	.0659348	1.06117	.289776	.38758999	.0688961	.036966801	3.70523	.092680998	.0104829	0	0	.15882	0	.0369891	0	.0108578	.68811899	.25617999	.19157299	.086057298	0	0	1.49371	2.15362	.088941202	0	0	.0686277	.45065299	.20798799	.77635598	1.12888	.48780599	.116531	9.1265202	11.9524	.59421003	14.6655	.108331	0	.088161103	.050796598
MMRF_1078	1	45	1	2591	1	0	.091122001	.0283076	.38964099	.068055898	0	.064295001	.27127001	1.96213	.0086904997	.0099770902	0	.027132699	.048057701	0	.021567401	.019479901	.034397401	.0088403104	4.27984	.086976901	0	.0279167	0	.64489198	1.78413	0	.157263	0	.070698999	14.4638	.30232	.23691601	1.46148	.103387	0	.63879901	1.82478	.21398699	7.7300901	.242838	0	.082732096	.088329703
MMRF_1079	1	66	1	2207	0	0	.60433	.0098169297	4.2715201	.25050101	.226704	.098048396	1.32488	2.30235	.044068702	.0096040396	0	.0428291	.0161667	0	.017190401	.0028689799	.039494898	.091217697	7.78687	.118751	.190419	.43800199	0	.74003899	.82691997	1.0843	.0145317	.046657201	.046553001	295.27899	.127156	.132732	.94000697	.23701499	.0134203	1.34304	5.7118502	.127179	3.23911	2.4537399	1.11297	.132989	.062904596
MMRF_1080	1	66	2	617	1	0	.61019897	0	18.0781	.099407598	.50116801	.77045399	.63784301	10.6361	.041026201	.171424	0	.0274467	.0314737	.186116	.0590683	.086715803	.52561599	.36355501	2.3325801	.048378401	4.0348902	.36883	.038421899	1.6196899	1.82248	.23131201	.323899	0	.064036101	2.7056	.77989799	.091880001	18.035601	.39423499	.052038498	2.1789601	4.97087	.309145	33.728699	.22397301	.028190499	.214856	.171235
MMRF_1082	1	47	2	830	0	.93893898	.35666001	.098526299	.29337701	.115197	.62345302	.13855	.14482801	2.3696699	.0255918	.0226455	0	.0105034	.093010001	0	.096222296	0	.094061598	.021252399	2.3677001	.077902399	.090031996	.0965885	0	1.65906	2.4679301	.034180202	0	0	0	.37521201	.34083799	.358601	.55214298	6.7581501	.0326504	.442408	13.1388	.50107098	.27325299	6.5562301	0	.061582599	.631203
MMRF_1086	0	66	1	2669	1	0	.13957401	.0091149202	6.19312	.119609	8.0791998	.038741399	.15014701	3.24982	.0275316	0	0	0	.034538299	0	.046536598	0	0	.21602701	.70520997	.12078	.108794	.053059001	0	.92044401	.56662297	0	0	.0825435	0	16.4991	2.6314099	.25687	.141359	0	.0116879	2.07041	3.7232001	.29695499	1.73824	.078313001	.0165473	.018881001	.042130198
MMRF_1089	1	61	3	1333	1	.030512599	.97496098	.0371207	11.6433	.18005501	.34566399	.40105101	.74990398	4.8039298	.0087257298	.322988	0	.022448599	.0342867	0	.035856199	.096967101	.169866	1.79221	.53608501	.074926101	.110722	.12877899	0	1.35558	3.1106801	.197312	.26417199	.027398899	.077077299	2.21398	2.3626101	.187341	3.75928	2.9674799	.054111	1.444	8.8948498	.21940801	8.5310698	.56031698	.071217798	.21180101	.215359
MMRF_1092	1	69	2	2651	1	0	.28520101	.0225478	.072324999	.286396	0	.20425799	0	2.1815901	.026213299	0	.043057598	.0092534199	.146217	0	.060958698	0	.0136094	.139878	.14612401	.111376	.24121299	0	.0054636099	.60909098	1.37516	0	0	0	0	.420459	.27646601	.19042601	.29440999	.082866304	.062172599	5.7583499	7.6692801	3.26527	12.1302	.224842	.0112189	.0115619	.038940601
MMRF_1098	1	49	2	2660	1	0	.38058299	.0494866	3.6100399	.171922	2.9528201	.079057999	1.52653	4.5738602	.045662198	.0056043798	0	0	.0374026	0	.0100934	0	0	5.7898898	1.97974	.094113201	0	7.0360198	0	.444282	.71054202	0	0	.182459	.072962902	9.7779999	.168997	.64496398	6.5489101	.165979	.050951902	4.3635001	5.1512198	.176578	5.0240598	.15412299	0	.217931	.129851
MMRF_1099	0	69	2	668	0	0	.137944	.032205399	.720052	.15918399	3.35428	0	.064176098	2.9412799	.019562401	.0076851598	0	.0147971	.020755	0	.011967	0	.0344912	.127886	1.10639	.085892998	.14324	.0106264	.00271802	1.38928	.88582301	.029024599	.020964	0	0	17.993299	.25871101	.199689	.35075799	.013622	.049378201	1.00792	27.4412	.114804	1.32845	.052830499	.0028665599	.112477	.26545399
MMRF_1100	0	68	1	2129	1	0	55.3647	.0282402	.67126602	.25517899	1.1522599	.079860002	.165503	4.16997	.029320899	.0058099502	0	0	.040317599	0	.0272769	0	.085131198	0	1.83161	.16715799	0	.0371431	.00825697	1.0622801	1.6325001	0	0	1.7211601	0	2.60919	.074003696	.330266	9.1525002	1.36148	.014449	3.2551301	9.8368101	4.3776398	7.1498199	.0902474	.0050323699	.040426198	.307735
MMRF_1107	1	82	3	118	0	0	.175557	.0084321704	.58287001	.104152	5.9594302	0	.043120001	1.58876	.021631701	.0063482299	0	0	.0141258	0	.026019201	0	.00720703	.099147402	.99093902	.15115701	0	1.09185	0	.75587797	.60020798	.114751	.032370001	0	.0312015	36.900398	.26454899	.24271201	.067217797	.182882	.0182117	.131026	9.5588799	.69779497	1.54556	.109051	.813214	0	.090470403
MMRF_1108	0	85	3	1616	0	0	.77260399	.0289941	.48952499	.14667401	.228222	0	.228223	2.08513	.030522499	0	0	0	.026441799	0	.034556601	0	0	.228223	.86193901	.0699552	.403622	.111144	0	.70108199	1.2538	.050083101	0	0	0	.774957	.126608	.32811901	1.48807	.0221838	.032556798	.35411999	6.3187399	.0437054	22.479799	.068674102	0	.039971601	.062194198
MMRF_1128	0	48	2	2567	1	0	.803316	.0257708	3.9519999	.273233	.040489201	.091876604	.313171	6.0322599	.041587699	.330356	0	.0054076798	.0117713	0	.063687503	.098772503	.37481099	1.98726	1.33988	.0907581	.59720302	.498485	0	2.4830899	1.27926	.016049	1.29467	.058024999	.026974499	1.48524	1.7078201	.381639	.64007998	.0123259	.146253	2.99525	5.8871102	.13942599	.061090101	.88630998	.321814	.14618801	.12510601
MMRF_1129	1	81	1	610	0	0	28.558001	.058845401	3.7392001	.258811	.47719499	.669092	.99563402	1.84268	.0346919	.21615399	0	0	.0092005301	0	.051413301	.0075136698	.0054800999	.047359101	2.3691599	.124586	3.31546	.0437629	0	4.0915899	.51159799	.41935799	.19429301	.0345238	.108445	11.3243	.0243889	.414132	1.65592	1.89766	.082962699	16.5895	13.1953	12.0819	14.1227	.600402	1.11998	.17919099	.0587589
MMRF_1130	1	82	2	2633	1	0	.45204401	.0183949	7.1940098	.304701	.151206	1.35886	.410247	1.01131	.061373699	.050885301	0	.0173412	.24422701	0	.028180899	.0048494302	.133609	.29318199	1.27955	.057197001	.68578899	.13227101	0	.89301503	1.28297	.057648499	1.22804	.016410399	.43505099	.72970903	.58049399	.087671503	.158813	.101615	.035813201	5.7905202	3.1431899	.57830101	5.44347	.646523	.144798	.66526097	.091992103
MMRF_1137	1	65	1	1092	0	0	.49385199	.052891001	23.278299	.290829	15.4728	.86598599	.65532702	3.48054	.0505738	.113781	.075523198	.13353001	.0116405	0	.0197415	.00500703	.12604199	1.65723	2.4406099	.0763513	6.92909	1.20467	0	3.08729	1.97832	.060495701	0	.45837399	.15686201	143.522	.273424	1.07796	6.3614202	.245138	.025869099	3.4834399	6.9186602	.73511899	.58046597	.25481501	1.0125099	.145743	.062592797
MMRF_1148	0	71	2	270	0	0	6.6154099	.017106799	3.2588799	.10158	32.289501	.25611299	.042499602	2.2010801	.032246102	0	0	0	0	0	.0089867804	0	0	.19062699	.61536902	.101892	0	.116734	0	.75057298	.25336099	0	.088044502	0	.233972	12.8848	.466665	.107401	4.3411498	.063184902	.0118421	0	2.56792	1.14024	11.7242	.31284401	0	.0543686	.145199
MMRF_1151	1	71	3	250	0	0	.214146	.031422399	.515459	.27687299	.60187298	.035040401	.066138297	6.1509099	.0649582	.0215478	0	.0133425	.046439301	0	.0115552	0	.034014702	.843615	.715339	.098690704	.15127701	1.26572	0	1.32674	1.74068	.0612031	.151252	.0171436	.079405002	1.1771899	.314311	.37393999	20.643	.0267253	.042165499	1.7567199	7.7265301	.069091298	68.521797	.100362	0	.107521	.068192601
MMRF_1152	1	67	3	2601	1	0	4.38451	.0418883	2.8152399	.051835101	207.798	.0478388	.37607199	2.0471001	.018657601	.033971999	0	.027788101	.029552	0	.0235935	.043120299	3.5685501	.152282	.68001902	.076582603	0	.041460201	.0104008	.50014597	1.44542	0	.113363	.0254374	.017188299	377.60101	.81634498	.25744799	.189615	.18839701	.0801735	.93047702	8.3009701	2.84728	5.1446099	.198283	.0110632	.077000603	.25071001
MMRF_1153	0	59	1	2556	1	0	1.11075	.0363902	.51274198	.31438899	.25956199	0	.19594701	2.63219	.0438352	.037371501	0	.0113459	.036201902	0	.0288014	0	0	.0811271	.743388	.106803	.158766	.077715904	0	.589275	1.17818	.035844699	0	0	.054370899	273.431	.41749299	.77652001	1.38305	.38865301	.034327999	.78375602	6.62534	9.7638798	8.2723303	.14842901	.077574201	.081028603	.043417402
MMRF_1157	0	69	1	2158	1	0	1.04846	.053648401	3.2332599	.39165899	.40355101	.283245	.75409102	6.03339	.0231658	.075725898	0	0	.0275032	0	.058904499	.013373	.032176699	.25027499	.86215001	.22712401	1.29733	.64502698	0	2.7200601	2.2235301	.136384	.116703	0	.051230799	.98126101	.23247001	.30413401	8.7069397	.61535001	.040278699	2.07355	9.7086897	.13767	24.580099	.17027301	.0147982	.14511099	3.0163
MMRF_1159	1	75	3	2457	1	0	1.21832	.0312487	2.85021	.181411	.125414	.14129201	.25594199	2.10954	.046991099	.0609839	0	0	.077350996	0	.0136639	.0117502	.0226117	.091374002	16.74	.12814701	.98031801	.0248597	0	6.8351698	1.38015	.060883999	.068722203	.0155901	.0290413	27.26	.130863	.184181	.62396801	.160302	.017284401	31.3946	8.0743799	3.22629	9.3150501	.62107497	2.2728	.30071899	.073470697
MMRF_1164	0	70	3	372	0	0	6.4022198	.039803699	206.784	.338774	.56028402	7.7452798	11.3651	3.56517	.055346899	.329034	0	.0235685	.0177413	0	.0130503	.026395099	.020916101	.60553801	19.9771	.124826	11.5627	.049361002	0	4.1537499	1.06074	.168258	2.40025	.92972797	.46565101	234.293	2.21738	.198874	1.77475	1.1815701	.074012198	36.3167	5.2324901	.097364001	12.6284	5.5472002	.0320764	1.58992	.136145
MMRF_1167	1	74	2	950	0	.131128	3.3384299	.033419799	3.18647	.218917	46.461899	.39245099	.179644	3.53197	.040782399	.035898201	0	.0065682898	.0212532	0	.020641301	.207307	.160096	.50732899	.70441997	.136142	.285891	.0669837	1.80028	1.02178	3.0027399	.053715799	.0474643	.14154001	.032067101	42.359798	.40618101	.148784	.24200401	.25923201	.018228101	.59429902	6.6860499	5.0391998	.36079299	.65908998	.164139	.37458199	.30597901
MMRF_1169	1	74	3	191	0	.24153499	13.7935	.043496899	471.67599	.99919599	28.667	23.934	18.0236	2.2407401	.057626601	2.3638501	0	.189778	.0186127	.29282901	.027968699	.11856	.229939	.79893303	2.4686699	.109162	18.829399	.060300998	0	34.845501	1.70717	4.1919098	3.33304	.66948998	.0746378	59.145802	1.01215	.134942	.345036	14.0843	.0751113	4.0836401	6.7287598	.60191101	13.7858	5.3973398	.0245922	3.21948	.13416199
MMRF_1171	0	36	2	2435	1	0	6.5441098	.059652701	.74464899	.24693	.191723	.118735	.175652	2.26103	.0262492	.00591589	0	0	.21918	0	.0129814	0	0	.114385	2.3896101	.063369997	0	0	0	1.73633	1.0715899	0	.0941322	.22182301	.0381185	.94304502	.59808302	.364274	1.75596	.051717099	.088527098	4.92064	5.5475998	3.58569	4.2999802	1.6871099	.0165349	.085674703	.111686
MMRF_1178	1	60	3	2571	1	0	280.61801	.0094490396	.80972397	.201327	.368453	.075437002	.62611002	2.1433201	.0227546	.00669264	0	0	.0104212	0	.0198521	.00552207	0	.499805	.63312	.085898302	0	.017932599	.015769999	.83032697	.38617599	.29783201	0	.0134011	.193692	78.3452	.71736997	.238966	.143121	.099612497	.041677501	.28649899	3.5757899	.927544	.81078899	.140606	.34556401	.0954367	.20316499
MMRF_1179	1	80	2	1955	0	0	1.07458	.071661301	.389543	.41757101	20.118	0	.034812499	2.4974301	.25861099	.0112212	0	0	.036653701	0	.051472399	0	.0123574	.0266384	.31739801	.123233	0	.052705299	0	.85200399	.97728002	2.4492199	0	0	0	73.988098	1.0513	.232545	1.2654999	.036593199	.128186	4.3752999	7.8220801	3.7113199	14.0893	.19956499	.0226578	.081003197	.44763401
MMRF_1180	0	63	3	914	0	0	.22614001	.059824198	34.283501	.27434301	.737279	.41891599	1.60376	6.2856202	.013753	.0240015	0	.172617	.030349299	.0389654	.018108699	.0060340702	.046696302	.49611101	6.3564901	.0894427	6.7961702	.137766	0	.95960897	1.36104	0	.022641201	.41068399	.076434098	1080.92	.185424	.31593299	348.194	.299337	.059254698	1.37084	11.6579	.28456101	.52578998	.15663999	.031656701	.0598852	.44907299
MMRF_1184	0	71	2	1815	1	0	.243103	.048477199	.54550099	.123831	.25832099	.110935	.0892426	1.5226901	.046386901	.044286299	0	0	.018843399	0	.034786601	0	44.753899	.41420999	1.75019	.124505	.049577098	.28832701	0	3.04498	1.23176	.0498266	0	0	.0139228	31.9599	.29341999	.134223	1.49447	.315182	.057984501	.0629545	24.167	.203778	1.05432	.156812	.0046109799	.020307999	.090248503
MMRF_1185	1	67	3	2497	1	0	1.34963	.024681199	66.851402	.17612199	36.9058	6.6351399	6.9924002	3.6178401	0	.78562999	.052748799	.062602997	.028542601	0	.0561499	.049423002	.37300199	2.46176	1.98557	.045154698	30.256701	.66503102	0	13.1184	5.4780798	1.94591	.368673	.27351001	0	67.520897	2.3226299	1.4450999	13.7137	3.3310499	.084950298	15.5209	3.1550601	9.7553797	2.86885	1.65607	.31961799	.64633101	.0757595
MMRF_1188	1	76	3	1777	0	0	.36239901	.156195	169.79601	1.03587	3.84567	3.9043	8.2059402	2.4883699	.0078455601	.48016101	0	.435938	.0379043	.14870299	.052776001	.0571789	.036038902	.25284901	1.07786	.095731802	234.452	.221276	0	2.039	1.0204901	.285983	.81830698	.084352598	0	91.072701	.33073199	.095738597	5.47965	1.71047	1.61687	9.8726997	5.4256301	.390196	5.2044601	3.671	.012406	.569758	.50119001
MMRF_1189	0	65	1	1789	0	0	.15567701	.070250802	1.97056	.235165	.74102998	.246007	.027958401	2.51105	.022315601	.011919	0	0	.0149031	0	.0294814	0	.0093438104	3.88941	.26373801	.102229	0	5.2563701	0	1.0079499	.97911	.034383699	.020687301	0	.0101417	42.9557	.068512402	.120362	5.0141501	.4323	.022061599	1.85501	4.49506	.0637163	.095830701	.28626001	0	.23627999	.122979
MMRF_1195	0	60	1	676	1	0	.096313499	.033758499	.121081	.087337002	.0398397	0	.022213699	1.88074	.0090909395	.0071879299	0	0	.00546091	0	.030511299	0	.0197418	.066209897	.319332	.0334507	.053982802	.390338	0	.46592501	.99916601	0	.0152172	0	.0086087501	.201461	.61845797	.178404	.26899701	2.96507	.032419302	4.6170802	3.05808	12.6379	5.3029799	.0310192	.00272299	.12742101	.099894598
MMRF_1201	0	67	2	2500	1	0	9.3776503	.0266234	33.334801	.48396701	.16862901	.212888	.473167	1.63415	.0119514	.0217037	0	.116323	.0074242498	0	.043491099	0	.0045999601	.053231999	1.36954	.104124	12.1375	.0379196	.70354599	74.6259	.64799702	.0290496	.073894903	.0262438	.031709999	.30893001	.038649298	.068719998	63.4674	.350905	.050332401	1.32075	3.4853499	.041057501	.30346799	.24943499	.0158007	.229653	.167936
MMRF_1202	1	59	2	921	0	0	1.64227	.0813189	7.4013	.160662	4.45854	0	.110197	3.0991099	.037802	.016515801	.114738	.0257692	.0235528	0	.043925401	0	.14950199	0	.80552697	.22632501	0	0	0	.84480798	1.53162	0	0	.46417901	0	189.245	.14168701	1.0782501	35.877899	1.31153	.16677099	2.3024099	8.9962702	1.6635799	4.30371	.126168	.362151	.127983	.54919201
MMRF_1210	1	67	1	2379	1	0	.404827	.022320099	.38740501	.175845	.134928	.048843	.134377	2.24933	0	.029204	0	0	.29378399	0	.0166742	0	.0078358296	.25703001	.276788	.089902103	1.37422	.090487398	0	1.01474	.69862002	.061772	0	0	.0521136	.97732103	7.2971201	.111887	.462001	.0613623	.0593311	6.2670598	6.16572	1.16871	12.5014	.057055801	.044689201	.15532599	.085104503
MMRF_1211	1	46	1	2513	1	0	33.485802	.0297706	59.418301	.36017701	7.00488	.75853401	13.5751	6.3168402	.050305098	.55861199	0	0	1.38843	0	.049044698	0	.00670637	10.993	1.1154701	.148057	4.33465	8.1709204	0	1.92074	1.33394	.235037	.102987	.162129	.046805002	5.3520398	4.51332	.294043	45.030102	2.0364001	.076210402	7.95227	4.2490301	63.513599	4.9819398	2.6475401	0	.93358302	.175484
MMRF_1212	0	78	3	1252	1	0	.17409199	.031824201	3.5658801	.34394899	.71554399	.0324197	1.64525	5.9605598	.062185001	.0108474	0	0	.039570101	0	.031205701	0	.0112914	.67169797	3.4164801	.083768301	.46040401	1.0457	0	2.30229	1.2222	.035731498	0	0	0	13.7247	.59840101	.23977201	50.721802	.246231	.040559899	2.17873	5.4461002	.102801	4.1470699	.059032001	.00418921	.157683	2.7758601
MMRF_1216	0	71	2	1345	0	0	3.49224	.032232702	1.2575901	.32768101	1.20278	.049140099	.0258028	5.80688	.044490501	.0148198	0	.0099358698	0	0	.0084858602	.0149871	.0090629701	.112906	1.54909	.12367	.54662597	.0206414	0	.745004	1.48159	.81752801	0	1.0885201	.046431702	195.94701	.15930299	.59077901	3.9640999	0	.241638	.57642001	7.6377702	9.7728004	31.7948	.25939399	.14932799	.376003	.174079
MMRF_1224	1	63	3	2163	1	0	.20029899	.045176301	.35055101	.182988	.040821102	.017968999	.034284499	3.28719	.032556601	.073531702	0	.0391098	.014899	0	.019008899	.039018899	.0189781	.096024901	.26783001	.058140598	.058060199	.034214601	0	.57809901	1.23875	0	.049624201	.0076658302	.0151721	1.09807	.137761	.17437001	.127783	.0118733	.019671701	5.72159	6.2545199	.27985501	.062843896	.109187	.0212973	.089983501	.0520293
MMRF_1229	1	68	3	2497	1	0	.258564	.049455099	.50372797	.0547514	8.63239	.032985602	.170096	1.11173	.0090360204	.0111242	0	0	.018554101	0	.0154546	0	0	.109994	.28264201	.052264102	0	0	0	.36350101	.74501097	.118281	0	.19731	0	29.2348	.235219	.35616699	.88768202	.122691	.0149793	2.9567699	4.5467401	1.42015	2.66506	.035172399	0	.029337401	.12202
MMRF_1231	0	77	2	85	0	0	.215703	.0583576	16.978701	.30061701	7.2479501	1.96865	6.9912901	2.7520001	.023121299	.55496401	0	0	.144085	0	.045644701	.038267899	.17381801	0	1.4806499	.0493435	7.7556901	.200784	0	45.629002	2.86255	.732252	.0738637	.51560599	.17614301	2.9561501	.341095	.21754999	2.71176	1.5895801	.080361903	2.1988299	10.8798	.58815998	25.3214	.90293503	.130629	.41689101	.046548702
MMRF_1235	1	56	2	2485	1	0	1.0225199	.074767202	7.56598	.19325501	.046526801	.059828099	.66992199	3.3025999	.031380001	.12670401	0	.0219109	.0154206	0	.034826402	.061139502	.120711	.72651303	.469358	.061750501	.24236301	2.4135399	0	1.03795	1.07916	.047208101	.044306301	.0127201	.0354403	11.8925	.73007798	.15241399	1.3243001	.103825	.042373098	2.3575301	7.3301501	.25998199	.0681995	.54391903	.53520399	.0808862	.11386
MMRF_1242	0	61	2	610	0	0	1.42384	.115881	5.9892602	.343537	.47063401	1.0362999	.67754501	4.6814299	.0291501	.42687199	.083656199	.144429	.107177	0	.065792598	.16387101	.319583	2.23542	20.335899	.15673099	5.0945401	.0564011	.047794402	2.6610701	4.5387301	.060906898	.30100599	.238666	.0430758	380.22	2.9600599	.272192	6.12814	.248055	.021663601	.26967099	4.7248702	.17574	7.6531401	.33743399	.215523	.114694	.28441501
MMRF_1244	0	70	2	172	1	.153139	28.343399	.038693599	44.511002	.60799599	3.93536	.48326501	1.364	6.0072098	.108986	.31272799	.112631	.036604099	.0306502	0	.0751573	.020895399	.137676	1.32002	2.16715	.124456	.369663	5.26158	.0066929301	3.2701299	1.72622	.047513999	.152931	.094130799	.178133	29.643101	.89184099	.533575	57.690399	.69227499	.0735998	3.91557	6.5389199	.224638	8.48522	.960356	.089974202	.30777201	.203455
MMRF_1250	1	59	1	2125	1	0	.80495101	.065512799	1.7052	.384271	.16341899	.50206798	.93528003	4.1250401	.0598538	.312846	0	0	0	0	.00671088	.0118311	.0582196	.28619501	1.02169	.121781	11.9095	.035700601	.0095482999	6.1500401	1.53548	1.0340199	.0314762	.110585	.113934	198.795	.51546401	.334279	.160088	.39694801	.0092791198	.37247899	6.9399099	4.4837699	.91519499	1.0314699	.045319501	.225472	.13119
MMRF_1251	1	43	2	2353	1	0	.313743	.056553099	1.00775	.34586999	.047104701	.14418299	.174815	2.2681799	.019006399	.00537109	0	0	.038633902	0	.132983	.0075401501	.016870501	.015936	4.04561	.111713	.644566	.066943303	0	2.2847199	.57295799	.53943199	0	1.01982	.0364407	87.824402	.16142701	.29344001	.27757701	.44728401	.060042702	.71606398	13.47	2.5655501	4.0929699	.220476	.053922102	.12553801	.48875499
MMRF_1252	0	77	2	463	0	0	2.0636401	.126543	30.6665	0	5.5855298	0	1.19217	3.2762699	.0481208	.093512498	0	.078639798	1.27359	.15157101	.0371648	0	0	1.4047101	1.02426	.065680198	.93330002	0	.157607	2.1363699	1.22741	.045694299	0	.111355	.64108098	14.2354	.099951699	.157914	62.4972	.42412099	.239816	1.16186	6.6112199	7.9987202	23.1563	.77506101	.115163	.136888	1.08169
MMRF_1257	1	74	3	1666	0	0	5.8938799	.044624999	.561764	.089040898	39.5872	.147513	.0367398	1.72559	.0282361	.0056638601	0	0	.016038399	0	.018482501	0	0	.66886097	.14873201	.057387002	.050926398	1.04917	0	.486348	.64206499	.123492	0	0	.013066	85.221802	.551063	.297436	.64160401	.548141	.0541257	.334328	3.3689401	.48819101	8.9237604	.14972299	.0042534498	.224398	.101417
MMRF_1260	1	84	1	1100	0	0	108.287	.042706698	83.177902	.322705	39.071201	5.3238502	14.324	5.9742699	.200903	.43548301	0	.053356301	0	0	.032383699	.0071645901	.054074802	.30019301	2.9811299	.107156	77.985001	.054707699	.038518202	21.5317	3.1549499	1.2972	.60761201	.15187199	.137133	50.8055	.37888399	.12799799	2.5666101	3.1501501	.16338199	5.2445002	10.512	17.567499	12.8756	1.74115	.066388898	.92965698	.48152599
MMRF_1261	0	57	2	1110	0	0	2.67803	.054276198	.29269001	.152317	0	0	0	1.5738	.0199636	0	0	0	.043726198	0	.0153378	0	.0148763	.089827098	.214698	.044892501	.038738798	1.8207099	0	.73231202	1.33283	0	0	0	0	.55849999	.032134	.115372	3.2379501	8.0146799	.025937499	11.9897	11.3017	9.4643803	.21851601	.155379	0	.16829599	.092612803
MMRF_1266	0	74	1	2007	1	0	.21056999	.059689101	3.99756	.168788	13.2746	.0400813	.018570499	3.15874	.0271785	.0066018002	0	.22184201	0	0	.0137913	0	0	.603185	.95414001	.0581236	.116824	0	.096655197	1.1158201	.970339	.194582	0	.58397299	0	156.422	.489039	.65497798	1.72025	.102717	.084666997	.28207999	3.9679	.148711	1.18665	.30253199	.092708901	.083929896	.240656
MMRF_1267	1	39	2	1147	0	.0371852	2.3164301	.019647099	13.24	.24169999	17.821501	.227754	.68235099	1.92759	.0126954	.029620299	0	.085506096	0	0	.0304973	0	.018518601	.15274701	.94858301	.051676199	2.8016901	.078704499	.0776214	1.8154401	.040695999	.210216	0	.14663801	0	60.366199	.47794199	.056255899	10.909	.958974	.055560201	11.5387	7.0743198	4.26788	12.674	.81763101	.31121001	.181468	.0551401
MMRF_1269	1	52	1	1590	0	0	12.7029	.108085	2.4233301	.137192	1.1138999	.14126401	.697842	2.05636	.0185121	.032758199	0	0	0	0	.064862497	0	.053265899	.0119849	1.0448	.060766399	.50079101	0	0	1.2661099	2.06811	.067437597	0	.169515	.0256467	4.4961901	.099150002	.162055	6.4113898	10.8523	.141551	2.6220601	7.5239201	.68458903	11.4795	.095573999	.0211695	.0358909	.097088598
MMRF_1270	0	65	2	45	0	0	.165555	.067630202	.148508	.18515199	.41853699	0	.0871154	4.19098	.91457802	.0182242	0	0	.0192874	0	.049816702	0	0	.28428301	1.15299	.208498	.044805601	.390614	0	2.0532401	1.33329	.0219118	0	.137116	.091621697	16.5284	.141791	.205121	1.97673	.193105	.053095199	4.2981901	15.1176	.082368001	.27705601	.12691601	.351935	.210603	.13208
MMRF_1277	1	56	3	150	0	.0116703	9.1591597	.024403799	.879309	.111642	49.672298	0	.098298602	1.53843	.0297787	0	0	.308624	.0076288199	0	.0180886	.0182395	.029917	.28506401	.86704898	.050644301	0	.293185	0	.68369299	.46360499	0	0	0	.0197361	115.429	.069334403	.120496	1.3325599	1.93878	.021764399	.68224102	6.6018701	.30725601	.158941	.226789	.0098993704	.161202	.065282799
MMRF_1281	0	37	3	153	0	.077395402	.89934802	.119016	31.503401	.31120899	4.6933098	4.9858198	3.5926099	4.4344301	.022063199	1.07841	.050968599	.0428796	.19482	0	.034740198	.41363299	3.2681999	.42876399	2.5383101	.045425199	8.8129597	.180484	.053307399	9.9521999	1.115	.67752701	.239565	.023504	.18684299	501.52499	1.10934	.549694	5.7992101	3.4153399	.024994001	3.1398101	4.4612699	21.9123	17.591499	1.4864399	.429548	.76172501	.089551002
MMRF_1284	1	59	2	2410	1	0	1.16794	.19995999	124.987	.238313	2.43171	8.2336397	5.8152199	4.2780499	.13677	.75007898	0	.0428776	.71240097	.421123	.25448599	.052042399	.077591598	.28501901	3.5780101	.063208602	12.6792	0	0	24.0082	1.9055001	2.3443	.97626197	.016651001	.045722499	6.39011	.425044	.406313	2.3526199	2.4830201	.52675301	1.17629	11.1782	.95690101	2.18593	1.7974401	0	1.6631	.057435598
MMRF_1285	1	75	1	2018	0	.0177122	.29404399	.035961501	.40425301	.15412299	0	.17376199	.50267202	2.4424701	.0270689	.018245	0	0	.0223225	0	.0145782	.0043496601	.076033898	.27968201	.45701799	.20873401	1.84664	.23252501	0	1.37817	1.5489	.30046999	.0987937	0	.042005599	5.2643299	.084228702	.22787	.025908399	5.6367002	.060651802	5.7723298	14.2296	6.86274	1.37124	.49859601	.0104462	.21062	.114773
MMRF_1286	1	74	1	2176	0	.0137632	.67061597	.035018399	1.53052	.239206	.101352	.212614	1.2729	1.88333	.0555574	.105297	0	.0061431401	.0608599	0	.0258389	.0035433001	.180323	.47073501	.50715202	.0631577	.510243	.96494901	.044403799	1.42523	1.75867	.080398701	.16082001	0	.098759599	1.01605	.89989001	.27214599	1.22504	.321641	.0460441	5.8197999	8.5932798	.13227101	22.0702	.76876003	.0255921	.073891401	.22288699
MMRF_1289	1	53	3	487	1	0	224.439	.0059475801	19.608101	.198801	8.9147997	.874345	3.3682599	4.8601999	.107317	.115903	0	.701388	.0207712	.097060002	.040421501	.0077378098	9.8570604	.026904499	.76185	.142868	.79079801	.086443402	0	1.94763	2.02405	.53405499	.255988	.35962501	.18953399	338.98099	2.3650701	.380779	5.28684	.82641798	.142868	4.0235901	4.4710598	9.7070503	3.9969599	.75833601	.64174902	.45846099	2.5185001
MMRF_1290	0	55	3	2419	1	0	52.684799	.0204888	1.57944	.185911	3.4918201	.361206	0	1.0748	.0122932	0	0	.020021699	.010223	0	0	.0919315	.0086226603	.078646697	.97161299	.060210701	2.52086	.0194517	0	.73018301	1.34965	0	0	0	.0170315	54.986	.25551999	.122609	2.3677199	0	.0193683	1.80708	2.9681001	.082146399	.069128796	.91632402	.0196323	.071469702	.86757201
MMRF_1293	1	59	2	2294	1	0	.30115801	.043423198	2.3301101	.190726	.080740497	.311057	.52119201	3.45171	.041112501	.064787	0	.0073038298	.0153662	0	.0254714	.021844599	.221865	.142363	1.00958	.247228	.0915813	.0275346	0	2.4193201	.98251098	.022828599	.14731599	0	.138411	1.1793801	.28905499	.162356	1.36693	.076832302	.023886699	1.15528	4.6550598	3.8483601	4.3424301	.19721501	.0435271	.115352	.101297
MMRF_1295	1	65	2	1986	1	0	1.80427	.048399601	16.661501	.24554799	.44131601	.77958798	.95196301	3.20542	.45494801	.136214	0	.016192	0	0	0	.0187608	.047750302	.119251	.41442001	.12391	.61311901	.048707198	.021372201	1.34948	1.34234	0	.26476401	.17199799	.173269	29.6649	.76352102	.50593698	35.564201	.75514197	.044085901	2.19046	7.2334599	20.0979	15.902	.97672099	.13740399	.18005399	6.84372
MMRF_1296	0	81	1	506	1	0	.14478099	.0160685	9.7868299	.151813	.027685801	.685049	1.12816	.88823098	.0136341	.0259088	0	.0274777	.0162035	.022450401	.00492376	.0038851399	20.508301	.0134813	.20671	.059908599	.57706302	.020217899	0	.83128703	.75354201	.067936003	.109108	0	.021100201	80.868698	.296065	.090284102	.69893801	1.14782	.030826	.457057	5.4928298	.097737797	.768327	.12981901	.00178277	.22356001	1.01767
MMRF_1300	0	62		2370	1	.0387212	.75621003	.133092	.60810697	.36763799	.136062	.165667	.408416	3.65224	.055327602	.020098601	0	0	.23075899	0	.113008	.079297297	.018507101	.0094127702	2.2007101	.13815799	.059504401	.14281	0	2.1442201	1.56531	1.13455	0	.026740599	.044163998	12.5859	.25443199	.47790301	.60880101	.12726299	.368025	5.19804	10.4127	2.0612099	.90038598	.103449	1.7877001	.079601496	.108924
MMRF_1304	1	72	3	2368	1	0	37.3209	.047759201	2.28368	.206413	4.3711901	.110533	.491999	2.2369399	.0214139	.089692697	0	.0108164	.0155469	0	.035817899	.0060920501	.078988403	.35664701	.32523301	.0369303	0	.195447	0	1.76512	1.11394	.0184056	.13055199	.27415901	.055130299	13.2597	2.6181901	.16941699	1.07061	.102038	.025704199	3.9312501	4.69733	5.2941298	5.4166899	.193426	.0296556	.142372	.056103799
MMRF_1307	1	74	1	1970	1	.0124305	.243784	.025673	9.1527205	.25422499	.63366401	.270109	1.01302	3.76299	.015913	.48439699	0	.47105899	.0152465	0	.067453302	.0038101601	.0050992798	.080801003	53.681	.063584201	21.8696	0	0	5.6630101	1.47446	.741014	.67503899	.0250868	.057420298	7.82832	.62892801	.97980499	.093773603	.90833998	.0231403	228.04201	6.3447599	.237976	2.84728	.92647201	0	.27825099	.101622
MMRF_1308	1	53	1	1972	1	0	.69685203	.048761599	19.1852	.228986	77.018303	9.4585896	6.7118802	2.05779	.048488501	.88535899	0	.063236497	.0242141	0	.0120277	0	.031950202	2.6533101	3.58761	.19086701	150.504	4.4814901	0	31.838301	1.09311	2.20982	0	.0380789	.038717199	82.977699	.30752799	.200656	4.9154201	5.2045999	.061636701	3.6271	5.2729998	1.70803	3.6935	1.66712	0	.26699299	.455713
MMRF_1309	0	83	2	1799	1	0	.175193	.029041599	8.2791405	.190864	.112869	.46900001	1.5578001	1.2298599	.0049586501	.121734	0	0	.0363364	0	.037159499	0	.18931	.038823001	1.09434	.127389	.359034	.0139112	.016176799	2.5325999	.489351	.026072999	.12552799	0	.081282802	232.121	.61166799	.32266	.13596199	.39123499	.070846997	2.10799	5.2083402	.436634	2.0129499	.47347599	.129246	.512299	.067992002
MMRF_1310	1	80	2	2392	1	0	1.51116	.0133381	19.817699	.072365098	.277087	.44152701	.73007703	1.57778	.0109079	.053985801	0	.105757	.017400799	0	.0197505	0	.0109899	.119959	.168851	.084747903	2.4579	.263399	0	1.4296499	.74699497	.090303198	.046132501	.0215155	.0206948	2.0211101	.180003	.144508	1.74773	.88190502	.154103	1.69215	3.6410501	.086134702	3.88468	.2509	.00535119	.071034402	.0319901
MMRF_1311	1	57	2	417	0	.0114697	.99189597	.065877199	16.676399	.224842	2.1473501	.245051	.52931398	3.8275199	.034626301	.0462582	0	.00645005	.0080964603	0	.032469299	.049036302	.22623	3.8601401	1.31943	.103433	.39273301	.045615401	0	3.8635001	1.8424	.020523701	.061731402	.068305902	.099167198	3.97457	.350214	.172371	7.98875	.27354899	.033036798	.54900098	7.3449001	.19927099	1.37165	.16820499	.094908901	.16701999	.225797
MMRF_1312	1	70	1	2354	1	0	175.52901	.039746299	.69496101	.144455	.353324	.103064	.066320904	2.2111499	.0555114	.0288164	0	.185344	.070813298	0	.0234528	0	.0172641	.21195699	.55290598	.0290183	.68209398	.127602	0	3.11711	1.40037	.17428	0	0	0	1.74158	.67126101	.192231	.43716899	.191925	.036731299	13.1868	10.9076	1.57482	19.6026	1.99901	.0488641	.25874299	.062160499
MMRF_1314	0	61	2	1920	1	0	26.532101	.0084953597	153.85899	.232721	2.15645	1.86327	4.8147998	5.02384	.0631878	.100555	0	.420533	0	0	.031518601	.0124961	.24828	.297629	.51081401	.0214839	2.33357	0	0	.76910698	1.20506	.055927198	.117678	.140184	.0273754	10.9818	.74496901	.096397802	20.7481	.27240899	.054538298	6.5363498	4.5169601	.208207	8.0012398	.583094	.017745299	.28334501	.331503
MMRF_1318	1	85	3	2402	1	0	61.139198	.079621702	6.8219399	.15670601	58.107601	.0529298	.26949999	1.41777	.0079765003	.0519052	0	.0129611	.0123619	0	.0278646	.0310116	.033493798	6.9198699	.57468498	.0465912	.256845	2.7941101	.076341599	1.58091	1.00091	.54545403	0	.28235799	.0223225	105.059	1.57813	.101555	1.52941	.150352	.13408101	2.60657	2.1122799	.63194501	2.34164	.379794	.066175103	.38464701	.15133899
MMRF_1320	1	63	2	2364	1	.0218211	.12801	.0115845	.134795	.24064501	19.156799	0	.038986199	1.91567	.021886401	0	0	0	.0127261	0	.0047311899	0	2.7915699	.044901699	.390627	.049764998	.036348101	.34329599	0	1.23658	.81523597	.74570602	0	0	.026305299	109.342	.22233801	.20845699	.234244	1.28618	.0247331	.064314298	6.70017	.0707279	.67607802	.148285	.00980129	.090337001	.163386
MMRF_1323	0	73	2	2337	1	.0131038	.68736601	.080304101	42.821301	.12759	.076112702	3.5522001	4.6101999	2.8572099	.038667101	.17410301	0	.0133162	.073814496	0	.073755302	0	.016538899	.043738902	.734191	.0172155	6.5685701	1.19069	0	3.2312	1.39013	.47309199	.209989	.13710999	.0116167	268.474	.039426699	.081823803	1.64179	11.8432	.165739	.332127	8.2175303	.0922134	.45341399	.99597698	.027399	.46197799	.145052
MMRF_1324	1	61	2	1923	1	0	137.24899	.0093020098	10.3256	.214201	.0732155	.042807601	.25584099	3.51244	.023247899	.00724995	0	.038087901	0	0	.0133486	.0146715	.0129079	.58425999	.202802	.0116657	.067451701	0	.0344938	.769252	.682688	.062664703	.065713197	.26086801	0	1.75354	.46719801	.33363301	17.1343	.056154702	.22702201	4.3742299	4.6308398	1.62854	1.24296	.305217	0	.224847	1.47628
MMRF_1325	0	58	3	2398	1	0	1.46268	.041470401	4.41747	.26194599	.362297	.29648	1.0485801	1.43638	.0600641	.078254797	0	.0144609	.048807699	0	.0301746	.0461125	0	1.61195	19.958599	.102238	1.05794	.053542599	0	5.0300598	.45343301	.140214	0	0	.063951701	62.499599	.79882199	.69610202	.76958197	.36977601	.047009099	14.9594	6.97963	15.582	3.1447501	.44072199	0	.26015401	.071976498
MMRF_1328	1	46	1	1500	0	.0135667	.17344899	.026403399	.12712499	.24783701	0	0	.066755801	2.0557101	.064048998	.037431002	0	.0774059	.023460301	0	.027771199	0	.0111159	.0051342598	4.9615302	.137789	3.05687	.0500159	0	.81028497	.92966503	.028551601	0	.16231801	.0221867	1.42468	.91810399	.15752999	4.2172499	1.37929	.037475601	.405819	6.73	.072703898	.21501601	.105641	.031320799	.25580901	.27430001
MMRF_1331	1	68	3	324	1	0	.26970699	.0272462	3.7404599	.21093801	.357216	1.28519	1.1688401	3.53461	.032959498	.152733	0	.031780899	.094458103	0	.060363699	0	.029557699	.200434	2.3054299	.11395	8.8189802	0	0	3.48822	1.67871	.56662101	.064522497	0	.042686101	1.11615	3.0494399	.230915	1.0335701	.703327	.0958267	4.6420202	4.5209899	.243012	9.5918198	.41073599	.0101958	.111513	.133223
MMRF_1332	1	32	1	515	1	0	.176542	.039295901	3.6749899	.165105	195.435	.60326999	.46835199	3.0162301	.0302114	.069580503	0	.021941099	.0066796802	0	.0315396	0	.0232837	.91069502	.91521299	.087606102	1.76758	8.4519501	0	1.50517	1.00915	.0516368	0	0	.026481001	338.46799	.26010299	.21605	23.553699	.308626	.053098701	5.5668702	5.9370899	21.066601	5.7868099	.28646699	0	.175092	.21969201
MMRF_1335	1	44	3	1317	0	0	3.1844499	.019489801	4.3415999	.090460502	10.3627	.50447601	.124799	1.64898	.30545399	.0386228	0	.089752302	.022469999	0	.0104629	0	.010154	2.2460201	1.44587	.061959799	.180996	.0096384399	0	11.331	.91126198	0	0	0	.096503399	96.544701	.230552	.13703901	7.5451298	.139469	.039017901	2.0741401	4.31918	.13189501	.142359	.204667	.0492955	.34223601	4.6508598
MMRF_1338	1	31	1	825	1	0	10.9244	.042831101	2.4019101	.244341	6.6326599	.090466604	0	4.2545199	.044195998	.0065429802	0	0	.065241002	0	.0239005	0	.045311701	.85788298	2.9900899	.108783	0	21.487	0	1.06214	.72298801	0	.040367398	.0183421	.058917701	.82829601	.145675	.85174	36.441898	.028987899	.029423799	.110517	7.2817702	.345543	13.0452	.0455391	.240665	.0759115	.070159599
MMRF_1342	1	80	3	778	0	0	.51707101	.022612801	1.1065	.064112902	0	.197951	.051721498	1.47003	.070630103	.025552601	0	.0656996	.180935	.178671	.034005601	.0137631	.19752499	.218931	.63222599	.0778853	1.18668	.047143102	0	.97703201	1.01977	0	.041748401	0	.0155875	.34887001	1.24578	.037734699	1.46507	.093657598	.0075974502	1.54854	9.2097702	.090843998	6.8496699	.0272935	.0464979	.117248	.057378799
MMRF_1344	0	66	1	2185	1	0	.59181398	.063860901	4.0741401	0	.229909	0	.14562801	2.06638	.053550001	.031372398	0	0	.023126399	0	.055857498	.0049421201	.353879	.53950399	1.26791	.142481	.0590364	.56375003	0	1.2493401	1.57298	.305051	0	0	.162967	19.1061	.35005	.181592	1.02157	.996912	.041751899	12.0776	8.7071304	.50751603	.33911499	.290227	2.02091	.33378601	.084150299
MMRF_1346	1	63	2	427	1	0	.47003001	.0282679	10.92	.234531	23.0061	.47172999	2.6589999	3.3849001	.0134639	.213854	0	.0395822	.0231365	0	.0055458802	0	.45941201	.24263901	.94973099	.073136099	8.8106003	.082619101	0	6.08497	1.55814	.57420897	.223445	.031418599	.104878	158.96899	.30365199	.19631501	4.4770098	.67052698	.093276098	2.3885901	6.8020802	.66437799	2.5792401	.47614399	.0099825999	.22370601	.28594199
MMRF_1348	1	68	1	274	1	.066420898	50.430599	.176548	2.71966	.142986	.54441601	.091656499	.602916	2.3083401	.0244927	.067195497	0	0	.40929601	0	.036824401	0	.077597797	1.5240099	11.8115	.14462601	0	1.00238	.016194601	.892703	1.74635	.110696	.141012	.040468801	0	4.1175399	.41524401	.256255	11.3146	.31105599	.076414198	1.15572	6.8246102	4.6711202	22.1987	.85433602	.0537352	.224766	.0843345
MMRF_1349	1	85	3	1150	0	0	.53923899	.051498301	9.0843496	.325407	1.12708	.28845599	1.14872	5.7367802	.0166439	.030645199	0	.029547499	0	0	.018493401	.016446801	.052131999	0	.60166001	.1427	.436418	0	0	.68272001	1.18326	.0353956	.134738	.142067	.0243467	285.91599	.55542898	.51217097	50.8027	.0399446	.18657599	2.9776199	5.0204301	1.19814	1.2443	.27179199	.0234796	.149496	1.84857
MMRF_1352	1	54	1	1928	1	0	1.91392	.0382284	38.660702	.239437	5.5370202	.13324501	.55964297	2.0060101	.011771	.027706999	0	.0090549001	.025034601	0	.038371101	0	0	.077031903	.56636202	.0609609	.56247801	.22814301	0	3.2318201	.97285402	.105638	.36276501	.246103	.041912701	6.4668899	.063250199	.12057	3.4514101	.58981001	.00709259	.39450401	4.6800399	.237571	.19125099	.167987	0	.11276	.095813297
MMRF_1354	1	75	3	2001	1	0	304.707	.040255498	1.60934	.13639	16.6868	.231189	.155295	.98203599	.046542801	.0065632998	0	0	.0124534	0	.0153359	.0147526	0	.074560396	.55729401	.055449001	.97169697	0	.00473344	1.0751801	1.04655	.49671099	.116869	0	.044730499	495.25101	.300993	.146907	.30077001	7.1756201	.036317501	.56980801	5.7357101	.084202498	5.06072	.26756999	0	.25008601	1.2837501
MMRF_1355	1	74	1	2302	1	0	2.79178	.049790099	9.0698404	.23216499	103.662	.226717	2.3581901	7.5732598	.0606387	.057963699	0	0	.111282	.27813599	.0876472	0	.024730699	.0121053	1.5189	.104051	3.30286	.971421	0	2.1533501	.68768698	10.8575	.126265	.182018	.077047303	477.54501	.17422201	.90581602	8.9260998	.25016499	.13663299	.87369502	8.2203999	5.1185899	3.42521	.35741401	.092219204	.076712601	.273644
MMRF_1356	1	70	1	1704	0	0	.17973199	.027885901	.53993398	.078879401	27.8305	.039913699	.94169599	1.58404	.016086901	.0059733	0	.133642	.135628	0	.072775602	0	.0145962	.14202	4.7841702	.085179701	0	.034205601	0	.54057902	.98567802	.057440899	0	.16797499	.031783	148.114	.039521601	.180144	3.04845	.67272002	.10363	6.4377098	5.78233	25.6376	8.1502304	.138456	.0175581	.169056	.68075299
MMRF_1358	0	74	2	523	1	0	.26371801	.018901501	17.5112	.100853	.38715899	.185546	1.27237	4.17417	.0127805	.0287086	0	.051612802	0	0	.013605	0	.0188177	.098591201	1.20496	.075789496	.115531	.055049501	0	.93257803	1.4557101	0	.320402	0	0	2.46772	.145972	.148967	3.4377501	.38958099	.030721299	10.4281	4.5125098	.40365499	.59402102	.12635	.0418307	.122514	.14464401
MMRF_1359	0	54	3	1170	0	.016523801	16.1563	.0168861	1.6213	.213246	44.810001	0	.198199	3.21419	.042339101	.0060916701	0	0	.022130501	0	.097150102	0	0	0	1.00088	.063225903	0	.135819	0	1.00849	1.24124	0	0	.57187098	.039349802	93.909103	.285018	.147367	.76361901	.22384401	.13562401	5.2003698	11.5129	39.3158	6.1737099	.47738299	.163072	.29900199	2.9937301
MMRF_1360	0	64	2	1607	1	.0098339999	.31145701	.0210285	7.526	.29253101	.78482598	.077766798	1.9278001	4.2599201	.042001199	.155284	.0086077098	.0129183	.030454701	.0522862	.044800699	.0104992	.12515099	.69026798	.613841	.082339801	1.6044199	1.37529	.00100874	2.5718999	1.25371	.15901799	1.04249	.13652	.088814199	11.0475	.75078303	.18330701	9.1968098	.380086	.110215	12.8326	5.82515	.42656201	.62696302	.310202	.023034999	.15540799	.117546
MMRF_1361	1	67	3	207	0	0	229.44299	.026185101	6.7543998	.47849399	7.15346	.075265199	2.2539799	4.3426099	.017391499	.0041654101	0	.0524504	.0110751	0	.034481801	.0072256099	5.53546	.0423593	.191872	.206843	.034716502	0	0	1.12798	1.3496	.090333901	0	1.18127	.0564886	347.68201	.28999901	.72290802	17.417601	2.66711	.10977	14.2191	9.4882298	.55196601	1.3564301	.114524	.075632699	.114347	.38409001
MMRF_1364	1	56	1	268	1	0	1.7123801	.0245417	.78675801	.240906	.100594	0	.15598901	2.4598601	.035054699	.31440499	0	0	.033996601	0	.026240399	.110642	.90490502	.887793	.51865703	.15267199	2.74001	.0258245	0	2.6904299	2.76577	.304977	.351767	.27062199	.053100798	2.13798	1.91554	.148525	.637896	.266132	.0180558	2.7566299	19.114901	21.9384	1.1063	18.004801	.0601607	.295353	1.1554199
MMRF_1365	0	65	2	375	1	0	54.512402	.0433583	1.53399	0	0	.130771	.14105099	1.13436	.019309901	0	.067488998	0	.0158733	.100516	.010376	.029129099	.0288272	.100962	6.7553802	.035935901	0	0	0	.95229501	.513659	0	.142069	0	0	26.851101	.35182601	.225694	.54881197	.17509601	.0199506	2.09849	3.91136	11.8133	10.0487	.070706703	.108685	0	.0223388
MMRF_1371	1	61	1	2185	1	0	.23966999	.0699348	.28933901	.104755	4.3359599	.13934299	0	1.57016	.0092506101	.032561399	0	0	.0158571	0	.035127498	0	.011777	.097408801	.82577598	.166839	.206209	0	0	3.0572701	.10433	.088648602	0	0	0	.41610199	.123883	.057858001	.340711	.052383501	.087143898	2.3548501	4.5720301	1.1415	.53993601	.135481	0	.149418	.036667001
MMRF_1373	0	62	2	424	1	0	40.790699	.0165597	4.0195699	.35823801	3.3563199	.37265	1.43277	1.7075	.028666001	.041235998	0	.0072754198	.0104247	0	.0124354	0	.095687397	1.47672	1.81401	.071511902	1.66116	2.01087	.035441101	2.3708301	1.48025	.114218	0	.077071197	.0256515	9.9714699	.380961	.83021498	1.29326	1.22902	.0510507	2.9674799	8.3889799	.091759399	.55731601	.103465	0	.16185699	.635243
MMRF_1374	1	71	2	354	0	.0108832	.368314	.0334346	3.55686	.101119	.128011	.085270002	.95426899	1.45533	.351693	.074389398	0	.067567103	.032912198	0	.021624999	.0097038401	.13089	.14920101	.58671302	.049776699	1.72341	0	.0051610102	1.93173	1.09675	.060576901	0	.070171103	.055284102	1.4190201	.61625397	.31114101	.49986199	.67791402	.216591	12.6501	4.7440701	14.5668	4.6670098	.46752399	.128011	.29943401	.13631999
MMRF_1377	1	67	1	2268	1	0	.26514	.040188901	1.95347	.084023997	8.9025097	.18599799	.118338	1.28486	.023462201	.0069121099	0	.043525498	.022435199	0	.023201499	0	.103748	.018649301	.179336	.062545702	.54660302	.064131603	0	.69040298	.66132498	0	0	0	0	15.0309	.101027	.132754	.15667	.082482003	.0527087	1.00019	6.4081702	19.8694	.158142	.70990002	0	.200729	.117556
MMRF_1380	1	63	2	1717	1	0	23.7556	.019859901	2.76878	.30887601	.065485902	.069167502	1.65827	1.49115	.21626399	.213202	0	0	0	0	0	.124307	0	.116334	.72972703	.115154	.099847198	.35200799	0	1.56933	1.70502	.238224	0	.36917499	.68925399	1.6706001	.90416002	.0104698	2.1029	.61455297	.100282	3.4288599	4.0218501	17.698099	4.1929202	.81320399	.061775599	.23672201	.121738
MMRF_1383	1	73	1	1527	1	0	.26637301	.032368202	1.99088	.14277799	.223179	.441021	.32148999	.83165097	.147092	.080575101	0	.0072053	.045086902	0	.0163745	0	.046273399	.38971201	.36331701	.060327198	5.2899799	.0230435	0	1.89851	1.26625	.85255998	0	0	.073436096	842.37201	.248889	.0921188	.22921599	.98877001	0	1.18952	5.5622501	1.34533	.87166899	.14669199	.023832301	.098019399	.061543599
MMRF_1386	0	54	1	2331	1	0	16.076401	.0136592	.76792502	.20715401	2.38537	0	.100438	2.7220399	.016012499	.0090071196	0	0	.032557599	0	.0106373	.0133031	10.368	.168109	1.07278	.118658	0	.70669401	0	1.02839	1.44276	0	0	.18896399	.0633175	133.28	.300129	.203108	1.252	1.92457	.037599299	.87489402	8.9303703	.43466499	1.65896	.167207	0	.16814101	.079962201
MMRF_1388	0	81	3	2079	0	0	.12774301	.062348899	.160216	.31496599	1.03378	.0239242	.086363703	1.76531	.031741899	.0140894	0	.0110041	.0064614899	0	.0191267	.048346899	.239576	.487773	1.48588	.088908501	.17249399	.82885897	0	.84631503	1.13436	.457477	0	.103242	.023689101	63.032299	.48339	.205919	.204899	.452041	.0076639401	4.9356098	6.8807101	.56321597	1.99983	.178927	4.2136202	.12852	.097212501
MMRF_1389	0	51	1	715	1	0	.45143899	.071620703	1.4541	.208287	.16474099	.071326599	.46154901	1.7681299	.0465579	.045401901	0	0	.0209559	0	.017658301	.047031499	.04335	2.12971	2.4518299	.0294756	28.6217	1.25314	0	1.0478899	1.35341	0	.124429	.030542601	.0122517	488.04501	.35796201	.64410001	2.41326	.37953499	.0178317	.22896799	4.1983099	.051130701	.059443898	.0375585	.0122705	.052331802	.084507503
MMRF_1391	0	65	2	1031	1	0	1.5394	.046232399	2.2802401	.090254597	29.7831	0	.15548	2.9068301	0	.0106179	0	0	.047575802	0	.0223339	0	.030112401	3.1374099	2.0655	.166913	.425329	.028055999	0	1.52982	.640176	.102835	0	.200482	.15951601	330.04501	.097047001	.44451201	1.1036201	.13229799	.099919103	0	8.3534403	1.26998	1.10291	.328053	.52491599	.351013	.203715
MMRF_1392	1	41	1	769	0	0	.211674	.041076001	1.22314	.084622301	.31306899	0	.115897	3.78843	.0120448	.00445463	0	.156534	.029398801	0	.035043102	0	.0039841798	.61232001	.56985301	.034827299	.087526202	.0541743	0	1.2774	1.34661	0	0	.106325	.0214334	.84691799	.638089	.21612699	.942442	.035431299	.073157497	.040675599	8.62286	3.07163	1.45112	3.8144801	.0105817	.343297	.13457
MMRF_1393	0	58	2	2323	1	.02537	3.7355299	.051871199	124.005	.211789	7.5310798	.97674	1.2104	4.0303402	.038487799	.074818604	0	.35109401	.0320649	.52829099	.028928099	0	.0511772	.85755599	.731511	.047630399	1.8953	.308532	.32819799	1.11192	1.4084001	.50405699	.55745399	0	.020817799	60.973598	.293363	.097350799	24.232401	.57458401	.054233398	.43610799	2.77701	6.0363598	19.7955	1.3232	.101086	.252745	.33148399
MMRF_1395	1	64	1	2307	1	0	.33097699	.0134173	.765531	.100489	1.25139	0	.739739	1.08548	.0444526	.075438902	0	.048326999	.17448699	0	.107339	.0095197102	.0044514299	.14685699	.32129201	.07361	2.89481	.0133302	0	2.8866501	.86965901	.099926099	0	.028643399	.029536	.47731099	.25333801	.48833501	.091072902	2.6718299	0	.120635	4.31496	5.3381701	.967282	.15810101	.0035320299	.26176	.196677
MMRF_1401	1	82	2	575	0	0	35.474499	.0563353	20.235701	.24292	8.3962202	.79744601	.64783698	3.78705	.017613901	.0839075	0	.14918	.0318067	0	.022882501	.029339699	.0062359199	.096661203	1.3047301	.116062	.64148003	0	0	1.85432	1.8373801	.072228797	.137133	.0545475	.140177	2.40309	.175758	.11905	99.980598	.26630399	.102844	3.3721099	5.6292701	.132349	2.0776801	.180042	.019067001	.216132	.175611
MMRF_1403	0	62	2	2156	1	0	.347352	.040673301	.77275401	.183817	.25385001	0	0	1.48235	.0060058599	0	0	.0088592498	.0501686	0	.0227054	0	.0239875	.27316201	1.7477	.062426802	.067592703	0	.046401601	.331321	.79854202	0	0	0	.089039102	88.785698	2.1317101	.58341098	5.3948498	.054672901	.014739	1.20652	6.0458999	.84341598	8.5068798	.057414498	0	.153742	.0481181
MMRF_1407	1	71	1	2211	1	.090675697	269.32599	1.2747	670.52197	1.26706	47.491699	89.463203	25.9168	1.7894599	.86095601	11.8188	.64840698	4.8168602	1.24739	.217314	2.57622	21.2568	184.25	79.702904	62.0797	.067370899	623.48901	.054993499	.316719	125.8	161.104	19.993601	3.0990701	10.8751	.478517	269.72601	95.649696	.224103	12.8224	14.7296	2.63785	38.776199	5.24439	3.03424	11.3036	6.6928101	9.05966	1.8284301	28.4352
MMRF_1408	0	62	1	2324	1	0	.40721899	.0429121	70.215103	.18192901	3.84567	.257292	1.11964	3.42927	.041615099	0	0	.0060857302	.048044	0	.042569902	0	.025842	.171354	.70501101	.10993	.14151999	1.01922	0	1.6058199	1.6167099	.010922	.0276423	0	0	59.551998	1.11684	.25109601	3.1605599	.303628	.031456798	1.40446	8.1830797	1.78979	1.54348	.226694	0	.080504701	.105489
MMRF_1413	1	71	3	1813	1	0	.44028899	.037422299	2.6396401	.181851	3.1885099	.125843	.091378398	4.0198998	.064147003	.0070557501	0	.0096463598	.0103034	0	.0299755	.0113696	0	.42252699	.209251	.084414497	0	.38521701	0	.450308	.59660602	0	0	0	0	37.057899	.78240401	.071850397	19.238899	0	.0126456	9.2215204	4.16429	.242103	2.70579	.054804899	0	.15745699	.098009899
MMRF_1415	1	50	3	469	0	0	.54319698	.0131405	1.41865	.129023	19.246599	.27669299	.73252898	1.7910399	.024914499	.051175799	.0199885	.0045157601	.0239891	0	.016570199	.00700456	.033169799	.238879	1.22313	.067611903	.086276799	.0517346	0	1.18238	.75119197	.054225001	.094644502	0	.103877	35.459599	.24065401	.23824801	.172673	2.49804	.00595449	.68892401	7.7765999	1.77343	.288068	.43274701	.0024921801	.24001899	.36122301
MMRF_1423	0	63	2	2277	1	0	.220038	.0141612	1.60264	.100344	1.6429501	.070647404	.017242299	1.07699	.0170376	0	0	0	.045721401	0	.024996299	.0079026902	0	.30821899	.264256	.044274598	0	0	0	.27622601	.421157	0	0	0	0	8.4253502	3.4835401	.067940101	1.24479	.059653498	.0252515	.59254801	2.9517901	.164215	.27429599	.0295972	0	.19336	.057250001
MMRF_1424	0	40	3	2144	0	0	.20924699	.053289	.40145099	.182447	11.8053	.029918	.32691601	1.1533999	.0091421204	.034821499	0	.57843798	.0070367102	0	.0053404998	.0267582	.173923	.168983	.176598	.062505998	.52127099	.071908697	0	.58519399	.49021399	.0711843	.111479	.02155	0	49.755798	.38104001	.113252	.66590297	11.223	.0288547	7.1420298	6.6978002	13.6661	.55496198	.97133601	2.78825	.135078	.26158801
MMRF_1425	1	74	3	1260	0	0	.310904	.0296119	13.4596	.296635	.42018199	.51714402	2.1492901	5.18468	.0180235	.049108099	0	.019011199	.167826	.14969	.029349299	.0213452	.062403101	.475687	4.0312099	.0724971	.54860002	.238591	0	1.1451499	1.05022	0	.62537801	.0112805	0	85.412804	.35840899	.288495	2.5069599	.47689801	.0273217	10.078	5.5388398	.26800999	16.532499	1.0563999	.0376135	.251609	.023764201
MMRF_1426	0	59	1	2296	1	0	2.41587	.022265499	5.9120102	.25956401	.323704	.86045998	.066340297	4.6710601	.037404802	.0476644	0	0	0	0	.044704702	.0058150599	.021321001	.090657599	.68078297	.037166201	1.20392	.039824098	0	1.8549	.89552701	.20107201	.312857	0	0	5.4169598	.90655798	.58408898	2.1045401	.45479399	.0466941	2.8290999	9.0165005	.090371497	3.9842501	.218318	.0164614	.32843199	.195658
MMRF_1432	1	67	3	401	0	.031114999	10.2331	.024033399	2.5141499	.30794799	.80809498	.036557902	.72605902	3.63697	.058815099	.115371	0	.00771472	0	.152556	.036185499	.140376	.122735	.055820301	.26748201	.120821	0	.0163635	0	2.3141401	1.2199	.037375901	0	.018075099	.064676397	120.709	.79925901	.55690199	1.14432	.31207499	.059512898	6.5028601	6.54175	.431339	1.13272	.148277	.31616399	.302708	1.00599
MMRF_1433	1	55	1	2159	0	0	.55699497	.027235599	.454898	.109368	3.27596	.158409	.56995302	3.9182501	.0109265	.0514521	0	0	0	0	.0494803	0	.017756799	0	.388762	.075130597	.45576799	.017128199	.0173964	2.38557	.82929701	1.66741	.026559001	.80713898	.042057399	269.39001	.61124903	.210246	.77795303	.57186401	.022903699	9.6560698	6.1147799	2.38099	1.7831399	1.0455	6.9444098	.345456	.073506802
MMRF_1434	0	61	2	2299	1	0	1.16372	.02431	5.4588799	.060186099	24.520201	.72843403	.87852401	4.16921	.0195817	.111272	0	.0237615	.0108116	0	.0170846	.0095019201	.0792097	1.2046	.65835702	.100773	.60456598	.0152832	0	2.7775199	.56424499	.24135301	.047293901	.0137147	0	62.535198	.255238	.116905	4.3074999	2.65306	.046096601	2.27683	5.24261	.46439701	.56709999	.194699	.0135202	.0399158	.093820803
MMRF_1436	1	64	1	2234	1	0	6.7445898	.035999998	1.57376	.079335198	.481401	.0405466	.089097701	2.5125699	.0230552	.061123099	0	0	.037262	0	.019905901	.021459799	.214516	.88623703	.71108299	.033606298	.605452	.447274	0	2.09799	1.69267	.121221	.096416399	.021012099	.031845499	2.95628	1.0033799	.0916695	1.60357	.36829299	.0366081	4.2694702	5.2965598	5.0713801	5.65029	.388587	.0238139	.100747	.078731798
MMRF_1439	0	49	1	253	1	0	95.629799	.062826	.89678597	.119129	12.524	.081154898	.201161	2.50862	.67284697	.0068226601	0	.0276177	.019609399	0	.021294899	.0055967299	.28131801	2.05004	1.32582	.037029199	.80149198	4.2047701	0	.77383202	1.294	.056880701	0	0	.030309601	17.3034	.53765202	.29974201	.65548098	.639386	.041615099	10.9928	4.9039602	2.5869701	1.22742	.086189702	0	.14099	.15555701
MMRF_1445	0	77	3	184	1	0	.164619	.0589099	.98034197	.31175399	.77050102	0	.46012101	2.40361	.035053801	.059688501	0	0	.042498998	0	.017549699	.094225101	.028433699	.12585901	.98134601	.18411499	0	.16126999	.0070964498	.942487	1.0129	0	0	.0310247	.040383302	.691607	.247587	.35052601	5.0555	.059809599	.040070999	10.68	6.8379898	.124619	.142042	.31157699	.0489964	.139467	.110704
MMRF_1446	1	68	1	1981	1	0	.18034901	.049161699	.71628302	.089508697	0	0	.044689901	2.69115	.065879203	.0300947	0	0	.0238724	0	.228782	0	.17304701	.117891	1.17355	.026983401	.184875	0	.104552	2.61641	1.01912	0	.104635	0	0	.196183	.179694	.34097499	.626607	0	.0483662	.52627599	7.9198999	.156985	24.332701	.442332	.039218798	.104864	.0544319
MMRF_1447	1	71	2	1930	1	0	.30016601	.054660499	3.07972	.150535	0	.287893	.35668701	1.99067	.046955399	.0415738	0	.0054198699	.027750701	0	.0045214398	0	.060635101	.34182	.56300902	.175979	.88359803	.195755	0	1.4787	.55374002	.018875699	.060973201	0	.081086203	.510535	.48204601	.159647	.232504	.21962599	.038520601	5.5518599	6.20787	3.0334699	4.7814002	.130022	0	.175861	.086999901
MMRF_1450	0	69	2	16	0	0	.29038101	.0084043099	5.6129699	.115784	1.1948	.225135	3.66172	4.8362498	.0102622	.10482	0	0	.0222567	.0642782	.0062032598	.070727102	.062447499	.44497201	.58195698	.0832403	1.4651901	.083092697	.0199266	1.93761	.815588	.133919	.184504	.0185731	.038269799	138.343	.50625002	.18823101	2.0681	2.69396	.0057245698	1.89066	6.6451402	22.1945	.711788	.55377102	.61724198	.047740798	.222697
MMRF_1451	1	65	3	154	0	.015776999	2.16693	.033121299	11.0556	.198697	9.8431101	0	3.5373199	3.4986	.0152011	.089850202	0	.0156394	.0093932003	0	.0060303798	.0127444	.0400589	.54896998	.43614599	.0768058	.28575301	.24282099	0	.72385103	.67218202	0	.16980299	.433063	.148267	68.987198	.259592	.062565498	5.3063502	.961528	.0536846	2.9420099	6.1559901	.050887901	.137096	.088958196	.032527901	.199756	.366889
MMRF_1452	1	58	2	2295	1	0	3.5274401	.0226689	13.1586	.78223801	.377545	2.0026	2.7470801	2.8407199	.155927	.89617002	.059359301	.062664703	.039757699	0	.0594602	.19080999	.58247501	1.02298	1.90773	.077783398	5.6178598	.106263	.018484499	9.9772997	2.4723101	1.00779	.56191802	.090113498	.140039	3.3485899	1.08833	.40706599	.14862899	1.4116499	.096601002	2.48616	15.6515	11.2569	2.44695	2.65751	.099594399	1.4588701	.230313
MMRF_1453	1	51	2	773	1	0	5.8863101	.048870299	2.2552299	.143984	.37876999	.15432	.19430301	1.29519	.0120501	.124633	0	0	.0385966	0	.0136773	0	.102692	.30018499	.62933201	.0546882	.17003401	1.0019	.075202599	.49779001	.911847	.0218099	.92607802	.044771802	.032192301	184.105	.15913799	.141634	.122101	.188876	.0102866	46.336498	2.7582901	5.3089499	2.28935	.146707	.30860901	.078547597	.21894801
MMRF_1454	0	53	2	1331	1	0	1.51229	.030363699	3.5864301	.131947	.69618201	.18396799	1.64521	4.6963801	.078173198	.68735301	0	0	1.04208	0	.0532334	.170334	.80572098	1.8967	33.185299	.0615848	7.0011001	.424153	0	.55188102	3.8155501	.055326998	.85156101	.107746	.046757601	1179.4301	4.3759599	.33580601	20.058599	.120101	.030030999	19.5935	4.7269502	.27208501	7.8052001	.31575	.14673901	.107683	.14518499
MMRF_1455	1	54	1	1854	1	.071810298	9.51159	.060842101	107.234	.32974699	3.1890199	.20122001	2.1171701	2.88164	.026429201	.26275	0	.0750883	.0064479602	0	.028838599	0	.144168	16.57	1.19648	.150049	.98718703	.297582	0	2.77281	1.8211	.25707299	.063932396	.126873	.0215223	13.5681	.83707398	.225161	96.527802	1.3555599	.066999599	4.2603798	8.1008196	.62783802	.353457	.498083	.025002699	.237563	.43328199
MMRF_1458	1	79	3	2039	0	0	.26047301	.0421937	1.97575	.26353699	.032250501	.211817	.20666	2.29053	.042399101	.081309304	0	.0116119	.0222409	0	.0186945	0	.041313201	.17729799	.563182	.147119	1.1970299	1.27792	.0052383202	1.5158	1.17724	.127388	.205165	0	.13688301	.42377901	.51200199	.21086	.12842999	.137831	.064195901	1.65338	7.0110602	3.0615599	15.8234	.18211	0	.21206	.127791
MMRF_1460	1	85	3	257	1	0	.572393	.0175536	8.7628298	.128819	.60056001	.625673	.880288	3.5485599	.25083899	.228524	0	0	.026999	0	.032767601	.0262265	.153322	.15452801	1.10806	.119614	2.68398	.016718401	0	4.9861598	1.0728101	.53307903	.176176	0	0	2.5069599	.425015	.199655	.83412898	1.0656101	.060345799	18.333401	6.5429001	.063712999	20.780399	6.3510399	.039937999	.53526902	.207617
MMRF_1461	1	71	2	1033	0	0	.24072701	.053352401	.20117199	.132351	0	0	.070565701	1.94762	.0556437	0	0	0	.026303699	0	.0170139	0	.0162977	.55734497	14.1406	.028408701	.096273601	1.2315201	0	.97598499	1.55829	0	0	0	.185782	22.815901	.174279	.119849	3.6428199	.27947599	0	3.79459	4.7313099	6.89779	.41309699	7.4394898	0	.058253001	.17475501
MMRF_1462	1	59	1	2222	1	0	.87031102	.0098379999	36.480202	0	53.721001	.99265099	1.88332	2.59571	.0060747401	.0810185	0	.0302212	.0116526	0	.0141814	.66916102	0	.23935901	.62425297	.0551016	3.3827801	.506953	.546772	3.6440001	.37330601	.45608899	.131457	2.00067	.090085298	121.987	.17514101	.094696097	40.1525	1.12983	.072404899	5.6828198	1.26608	2.88327	19.8349	.483046	.0109459	.51200402	4.3821001
MMRF_1466	0	70	3	2279	1	0	.35491201	.0130294	6.0274901	.171294	1.29655	.117676	.26829699	9.0691996	.0155204	.0134587	0	.065519199	.0083528701	0	.046165299	0	0	.0346177	.49915901	.040362801	.52162898	.30378199	0	1.74553	.65865803	.054223001	.024362	0	0	7.6698098	.0871768	.108009	7.4642701	.51072901	.028359201	.041409101	3.5673399	4.4423499	2.95889	.043478601	0	.0611206	.100275
MMRF_1470	0	70	2	964	1	0	3.4034901	.016212801	10.7797	.44255501	2.5064199	.42337301	1.87229	2.2607999	.084380202	.65538198	.055761699	.294788	.096438602	0	.087750502	.48553601	2.28725	1.65686	1.64193	.099413902	2.91997	0	.0037542901	3.8023601	3.9514	.333574	.73498398	.085572399	.038383901	4.3165398	2.1681099	.252855	1.85712	.77867103	.088449903	3.04688	9.8093596	2.4796	2.4451799	.87077397	.10272	.58857	.14153901
MMRF_1474	1	27	2	1786	1	0	.65393102	.034617402	0	.085366197	0	0	.081982702	2.22702	.0041719601	0	0	.051274199	.094932497	0	.0258804	0	.017462101	.254186	.28028899	.100925	0	.082676798	0	.47426799	.77395397	0	0	0	0	.60512102	.45177299	.15502	.26234299	0	.023886601	5.3828101	3.5283501	.33981401	.34859699	.103439	.0130542	.121592	.0247226
MMRF_1484	1	72	2	1040	1	0	.33752701	.048462201	9.3504801	.122518	4.3209	.092048801	1.2612799	2.37854	.015874	.0214631	.021535801	.0091174403	.0207584	0	.027355799	.0026094799	.0216153	5.9904499	.51346499	.082279198	.034752499	.78737402	.0136482	2.1547799	1.20877	0	0	0	.0085460404	1.7060699	.205779	.41038001	2.84078	.161817	.0244224	1.66763	7.9303899	.42232499	1.6083699	.064222202	.0083206501	.051299699	.068437897
MMRF_1485	1	80	2	152	0	.016374299	1.1961499	.21947899	100.056	.36972699	2.0314	.75425798	12.0466	3.2372799	.055089802	.469226	.0379931	.132759	.125349	.157768	.018076301	.14255901	11.0699	1.0103199	1.51571	.041425299	8.5296698	0	.0148524	1.65497	2.09041	.174904	.46205601	.193674	.63673198	251.908	2.0231199	.53801399	333.40701	.71946198	.067979202	6.4440198	6.2146902	.22295401	7.4347601	.49955601	.071734697	.215214	.68310702
MMRF_1489	1	72	3	390	0	0	.49945199	.00654682	.72438002	.16668101	0	.030342801	.186408	2.6651299	.028223399	.083586298	0	.45794699	.0446181	0	.0051069502	0	.0050764899	.11224	.110101	.062413301	.38302201	0	0	1.21928	1.15547	.072468802	0	0	.0294996	1.00625	.18784399	.171828	1.6456701	.38901001	.0045658699	1.50763	4.4877	1.51107	6.7245302	.0840296	0	.127435	.066790797
MMRF_1490	0	67	1	2121	1	0	.41824901	.017560299	1.22217	.301557	.27269399	.062662102	.28144199	3.1995399	.045088399	.0352409	0	.27447599	.13740499	0	.0248206	0	0	.0579895	.35618201	.086947903	1.93327	.068318799	0	1.7169	.956882	.14628699	.040227901	0	.0107243	.86169899	.65644801	.129149	2.9040201	.18073601	.036311001	2.5444601	5.3268199	.218422	10.4995	.134454	0	.228972	.105646
MMRF_1491	0	55	2	404	0	.019791599	9.1210098	.069855802	36.135799	.337201	35.7062	.163837	1.0926501	1.72574	.029415	.059369002	0	.30230999	.0165255	0	.033363201	0	.0076363599	1.04197	1.05238	.147366	8.5088501	1.01387	0	1.4924999	.769238	.123282	0	.060484398	.26436299	254.024	.408887	.303303	39.386101	.320696	.0237408	2.6217	2.8912399	.034232099	.29832101	.13094901	.0114145	.15567601	.22090399
MMRF_1494	0	64	1	2232	1	0	.55607599	.045706	18.805	.32250199	4.7431798	.458525	3.46626	3.3522301	.045164201	.219422	.019377001	.0286243	.016769299	0	.041129898	.0028029999	0	.461126	1.47486	.075765997	3.3506701	.138302	.046804398	2.23558	1.46322	.689574	.055808999	.0276192	.295809	33.198101	.192531	.216912	2.81604	3.3029699	.039833099	4.4716201	7.4765301	1.78993	4.1241298	.57470202	.045084301	.226238	.29524001
MMRF_1497	1	61	1	1176	0	0	1.85141	.039305501	36.347698	.32805401	1.18608	.69260198	1.41063	3.6090701	.084590897	.294918	0	.37660399	.0139423	0	.0192778	.12994599	.0301477	.341842	1.22148	.17904299	5.4265199	.440245	0	3.70208	1.05248	.51857102	.181761	.259323	.025283201	95.491898	.77352297	.18030199	8.0967398	.44123799	.103316	12.9307	4.6729398	3.30898	2.1370399	.415932	.095930301	.18026599	7.8945799
MMRF_1499	1	68	2	1778	1	0	.22698399	.039789099	.62830198	.179075	.082289197	.26598099	.54414803	3.1075301	.034179602	.138135	0	0	.058439199	0	.033945698	.020633699	.040487599	.237167	2.11373	.138942	5.1195598	1.68909	0	6.6322598	.83143598	.35302699	.087867998	.029924501	.076288603	1.76324	.73685801	.26124999	.62098497	1.40411	.0333548	3.9521599	10.5875	.125834	3.6052899	1.48979	.050547302	.241795	.174785
MMRF_1501	0	65	2	891	0	.024833599	.26394099	.061806299	14.4539	.168458	9.5001898	.102521	.26536101	7.7119999	.032935999	.0042336802	0	.0056543802	.040942602	0	.0364042	.0097770402	.031659901	.406533	.32593101	.072459497	.150546	.0247517	.0064301998	.62539899	.57712102	0	0	0	.120064	40.831699	.504641	.174135	.404466	2.3645999	.034471601	.87976098	6.1634202	3.0555401	5.9200902	.50555003	.56737798	.0146465	.295847
MMRF_1502	0	58	3	1620	0	0	.86350799	.042660601	1.4258699	.327979	.350052	0	.015638599	2.1844499	.040630098	0	0	0	.027211299	0	.0180854	0	.033460502	3.6089499	.84679002	.114677	0	0	0	.90297198	1.13139	.0087998398	.056805599	0	.0117858	1.1004699	.426303	.180381	.58044702	6.35993	.068415001	.82707697	8.3923702	.056671999	.299474	.11374	0	.36395401	.118043
MMRF_1504	0	73	3	2169	1	0	.44574499	.0463975	.88014603	.43938699	.015994299	0	.13325299	4.7220802	.026776901	.0090920199	0	0	.0143841	0	.0904928	0	.0117728	.083588302	1.41502	.359258	.37435201	0	0	1.73522	1.72174	.101519	.0239246	.070377797	.0109229	1.62711	.128819	.632774	.80213702	.151384	.139272	1.11415	9.8502703	.62424397	.34691501	.417815	.56428999	.14575399	.576047
MMRF_1506	0	54	3	1913	1	0	151.481	.020675899	.59666401	.14169	6.5967598	.044389602	.255308	1.7519701	.065308198	.045288101	0	0	.54609901	0	.0150202	0	.016301099	.118919	25.806499	.075928502	.062651202	0	0	1.35093	.64146	.015939901	.29563901	.085459299	0	43.7043	.115683	.092116997	1.07912	.209364	.0327967	5.9939599	7.5883198	.25254601	.86625898	.224929	.215085	.117621	.0816532
MMRF_1510	1	58	3	1806	1	0	30.7784	.0073806299	8.2713203	.21988299	.0573573	.099619798	.23580401	1.42272	.013257	.0102773	0	.0065594101	.0125839	0	.0064308499	0	0	.170139	.26045799	.054385599	.0486832	0	0	.617513	.39131799	.041951001	.0535306	0	.400172	123.845	.31964901	.16338401	1.93027	.51390499	.017550699	.413021	3.5626299	.066268899	.0582509	.0449793	0	.125007	.065651096
MMRF_1511	1	77	2	2042	1	0	43.685398	.0145243	3.61274	.070660397	9.5521202	.0946339	.51071	1.52123	.022277201	.027190199	0	0	.197716	.049576201	.0300988	0	.0141379	.182243	.28125101	.025494801	.737486	.0261198	0	1.35192	.77532703	.24521101	0	0	0	117.681	.149749	.39596099	4.5784101	.224884	.0277077	.74221599	3.8308401	1.3911901	1.66965	.043155201	0	.095586397	.55484003
MMRF_1512	0	61	2	2155	1	0	.074947402	0	1.33828	.122261	11.6368	.042506602	.054358002	2.1414199	.0064546098	0	0	0	0	0	.0224525	0	0	.26091701	.869169	.088814199	0	.14175101	0	.43395799	.35120299	15.9207	.117202	.030280299	.25077301	137.369	.161011	.061831299	.237128	.064725898	0	3.27755	3.2909	.26716501	.51337397	.047176499	.124354	.15027	.107625
MMRF_1513	1	59	2	1780	1	0	1.80978	.0441189	9.5858603	.30320999	4.2051301	.424707	2.1521699	3.3756599	.0743718	.099932604	0	0	.040029399	0	.030869501	.090279497	.018280299	.998909	1.02469	.199322	1.6103899	.0167681	.0098088998	2.94121	2.23259	.21140499	.209502	.16988499	.25649601	9.2558699	.770639	.35704601	.95393097	.46629101	.056066301	1.1824501	7.97088	2.4459901	2.3155401	.73184103	.068406001	.43419999	.17129
MMRF_1516	1	83	1	1176	0	0	.62004203	.0106549	10.5366	.33783901	1.13735	.30816799	2.0139999	1.99698	.0494131	.297079	0	0	0	0	.053760801	.090217203	.161727	.394104	1.31805	.139137	2.5925901	.0219678	0	5.1745901	2.33918	.30261099	.22457699	0	.090057097	2.2648399	.48858199	.73273098	.98705	.68554199	.075169399	2.7126601	6.2108998	.37706599	1.50915	.437332	.14361	.051856101	.157671
MMRF_1519	1	88	3	647	0	0	.320153	.041386198	3.5555	.17514899	11.478	.56287402	.45088199	3.60395	.054356899	.14340299	0	.0088029904	.020943001	0	.0150809	.0299646	.1044	.57062203	1.06185	.11968	1.99619	.080826797	.017464399	1.47323	1.3460799	.137208	.141939	.0239034	0	76.529701	2.72172	.109909	.067879401	4.8082099	.032072	6.4086199	6.1731901	9.9565001	14.1894	.32894599	.53319103	.059292398	.13476001
MMRF_1520	0	62	1	2220	1	0	.85980397	.052175101	9.44841	.075803697	.87489003	.15333401	.90267497	3.4488399	.0604866	0	0	0	.0312084	.19220001	.044578299	0	.0088362601	.47509301	.223684	.0771074	0	0	0	1.04887	2.13061	.16499899	.13742	.60989898	0	107.59	.195732	.30524001	10.7815	.0318956	.24297801	13.1567	9.1777697	.65119499	.88553798	.228486	.21183001	.26058599	.40607101
MMRF_1522	0	42	2	1978	1	0	.52202201	.079187602	4.7911801	.187656	1.26538	.60702997	2.8868899	2.0537801	.040128801	.359853	0	.064478703	.056869201	0	.0298845	.19278599	.237095	.379704	.69911301	.070446402	18.6208	.087720104	0	4.8267498	.98932302	.31694499	.058648702	.0112281	0	1.9523799	.82745898	.181933	.85063201	.691908	.00831577	1.47437	3.25754	5.07657	13.7303	.31115001	.0146266	.21592	4.95153
MMRF_1523	1	59	2	2108	1	0	.29170901	.037190501	1.10077	.105435	.20669401	0	.017094599	2.4319601	.030703399	0	0	0	.190043	0	.045612302	.0101937	.0059466599	2.5649199	1.8582	.078020297	.089819297	.0140371	0	1.54908	.55015802	0	0	0	.035707101	.32519901	.29612699	.439585	.052871	.88262302	.18268199	.89625901	4.7235398	.042509701	7.7863002	.0437585	.090481699	.175831	.16086601
MMRF_1531	1	63	3	520	0	0	.164537	.072369598	28.4429	.178757	1.73087	.25003001	.43272901	1.0971299	.0189787	.106247	0	.0192484	.0062672198	0	.02173	.0376621	0	.241115	1.17433	.090103097	.57353699	.0814832	.0102768	1.66429	.79006398	.59116399	.0426085	0	0	117.917	.082938299	.178812	11.794	1.09831	.0878511	5.1056199	3.0146599	3.8120501	1.6295	.261792	.146152	.41609901	.229872
MMRF_1534	1	64	1	2136	1	0	1.87749	.053822901	.94341898	.14692301	.458276	.15286	.37752199	4.2228298	.0321615	.0571527	.0249888	.0131504	0	0	.0094182296	.0196383	.00566115	.20419499	6.87501	.079006903	2.3903899	.153735	.0193629	2.9235201	1.04137	.177944	.020044601	.0114726	0	.38111401	1.20331	.20561001	.78916502	.28536901	.034296598	17.024799	5.9384198	.30536801	8.2994699	.198755	.012931	.127505	.064142399
MMRF_1537	1	62	3	1778	1	0	101.838	.30902901	553.19098	1.32552	17.7054	17.687099	64.774002	2.6127501	.536367	31.9816	2.1541901	.41320401	.20878699	.215957	1.87991	3.72978	46.835701	75.839203	24.6626	.0524894	36.1693	5.7793002	.0261604	13.841	113.205	1.46499	26.398399	5.3930998	.0122393	308.06	107.664	.174796	29.5336	4.3453898	.38621899	13.8539	4.8232198	4.5245099	7.7887201	7.34199	9.8024702	6.4032798	.210188
MMRF_1538	1	66	2	2140	1	0	.140264	.0066845901	.45411801	.099368997	.071454801	0	.126173	1.69842	.015902201	.0090032602	0	.0062323799	.0141178	0	.00499094	.0137135	.0104754	.140606	.330681	.043636002	1.1872801	.080320299	0	.624026	.81966698	.075800598	.077196397	0	0	1.3057801	.99182302	.051871002	.432432	.75037301	.0254477	.659567	3.9749801	1.89505	5.1356401	.060879301	.026421299	.146962	.073605403
MMRF_1539	0	57	2	2089	1	0	4.69842	.0122347	.1247	.078060299	75.089699	.185174	.106561	3.8837199	.0149262	.021563999	0	.101207	.0456887	0	.0181938	0	0	0	5.7672	.093147598	7.0003099	3.2657599	0	1.70011	.42018601	45.9986	0	.0164761	0	.61085999	.33191401	.30066699	.41623101	.113174	.0167998	1.34444	5.9826498	35.6819	4.4485402	.046986599	.0131167	.136123	.057185799
MMRF_1540	0	58	2	527	0	.0121207	.94764298	.0128469	11.4236	.224079	17.371401	1.19126	.882523	2.6895101	.0123662	.053626198	0	0	.0071660099	0	.0136742	.0613834	.0055197398	2.78952	.79084498	.117091	2.33354	.0621101	0	1.93695	1.10456	.118985	.063875198	1.8388	.0229908	154.817	.42712501	.50340998	6.25916	.67283899	.016588099	2.4537899	4.01969	.095458299	.162726	.17701501	.0130976	.26079601	.39649999
MMRF_1541	1	57	3	1788	0	0	.238061	.041290998	4.6068802	.18821201	31.8239	0	2.9986601	3.3164401	.065209001	0	0	0	.035478301	0	.0308198	.30747601	0	0	10.2261	.098981597	.38386801	0	0	1.58937	.490484	0	0	0	1.14282	1.35508	0	.309387	8.8788795	.181688	.073790997	10.7005	1.41466	2.0173199	4.9636002	.184377	0	.108986	.39013401
MMRF_1542	1	72	3	1137	0	0	.21096601	.036060698	16.3864	.18712801	.110792	.096399598	.16804001	2.2806301	0	.080797501	0	0	0	0	.0462518	.0070159798	.0101082	2.0645599	.58032501	.038226601	2.3886001	.034251701	0	4.81148	.70262498	4.0046601	0	.115671	0	.74080598	.123558	.20106401	1.70929	.16377801	.0453947	1.26062	3.26929	.187621	.084872097	1.9055099	0	.33881	.075599998
MMRF_1543	0	63	1	2091	1	0	.92932898	.029715	.21634801	.0516048	.041318499	0	0	3.94999	.021139299	.024447201	0	0	.0085111903	0	.0054897	0	.095480703	.070391998	.20041201	.081628002	.13849799	0	0	.53637803	.64841998	0	0	0	0	1.89999	.296904	.240747	8.3819799	0	.043225601	3.2625599	6.1153698	1.31954	.34735599	.068906397	.00401075	.085838199	.21097299
MMRF_1546	1	67	2	1821	1	0	.257379	.050578602	4.4555101	.237729	.14899699	.39442599	1.78256	2.6013701	.048627201	.138258	0	.094277598	.0236311	0	.046062801	.037242901	.0423299	.109045	.46449599	.074625097	.27083901	.510212	0	.95532203	.84654403	.085140198	.036458101	0	.109034	1.66914	.57339603	.28599	.72821498	.145445	.023544401	2.9853201	6.6476798	2.6575601	.41127101	.38373801	.0095717097	.23960701	.14353
MMRF_1550	1	71	3	1346	1	0	1.29126	.0260683	.092316397	.14266799	.094285198	0	.0090054302	2.2343199	.0043414002	0	0	0	.0073684598	0	.0054255701	0	.114469	.068013497	.57681102	.112156	.024333101	.00768715	0	.48274499	.45242399	0	.0132701	0	.023360301	.31716201	.117697	.147255	.088159502	.076827198	.0112048	.42645901	4.6627302	1.87442	4.7972698	.179423	.0199557	.073188096	.105157
MMRF_1556	1	71		1853	1	0	.113692	.0123244	31.146099	.37269601	.49598101	1.18231	2.1126599	2.2536399	.029786	.128143	0	.0169902	.0047371001	.037195701	.029282499	.0084928405	.117295	.66957599	2.9212	.025215801	4.9987302	.61974698	.010581	2.2782199	.87971997	.194151	.160735	.070643201	.0295873	8.9386702	.25237101	.34114599	2.0864999	.55896902	.027305599	.38787901	2.5262401	10.0811	4.1215901	.43455201	.0117339	.29980099	.056817599
MMRF_1560	1	57	3	1942	1	0	.049346901	0	2.3837099	.394456	.23933201	.028059701	.125443	3.5371399	.078598998	0	0	0	.070000902	0	0	0	.026024301	.36190099	1.99078	.169394	0	0	.056586199	1.7203	.60342598	.22507299	.044188298	.37183601	.032248698	1.2601	1.61123	.26767701	1.17735	.184284	.034531102	1.65503	3.06162	.174611	.28441599	.241817	.0263192	.294983	.167338
MMRF_1565	0	39	1	1281	1	0	.53486401	.0111089	10.4833	.143464	9.9138203	.26377401	.293284	3.9774599	.0100774	.0118109	0	.00542671	.0061278902	0	.0242221	.0472189	.0422552	6.9836998	.93604201	.0199885	.67205101	1.0513	0	.70128399	.67547399	0	.119396	.0216818	.077927403	28.772499	.096143998	.26645201	3.40013	.353118	.05957	.97850901	3.6633501	4.2059202	.40880901	.2273	.0030820901	.202324	.084783003
MMRF_1570	0	52	1	980	1	0	3.5971701	.0084157698	2.21685	.352734	1.47101	.45186001	.57183498	4.2610698	.0128382	.27329299	0	0	.0096735898	0	.012772	0	.069391198	.281903	.723162	.095024303	3.7443199	.66807401	0	4.3179402	.46485099	2.36058	0	0	.075915501	5.8917999	.50323403	.250606	1.04462	4.1136098	.0188307	2.52405	5.6799402	1.3019	8.2865601	.256203	.104954	.171497	.117005
MMRF_1572	1	68	2	2129	1	0	27.3978	.035817001	18.269501	.29996499	11.7829	.76619703	2.3545799	3.50858	.028603399	.089524098	0	.0101609	.0185089	0	.0416256	.0054924702	.42912799	.25002801	.56602103	.114879	1.04791	.0663912	0	2.1424301	1.4036601	.195908	0	.21300501	0	11.8479	5.8319602	.31898999	12.571	.44440001	.15841199	19.222799	7.9608498	2.6119001	10.7871	.170334	.0255179	.188235	3.5259099
MMRF_1573	0	76	2	1814	1	0	.25540799	.025787899	21.807199	.34283599	431.905	.345608	2.8146801	2.5394001	.0186485	.041444998	0	.0055132098	.29335901	.0345858	.0179077	.0119048	.027357001	.360037	1.0307699	.0223724	.60975498	.68420601	.0097335996	.81620401	.37891001	.080855899	.21311601	.069751702	.15825699	314.89401	.353282	.27673599	39.3494	.1541	.0147916	2.5601101	5.0631399	1.78663	.99921602	.15529101	.0412402	.18054099	.20842899
MMRF_1574	1	65	1	1832	0	0	1.56077	.0149347	.277527	.035432599	9.4499998	.069428399	.0500925	1.29714	.55000901	.0101237	0	0	.30635899	0	.0164387	.0041372599	.020775	.355782	.081350602	.059667699	0	.040568199	0	.30438599	.90835601	.0460255	0	0	.032134801	11.0576	.336537	.189942	.49305999	0	.045579601	4.4530501	5.0130501	4.1609702	2.14679	.12766699	.0095998002	.116827	.079844601
MMRF_1577	1	42	2	2110	1	0	.064915299	.020832499	.70638102	.239463	0	0	.115211	1.94463	.0093403803	0	0	0	.088194497	0	.0182206	0	0	.0040450599	.338377	.044955	.13609999	.138586	0	.29488599	.408925	.0076812599	0	0	0	.54342997	.261585	.0381702	5.8775301	.032049499	.00655571	5.1838398	3.5636401	.077006496	1.35983	.0206306	.00288277	.122041	.043548301
MMRF_1580	1	64	2	123	0	0	1.67974	.046918798	18.363899	.12657399	.94452697	1.27477	.71193397	2.2060201	.028997	.14412899	0	.0058466098	.015023	0	.043135598	.093522102	.19129799	.35379601	.47079599	.049993802	.492744	.96163702	0	1.1572599	1.0759	1.6850801	.343097	.28731799	.039183799	11.2752	.242034	.12636501	1.80443	.444938	.053281002	1.3407201	6.1357999	.127957	3.1482201	.245435	.131403	.420362	.10493
MMRF_1583	0	49	1	2121	1	0	.165235	.0060305698	.32245699	.221444	.067935199	.133239	.028627699	2.6784799	.0227335	.0124018	0	.018968901	.033577699	0	.0394595	0	0	.0208828	.119081	.129438	.18695	.10777	0	.477355	.70454299	.039463501	.066517003	0	0	4.2905202	.088446699	.24262699	1.7554899	.015574	.0167048	8.4913797	4.0158801	4.8484998	1.1212699	.044532899	0	.0080700498	.192434
MMRF_1586	0	90		416	1	0	.121702	.034072299	.59744698	.275365	.0407511	.0294476	.181153	2.4569299	.0212989	.018337199	0	.00667198	.0072589102	.0411762	.024714399	.0038471101	.098812699	.0620469	19.213699	.066597298	.82531601	1.85648	0	.855039	.74395698	0	0	0	0	7.9970498	.202179	.52438998	.65624303	.300567	.0129966	1.2688299	7.1915102	.039599199	.36147699	.043398	.0135872	.0158953	.204751
MMRF_1587	1	74	3	629	0	.045026101	.110137	.075943597	36.935902	.371683	3.3373001	.17387	1.98465	3.8078899	.0221444	.035192698	0	.0233707	.0067139999	.106193	.021200599	0	.0595969	.54941899	.827479	.13819601	.24354801	.080912299	.100048	.67685199	1.30302	.067488097	.099700898	.49524999	.24581701	247.795	.051941499	.158168	21.050699	4.7992802	.306925	1.15842	9.4250402	.159199	.0402187	.081322201	0	.145236	.908337
MMRF_1588	1	67	1	1760	1	.019419	.31849301	.020013999	7.0219302	.36645001	11.9893	.26542801	1.77186	2.9727399	.0110217	.091524303	0	0	.0278285	0	.082787097	.0252365	.042534199	.133755	1.3687299	.047728099	4.2228398	.103723	0	1.19494	1.02272	.101553	.073102899	.017324699	0	35.552799	.381154	.15565699	21.5035	.335538	.046022501	3.6726301	2.81879	11.1288	1.22096	.20619699	.064276397	.220103	.032132201
MMRF_1589	1	51	1	2016	1	0	11.4637	.0355497	8.9180298	.308952	.32575101	.247467	1.24143	2.3701999	.10931	.046185099	0	.0041627702	.45308399	0	.0105482	0	.027161	.0139123	.45732901	.075101599	1.37165	.108128	0	1.30408	.79839802	.123029	.110057	0	.0143335	1.20753	.104686	.239214	4.9221101	.47622001	.014561	9.1481895	3.04282	9.5058098	1.04515	.25313601	0	.115675	.082692899
MMRF_1593	1	68	2	2150	1	0	.48061401	.0170456	1.40014	.122258	3.0555301	.040943101	.56798297	1.34091	.0115325	.097970299	0	.078207001	.0093342196	0	.0075012199	.0104569	.075107999	.62776601	.55883098	.100957	.243524	.0468635	0	.88276398	.63599497	.17386401	.0234915	0	.0219837	2.35729	.57700002	.13399699	1.3147	.105569	.018488999	8.9357405	1.8577	5.95784	3.15892	.12966201	.020234	.105354	.061244301
MMRF_1595	1	73	3	796	0	.0091785602	.52534097	.022897201	6.5170002	.14233799	4.16676	.62381601	2.37922	1.78269	.0133365	.34408	0	.034035198	.052124899	0	.0265774	.14808001	.090033002	.587587	.150877	.026699901	1.7709	.095564298	0	1.4759099	1.70078	7.90692	.95173198	.28379101	.054662	204.056	4.3405499	.0788683	.110756	26.0895	.0121153	9.2335501	3.8703799	8.5707903	16.704201	1.70767	.0579198	.39744899	.104596
MMRF_1596	1	67	2	382	0	.023010699	.29135099	.0222941	.94265699	.181959	.12931301	.051906399	.38608399	1.5501	.033510201	.029015301	0	0	.0063511902	0	.0038978299	.012999	.137141	.164159	.54683501	.047936499	.14627001	.031785499	0	1.00174	.72564203	.0245058	.115997	0	.0266196	.45268601	.61460203	.186381	.232631	.103225	.0175253	.903835	5.3626699	1.24582	27.649799	.15805399	0	.245151	.092275597
MMRF_1597	1	53	3	1428	1	0	1.9700201	.027769299	2.6942	.0504512	0	.0702319	.057143301	2.7092299	.0386528	.29446799	.030530799	.027485199	.0089808097	0	.0391641	.105129	.71266001	.88673103	1.12208	.16805901	1.33683	0	0	1.05373	2.2465	.0364419	.43351299	.027642701	.063236997	.83377802	1.4901201	.56036401	1.65925	.072112598	.058468498	8.4366999	6.39433	1.4130501	17.684299	3.0560999	.165666	.137022	.052315898
MMRF_1598	0	68	3	45	0	0	22.377899	.0363601	4.4897799	.198754	.0787092	.164882	.33845001	2.7369299	.00863194	.55475098	0	0	0	0	0	.244473	.00907462	.62061203	.69063503	.17373601	.53952903	.0149608	0	1.45394	.78495401	0	.104982	0	.0110621	28.040001	.33687201	.22043601	2.0578699	.15578599	.025009099	.88302797	4.3379302	.22513901	.203472	.19579101	.103758	.45071101	.117389
MMRF_1603	1	70	3	2111	1	0	26.984301	.0079207998	4.4823098	.16463301	57.501598	.48134801	.78964901	1.8020999	.0141044	.089611702	0	0	.00995229	0	.0276186	.0100799	.090290301	.086154297	.32492399	.082835503	1.5779099	1.83077	3.6038699	1.54536	.78658998	.4955	.11219	.48892799	0	164.117	.61708099	.230207	5.2526002	.90048999	.049274601	9.4055796	3.96012	20.6663	26.1231	.640715	.0086584399	.077545099	.226684
MMRF_1605	1	47	2	1758	1	0	.26726899	.042163901	1.30936	.124964	.20892499	.078984	.091601104	2.6320601	.020846	.0334603	0	0	.0273384	0	.024728101	.0137988	.0111677	.29971901	.375211	.064682402	.33859399	0	0	.788041	1.65582	.052147701	0	.189652	0	46.720402	.75643498	.27875501	1.08182	.103314	.065434903	47.709099	5.4853401	.36899501	1.26263	.423664	.30211601	.074944101	.050411899
MMRF_1613	1	74	2	1340	0	0	.31291699	.038075101	.85741001	.230526	3.39972	0	0	3.05515	0	0	0	0	.0271757	0	.027304299	0	.0508429	.18049601	.95881701	.0900594	0	0	.0115816	2.1335101	1.28666	.019143101	0	.59290701	.120429	19.195999	1.66746	.174501	5.6804199	.100969	.20315699	2.0827601	10.703	.26061201	1.76863	.15138599	0	.090285301	.154331
MMRF_1614	1	60	2	1094	1	0	.29772499	.039704099	.0614754	.0725732	.859438	0	.097071096	2.24106	.33372799	0	0	0	.171964	0	.019732701	0	.0205315	.46904501	.29708099	.035681698	0	0	0	.63693798	.111142	.0175463	0	0	0	.39164501	.64144403	.109257	.115191	.105196	.0065521998	.428092	3.33041	.152973	.226612	.088519	0	.111699	.024687201
MMRF_1617	1	47	1	2106	1	.119613	2.9567499	.0379081	7.3792	.089822397	.31671	1.48928	1.04167	2.2111599	.0752775	.21111999	0	0	.0154898	0	.298089	0	.130253	.028011	4.7599001	.122418	5.23912	.77686697	0	4.76441	2.1481199	.43774101	.13226099	0	.45668399	1.48895	.80724603	.22339299	14.3054	.49802199	.070142299	.79742301	7.1626601	.835985	6.4791298	.41957501	.0068708099	.259399	.078292198
MMRF_1618	0	55	1	2051	1	0	.35484901	0	3.5513301	.21828599	.57875699	.0578437	.55280501	2.6972301	.0390274	.0272166	0	0	.0146822	0	.018960699	.110653	.208178	.286524	11.7503	.054496799	24.027901	.077253498	0	2.5260601	.371824	.0394715	0	0	.118943	7.2899399	.365078	.175496	.71935397	.26288301	0	3.6914301	4.7541299	.045502301	.87661302	.082946599	.024390699	.246564	.137896
MMRF_1621	1	60	1	1940	1	0	71.190399	.018094501	8.5086699	.15918501	6.27981	.47954199	1.54619	2.2887199	0	.0339166	0	.0837944	.033767801	0	.0336143	0	.080064803	.12994	.76647598	.078267097	3.0186801	.036983799	0	1.59214	1.70486	.195756	0	0	0	7.8936801	.157901	.14335801	1.1581	.42422101	.058067702	1.06741	5.8935399	.60785699	12.2447	.101934	0	.18322501	.020961599
MMRF_1624	1	70	2	2070	0	0	.17056701	.084817	.310597	.28612801	0	.024254501	.195998	2.1800599	.058056299	0	0	.0059174402	.0156401	0	.0311614	0	0	.059034899	1.90414	.219615	0	1.46118	.0116177	.82594299	.746176	0	2.6552701	.057971101	.020144399	59.8438	.116819	.26582101	.65779102	.079951599	.0190982	6.6817002	11.6454	.64227301	.14121599	.25380501	.024702501	.048659299	.13023899
MMRF_1625	1	51	3	347	0	0	.274174	.0159388	1.4398299	0	.157425	0	.53115898	2.71474	0	0	0	.0145048	.016374201	0	0	0	.0252489	.020713899	2.0912499	.113093	0	.064492702	0	.66225302	1.32306	.104686	0	0	0	72.4328	1.69649	.42455199	4.85355	.130619	.020706801	2.1282001	4.5629802	.042822801	.53070998	.11714	0	0	.110948
MMRF_1627	0	82	3	1574	0	.0161207	.47100401	.023765801	1.20901	0	.117374	0	1.4353	2.82796	.32897201	.019419	0	0	.020253699	.24361201	.12899201	.0054490999	.024225799	.23981	.177812	.121255	0	.031308901	14.2384	.79661101	1.16829	.65748602	0	.52281898	.080531798	8.37887	.42199501	.15243401	1.44521	.322041	.049320102	14.3593	6.2233701	.226455	16.382299	.286686	.207973	.098482601	.292355
MMRF_1630	1	59	2	1939	1	0	1.66711	.024696801	4.4904499	.333433	.31512499	.118919	.466804	12.6302	.0188716	.0113785	0	0	.008219	.059013698	.255867	0	.015819401	.031784199	11.2713	.17858499	.0533874	.072841503	0	1.4559799	1.40737	.085988998	.080569498	.98190397	.076355897	15.3282	.368186	.285009	4.5728302	.091587499	.031171599	.95965803	9.1082001	.773287	.99634999	.106819	1.61304	.031125801	.236523
MMRF_1633	0	54	3	247	1	0	.49081099	.054758001	.78579098	.164783	1.06234	.055466	.71468598	3.3190501	.0105928	.120121	0	.0105003	.79364401	0	.0415194	.066807702	.36199	.573946	.196661	.078546703	.244911	.038435899	0	1.3243999	1.4426301	.0279622	.093504399	.12581301	.077645801	1.1265399	2.1445799	.320068	.52835798	.202251	.040267199	4.1855502	5.8891401	5.6842599	7.27636	.199616	.0462345	.056065802	.070526503
MMRF_1634	1	36	2	16	0	0	.29498401	.038161699	1.4727	.59017003	49.555599	0	.089465402	3.7486701	.0161217	0	0	0	.68713099	0	.0188	.0075740898	0	.057124801	1.84031	.078561001	0	.05037	0	.98073697	.124826	0	0	.18855201	0	199.972	.32383499	.120755	8.1988096	.95374	.069829099	1.14669	2.6958201	.85778701	2.7065599	.364665	.107319	.212762	.325295
MMRF_1637	0	64		1793	1	.103218	.35936099	.062414698	.62309301	.16612799	0	0	.114392	1.49383	.029888401	.026510101	0	0	0	0	.035099301	.0072884001	.042017099	.206864	1.42726	.059328999	0	.047526099	3.3512499	1.06849	1.97779	.69230199	.18583401	0	.0210585	140.461	.11232	.091818497	2.71526	3.86638	.023582401	.51481903	10.2275	.384664	14.3734	.242044	.034557998	.059958201	.47439301
MMRF_1639	0	67	3	704	0	0	.22832499	.032782201	.43978599	.107444	.28735301	0	0	1.55373	.0252683	.032990102	0	0	0	0	.034587398	.034857798	.380254	.373501	.61658299	.0387308	0	1.7441	0	.62906897	.28577799	0	0	.039393902	0	10.8625	.85113698	.069140002	5.4383302	.0406777	.113897	4.48878	4.0057101	.0491466	.41221601	.59145802	.0091353301	.039434001	.144473
MMRF_1640	1	71	3	2122	1	0	.50589103	.075569503	3.2378299	.203816	25.7889	.32820499	.97235	4.9119101	.029571	.13385899	0	.025647599	.0092128199	0	.0406508	.085129097	.42105401	.42004901	.63714099	.112848	.16434801	.0154604	0	1.33455	2.24069	.063677803	.0548026	.019195	.0240137	31.931	.63035601	.49642301	1.00445	.104745	.0214976	1.51626	5.4629998	.120625	18.6984	.85345	.044845	.18540899	.094085597
MMRF_1641	1	70	3	529	0	.0147617	.59670001	.016297501	25.4156	.43062899	.215397	.85055798	1.8140399	2.5420499	.0543501	.30333	.072858602	.019344	.150269	0	.0141683	.087587297	.26087201	.72536802	1.1661	.138781	4.6781502	.043037601	0	3.89013	1.8684	1.03093	.32732499	.15493201	.087511197	5.49717	4.8854299	.44402999	6.5214601	.60878003	.052857999	.68122101	9.6684504	.126884	3.3112199	.448524	.112501	.44004601	.106781
MMRF_1643	1	62	1	1590	1	0	.31667	.0101498	3.5597899	0	2.14993	.41795	.64185798	1.37497	.045782499	.0145593	0	.0106452	0	0	.023670901	0	.0088232001	.293562	.76818901	.0507695	1.88726	.121786	0	1.26438	.81353402	.160596	0	.44823399	.224117	.71487802	.53469503	.31251699	.181905	.76662201	.0133074	1.19558	5.1474199	16.720699	20.7402	6.94381	.0134029	.22120801	.0526971
MMRF_1644	0	84	3	66	1	0	.189834	0	.079861403	.12852	13.9426	0	0	1.96966	.025115799	.017545	0	.0079806997	.0086216601	0	.0118583	0	0	.00610945	.73610502	.099783503	0	.163388	0	2.0747099	1.03567	.0241038	0	.181971	0	18.752701	.31564701	.204953	.0667926	.30567601	.057291102	1.3379101	6.4591599	25.438101	31.6096	1.0145	.064189598	.076018602	.100291
MMRF_1645	1	36	3	2064	1	.0122516	.36084601	.025592901	3.0625501	.23179901	2.29808	.99126601	3.0299499	3.53473	.144289	.65222901	.026248399	.0055601499	.080644697	0	.0094454596	.178986	.0565947	.1081	11.0596	.138647	5.5845199	.498833	0	10.1427	1.4982001	.93964702	.069982901	.117847	.130695	1.74953	.28163001	.219881	8.64077	1.27327	.035494599	11.8402	6.57758	29.019501	9.5442896	.666924	.096480802	.139208	.049451798
MMRF_1648	1	63	1	58	1	0	.189395	.017088899	.32444	.17312901	1.08329	.0306192	0	2.28034	.0042032599	.0046707802	0	.0111511	.0090938099	0	.0497768	0	.0234682	.084714398	.22128101	.072288103	0	.0153494	0	.54504198	1.15821	0	.027175	0	.034907799	1.63904	.34766999	.61708498	.25451699	.10355	.0245822	1.80809	11.7433	.60909098	1.7507	.099164203	.0079298904	.025565499	.044443302
MMRF_1651	1	54	3	642	0	0	.55489099	.0092353597	.30752301	.081270501	13.2107	0	.251531	4.5026202	.065538898	.147846	0	0	.0093751699	0	.0130662	.0246014	.20430499	1.1415499	.76466298	.050245099	.062649898	.312534	.0095012803	.467511	1.26255	0	.092342198	.111672	0	18.990999	4.6081901	.29446301	5.5803199	.029579399	.0059940401	.60868299	2.3104	4.3813601	18.978901	.232061	.0627869	.071348801	.088370897
MMRF_1652	0	74	2	2015	1	0	.177294	.034578498	.65363199	.16505399	.85850602	0	0	1.82701	.0067946599	.0237718	0	0	.0135555	0	.025528399	0	0	.095500499	.116925	.069230199	0	.113251	.0103731	.49552599	.50443101	0	0	0	.136527	6.93014	.90035802	.118668	.86338198	.0300688	.02225	2.3577399	7.1854701	2.1212399	15.1549	.23203801	.018501701	.111027	.141553
MMRF_1654	1	86	2	81	0	0	.79986501	.0976763	124.543	.515275	34.505699	8.41537	6.9968801	2.33551	.045721602	.435184	.062387001	.068955898	.052585699	.240174	.068697996	.150227	.46711501	.66749102	5.4918299	.18136901	1.82061	3.4813399	0	1.80637	2.2936001	1.25669	3.4893401	.148341	.34338099	352.33099	1.8762	.28798699	1.40052	6.7207699	.257891	5.7112398	7.1250901	18.392799	10.8345	5.5170398	.124021	.99655199	.16399699
MMRF_1655	0	63	3	1787	1	.024564801	.119069	.038146801	.63590699	.20415799	3.6224101	.029748799	.162839	1.21004	.0237414	.026626199	0	.0128662	.0301257	0	.0140397	0	.0054094102	1.0627199	9.4621296	.077923	.046717599	0	0	.82373297	.74988002	0	.0254524	.0155817	.0328824	8.8124905	.113617	.20509499	.27195701	.120238	.022885	1.29892	6.0510898	.128629	.93762302	.228385	.047635801	.375779	.115749
MMRF_1656	0	70	3	523	0	0	.198048	.064766698	.97328901	.13127699	.37744099	.037037399	.30797401	1.89536	.022756699	.091382302	0	.16326	.0302506	0	.044244699	.083823398	.0155162	.181218	.26673299	.103164	.36143601	.0175325	.0239744	1.6827101	.75045902	.1393	.054786801	.118791	.0439291	2.9037299	1.31409	.105171	.90513998	.427468	.175102	2.9198899	6.7931199	.35250601	16.214899	.345433	.79126799	.269236	.16321699
MMRF_1659	1	50	3	1785	0	0	.216456	.0100287	2.28282	.207572	7.1780801	.096283898	.181924	1.89657	.0061204298	.0167586	0	.0099003799	.0056186202	0	.0183369	.0029140101	.149312	.077017397	.60665703	.102658	.100802	.059978701	0	1.11326	.53846902	.082097501	0	0	.071192198	108.666	.25569999	.113372	4.40832	.23353	.00343135	.666453	4.11834	33.021599	.79497999	.13164499	.12707999	.354608	.0892101
MMRF_1664	1	63	2	2019	1	0	260.823	.0482684	3.39448	.27585	17.774	.38565201	.29552501	3.3775799	.021699101	.11088	0	0	0	0	.056119401	.0140734	.050679501	.185514	.59634697	.080491498	.86122	.068631597	0	2.38188	1.07055	.87792498	.0356986	.59698302	.057125699	78.141296	.65565997	.118244	.579261	.38148099	.121405	.73832101	8.3955202	.74810803	4.1044598	.44819799	.129549	.25462401	.40402901
MMRF_1665	0	64	1	1774	1	0	.43122101	.0157307	6.1254101	.23404101	.74721098	.17896201	1.0930001	2.70696	.0241761	.098493703	0	0	.078984201	0	.0402392	.0146421	.080031902	.107015	1.20222	.0238494	8.4080896	.0196082	0	1.58843	1.60906	.072551601	.0329438	0	0	8.5861998	.39107201	.201566	1.59666	.413822	.28918499	.47628099	5.3126202	.166702	10.9542	.211667	.0195482	.047483001	.109768
MMRF_1668	1	63	1	308	0	0	3.3541701	.050237902	1.4918801	.40414801	4.1743398	.113616	.19564299	2.22263	.036083002	.0058969501	0	0	.021116899	0	.036697201	.0143423	4.6324	0	.30775601	.17638899	.108657	.153519	.042140301	1.41111	1.50712	.33788201	.028853299	.0306479	0	2.8091099	.24707501	.20459899	.55144203	2.5704701	.082130499	3.9737401	9.14466	.071793802	7.7012501	.349911	.134873	.031412899	.092954397
MMRF_1670	1	93	1	1902	0	0	.59504497	.036554102	49.053101	.096964799	10.1002	4.4001799	9.3022003	.75213999	.0375981	.54044199	0	.095352702	0	0	.0185916	.054753698	.0954329	8.6621504	2.9631	.085185997	56.998501	1.80944	0	31.966499	1.27213	3.6203799	0	.25446799	0	6.7995801	.57016999	.17931101	9.5530396	4.8937201	.0052174302	3.59339	7.2955599	.74514103	1.17465	1.01296	.018136799	.38803601	.081161298
MMRF_1671	1	68	1	1957	1	0	18.3288	.061355501	1.20632	.189882	.092630401	.036848798	.35760799	2.6136799	.083367102	.078084603	.033950102	0	.0113054	0	.0192999	.0143539	.057127699	.72230899	4.14889	.075936601	.478746	1.1177	0	1.27557	1.93743	.116239	0	.0363383	.091723099	.200004	.19494399	.21335	.66458398	.90318102	.040514398	.39827999	6.8348999	.54642999	.29025099	.106992	0	.044073898	.173741
MMRF_1672	0	57	3	1979	1	0	.49932	.0231739	9.2155399	.229423	.40990299	.336456	.50979501	3.0505199	.0128033	.208479	.027918899	.0111735	.0319378	.060227301	.028484801	.131914	.163056	.91927898	.232751	0	2.7358201	0	0	.920376	1.3291	.15861399	.165705	0	.042926401	1.22012	1.48167	.0275975	.49758899	.115075	0	30.6061	2.3758199	14.0023	1.91845	.065049	.18530899	.16934501	.0551905
MMRF_1677	1	50	2	1674	1	0	1.6931	.0296958	.722633	.114546	3.73335	0	.22634	1.46445	0	.0104486	0	0	0	0	.016086999	.00451886	1.26766	.314657	.73395598	.072981603	0	.265856	0	.67485303	.67864901	0	.080069497	.36244699	.36244699	15.812	1.92216	.15573201	.97150999	.091677502	0	1.64441	2.4160299	2.28949	2.11694	.049299698	.0094798096	.207984	.13355701
MMRF_1678	1	80		231	0	0	1.43777	.077238403	413.68301	.127839	55.48	21.848101	7.2646799	.84934199	.034588099	.427715	.081629597	.15920199	.0098679503	4.6807699	.0364227	.26790699	.41829199	1.67301	3.3253901	0	2.46506	3.41328	.0091287503	.63354599	2.6389799	3.2737	5.2355199	.169017	.018143101	586.099	1.6586699	.088044398	19.5298	2.33727	.462089	13.8418	1.54538	.61871803	.74053401	1.5966001	.233739	1.2337101	.214333
MMRF_1682	1	72	2	620	0	0	76.645302	.042096	43.409901	.528772	1.48892	8.7644997	11.1235	1.82884	.102765	1.05114	.046478201	.085665099	.025119299	.065576799	.160698	.233824	.89112997	1.2640899	1.33498	.065164298	9.6301603	.0408572	0	1.88071	2.8735099	6.6553102	4.7191901	.103939	.50731897	539.466	1.04644	.50692999	1.43989	4.8343701	.40425801	4.04389	6.3948102	.56467801	1.58719	8.0714598	.0457086	4.6894798	.66091698
MMRF_1683	1	71	2	1972	1	0	.39747801	.053219698	1.15456	.23206501	.15310299	.0787481	.548172	1.54548	.0058430098	.36685401	0	0	.022552799	0	.044748001	.50240499	.060775299	.200517	12.9167	.091596	1.50927	.074435398	.0763788	1.83065	.90445203	.24813101	.33255199	0	.111102	22.759199	1.1835099	.22948401	.29630601	.100628	.0307761	6.14538	2.62363	.49526799	7.9142199	.23734	.112768	.21022999	.418273
MMRF_1686	0	37	1	2089	1	0	8.9556303	.052833099	.82119	.160677	.34960201	.123261	0	1.36482	.0076445201	.361076	0	0	.0213966	0	.051403899	.123238	.40104699	.236472	1.03002	.016277499	1.50061	0	0	1.61695	2.027	.072288401	.697846	.071913801	0	1.07988	1.74642	.0368586	.44718501	.55623698	.97785997	7.5575399	1.92826	.206677	14.0555	.27963999	.0198601	.161827	.0148418
MMRF_1689	1	90	3	2015	1	0	.24086501	.058824599	14.8563	.150552	.337248	2.20104	1.87649	1.44345	.032788198	.185536	0	.0083814198	.0063783801	0	.0077873599	.0072338399	.0233797	.176193	.590491	.088169001	6.6445298	6.2449098	.012384	3.55967	.56604302	.34089899	.54953402	.222693	.0230102	1.5100501	.41542	.14945699	.444258	5.2878299	.0103337	14.7817	5.9762402	.83132601	.97127402	.57254797	.0209019	.054334499	.111206
MMRF_1690	0	57	1	1934	1	0	.149334	.0168605	17.9582	.048418902	8.4746599	.459014	1.39715	2.1544099	.0180638	.077961497	0	.0132787	.0089478102	0	0	0	0	.26537499	.53046799	.037456099	4.3159299	.0625486	0	.99708098	.97589999	.0490789	.053785101	.174711	.035716001	43.032299	.14504801	.14885201	6.3408098	.66945601	.052311499	25.1898	2.3868301	1.27918	6.71243	.37644899	.015774401	.163353	.177405
MMRF_1694	1	66	2	1991	1	0	6.33606	.0090607097	.088544801	.136857	.22717901	0	.067344204	3.2385199	.034184199	0	0	0	1.16065	0	.066378199	0	4.7974401	.46769699	.81091702	.101733	.172547	0	.026138101	1.3103	.616	16.5172	0	.73911601	0	13.3032	1.0791301	.55636501	1.4083101	.10255	.088969901	2.8796899	5.82235	6.7726798	2.9616101	.208175	.076933503	.42272201	.44652599
MMRF_1695	1	61	3	637	1	0	3.95421	.0478382	41.092098	.19128101	1.34128	2.9725101	.67605501	1.14773	.022907401	.35248101	.031415701	.050859701	.0402494	0	.033913001	.142326	.34843701	1.06161	5.6902299	.0267117	2.1407599	2.2836001	0	1.2661099	1.61911	.12766001	1.22981	0	0	25.5037	1.7395101	.13237999	.44453299	.372372	0	2.52953	3.55828	7.27809	13.0579	1.18743	.100169	1.6133	.090847798
MMRF_1698	0	59	3	870	1	0	48.528999	.0133248	66.346497	.30684099	59.241299	0	.104064	2.35501	.0341474	.043478701	0	.127297	.033252198	.395383	0	.0141749	.12564801	.32841399	.40573299	.076984301	.28986901	0	0	.36312699	1.8856	0	.28983301	.037420101	0	324.26801	.481534	.026146	11.5385	.094924502	.0079993298	7.73982	3.56001	3.89288	1.5375299	.434879	.017240601	.065406904	.13443799
MMRF_1700	1	75	3	569	0	.0177483	.34517801	.0271399	6.3253698	.153062	53.826099	.808864	.480409	1.83485	.044690698	.056433201	0	0	.027419301	0	.043079	.0117782	.0108192	1.10159	.728863	.117409	1.65263	.120668	4.4875302	2.4172299	1.62328	.045440301	.12402	.16753399	0	116.076	.956994	.258901	1.49958	7.2225499	.053364899	11.8896	6.5109601	1.49734	3.81268	.187736	.023975801	.046776898	.36813
MMRF_1705	1	68	1	1913	1	0	1.3559999	.0240971	5.0950899	.174796	.126572	.93167502	.880086	2.09882	0	.31310701	0	.0100411	.042257801	0	.094551399	.222331	.62284899	.6674	7.7182798	0	1.5157599	1.44156	0	.65410501	3.1784899	.086510196	.75822198	.192899	.0511906	5.1967502	.93901801	.100473	30.438101	.37301299	.0779939	28.4305	1.70336	.24099199	3.96611	.47249001	.148175	.58716202	.167262
MMRF_1710	0	48	1	796	1	0	1.31517	.0613873	20.0695	.238214	2.6185999	4.5352802	9.6961803	2.74931	.0278675	1.1352	0	.0666852	.0095012896	0	.050616499	.0764255	1.69807	.61742097	3.87255	.0280028	30.372101	3.90187	0	28.5002	2.06075	3.0373099	1.2191	.402812	.037694301	16.871599	5.3772402	.27710801	33.3419	2.9122601	.134535	8.26227	5.7652502	3.3100901	4.0914402	1.78848	.167593	.249346	.25671199
MMRF_1713	0	60	3	1982	1	0	127.956	.0069174101	2.4907501	.167246	.518507	.062845901	.395913	1.69934	.031124201	.072159097	0	.073717698	.086293899	0	.0110715	.00760567	.0056566	.28135401	1.33716	.132263	1.07991	.097319297	0	2.8315699	.52251101	.0952648	.101627	.31748301	.0317856	.28947499	.152404	.102278	.111193	.21547499	.066450097	.302331	7.50455	.0509675	.25607499	.12659299	.041661698	.246858	.043879502
MMRF_1714	1	52	1	1997	1	0	.52324301	.071929298	5.2024002	.088791899	12.9029	.202407	.76764899	1.84719	.027891699	.0697596	0	.106013	.46503201	0	.022916401	.0044425898	.057803798	.154283	.69964498	.092620701	5.42874	1.42809	0	.94158	.89505398	.20773099	.17087901	.20240299	.0295146	74.794403	.41788101	.28529301	9.0049801	.254123	.037314098	7.70014	4.5153098	4.9247499	8.8204203	.43002	0	.15790699	.118609
MMRF_1715	0	56	2	278	1	0	.131018	.099755898	9.3304701	.24347199	0	.141661	.41780201	2.53455	.045958899	0	0	0	.0406764	0	.0268507	0	.045329701	.34277999	7.5869298	.064029001	15.5427	.0145666	0	2.1250701	.65329701	0	.0227804	.0303986	.109707	94.296097	1.02644	.28586301	1.5059201	0	.057833899	.13394099	4.9380999	.114615	.44652101	.0518516	0	.150685	.104309
MMRF_1716	0	84	2	77	0	0	4.5913901	.249678	39.8764	.56135702	48.286098	3.99365	1.5942	.57063401	.025662599	1.31446	.073061697	0	.056711301	.070220098	.113052	1.15827	2.74155	2.6128099	.97313702	0	5.2585101	1.41561	0	1.31129	5.427	.221531	3.26861	.17439499	0	182.071	3.61641	.035039902	11.5175	.77859497	.181642	2.64398	3.21841	3.9862001	1.49239	1.57996	.34716401	.99562502	2.0002201
MMRF_1718	1	60	1	682	0	0	7.9744802	.0268577	8.60219	.29946899	.215792	2.9948299	4.1662598	4.4054799	.114901	.57435697	0	.019367401	.0301947	.040789299	.034795601	.00359107	.15848599	.235203	5.8980899	.123518	36.641998	.172995	0	19.2502	2.07618	1.47352	.095167696	.059161998	.030470699	3.7877901	.93544298	.99650502	.966093	3.88187	.0495358	13.6066	9.8016996	25.234301	17.6476	1.20314	.040417202	.093294702	.0169043
MMRF_1719	1	65	3	1066	1	0	.807643	.032322001	21.5923	.209335	.55861998	.074534602	.31350201	3.37343	.040259998	.051591799	0	.027695499	.034835901	0	.0187186	.041567199	.100144	.087424703	.167597	.090397298	.34912899	.0495902	0	1.6962399	1.30466	0	.0878466	0	.050170001	1.3436	.463301	.18141501	30.4963	3.22597	.029668	1.2417001	6.3058901	52.115799	12.9662	.094746798	.0192554	.031557702	.087694399
MMRF_1720	1	83	3	64	0	0	.081743598	.00543846	.729922	.13427401	.45810801	0	.13762601	.81588799	.00812052	.053735599	0	0	.00586783	0	.0194932	.0085912403	.00461087	.065607801	.73036098	.082959801	0	.073996	0	.96121699	.52501398	.28665701	.063722096	.0140302	0	90.273903	.195807	.54009199	.62042302	.039488599	.0294143	.671336	4.5123	4.5327902	6.6157699	.30328801	.0223659	.068476297	.100495
MMRF_1721	1	57	1	120	1	0	42.427601	0	2.01213	.159565	22.6682	.96945399	.70625198	2.4171901	.0188914	.30351499	0	0	.012231	0	.054079	.029870801	.029371001	.15234099	1.56902	.0623095	10.4856	.0216028	.151234	9.4502296	.49483499	1.36045	0	.54659802	0	364.66501	.31209001	.18152	2.21998	1.7144099	.241087	2.46345	6.5509701	2.3476501	8.7027998	.546848	.65286601	.062895499	.88418901
MMRF_1722	1	71		2003	1	.0252058	762.27301	.026080601	3.5927701	.116331	1.41043	.32372299	1.08357	1.0001	.0404239	.076166503	0	.153607	.0069460501	0	.108813	.0072830701	.036056601	6.8291998	6.8617802	.071709096	1.22997	9.1377001	0	2.5742099	.53411698	.0765687	.068064198	.70998299	0	31.549299	.24011201	.070845097	7.3095198	4.98104	.031077201	2.4201601	3.9008999	.28211001	8.0391397	.16156501	.00366065	.14088801	.121846
MMRF_1726	1	74	2	813	0	0	.159887	0	4.2924399	.35852799	38.259499	1.07125	.59846902	2.7625599	.124476	.091677301	0	0	.0087876003	0	.016176799	0	.060676198	.9551	.70437402	.088697799	9.7790403	.398617	0	4.2334299	.97979301	.35614201	0	1.9103	0	1172.27	.21918499	.154881	.58576798	2.0759399	.0247858	3.2730601	4.7969198	1.19025	8.2346601	.209759	.064779699	.151994	.0367199
MMRF_1727	1	71	3	2044	1	.025980299	1.1828901	.033746999	17.078501	.113614	4.5887299	5.2045398	4.23002	2.29334	.032294799	.14937399	.071197398	.050706901	.0153293	0	.0204244	.00835793	.25847	.44249901	1.5324399	.056624401	1.5659	.064722903	.090517603	1.82735	1.67389	.21145	12.08	.19105799	.230689	34.308498	.85144198	.079957403	.31462899	.92532998	.210279	10.4911	6.4801502	.056548599	9.7347403	4.4478202	.344181	2.0759499	.138542
MMRF_1730	1	50	1	2045	1	.016053701	.490789	.0083817998	17.472	.14764699	8.9575796	.90582401	4.4530501	2.39588	.035099801	.0278148	0	.00786479	.0088273901	.10421	.0125222	0	.273155	.065313801	.4219	.0532251	1.63438	0	0	.821374	1.4424	.0574251	.384745	.030652501	.0399721	1.83752	.190357	.095656097	1.16485	.83953398	.0161325	2.9589701	4.3694801	1.80741	8.9002705	.237253	0	.12003	.060088102
MMRF_1731	0	50	2	2036	1	.071376599	1.39784	.036207799	71.862602	.277316	794.94501	1.8365	22.5942	4.8274899	.0124237	.38644999	0	.114412	.476127	0	.0138624	.0043082801	.37311	.14371701	2.03054	.122284	1.84346	6.9670401	0	.80855697	.61260802	.30808601	.61516201	.304548	0	388.56601	1.18346	.23831099	117.415	3.65063	.057930801	9.9654503	5.8438401	23.7026	5.7945299	2.8671401	0	.97289097	.231104
MMRF_1733	1	50	1	1723	1	0	.38616899	.019421199	32.667999	.083688699	.41204101	3.4033401	2.9244399	1.4831001	.044063199	.345687	0	.0153553	.02899	0	.024286799	.023026999	.13673399	.25828099	4.4840999	.082410499	49.7337	.35243601	0	11.292	.58320498	1.07389	.26070899	.105446	0	1.59067	1.98199	.332634	.13400701	1.86962	.029657699	5.3097401	1.30603	2.04776	2.3886099	1.25545	.0093444297	.24451301	.15103599
MMRF_1735	1	64	2	1992	1	0	5.2096701	.0075791501	2.99775	.0505578	1.04497	1.49698	.876378	1.12473	.0466685	.291123	.0300222	.060751598	.0614875	0	.024248701	.0108834	.074398801	.182754	.42297199	.018106701	28.346901	0	0	4.2209401	2.7321801	.49008799	.051992901	0	.34353	.456817	.27737501	.210999	.21556	.97455901	.0738879	.110275	3.4390299	.235799	2.4020901	.34691501	.0129375	.30020201	.068282902
MMRF_1736	1	79	2	1993	1	0	2.4003301	.0184885	.103186	.233963	0	.024168801	.37002799	2.18874	.025812499	.0321468	0	0	.0201212	0	.014212	.102774	.093664303	.116109	4.5449901	.086513199	.84961802	2.67207	0	.99855399	1.37954	.0191682	0	.111749	.080130301	1.93936	.42601401	.105733	.20358799	.082503803	.0427192	2.35513	8.0993299	22.896299	26.5686	.231438	.0068342402	.126223	.237166
MMRF_1738	0	78	3	689	0	.33762401	1.5096101	.380025	246.972	.043751899	9.5527296	3.99492	10.4899	.097421899	0	.45721	.078942001	.077610701	.0932834	.31225801	.067693003	.938434	1.5178601	.271631	.207977	.0110581	11.0273	.19991	.0044976799	.446805	1.68393	.079678997	1.2282799	.091552198	.0239754	114.957	1.35567	.048241001	.527583	3.23368	.046674799	4.0420899	1.36525	3.8856201	.23756	2.2553401	.30529499	.117832	1.10076
MMRF_1739	0	45	3	1975	1	0	.182198	.0122031	1.31478	.081467599	.19050799	.056046698	.31730101	1.34781	.00365431	.00431917	0	.0119209	.0078077801	0	.0085471403	0	.016855299	.094238497	.173177	.029238001	.0400526	.104337	0	.35227701	.58849001	.0267101	0	0	.057986099	10.5409	.45921701	.091454498	5.5753398	.825176	.061488401	.39654899	2.45081	.0303935	3.6073	.057264298	0	.050140999	.031042401
MMRF_1744	0	68		1706	1	.0139644	1.09881	.0140725	.397331	.198272	.96168	.065767102	.104016	2.8241701	.20206399	.025070701	0	.175566	.72085601	0	.107626	0	.0125777	.175566	1.12254	.100495	.18901201	.0419866	0	1.59934	1.34936	.68128401	0	0	0	1.40716	1.96158	.40683401	.309919	.178505	.036861598	7.7684999	4.4081702	8.1070805	3.1972101	.124027	.21125001	.130375	2.16465
MMRF_1750	0	69	1	1961	1	0	.826307	.040740602	.54698598	.075902998	1.16483	.14193299	.27392399	3.12622	.0066914498	.0479641	0	0	.17231201	0	.0224103	0	.034148801	.37746799	.67236501	.050014	.55082101	.118877	0	7.1475601	1.12098	.91320699	0	0	0	17.809099	.67125899	.118886	.41936401	.93950099	.073985599	2.7852199	2.8726001	.093314499	4.8807902	.094087303	.113523	.32187799	.102454
MMRF_1755	1	78	1	256	1	.0443643	26.6502	.017154001	26.164301	.26368499	77.803902	1.59622	2.25073	3.0523601	.00728377	.22228999	0	.053286899	.055660501	0	.042854302	.125874	.180398	.90156502	1.7578599	.119355	5.98033	.0224164	0	2.2643099	1.82066	1.19393	.20072199	.102778	.029427901	7.1229401	2.4806299	.359914	3.01424	1.40007	.018845299	4.5695	5.47335	3.5011599	1.28381	.54508901	.027227201	.208776	.35838601
MMRF_1758	0	72	2	1685	0	0	5.7623301	.027793201	1.70042	.117495	2.4619999	.0439898	.72372198	1.2032501	.027284101	.047960199	0	.0042057098	.42766699	0	.0103066	.0423823	.061984099	.258329	.16091999	.060321499	.945095	0	0	.70198202	.481264	.0210368	0	.0105826	.00730022	5.4878101	.834369	.045603599	.14699499	.348097	.0038773301	7.9464598	5.6431098	.50556397	2.92261	.092886098	.0054112999	.080723703	.073814198
MMRF_1759	1	76	2	747	1	0	.415497	.028157501	37.1436	.15512	9.20679	1.10189	1.75499	4.8169699	.038625199	.24824201	.035315901	.037351102	.14472599	0	.020056499	.069568701	.21575101	.331067	.76996797	.143748	8.7277803	.054634001	.0045134798	1.8374701	1.63244	.729424	.18724	0	0	11.1342	1.10229	.27984101	9.3950701	.36318001	.019066	3.9979601	6.1440001	.234273	3.8506501	.098289303	.0415828	.077687003	.17756701
MMRF_1766	1	60	1	2002	1	0	.25373301	.033376999	.056986898	.180121	.45488501	.049405299	.039783102	2.1983199	.0308045	.0184264	0	.234733	.0142962	0	.0041609001	.0082649197	.00991173	.46572599	.43634701	.117366	0	.0229713	0	1.1969301	1.54331	.0300657	0	0	.041458201	.159536	6.67273	.57670301	.44457701	3.2360001	.13969301	1.4828	19.0776	10.1166	4.3854399	.094370902	.00280066	.300531	.180893
MMRF_1768	0	64	1	478	1	0	.176402	.028873499	.95401102	.104683	0	.021982299	.122841	1.9426	.0147783	.0034737701	0	0	.017787	0	.0179807	0	.0031068199	.174867	.2378	.068158597	.031633001	1.35145	0	.28221899	.49817199	0	.053513899	0	0	14.1795	.116919	.096804403	1.7479399	5.3211002	.038752399	.62988299	4.7990999	.078409299	.019850301	.067354798	.0171765	.13335	.096409701
MMRF_1771	1	58	3	574	0	.018237	.154594	.032966901	.35433301	.179175	35.9659	.17405	.206507	1.96776	.024121599	.024813	0	.00375845	.023400599	0	.0151485	.0022263699	.039728299	.0604988	.96760798	.116844	.218822	.067276001	.0195789	2.0843999	1.60458	.48695701	0	.119542	.020057799	118.589	.229417	.247253	.334025	19.879101	.082916602	.274964	15.4049	.15662999	.73199898	.274975	.140664	.131365	.47547299
MMRF_1773	1	44	1	1989	1	.0170312	7.7505598	.069279402	13.4795	.231075	.203014	.23683	1.04567	3.9188001	.073212899	.0054313298	0	.0255911	.057438999	0	.134515	0	.0053396602	.0155652	1.03017	.084612101	2.52951	.018357201	0	.85560501	1.12062	.046354301	.190129	.780092	.19648699	153.35201	.228011	.31251299	194.821	1.66482	.065565899	4.5088401	7.3482499	5.0099902	.983046	.209806	0	.093575999	3.64659
MMRF_1775	1	54	1	1962	1	0	7.7512698	.018539	1.07015	0	1.08758	.089622602	.25078899	1.73876	.0611053	.042013999	0	0	.058148202	0	.037445001	0	.062206499	.0056840898	.60928297	.072320499	2.64694	.076965101	0	.64195102	.95452398	0	.171545	0	0	.29740399	.292182	.101001	2.82287	.141573	.100021	6.4884601	4.9485798	1.44934	11.7323	.107561	0	.092633501	.0135012
MMRF_1777	0	67	1	1905	1	.0145848	5.0359402	.015722601	6.8733702	.0189288	14.9337	1.98849	1.39495	.88230002	.034737501	.310978	0	0	.040400799	0	.0401753	.0231196	.168929	.653548	.89688897	.075165898	34.881802	.176952	0	7.7154698	1.0686899	.61992002	.054064799	.0189294	0	19.1537	.65910101	.067674801	1.16896	1.61473	.150258	1.8838201	2.8489599	1.11593	5.1666098	.52756602	.110883	.174456	.0106745
MMRF_1780	1	65	3	849	0	.88307202	.14843	.0254387	1.10194	.178431	5.4384799	.210214	.39085299	2.2392399	.020145901	.0353815	0	0	4.1107402	0	.0317256	0	.35548201	15.5791	.87458003	.091242999	.57689899	.31382099	.0048044999	.74520898	2.03052	.035156298	0	.0132058	.049234901	110.672	.203564	.17216399	.22019701	19.319	.054901201	1.4219	7.9568701	.26210099	.34697899	.29673699	.0102301	.122611	.57015997
MMRF_1782	0	63	1	1009	1	0	.69685102	.045097001	7.95612	.081160396	5.7344398	.921637	1.0873801	2.32955	.00460828	.110473	.063440397	0	.068216898	0	.080784202	.0043841698	.058097199	.29712299	4.9784298	.0366733	2.1670499	.46828699	0	1.38311	1.05852	.0601638	.185314	.29281899	.406524	51.2062	.214937	.799106	1.02915	3.1770101	.203262	5.8220501	5.4724398	9.6872101	6.9137702	.37997001	.071478203	.45604101	.318753
MMRF_1783	1	57	2	718	0	.040146101	2.5296199	.073695801	14.9971	.247512	29.942699	.25326899	1.54189	2.9784901	.079479903	.0531899	0	.0113211	.0734393	0	.042987201	.019420199	.0089616403	1.44521	.56059003	.12959699	.23540001	.60755002	0	1.16264	1.4087	.174973	.041322801	.68615198	.038927998	161.84599	.65556401	.33161601	36.427799	.29333001	.157977	4.9879398	1.62904	1.72085	4.9960999	.34010601	.082742199	.26907101	.43071899
MMRF_1785	1	63	2	1913	1	0	3.6410601	.036435898	.97608101	.060731199	5.25599	.0412344	.206903	1.81996	.038379099	.031793699	0	.0082399603	.0114952	0	.043771598	.0230345	.22404	.164077	.145706	.050551198	.16734201	1.77152	0	1.7243201	1.47981	.059791099	0	.203319	.040199101	173.97099	.210649	.067098297	127.39	.54896998	.031703699	3.6861801	6.1296401	2.5520699	12.1793	.126793	.495316	.120244	.28663599
MMRF_1786	0	48	1	1963	1	0	.83813602	.0088060005	2.7272999	.22493801	.83368599	0	.90680599	2.6340499	.038557202	.0273834	0	.047001101	.0109987	0	.0403951	0	.14763699	.0682192	.91131598	.155599	.19020601	.0371852	0	.677809	2.3369501	.047133699	.108353	0	.0837579	4.53057	.56821501	.450302	1.09203	.119467	.0609597	4.58566	6.0216498	7.6938	33.716801	.115913	.0590414	.086742997	.079006501
MMRF_1787	1	70	2	1999	1	0	.99941599	.024968101	.182724	.32866701	.465294	0	.16068199	3.1863101	.015841801	.0121853	0	0	.0088042701	0	.00604606	0	0	0	4.8654699	.080512702	.49064699	.079401597	0	.64832401	.95372403	.0487164	0	0	0	573.35303	.0256462	.113301	5.8537698	1.88423	.017538	.23345	5.9271898	.085891999	.118798	.10584	.037181199	.106328	.071773499
MMRF_1790	0	76	3	983	0	.0113188	3.78737	.445315	85.357697	.37674999	10.5308	3.69734	2.21595	1.70143	.039554901	1.58161	.107182	.132332	.033165399	.159918	.072505303	5.22474	1.99693	3.56742	2.35465	.069996402	5.9737601	.625413	.069311701	4.1008401	5.0781498	.097698301	.83480603	.33051199	.247713	62.542801	4.79742	.34878099	1.98827	.25859001	.25372601	4.1276302	5.6352	.504022	.77991498	2.2749801	.41060701	1.50684	.63757199
MMRF_1792	0	47	2	1576	0	0	.188703	.015305	.097735301	.31646299	0	0	.109234	2.5208399	.0271182	.0564854	0	0	.024932601	0	.0056278198	0	.024068899	.06174	.031543199	.027594401	.25137901	.044643398	0	1.84942	.839127	0	0	0	0	.34476	1.4385999	.210849	.21187299	.100069	.0051858998	1.51457	4.8850598	.12398	3.35585	1.06232	.0096288603	.103064	.113735
MMRF_1793	1	63	1	1907	1	0	3.77068	.083234899	13.8168	.067838199	26.6364	.26720101	1.02784	1.55233	.0209457	.142644	0	.0188997	.076434702	.097489297	.068037599	0	.186644	.16097	.81520498	.0595426	.328455	0	.012106	.95232201	.83468503	6.98948	.27381501	0	.0179029	60.766399	.65381402	.75148201	.537709	.149528	.057351001	2.4489501	10.0123	2.3863499	10.4996	.43933901	.035825402	.24878199	.191471
MMRF_1795	0	75	3	2010	1	0	.158887	.0110911	.066739798	.174601	0	0	.132658	2.4070101	.017344199	0	0	0	0	0	.0168617	0	.0046659298	0	.38459399	.056716401	0	0	0	.53790897	.68768001	.024	0	0	.0275984	.14768	.15228599	.122622	2.4900899	0	.024472101	18.6231	4.51581	27.244801	.31454301	.068884	.044366699	.16867	.064234197
MMRF_1796	0	73	1	1808	1	.0103285	58.7244	.021347599	2.3519399	.082715303	.030764701	0	.43125299	.82823098	.0066720098	.0115911	0	.020330099	.039359599	0	.0079361601	0	.034234598	.161735	2.43963	.038219001	.213128	3.71299	0	.99641103	.783638	0	.0374716	.124551	.074924201	48.271999	.046333399	.140365	1.66501	1.61192	.080356002	0	5.27877	.077825002	.087890498	.197864	0	.0453084	.095378399
MMRF_1797	1	64	1	677	0	.0131891	7.7005901	.0280584	.922939	.29328001	.109556	.032228999	.30875301	2.6907201	.021512199	.0102346	0	0	0	0	.020526599	0	.312673	.0098268799	2.0510199	.103129	.55716902	0	0	1.41897	1.01991	0	0	0	.134335	23.218901	.25479901	.234016	1.43391	.66974598	.037894402	.42094001	6.7667499	21.5264	.66475302	.160987	.80593801	.171534	.199476
MMRF_1801	1	62	1	635	1	0	.44339201	.072839797	2.1347001	.233262	.065064698	0	.149409	2.3505099	.0091467705	.058878601	0	.00653284	.0401114	0	.032423999	.0110246	.052861799	.245689	.40445399	.24422	.177821	.301458	0	1.16517	.999116	.050671302	0	0	.034835599	19.998699	.44763401	.221321	25.187901	.46833	.0302897	.33502001	6.0782099	.101355	2.78387	.57006103	.0121022	.104351	.10448
MMRF_1802	1	63	1	1975	1	0	2.50702	.045152999	.15939701	.0387289	.35170901	.32589999	.40347099	4.1412101	.0105553	.092482001	.038291998	.063153401	0	0	.0257328	.078435801	.20629101	.63852698	.36472499	.093519099	5.6532698	.0351559	0	2.74367	1.74998	.074138597	.12841301	0	0	.486009	.72027302	.052852798	.34969801	.44186699	.0268091	4.0704298	5.63658	.56296599	3.4031601	.210159	.099020697	.40323001	.052413899
MMRF_1805	0	48	2	1957	1	0	36.77	.019766901	17.419399	.284174	23.6397	2.45735	2.4172599	4.0168099	.0380845	.18709899	0	.021004699	.0102901	0	0	.0280993	.0502529	.83837903	3.076	.096084103	7.5753899	.74130201	0	5.95507	1.04413	.82708198	.260185	.50024801	0	266.51401	.89615297	.185819	3.1929801	1.6566	.0070041898	8.2516899	6.1465402	2.99909	4.5354099	.81856602	.0347238	.21029299	.065330297
MMRF_1807	1	78	1	946	0	0	.36894399	.070591897	22.000099	.32159001	6.22998	2.8425	5.22644	3.63255	.032694802	.25595799	0	.116967	.070665799	.107558	.0461457	.0149614	.090908803	.193193	1.55611	.045896199	11.9191	.025089201	0	6.0271702	2.3965499	.79528999	.139686	0	.051247898	5.8266602	.28503001	.13894799	10.0824	.93002403	.13413	10.3145	7.2691002	3.0118599	11.8206	.53749698	.050756801	.25265199	.115519
MMRF_1808	1	56		729	0	.020336701	2.1928699	.032029498	72.375801	.114231	5.9679098	3.7009001	24.756701	3.9157701	.043382201	.63167399	.136631	.044132601	.013122	0	.105291	.026526799	.74798602	1.2988501	2.26019	.167595	47.222099	.088147402	.00517892	19.0853	4.73768	1.36237	.742845	.69033903	.230113	8.4215202	1.1624	.188096	5.4858499	2.9238601	0	5.5001798	5.3783498	1.6043	16.6294	1.28892	.160556	.16767099	.21438
MMRF_1810	0	61	1	1826	1	0	1.18419	.0482774	.15094601	.103185	.21977501	0	.132513	3.3418801	.0122455	.0034950699	0	0	.0058838902	0	.062521502	.0051724999	.035384301	.095403202	.55788499	.123269	.034939401	0	0	.88141203	.86953402	.0092343399	.62259299	.112738	.111718	31.572001	.53952599	.148546	2.41521	.080475897	.0152308	22.6381	5.4836998	11.384	2.26215	4.95684	9.28545	.113484	.090375498
MMRF_1814	1	75	3	1025	0	0	.30530599	.0399547	41.560501	.21450999	.81876999	3.48207	7.1242299	2.2927401	.20081	.29303899	0	.14624301	.036710199	0	.040821299	.0088727996	.0138906	.045671001	.90381801	.13580599	11.0433	1.07254	0	4.7494302	.79734099	.63223398	.53289503	.18550099	.085280702	3.68132	.41688901	.092047997	5.3991098	2.33672	.118058	.793024	4.7332501	1.29989	11.0747	.95039499	0	.467879	.064221397
MMRF_1815	0	81	3	373	0	0	.166665	.073131599	11.033	.19018701	4.4741201	.18658599	.481334	5.0373902	.048766501	.0041030999	0	0	0	0	.15876301	.0377611	.016618701	1.4112999	.67519301	.29988301	1.1860501	.027171301	.12974	1.3193901	1.05073	.152373	0	.76912701	.291379	23.8596	.651371	.274591	2.0783801	2.9949901	.077099003	.041708499	11.8107	.22662	.71842802	.15755101	.69385499	.171921	.77055901
MMRF_1817	1	68	1	1709	0	0	.642739	.041975599	.36734	.255804	.528189	.0310946	.084071599	4.4941802	.166841	.174539	.0261555	0	.0556022	0	.049851902	.027097501	.243801	.343878	.63603598	.122149	.413939	1.79829	0	2.6403	3.05476	.065242298	.101254	0	.128235	.854895	.83329803	.72503799	.6925	2.38413	.0329508	18.4065	8.4764299	.31010601	13.8242	.16184799	.137887	.097527102	.108936
MMRF_1819	1	67	2	628	0	0	31.2799	.0273185	.54864901	.108225	.20689	.12581199	0	2.0871201	.015397	.0167604	0	0	.062398899	0	.0108658	0	0	.47953501	1.69758	.106353	0	0	0	.95234901	.53620899	0	.052987099	.050416201	0	4.5573301	.34737501	.213121	1.91651	0	.028421	.81468898	10.2058	.40950099	5.72932	.070422001	.032432299	.069837801	.102402
MMRF_1822	1	43	3	1842	1	0	5.0833902	.090262003	.83901799	0	.977121	0	.185461	4.2947302	.098554999	.0096795	0	0	.0674183	0	.44132599	0	0	.64969403	.114831	.199421	0	.0243	0	.93545002	1.37079	.87567598	0	.13466699	.255833	238.642	1.72789	.27337101	55.017899	0	.367239	.63480401	8.7435198	.147192	.54628903	.213443	.025170701	.103126	.31000301
MMRF_1823	1	51	2	1353	0	0	.134736	.0587743	147.86501	0	.52606398	.114623	4.2385898	5.5216298	.055581599	.0292715	0	.0208937	.043125398	0	.0176042	0	0	.506603	.91607499	.196179	.49634001	.023778699	0	2.6245601	.51063198	.20609801	.042355102	0	.26700401	16.9944	.249742	.121426	21.566	.68763298	.123305	5.38515	8.3829002	15.845	15.3547	.545057	.118526	.25258899	.52335501
MMRF_1824	0	68	2	1801	1	.211052	2.26916	.0100319	12.5264	.147614	35.896301	10.4437	6.6087899	.58034497	.203594	1.72458	.092147298	.021572599	.043568999	0	.104283	.039398901	.83889103	1.12516	9.1575499	0	96.1203	.268751	0	49.763199	4.7321901	5.7946401	1.26183	1.01724	0	267.79501	1.25388	.0108743	.423599	11.1704	.051191099	4.4414701	1.29132	.203853	7.2848001	2.0309701	.238471	.079727203	.26399899
MMRF_1825	1	54	2	1976	1	0	.183852	.0089344596	10.3936	.282215	7.1378498	0	.27258301	6.8540502	.087015703	0	0	0	.0094210999	0	.0131615	0	0	.58862299	.33715099	.234569	0	0	0	1.11365	.695436	.15286601	.031498399	0	.090331897	9.7710505	.39604399	.134179	3.08566	0	.036010899	2.22685	5.8604398	.71101397	1.64632	.15682399	.018594099	.089530498	.48486701
MMRF_1830	0	69	3	1625	1	0	.59591597	.093603797	2.1800799	.19270299	.159701	.078863703	.038549099	3.9734399	.0279519	.064162202	0	.0066652	.0401503	0	.0060964599	.00384244	.0170193	.191468	17.393999	.125306	.958561	0	0	1.27458	1.6864001	0	0	.090577997	.106963	2.19139	.337295	.15600701	.22158401	.069587402	.027550699	7.2726302	5.9682002	.067933097	16.5763	.061770499	.037502799	.055139199	.13397899
MMRF_1831	1	69	1	1918	0	0	.92615998	.042045701	10.6523	.31429899	.73501199	.69091398	2.10324	4.0867901	.0143351	.475546	0	0	.010746	0	.043361802	.072861299	.204439	.43378299	1.1415	.105526	9.3172598	.0504639	0	5.9695501	2.4978499	.33624601	.336092	.217421	.113916	1.93319	1.15118	.338976	2.46857	1.16485	.038946699	5.6410799	8.2533102	1.06726	25.0355	.60123098	.085278198	.37439701	.108021
MMRF_1832	1	71	3	1190	0	0	.18665899	.037698299	10.3742	.043935701	0	.0290449	.070177101	1.31134	.026477501	.088739499	0	.036686402	.0339274	0	.014744	.055292301	.0288854	.116427	.439383	.030614501	0	0	.0344925	.43267801	.53460199	0	.0261779	0	.051231001	1.29737	.154742	.16800401	.145805	0	.018839501	20.3118	3.62554	.319343	3.2054701	18.667801	.0144319	.080135398	.141257
MMRF_1833	1	60	1	1947	1	0	.219576	.0266806	3.3598399	.21978401	.211512	.0515677	.49055001	4.4138498	.0170084	.023081001	0	0	.0275991	0	.0173002	.0055144802	.25655001	.20566399	.445436	.11274	.64647597	.0597643	.0128332	.88529098	.96061999	.115301	.087198503	0	.0087653203	413.78699	.48800099	.23339599	9.1261997	.14524201	.027906001	.40189901	5.5806899	.43662399	.060669299	.21943	.50923699	.049398601	.14199699
MMRF_1835	1	66	2	1969	1	0	.73180002	.041759402	.67332	.302641	2.21471	.201093	.098800004	2.9486301	.057428401	.154165	0	0	.038895901	0	.088031799	.0172651	.264074	.47250199	2.01614	.090319499	1.26747	.063032597	.0095227603	3.88236	3.1461201	.036213402	.32151201	.0242652	.050417598	3.6630099	.40723199	.83708102	4.3522	.29459399	.051868401	2.1480501	13.3393	.272879	7.18291	.238003	.063691601	0	.31182399
MMRF_1837	0	60	2	1939	1	0	1.0087301	.028111599	6.9542499	.102843	1.7607501	1.01981	.896357	1.3126	.0111727	.051578	0	.33458701	.0126606	0	.050470799	0	.076835401	.47618699	.73005497	.057108201	9.1858501	.209727	0	1.9209	.60676199	.27525601	.101828	.112905	0	5.9163198	.143383	.24424499	.56669497	.638726	.063486502	1.81574	3.0276501	1.00635	7.70995	.092531703	.055619001	.117049	.338476
MMRF_1839	0	66	3	1899	1	.030020401	6.6595001	.0231505	.38858601	.147211	26.8755	.075226203	.093008801	2.8700199	.057118502	.123528	0	0	.040206801	0	.0116326	.0193436	.024486899	.216085	.238546	.055985801	.0492738	.079951398	.0068225199	1.5738	.52772802	.058596101	.056916099	.037541401	.023105601	18.8158	.249753	.25630501	.051410701	.057899099	.015637901	1.72961	5.6248298	.076021202	.29215199	.110322	.0157222	.399203	.0899041
MMRF_1842	1	56	1	1590	0	0	.155615	.0293427	1.12138	.22268	.40705001	.088259101	.21467499	3.1645601	.174908	.0063109002	0	0	.015837301	0	.0372761	0	.0118427	.0186677	10.6081	.147495	.84516603	4.0816202	0	1.68529	1.05469	.017058499	0	.0183763	.0148652	1.4057	.239116	.39044401	1.02782	.12532499	.044674899	.097015597	7.6057801	.179694	32.333199	.098007903	.0050747399	.089800604	5.1833301
MMRF_1845	0	46	3	1982	1	0	18.1903	.0562535	.763071	.112294	.119613	0	.101361	2.0606301	.115303	.029913301	0	.24107	.035788398	0	.076530002	.0836033	.0912752	.62433702	.67785603	.092099003	.151087	.26109299	.027176101	1.1604	1.0918	.045706399	0	.25667599	.515333	46.116402	.276829	.28238499	7.0464301	.301548	.168073	2.4279799	3.0641201	.177332	5.0004301	.51798397	.088946	.146429	1.42292
MMRF_1846	1	58	1	1960	1	0	.13798399	.0153045	.49245	.13788299	.061245602	.096294597	.15407801	2.36693	.0216003	.019601	0	0	.00789857	0	.0224181	0	0	.050477602	15.7469	.057560399	.194783	.015416	0	2.77002	.59271502	.023672	0	0	0	6.1412101	.325892	.42178401	.195629	.088338703	.0069421502	7.7802501	8.0785503	.021468399	.15503301	.0360597	0	.101312	.089695401
MMRF_1847	1	52	1	1895	1	0	.44562301	.0263125	.48977599	.105749	.34968901	.082524598	.15214799	2.9987299	.075198203	.031711999	0	0	0	0	.052284598	.0049714199	0	0	3.0059099	.130418	.56090301	.0172706	.023048	1.34237	1.03846	.74222898	0	.67860401	.081666701	71.4533	.43701801	.174869	.16689999	.022799799	.061503101	1.86815	6.0078001	.46353099	.46065101	.250056	1.5913399	.26335001	.068261899
MMRF_1850	1	55	1	1858	1	0	2.50105	.0365263	1.78971	.033820499	.29617801	.110655	.39805201	1.59866	.057633001	0	0	0	.0333004	0	.024785399	0	.0071101598	.353255	.19895799	.029043101	2.73419	0	0	1.63196	1.17975	.073501401	0	0	.0271255	.34418699	2.4974799	.15238801	1.13568	.58743101	.013309	1.67184	3.24403	3.82389	1.7921	.055063501	0	.214882	.079637401
MMRF_1854	0	52	2	1653	1	0	.202445	.077230401	.212228	.156159	.076817498	0	.38980401	2.3034799	0	.049221098	0	0	.0221572	0	.102297	0	.058072601	.19204199	1.0070699	.15971699	.112458	.111059	0	2.4467101	.86244702	.317875	.033146001	0	.036127198	11.815	.170872	.244543	.17986999	.58863401	.084898502	1.8107899	6.5376301	.54686999	.147559	3.8778	.0136469	.64833099	.043052901
MMRF_1855	0	62	1	826	1	0	.17704301	.089706101	.380851	.142524	.064555801	.150142	.105802	3.0603399	.028767699	0	0	0	.102484	0	.0486621	0	.0147667	.179184	.36093101	.105121	.053685401	0	0	.85783702	.99694598	.134064	0	0	.037634201	175.302	.054047301	.56345302	1.94556	.065598696	.051595099	5.09237	4.9622502	.039363202	2.59185	.86123103	0	.082782403	.11427
MMRF_1856	1	54	2	1797	1	0	31.216801	.0551176	3.0541601	.35169399	1.3681999	.051824901	.054500502	2.8875501	.019146699	.045498699	0	.0091169998	0	0	0	.0284483	.145402	.16078299	1.5095299	.123583	.298581	0	0	5.7597299	1.47156	.0353023	.041561201	0	.047089402	1.59367	.968795	.118257	14.7261	.175978	.015051	.74046302	6.19907	.0688949	10.1815	.032064602	.021919301	.033602402	.11057
MMRF_1857	1	71	2	1969	1	0	.79352099	.0305191	25.7658	.26245099	7.7776098	.270706	5.8324299	4.3572502	.0241282	.27602699	.0392019	0	.062213998	0	.066323496	0	.126948	1.0185	.863967	.124663	3.9516599	.69819498	0	2.4907401	2.64873	.168189	1.14268	.0193108	.050479598	4.4056602	2.58371	.125356	1.33226	.75981402	.232812	3.1380999	5.5016799	2.52125	17.9951	.25952399	.0864015	.0343116	.101627
MMRF_1859	1	63	1	1667	1	0	.211971	0	1.57886	.185974	.0444961	.63464898	.63599902	2.8417499	.232289	.118507	0	.0062594898	.029167	0	.0236148	.064808503	.050528601	.20593999	1.22077	.071382798	12.867	.016428201	0	3.9279799	1.70688	.415856	0	0	.066952899	.40214801	.27858499	.25669101	.96587998	.45322499	.0386988	2.5695701	6.11939	1.9649301	10.9116	.48076299	.020734601	.110581	.088199198
MMRF_1860	1	46	2	1971	1	0	28.7145	.095798098	5.4528098	.076936498	.64746398	1.30788	1.98761	2.6584599	.0239022	.31085899	0	.0119306	.023680801	0	.076466903	0	.0341268	.311553	8.7629204	.0794596	32.733799	.17734499	0	10.3373	1.71402	1.7014199	.055409901	0	0	2.0133801	.390439	.42416701	2.07636	1.43275	.077819802	3.9955499	6.7136598	5.91467	6.2835498	.42449301	.025540501	.18139599	.16761699
MMRF_1861	0	71	1	1309	0	.0869046	1.8313299	.063291401	850.88	4.0285802	38.967999	16.1478	55.738701	1.87896	.022657299	.681517	0	.62460601	.110471	10.3457	.104437	.25034699	1.8733799	2.3524001	1.82005	.23300999	7.2132201	3.0822101	.0039066998	1.71602	3.23787	.133109	58.8601	.64239502	.46637499	61.765999	2.9359701	.22113299	3.00911	7.5778098	1.40724	2.2242501	4.7744999	3.53708	3.0619299	13.427	.69524401	1.85789	.32289299
MMRF_1862	0	53	3	1955	1	0	.28762001	.0242668	77.516602	.195741	2.64009	1.44892	1.2036901	1.43285	.0021713099	.021251399	0	.0838155	.070270903	1.15242	.0301928	.0058331098	.037162501	.116288	.55271697	.0570218	1.6276799	.105846	.00183551	7.0757799	.42955601	.0201237	.96077597	.034284301	.118406	2.1668701	.173227	.153129	7.0219598	3.08529	.180747	.86556399	2.6187301	1.1593699	.079537503	.60580498	.0216091	.037893798	.16754501
MMRF_1865	0	56	1	1987	1	0	.28771701	.043065201	2.4197199	.24680699	.153923	0	.12724701	2.66009	.016819799	.077533104	0	.0202542	.0091778096	0	.0186364	.00587712	.366844	.333276	9.8237896	.085014097	0	.101012	.0093654599	1.21187	.402271	.054903701	.0992814	0	0	6.2006001	.450719	.57098699	2.2219901	0	.0236624	2.7562301	3.2000699	2.5675499	7.2759199	.089841098	.036329702	.0131481	.124165
MMRF_1867	0	58	1	1785	1	0	.74246597	.053028099	2.09588	.126395	33.331501	.240612	.03912	2.6226399	.014622	0	0	0	.054881498	0	.084737398	0	.020555601	.079630099	1.52325	.048761498	.0499845	.124523	0	1.21542	1.18887	0	.026299501	0	.0276582	27.701099	2.1394601	.23145001	1.28497	.0384713	.102982	.358044	4.243	2.4277799	.117467	.097927697	0	.209667	.067056701
MMRF_1871	0	69	2	1638	1	0	.10127	.00779721	.34206	.0508205	1.0618401	0	0	1.9998699	.0303545	.0057773502	0	.023349401	.103899	0	.0115379	0	0	.0111103	.54913801	.074702799	.22520401	.061060999	0	2.3559	.91215903	.050962701	0	0	0	1.25029	.32076901	.465684	.47812599	.103569	.0384297	3.86408	7.0433798	.783714	.249651	.0493831	.0099096103	.27353001	.083073698
MMRF_1876	0	70	3	600	0	0	54.548901	.045596	.57531899	.217399	4.2336001	0	0	1.65307	.0184297	.00551099	0	0	.017439499	0	.0218472	0	0	.357494	1.29094	.0277026	0	.1622	.0068491399	.59015799	.62606299	0	.026249601	0	.182033	7.6245599	.59372097	.155664	.64249998	3.1263101	.114622	2.4151001	6.6735201	.093121499	.379309	.110953	.053139001	.13091201	1.96899
MMRF_1879	1	69	1	323	0	0	12.0016	.041492801	1.22417	.49429399	.33849999	.0365282	.35036299	4.1942101	.032754201	.095249303	0	0	.0122282	0	.033857901	.0222115	.111621	1.9102	13.1478	.201414	5.0250902	5.3174	0	3.7054999	2.6038301	.24297801	.20361701	.0121684	.036276098	1.37163	.58541602	.69317502	1.33933	1.20478	0	4.4078002	7.47574	8.3189802	3.9549899	.228787	.0167154	.050804202	.088753998
MMRF_1880	0	66	2	918	1	0	16.514799	.048523001	1.1712101	.016080299	.039882001	0	.29010099	1.37079	.0042024101	.061448701	0	0	.0633393	0	.0156991	0	0	.125892	.17072199	.057927001	1.46235	0	0	.77720398	.73174697	0	0	0	.0531018	.18572	.61338598	.18323199	.44219601	.226118	.0141696	.64960003	4.4731798	1.8642499	9.20158	.070148103	.0143325	.058056101	0
MMRF_1881	1	66	1	1758	0	0	.17616899	.0085773701	.90082699	.16102999	.40659201	.115715	.121953	1.60858	.0283882	0	0	.0066768802	.121427	0	.0073404601	0	0	0	.24772599	.055445101	.057969298	0	0	1.12365	.42205399	0	0	0	.060389299	.121525	.50333202	.460096	.64828199	.077717602	.0063820798	1.24875	4.9674101	6.1412501	9.1922598	.032081202	0	.049256399	.062588997
MMRF_1882	1	67	3	1054	0	0	6.7878299	.0669614	29.029301	.129599	.14115199	.334627	1.65832	3.3850501	.0152409	.033709101	0	.017317099	0	.093764797	.0334398	0	.039379001	.15687899	.96742201	.044768602	.44426101	.18209501	0	.79130501	1.84232	0	.12918	0	0	2.2497101	.193755	.244716	13.585	.37018901	.0217136	3.1472199	6.67483	6.2923899	6.4619999	.22447801	0	.041469801	.15590499
MMRF_1886	1	66	2	1943	1	0	47.916599	.047783099	5.44835	.248165	1.69506	.234945	1.01521	2.5458901	.33485901	.146689	0	.0358193	.035253301	0	.0163035	0	.068222001	.28128499	.95260698	.041141301	1.8135099	.021184299	.0063264202	2.3187499	2.65834	.092101797	0	.26434901	.166554	43.2728	.54468399	.224242	14.3094	2.7432301	.069424503	1.16469	12.395	.315604	.49786201	.63412601	.18643001	.17782199	.19860899
MMRF_1888	0	64	2	1871	1	0	5.7481298	.038711999	.19439299	.182886	.120807	0	.049764	1.18156	.024446201	.00832849	0	0	.047574699	0	.017261099	0	.78624701	.18698099	.127938	.142602	.037686199	0	0	.74556702	.84945399	.017969601	0	0	.0495589	8.6814098	.26181799	.089546897	.97354603	0	.0154828	.50917399	5.21594	3.1280401	.161716	.102336	.00317919	.094008997	.125733
MMRF_1890	0	47	2	134	0	0	.232711	.028877901	.201214	.30657801	.33945501	.0320132	.180327	2.2827201	.0129305	.00996044	0	0	.026332499	0	.22395	0	.0174307	0	2.0746801	.142877	.046679702	.087553501	0	1.43655	.77054697	.35235101	0	.0125354	.130009	32.408798	1.0863	1.33336	.48155701	.298336	.27587301	.346037	9.0963898	.152757	.273408	.20472801	.18842199	.111296	.174082
MMRF_1891	1	65	2	1877	1	0	.210208	.0217553	1.07362	.111416	.121095	.095566601	.49509299	1.9209501	.0130319	.026102399	0	0	.027751001	0	.031468201	0	.074070103	.082308598	1.04896	.078408703	.051385999	.35905799	0	.426689	.90372503	.24699999	0	.214149	0	30.4716	.143196	.115214	.092283398	.074295104	.036534499	49.0341	2.0527401	3.5451	2.6215501	.188021	6.2897902	.206499	.037091099
MMRF_1893	1	38	1	1844	1	.029895701	4.29772	.064280897	65.723	.69827199	.82382399	7.65376	17.7561	2.5878401	.16252901	1.26212	.06459	.074003801	.0418006	.059592798	.070074998	.35033101	.90212101	1.27712	3.9295399	.081499599	34.3997	0	0	23.309099	2.0194399	1.6075799	1.0536	.174292	.096613899	11.1059	1.89983	.91351002	.505265	4.11518	.078582399	10.7262	5.6720099	2.42115	22.7197	4.2997999	.211566	1.78824	.18569501
MMRF_1900	1	77	3	1282	0	0	1.13327	.0546415	.811764	.18625499	.68688601	.143254	.32723299	1.67638	.037788901	.068472102	0	0	.129353	0	.0117558	.0083316201	.138008	.131772	1.62325	.072831497	.68394703	.92497098	0	2.5081501	1.67731	.080343999	0	.016522299	.0337268	.50027198	.31662601	.226658	.056801502	.24231599	.0214385	.229654	7.9375401	1.02175	9.1510296	.15139601	.01794	.151279	.072079301
MMRF_1906	1	77	3	911	0	0	9.5867205	.045324299	.15535299	.163469	3.3696699	0	.093789399	2.6308801	.037645198	0	0	0	.0199046	0	.034648601	0	.0127191	.0056616599	1.5725501	.115879	.105646	0	0	1.83345	2.8791001	0	0	0	.222992	1.37866	.24458501	.25700301	13.1081	0	.14277799	1.32516	6.1149602	13.565	.040541202	.23986199	.039565001	.062293202	.183146
MMRF_1908	0	68	1	1360	1	0	1.33276	.13112199	11.6632	.34677199	.496593	.82192802	2.5407701	2.6106801	.0691787	.25066999	.061327402	.0080071101	.0340214	0	.040102601	.14901499	.29961801	.82867497	.46417099	.22576401	.46107501	.031282999	.0078594899	1.22431	2.46667	.036348999	.52580202	3.53321	.039705802	7.8882298	1.01443	.212819	6.9875202	.43582901	.06185	13.6142	6.29391	.97142297	2.15851	.60739899	1.09903	.61190099	.133837
MMRF_1910	1	61	2	538	0	0	88.115097	.068868198	19.836201	.34512699	2.85516	1.05383	1.12107	4.0731502	.042760599	.0472394	0	0	.0149202	0	.019600701	.0079132998	0	.0186227	1.27009	.170148	1.51404	0	.00391398	8.4026003	.92122	.36589	.253389	.34799099	.037034798	135.118	.041213401	.27911901	7.6598802	.69766098	.155588	6.5571198	10.0461	2.14025	4.6925502	.26430401	.388726	.48068401	.141423
MMRF_1911	1	53	1	1914	1	0	.339452	.050437801	2.4337201	0	.50648499	.61398101	1.00319	2.0158	.022752499	.091506802	0	.00702429	.0285028	0	.045239098	0	.0181366	.69643801	6.71421	.033942301	1.92163	1.3858401	0	1.7951601	1.17346	.00946909	.4091	0	0	6.25102	.26169899	.161247	7.0708299	.73003501	0	8.1220999	5.8181701	11.6307	.36126801	.30944499	.0098887403	.115441	.181695
MMRF_1912	1	58	3	389	0	6.3719001	.70536602	.047161698	6.4123502	.217361	.67814797	1.40692	2.3196001	1.2252001	.045614202	.066675	.0288302	0	3.3673999	.045787301	.00550701	.069636501	.030909	4.0268798	5.3055301	.087839998	.50443202	.37258101	0	.817505	.47193199	0	.51047599	.120637	0	8.1334801	1.10937	.240529	3.25845	13.9379	.027548101	4.9272599	3.5385499	.281387	.056601498	.96771997	.0150412	1.78344	.35985801
MMRF_1915	0	60	1	1899	1	0	1.71577	.035472602	15.4564	.21109299	5.5550299	.058727	.257577	4.2254	.019099601	.077180102	0	.0043645101	.071754701	0	.0067051402	.0267701	.094553597	4.33672	.78741503	.053321298	.53403401	.0087908003	0	1.64678	.88033199	.0998156	.148945	.80636197	.0207713	35.1441	.28733999	.38238201	21.6752	.040382899	.025564499	.68550402	3.7873001	.100826	.78474098	.0961795	.0089400103	.105851	.073805504
MMRF_1916	0	75	2	1688	0	.0088567799	1.83685	.33978799	37.043999	.311544	.98264498	1.76486	1.6748	.59863299	.0225344	.51360101	.108908	.0163943	.0201711	.142455	.20355999	.45055199	.68642801	1.5122401	.527026	.0269699	9.16889	.167634	.0040232302	1.32453	4.2412801	.199606	1.81071	.081537299	.040451799	130.85201	2.0926001	.077223301	1.26925	3.6574099	.12739401	5.8867502	13.1017	8.7962904	.91088998	.79562098	.48396501	.407801	.364564
MMRF_1917	1	54	1	718	1	0	2.08179	.144697	102.43	.361195	1.29489	1.8713	41.305901	2.79268	0	.99069101	.140954	.25525299	.0161795	0	.116676	.36230001	.411962	1.12386	11.8167	.15702701	22.6838	.61036301	0	4.6624398	3.23125	.424418	1.01329	.0223902	.17021801	155.09801	4.2074399	.089258701	26.0891	1.91319	.053885799	2.1407499	5.0279102	.67016202	1.7428401	.63159698	.359855	.156589	.30193201
MMRF_1918	0	56	1	1851	1	0	.21891101	.052706499	.17017099	.13995799	.061818201	0	0	1.2359999	.0184751	.021394501	0	.0070828199	.0107635	0	.0269899	.0040873801	.0302143	.139258	.346587	.12605999	.219547	.088045403	0	3.88836	1.13463	.0669479	0	0	.20148499	.17071	.37208	.175015	.078154802	.116995	.025618	1.3076299	5.8999801	4.7572999	15.1102	.26003799	.0245966	.105023	.0282443
MMRF_1921	1	61	1	1614	1	0	13.6186	.0180049	4.7870102	.276674	9.0805798	.28739399	.82336098	2.47774	.0162954	.16436701	0	.00879524	.039753601	0	.020943699	0	.088578902	.41642401	.32047099	.0406942	8.0836802	.068329901	0	3.5328701	1.08684	.25531501	0	.225306	0	11.6466	.78857499	.074037001	2.1168399	.367327	.056728199	4.4815602	2.01917	1.09647	5.49227	.32491201	.0299362	.201682	.034940999
MMRF_1922	1	58	3	1911	1	0	.24126799	.056371801	19.835501	.048333101	.41449699	.44117099	2.47804	2.32199	.0046007498	.20895299	0	0	.052022099	0	.030217599	0	.17154901	.72821599	.31749201	.10962	.94644099	0	0	2.6556799	2.0062101	.391527	.099475399	0	.050639398	4.7890902	.66542	.53855699	4.9552598	.56654102	.0172044	3.7442801	11.9855	.1969	3.26683	.42187199	.0370836	.465143	.083746701
MMRF_1923	0	52	1	1864	1	0	8.3211203	.051875401	22.5359	.84227598	.237913	3.1170299	6.00631	2.10165	.039565802	.24547499	.022891199	.135177	.0281022	.095233098	.032144699	.0278534	.147113	.33810899	2.13076	.0634204	1.1676199	.061041798	0	2.3561299	1.34013	.087987699	.95594198	.63901597	.233485	23.843201	.335715	.17100801	9.3302402	.663324	.28708199	65.708702	6.4628401	.0998068	2.4126501	2.6023901	.0484557	.80272698	.268877
MMRF_1928	1	53	1	1916	1	0	.38610801	.054874901	2.1909499	.0508641	9.4767904	.105188	.054381799	1.90678	.0116405	.010705	0	0	.030919001	0	.023701301	0	.030337	.69663697	.421628	.132203	3.58442	2.4997399	0	1.04738	.46572399	1.90795	0	0	.069209002	38.9506	.50095898	.22374199	3.4087501	.029301699	.058408201	7.1483202	7.4329801	2.69766	.90642703	.085260198	.113352	.109554	.053361401
MMRF_1931	0	72	3	1780	1	.0094166799	4.8856502	.49826699	82.505798	.36436301	13.3331	1.2352901	3.5636201	1.93059	.0147742	1.52582	.058499701	.039886899	.067648001	.093104899	.094053604	2.9574299	4.7309499	1.8733	1.32199	.20096099	2.0811901	1.62589	.0122243	2.8369	4.7480502	.455872	1.3539799	.239462	.218821	295.487	5.4984698	.13180199	25.8701	.92267901	.17275999	5.4723201	4.7178001	2.10078	1.15493	.79742098	.45961401	1.14783	.209571
MMRF_1932	1	65	2	1809	1	0	.58648401	.033291999	2.3168099	.397019	1.95218	.148938	.27843899	3.2830501	.0200998	.157451	.0295131	.080434501	.0825582	0	.040346999	.061278399	.26965699	.51513302	.65096998	.075308703	.38439199	.0265163	0	2.49611	1.9273	.116732	.047768202	0	.0220851	.87780303	.88811201	.220682	.38541201	.25165799	.063149199	2.37451	8.17768	3.2130101	93.124901	.67542601	.0470194	.257018	.16110501
MMRF_1935	1	46	1	1630	1	0	72.4692	.046262499	3.29245	.205622	.092368603	.0311675	.97164798	2.5938499	.0416364	.040172301	0	0	.023691099	0	.026965899	0	0	.19812	1.27718	.109541	1.52903	0	0	1.25907	1.24304	.071044803	0	.101658	0	1.00809	.070893802	.110519	6.2058501	.71617001	.033968501	4.0962	6.2592101	2.93402	1.51029	.177927	.0042662602	.123847	.268125
MMRF_1936	1	62	1	640	0	.049146201	.239995	.055737901	8.2095699	.23581	1.25007	.31084001	.90718198	1.63815	.037318099	.0175051	0	.099041604	.0073900502	0	.0157513	0	.18923201	.042434201	.675156	.115325	.41978601	.063438296	0	.75867999	1.1725	.0399523	.045683499	.029358599	.028459599	1.58839	.41078299	.38466901	.51405799	26.171101	.020529	.22506601	10.9674	.463447	.32350299	.205075	1.05942	.14833599	.75680298
MMRF_1941	1	58	2	1797	1	.0445126	7.1473899	.075472601	16.753599	.154567	9.9094105	.68597502	2.37111	2.1507399	.0387614	.31612599	0	0	.0221959	0	.045260198	.037769102	.175925	.560224	1.12585	.076078802	14.4492	0	0	9.9817801	2.41276	.64928001	.487865	0	.017940899	11.8163	2.44856	.37112901	.67365497	1.05384	.054831699	5.8404598	6.3860102	12.1018	15.3122	.88216799	.053726301	.23624299	.18904901
MMRF_1944	0	66	3	96	0	0	.80916202	.0392441	215.541	.33033901	1.7055399	2.5888801	7.5632	3.9096501	.17008699	.0387219	0	.28634599	.028440701	.091042802	.038292602	.077145301	.064764097	.166706	2.58513	.12031	2.1064301	.0148062	0	7.8800802	1.59369	.39501801	1.1236399	.389088	.0129679	15.106	.96716899	.22692899	36.0406	.48128301	.070242003	1.9508899	4.8565302	.085406698	12.9777	2.3952601	.0346337	1.10638	3.2983999
MMRF_1947	0	63	2	1933	1	0	.211972	.016424401	10.9932	.19651499	56.820801	.55596799	2.2672901	3.05404	.0255576	.040541202	0	.00799054	.0086293202	0	.0171909	0	.0206469	.188465	1.51368	.080711402	.052976299	1.31998	0	1.30244	.57293701	.051621299	0	0	.038741	472.24701	.11152	.14453	11.0556	2.1974499	.022308299	2.2350299	6.2105899	.053076699	5.13411	.050953001	4.8797698	.18145201	.125074
MMRF_1949	1	63	2	1891	1	0	.192516	.058709498	.428453	.27423701	7.9468999	.070883997	.0150918	1.82728	.053842299	.024899799	0	0	.0126976	0	.012716	.0521672	.0345321	.22902399	.27807301	.105719	.038508002	.29017499	0	.694695	1.0369101	0	.0174568	0	.0560796	62.978699	.28527001	.122579	5.8867202	8.1225996	.0258513	9.7966805	18.348	.052476101	.55055499	.116693	.324743	.134535	.0902839
MMRF_1950	1	75	3	1927	1	0	.17756499	.0375957	4.1303301	.19530401	1.45026	.021341201	.433337	3.0532	.025508599	.0226257	0	.0052036401	.028233901	0	.037323002	0	.029432001	.082180597	.60459697	.111965	.069247603	.020238601	0	.68750697	1.01986	.01571	0	0	.025292801	3.15995	.245507	.173435	1.37033	.0140659	.042908501	2.3254199	4.2499599	1.16493	25.2862	.049585801	.0088507095	.049592901	.094947897
MMRF_1951	0	77	3	1950	1	0	6.1114602	.0150159	15.737	.135134	.293998	.34809101	.41012999	1.14767	.0193683	.040885199	0	0	.0085055102	0	.010857	0	0	.18591601	9.5247498	.147824	1.2692699	1.13455	0	.80075902	.65857798	.136195	.66168499	0	0	19.750099	.079709902	.24111199	.057893399	.19985101	.0152331	7.2024798	2.88133	1.23655	22.0107	.40409601	0	.185656	.375642
MMRF_1952	0	65	2	1828	1	0	.274764	.00930259	.61801302	.174697	1.57253	.298062	.54465801	2.2067699	.0227485	.042750701	0	0	.025297601	0	.041307598	0	.038605601	.034231	.43698201	.022905299	3.2763901	0	0	2.4567001	.64657003	.090558097	0	0	0	.83020997	.21500599	.12900899	1.02223	.17290699	.0207114	3.6498799	3.47983	8.1489296	5.3652101	.25280899	0	.200831	.12761
MMRF_1963	1	64	3	305	1	.0270347	73.167702	.034653399	2.10252	.107356	2.21261	.093431599	.65563703	1.18372	.0127397	.144302	0	0	.0078683104	0	.0272114	.071643502	.26820701	.47582799	.34382001	.051599201	1.92507	1.83228	0	2.6569099	1.5835201	.080997698	.172859	.364411	.0236485	12.3009	.88757998	.113603	5.0773902	.264139	.067560002	5.7086501	3.9547801	14.9255	15.1491	.078477003	.067013897	.15538099	.052482799
MMRF_1967	1	74	2	1859	1	0	.696738	.064892903	9.9966698	.26107001	79.455704	.38653901	1.0769399	6.4109602	.0390165	.039409801	0	0	.0295189	0	.0121841	.0112345	.0254004	.261262	9.2092104	.116373	.64511597	.16720299	.0124704	3.1237099	1.82829	.014661	.56331903	0	.0131502	10.8651	.31761	.181528	4.5274801	.32962999	.18374801	2.0178699	6.4187999	7.6922498	.182404	.336766	.0599626	.045568801	.069064297
MMRF_1971	0	65	1	1316	1	0	.160569	.056712002	81.328102	.68635798	.18393099	3.4525199	.89671701	2.1145501	.018416099	.029067	.043526199	.017198	0	.51921099	.038577002	.0034248901	.042907801	.027616199	11.4597	.126377	1.23202	.066993102	.0032600099	1.31484	1.39503	.102698	2.1482699	.059997398	.28040501	10.5627	.12064	.19294301	.21149801	.160243	.43276501	4.1540499	6.8222399	.42682901	15.3919	3.82341	.0064956699	1.39965	.19670901
MMRF_1972	1	82	2	1880	1	.0135449	1.56897	.077622399	.98884302	.21965399	.89293998	.34782201	.627343	3.2194901	.017590901	.051686	0	0	.0215539	0	.031585202	0	.0189337	.0537709	.675183	.10304	1.9681799	.289105	0	1.74026	.81373501	.083862402	.023683	.055686299	.0993025	.58088702	.289011	.186745	.028007301	.38216099	.072856396	5.9325199	9.2214603	2.79882	23.8568	.18207701	.043867402	.166842	.093025997
MMRF_1974	1	60	3	892	0	0	12.6023	.057571299	13.5071	.162882	9.2855997	.154367	2.34373	3.42696	.024912	.11547	0	.0256625	0	0	.0783232	0	0	.26169801	.70035797	.098836802	1.1337301	.40573099	.066348702	2.5801401	.60371298	.291017	0	.29657301	.082438096	516.18701	.373436	.133022	7.5525498	1.49673	.066991404	3.6837499	5.7814398	.77779698	5.9326501	.91146302	.126201	.33718199	.33175999
MMRF_1977	1	45	3	1926	1	0	4.0616002	.0299436	.82836199	.151142	7.20504	.079634301	.100946	1.7037899	.039262202	.0537678	.025929499	.0052892198	0	.038840201	.039931901	.0212474	.048596699	.16182899	.57575101	.068828598	1.38635	.13427199	0	2.3018401	1.05338	.101233	0	0	0	18.146	.672607	.56251901	.0378168	.18673401	.040541202	1.6812201	6.5767598	.472054	2.1715701	.10351	.0156238	.108918	.075743802
MMRF_1978	0	73	2	1584	1	0	12.7824	.34801501	279.97	.54031003	33.32	4.914	4.3896699	2.10181	.0247801	.36353299	0	.064253896	.0116985	.285918	.0836353	.33425301	.22943	.39270499	1.23177	.0843862	.87226802	.28875801	.029718401	2.97458	3.06861	.143337	.71715802	.143621	.17046	127.042	.86919701	.23544	17.8109	1.36396	.224819	3.3517201	5.99613	11.1399	8.5523996	2.93571	.050164301	.67254603	.26601899
MMRF_1981	1	63	3	1911	1	0	.27205801	.027784601	3.73717	.10648	.45643601	.048775699	.40539199	2.7904899	.155554	.0114089	0	0	.0947375	0	.0165917	.0029124501	.168235	.51413101	.377581	.126408	8.78866	.034107398	.00837202	1.37154	1.38305	.0344349	0	.123505	.0691735	.34929401	.33695	.31987101	.174169	3.1829	.017209999	.40769801	7.80054	.070823103	.31588101	.33392599	0	.20723601	.106775
MMRF_1982	0	52	1	1412	1	0	.27095401	.021822	.49312699	.1068	1.24344	.228542	.234097	1.5799	.0084321899	.0146688	0	0	.028742701	0	.0111053	0	0	.0396065	.43034399	.062325802	.60726798	.0150862	0	.65852898	.59944499	1.15352	0	0	.0645134	72.053596	.48838499	.182614	.26312599	.26504701	.049759701	2.67608	6.9123402	1.23128	3.0381999	.35312301	.0083793504	.190332	.0444155
MMRF_1985	0	52	2	1783	1	.0110627	2.5139899	.0172123	20.16	.31177101	.89427799	.646842	1.03081	2.22598	.0105647	.27147999	.048709199	.0395674	.0065541598	.090611197	.033526901	.121904	.123392	1.9109	.89506	.0772826	.80146599	.078967199	.00305603	2.1001501	2.0427599	.18705601	.26627299	.121957	.108139	3.72668	1.04459	.293331	2.7702899	.71852398	.121904	2.8034501	3.6939099	.41510901	10.4342	2.6514599	.085464001	.79262	1.3420399
MMRF_1988	0	73	2	1881	1	0	124.172	.044578198	15.8763	.225289	8.6881104	2.75948	2.94943	3.6073201	.0466858	.55796099	0	.029997399	.027739299	0	.042388	.103187	.51922798	.54389602	1.008	.063911401	10.3462	.088449404	0	7.99652	2.9126899	.88042402	.63774598	.080571398	.073561497	35.136002	1.39898	.942164	.83957899	1.84185	.041193001	5.8464098	15.1608	.71721601	7.5857501	1.74217	.091476403	.372372	.103642
MMRF_1991	1	58	1	1702	1	0	12.0109	.020724401	.227852	.120569	25.313801	0	.050739501	1.59552	.0250862	.0146393	0	.0126699	.12558401	0	.0155003	0	.366494	.39508	.495626	.110492	.094436496	.87294698	0	2.1059999	.58509898	7.09689	0	0	.102837	128.513	6.1008201	.131349	.3804	.824045	.038216501	1.66866	4.8303199	.075755902	.95346397	.13203201	0	.145983	.305729
MMRF_1997	1	86	1	1802	1	0	.58245301	.048577499	14.21	.228357	16.015499	1.34723	4.0797501	5.2162199	.150822	.55228001	.0509445	0	.045365602	0	.045531299	.123311	.27717799	.97338802	2.87695	.10035	3.88393	.18423399	0	8.9028101	2.1928599	.51655197	.96331	.065402597	.032832898	9.6796103	.80113697	.269627	1.18424	2.04972	.061300602	5.7064199	14.2176	18.1567	25.6656	1.28214	.080806002	1.12365	.195463
MMRF_1998	1	63	2	292	0	0	10.8275	.048152901	3.25633	.39382601	1.61534	.112118	.34652799	4.6303902	.0216561	.099579997	0	0	.014106	0	.035687398	0	.15414201	.016904101	.43283999	.068706296	1.21896	.071947597	0	1.4961801	1.4145499	.274537	0	0	.0186735	7.22335	.0833138	.22079299	6.3378201	.38805401	.18296	6.32798	12.9918	.075901799	.16654	.143042	.0126828	.066370398	.228902
MMRF_2000	1	49	1	1531	1	0	.62754101	.0214894	2.1282799	.22412001	3.4426701	.046473801	1.52156	8.4166498	.240096	.0731216	0	0	.0149156	0	.0167928	.0054159602	.059500299	2.25859	1.63336	.14507399	.33700201	5.8474202	0	1.09162	2.36376	0	0	1.35502	.0168641	26.3375	.60185897	.31715	72.638901	.059409	.056430198	20.928101	6.7053399	.50134403	7.7023602	.082394503	.32187101	.071542598	.072993301
MMRF_2001	1	57	2	1628	1	0	.27484101	.118474	.74173498	.193037	0	.050398301	.106774	1.7317899	.092910402	.0069285901	0	0	.23147701	0	.0247951	0	.0090084197	.34475899	.34407601	.122465	.36858901	0	0	.59939998	.92186201	.071074598	0	0	.40139499	383.73999	.58421701	.139347	.081419699	.63501799	.0153658	.18788201	7.9646802	4.9927301	.70571202	.89708197	.204042	.33978599	.107202
MMRF_2002	1	71	2	106	1	0	.139185	.0142098	17.540199	.230211	8.01826	1.1325001	1.35182	1.5650899	.038942501	.15132	0	.0068957098	.0081193997	0	.0204484	0	.146477	.72020203	.50123	.017117601	2.36744	.469064	0	1.45512	.89871401	.132467	.463211	.156873	0	36.126499	.30506301	.114495	.22828899	.33656201	.0185341	3.6108	6.19485	.085298501	.61078101	.47376701	.0040002698	1.5213	.070648
MMRF_2005	0	53	1	1757	1	0	1.40228	0	1.66048	.24645001	.031276099	.36233801	.69384301	3.20737	0	.096254997	0	.49003801	.042745199	0	.051368501	.018443899	.13019501	.168797	1.11839	.083679602	3.11549	.73912197	0	2.69981	1.33503	.087298401	.116994	0	0	.405743	.121008	.78903699	1.7644399	.092808202	.123811	1.18435	10.5161	.107186	12.3683	.163736	.0226632	.0684276	5.6409602
MMRF_2006	1	61	2	1064	1	0	.34241599	.058093399	.70018703	.257269	13.1154	0	.157564	2.52191	.0286466	.087805301	0	0	.0245631	0	.037267599	.0185888	.33634001	.17437001	.10977	.087023497	.24424	0	.022465801	1.70257	2.3058	15.3972	.036780499	.292824	.23414101	165.916	.54184097	.56559098	.242807	.953125	.161272	.299005	9.21457	.42732501	8.6923304	.132607	.0173606	.043020301	.28742799
MMRF_2012	0	62	2	1619	0	.062426001	.35702899	.016113101	75.464996	.196541	40.536701	1.27274	8.2765398	1.49105	.0136334	.35554099	.024047	.028091799	.020178	.042956199	.016066	.067242898	.16161101	.229738	1.00665	.061172199	8.2273703	2.1305201	.0060632499	3.01422	1.53899	.182487	.52465802	.082612403	0	73.887604	.61160398	.17242	2.13765	9.6861601	.034517098	1.92856	4.8433399	31.602501	21.253099	.58936697	.0759698	.28798801	.52391899
MMRF_2013	1	61	1	1856	1	0	42.59	0	61.385799	.46549699	12.8095	4.7499099	1.96882	1.45755	0	.060757399	.034248699	.0144123	.0216053	.048027899	.0171433	.0076675601	.155836	.0723093	.14419299	.108434	.499621	.052233402	0	1.93616	.78887802	.130885	.817662	.18256	.073973499	42.628899	.230442	.124824	.584804	.2104	.103596	5.0289102	2.1540699	4.0939698	3.23613	1.15446	.0119512	1.40791	.043012802
MMRF_2015	1	65	2	533	0	0	.86095202	.081588797	1.39282	.149738	37.5186	0	2.1632199	2.03566	.018972499	0	0	.058318	.0051580602	.108223	.030721299	.0040665101	.0096124904	.28036001	1.02197	.12832899	0	.0085843196	0	.462706	.69454801	.0069756298	.0307317	.0142469	.124701	70.794502	.044085901	.092629798	.46110499	3.35092	.023091501	1.05354	3.91592	.35352999	.101412	.0674702	.0069091702	.053548701	.104347
MMRF_2016	1	76	3	1513	1	0	76.371399	.0145076	719.45398	.234175	4.8257399	13.4112	22.017	2.0955601	.018492	.040456299	0	.29273501	.018476199	6.5664902	.026107	.023444699	.090904303	.46167299	.368747	.155412	.36337399	.854168	0	.414536	1.20525	.032967102	8.2083702	.84337598	.076906703	28.3412	.35176399	.318872	8.7764597	.255548	.25566301	.593723	3.3787601	.126665	5.0023699	6.3987398	.0364247	.42796099	.48313299
MMRF_2017	1	82	3	421	0	0	1.61057	.40887001	54.8274	.20513301	.45696399	2.80235	2.8835499	1.18529	.021075999	.257056	.034880899	.043173	.0132743	.048053999	.038495399	.70672202	.81309903	.84418797	1.07443	.087866999	4.2578402	.489591	.0066475198	5.4753799	4.4821801	.093525797	2.16326	.083764099	0	3.10707	2.1756401	.084111802	4.58599	.205935	.022318499	8.3799601	3.375	1.07472	4.9486499	.28097501	.0650668	.16152699	.386444
MMRF_2018	1	71	2	1505	1	0	.49835601	.039919399	4.0869699	.119915	.288973	.36556801	1.79756	3.0332	.024246201	.27578899	0	.0130505	.0542529	0	.019517301	.032811798	.206131	.376513	2.31756	.072735101	8.6237001	.090476103	0	10.5266	1.38668	.90030003	.137602	.13793001	.0114362	.87330401	2.0893199	.1028	.35156101	1.02643	.0136159	.229323	5.4892402	.202463	1.0675499	.317435	.0497308	.20166899	.059419502
MMRF_2019	0	69	3	1821	1	0	.384985	.0220921	39.2043	.0702186	20.7967	.82742703	7.4759898	2.0040901	.040513601	.86601102	0	.042977098	.0081348596	0	.0268624	0	.042752501	.17816	7.3941498	.046801601	11.2796	3.5680101	0	8.6022701	.39129901	.50139499	.026254199	.201123	0	51.107899	.33380601	.080809101	54.206001	1.30276	.134395	7.5732398	7.1786098	3.56002	14.5304	1.73509	.0091797803	.74585998	.62158197
MMRF_2026	1	61	1	1521	0	0	.153339	.041812502	3.44381	.13323399	0	0	0	7.0858998	.018616401	.0052462802	0	0	.0111131	0	.031218201	0	0	.173575	.53349602	.118802	0	.087951101	0	.85432398	.85360998	0	0	0	.18213101	8.67591	.179326	.24457701	3.8111999	.062150002	.036695998	.48937699	5.6354699	.087141901	.023379499	.051998898	.016491	.356581	.123491
MMRF_2035	1	73	3	86	1	.0514003	8.2583303	.038980499	60.745899	.32131499	78.260803	2.0501001	3.2448499	2.94628	.0380072	.39499801	0	.0222231	.046166699	0	.0320068	.0469344	.046201698	.129149	2.22932	.090741403	2.8027401	.0089012599	0	6.3572998	1.77564	.766155	.36030999	.20235001	.021121301	248.696	.68649101	.23698001	6.7433901	3.09657	.056810401	2.5116799	10.2085	1.78749	4.5534601	1.50161	.048313301	.58706498	.26684499
MMRF_2038	0	37	3	1863	1	0	.088546596	.042241901	3.0978701	.24823999	.327824	.107013	1.38746	3.2586	.0278662	.060320999	0	.0065355799	.0312293	0	.0112469	0	.0136049	2.14781	.59629703	.095214501	1.00932	.0297186	0	1.51658	.64360899	.13315	.0731868	.027780799	.027486	2.5738399	.42383	.13934501	.79802901	.30723801	.020292901	2.6331401	3.2661099	12.1365	4.4476199	.199867	0	.22372299	.126518
MMRF_2039	1	70	3	475	0	.0149791	.20366	.053537101	23.7729	.347065	.23191699	2.53864	.45617399	2.06812	.061634101	.0849768	.132897	.021009101	.0147501	.086559102	.015211	.131926	.085906297	.905047	.38782999	.067822099	1.36177	0	0	1.42038	.86049998	.333029	1.59806	.536475	0	2.5352399	.48949	.101626	.30205101	5.5560198	.104835	3.3927	8.0418596	.068203703	.73827201	1.35455	.039101701	.61992502	.19734
MMRF_2041	0	52	2	1834	1	0	.52378798	.0062617701	.660824	.23900899	.058529299	.099762201	.298136	1.32547	.020387299	.0354563	0	0	.0130356	0	.0270776	.0764082	.046817999	.079396501	10.8814	.086668499	.56821197	.73233902	0	.95648301	1.32382	.067506	0	.0286809	.0120419	1.12375	.195353	.29574099	2.2158401	2.4635899	.0050009498	13.0208	3.5320201	.045442101	.50715101	.092130899	.0155111	.047860201	.12819
MMRF_2043	1	70	3	1391	1	0	29.848301	.034830399	11.1063	.320645	6.8619299	.51608998	1.2687	3.2841201	.040656202	.279201	0	.012499	.031807799	0	.027723599	0	0	.189033	.412213	.14415801	.642937	.67792398	0	.74023402	2.1820199	.155246	1.7356499	0	0	3.7039101	.356231	.29898101	.503344	.321845	.041231599	15.9354	9.0363302	9.1007299	22.7565	1.0779901	0	.49472299	.074462801
MMRF_2047	1	67	1	1843	1	0	1.58259	.039323799	.82715899	.32213199	24.0425	.29170299	.16639	2.0151401	.019418299	.489889	0	0	.0143593	0	.065367803	.043627501	.74813598	1.17765	.62293202	.0638576	2.94315	.19759201	0	2.30284	3.2004399	.123312	.44995701	.331983	0	64.243103	3.75545	.51108497	.16423801	.819996	.050457299	2.9592099	1.99458	2.14362	.227709	.34127101	.092070602	.40140501	.084183604
MMRF_2050	0	78	3	164	1	0	1.14414	.092450202	68.4328	.280902	21.620701	.16319101	.500328	1.11988	.00504399	.039575901	0	.230855	.025369201	.182457	0	.0311081	.307778	.75278699	.71246898	.066147499	1.91796	0	0	.187371	.99294698	0	.247748	.81782401	0	111.782	.415941	.21949901	29.3901	.0845282	.12683401	1.11657	1.12643	.16434599	.38005501	.52533603	.0087052099	.10388	.12928499
MMRF_2054	1	63	2	1800	1	0	.30127001	.093408197	2.48282	.345328	.0866464	.13127901	.467971	3.4990499	.0183251	.063932098	0	0	.033496499	.0540023	.075617097	.0043465099	.091436297	.081245199	.348077	.134222	4.4059601	.69920498	0	2.16079	1.4088399	.086023301	.15804499	.0177672	.0252428	.54297602	.47738999	.166682	.50391901	.200937	.051920202	.94317597	7.33288	.13325199	16.9067	.201124	.0251179	.091887698	.11124
MMRF_2055	0	84	3	1662	0	0	.401656	.123222	53.259899	.63425797	.66602099	.72636902	3.87218	3.3434899	.0070112799	.78863901	0	.20524099	.0370855	0	.0464187	.25153399	.249286	.690409	1.33181	.183924	5.0137901	0	0	2.93221	2.8842101	.086001903	.24325401	.30483499	.102023	7.4366398	5.5875802	.45938501	42.3284	7.7242198	.132416	25.695499	10.3083	12.6414	1.29092	.65922803	.062979497	.47101101	1.08917
MMRF_2056	0	50	1	1863	1	0	1.07221	.048789602	5.27667	.54771298	.29031101	.32665801	.33584699	4.0542998	.0127996	.112846	0	.0090656299	.0092366803	0	.029997701	.0049577402	.00733048	.062286198	6.08529	.109455	2.2532101	5.3505702	0	23.103399	2.2191899	.28131199	.0278387	.12644	.042922601	9.5623903	.223544	.19024099	21.952	1.36459	.089594401	.305089	11.0851	2.24383	15.6311	.30981401	.0329777	.088341802	.083693899
MMRF_2057	0	90	2	246	1	0	.30847299	.018451501	.52712798	.13789199	.26736301	.12364	.186648	1.84016	.0167905	.0127927	0	.0091779903	.0106459	0	.0137524	0	0	.201451	.47539201	.094523102	.116233	1.02606	0	.62269998	1.3271	.015982199	0	0	.0152352	5.6110201	.38790199	.15738399	.221424	.748321	.041464601	3.82743	6.1328902	22.178801	7.87885	.22542	.0103546	.050355099	.079846904
MMRF_2059	1	57	3	1894	1	.0112645	.12318	.0109521	12.3472	.137918	.27316299	1.9392999	.77949399	1.49562	.0099168904	.221064	0	.094657503	.0175313	0	.0306779	.14165699	.055293001	.56527799	.64054197	.090098299	2.74278	.01038	0	2.6813099	1.03058	.269696	.0808319	.051510599	.077352002	.65843701	3.22789	.19137301	41.926102	.69834399	.020708701	.25220999	3.8028901	27.4615	.30067	.455378	.031428602	.143729	.0726787
MMRF_2061	0	74	1	938	0	0	.54090703	.031562898	10.4671	.20418499	24.173599	.64296103	2.25561	5.8954301	.028518399	.142848	0	0	.034698401	0	.0468858	.038888901	.50089198	.382397	.89346701	.094355799	1.24808	.30074	.00507141	2.7417901	2.1895299	.066370599	.12890799	.166603	.049617998	28.992701	.94854802	.88095099	28.819799	.21364699	.075845003	10.2842	7.0440001	.12914801	1.91594	.37955001	.110701	.20654	.294222
MMRF_2062	1	62	3	636	1	0	11.2591	.0562189	1.6652499	.25021899	16.557899	.0232588	.34101701	2.3777299	.0129596	.023390001	0	0	.052172199	0	.019001201	.0129779	.0036939699	.94450599	.383901	.137409	.035157502	.230257	0	.78419399	1.38697	.208692	.034607999	.0106728	0	96.544701	.261437	.176714	.43145701	11.9089	.022132101	.77103698	10.625	.131791	.13379601	.15476499	.0116238	.204869	.20970801
MMRF_2068	0	82	3	654	0	0	2.33741	.0052438099	21.2971	.0632599	.032125399	.45851299	2.3246601	.75989902	.0128203	.29553199	0	.0050520902	.081855997	.119991	.019158401	.23776799	.31454101	.242016	1.11526	.0075570601	1.67634	.181216	.0134829	1.13965	1.51089	.121409	1.02502	.0129015	.054712702	96.648598	1.0672899	.047850601	.77328902	12.8974	.027306199	4.28584	1.51011	.089901902	.341086	.64109701	.060202301	.177187	.65871
MMRF_2072	0	73	1	1187	1	0	.20964999	.034895401	2.9324701	.097626798	3.61256	.68938702	.464614	2.8859899	.0145178	.063149802	0	.099240199	.0099919001	0	.0129214	.0144408	.147581	.466629	.63567001	.087633602	5.0497298	.35164499	0	1.58956	.96560401	.82099599	.121715	.0451487	.134386	522.20697	7.22403	.150819	.58078903	1.41676	.021973699	4.7516999	11.4648	.0932118	7.3973598	.85982603	.026619701	.195564	.105502
MMRF_2074	0	61	2	1772	1	0	3.9472101	.0070886901	4.0401101	.059003599	2.3598599	.094050698	.44775599	1.84273	.0261396	.0100912	.029476	0	0	.042838499	.0101832	0	.53900099	.0543819	.432511	.019869501	0	.070274398	.00379837	.76272303	.445732	0	.0249067	0	.032840699	4.9387898	.40516099	.110102	1.59465	.070371203	.033009201	3.65434	3.0836799	.54718298	1.5278701	.32162601	.0039134501	.231345	.026362101
MMRF_2076	0	72	2	1860	1	0	27.7882	.025774499	.27470699	.119951	.16007701	0	.123238	1.74762	.0269475	.0091054495	0	.0062777	.075318597	0	.0090023903	0	0	.019984201	3.9572599	.33686599	.083034098	.048705999	0	.65986902	.63932598	0	0	0	.0603946	.38325199	.23614199	.17602	.095825903	0	.0162009	.077218302	5.2955198	.0536827	12.9396	.189997	0	.231435	.087571703
MMRF_2079	1	62	2	157	1	0	.65512198	.0181324	2.1558001	.233843	.470916	.207523	.84391898	4.45052	.045247	.0609449	.042970799	.0096294498	.012372	0	.034579299	.0135679	.39166099	.512887	5.32408	.13092799	1.01503	.345577	.0049324702	3.3851099	1.96308	.0338699	.0360393	0	0	.89074099	.82185602	.13266	1.10629	.092691898	.0390791	2.9082799	5.1297898	.45280999	1.88011	.133357	.0256839	.115474	.13207699
MMRF_2080	0	48	3	1813	1	.096718602	.38479999	.043330401	108.024	.746957	.28888199	1.20559	2.43714	2.5169201	.0262399	.32976401	0	.105766	.0580476	0	.109699	.00407709	0	.184274	1.5164	.0283917	5.01859	.0145414	0	1.0640301	1.02922	0	1.6109101	.44786799	.130504	14.8361	.24916799	1.43537	4.1374898	1.43063	.067754798	8.7941704	3.7109499	2.4758799	.61593097	2.3912599	.0140664	.51671702	.51207101
MMRF_2081	0	69	1	1538	1	0	.20913699	.047104601	.107032	.129555	.15783399	0	.166016	2.68045	.0207099	.0042637298	0	0	.51993197	0	.0224164	0	0	.047669102	1.94898	.076307297	.034595098	.019912099	0	.93445599	1.07188	.036312401	0	.0136019	.061477799	140.306	5.23738	.708161	3.05724	5.0928502	.020373501	.745368	6.7444701	.092755601	.089143202	.0766147	.0083440896	.037576798	.13528199
MMRF_2082	0	67	1	1860	1	0	.54625303	.030174799	5.9921298	.27667099	.217897	.217629	1.52319	3.93628	.0054592001	.067679301	0	.062126201	.023795299	0	.027952	.013127	.218246	.187038	.43413401	.071822703	.82152301	.14402001	0	2.454	.98123097	.18013801	.077258103	0	.044595901	376.784	.44734499	.31176999	3.8290901	.0506217	.031578701	8.7767	4.5981398	3.13818	7.0588002	.103059	0	.096659198	.122197
MMRF_2083	0	66	1	870	0	0	3.5545199	.021335401	10.1833	.100868	.80211598	.36822799	.222626	3.1215601	.41989401	.028936399	0	0	.0105001	0	.015279	.0072536501	.0089034196	.469937	1.84008	.109086	.33274901	0	0	.82121998	.87990898	.023675701	.072668798	0	.13690101	4.5229402	3.3968899	.36889401	1.09427	.034624901	.034956601	16.9065	3.11518	7.0977201	12.1973	.17445999	.182124	.29845801	.0655692
MMRF_2087	1	74	2	283	0	0	.471697	.043538701	5.27214	.176347	.95289302	4.11344	.83597398	3.36815	.043202799	.414837	0	0	.018684501	0	.0147662	.077414297	.230193	.56406802	1.05179	.172382	6.8959999	.117006	.0170749	5.1120701	1.4168299	.49496701	.19092301	0	.015660999	.68692201	.656986	.330659	.0633578	.56958097	.117102	5.0852599	6.4995999	.97605401	38.741901	.37794101	.0050657201	.18805601	.20248
MMRF_2089	0	66	3	449	0	0	.443046	.1221	4.8530402	.092287697	39.919102	.55349499	.53253198	.71937001	.0136047	.096576102	.0248712	.0106736	.0053392998	.041719198	.0080586504	.41551399	.39635301	.47541901	.50024003	.0066794301	4.5799398	.021975599	.0053189099	.79803503	1.6195199	.0409506	1.32157	.242833	.048400499	95.0438	.90386099	.0598001	.219818	.62529802	.121417	1.06738	1.41877	1.40055	5.32478	.60002297	.047536001	.23993599	.46238801
MMRF_2091	0	49	2	1828	1	0	.220303	.0111974	9.9324102	.202985	.0460575	.418796	.25635201	.764718	.017852301	.039111398	0	0	.0128721	0	0	0	0	.527767	.44365299	.040688802	.11502	4.4144802	0	.44758901	.362728	.10352	.040326402	0	.0320106	48.359001	.317799	.189629	.364943	.898588	.0109398	6.8952098	3.38994	.40562099	.57493401	.090435497	0	.048595902	.097833298
MMRF_2093	0	51	2	1811	1	0	2.6092701	.0318713	3.3789501	.55548698	11.565	.0387525	.55195999	2.6381199	.0056162099	.0070950701	0	0	.0071050501	0	.0310096	0	0	.21821	.73927802	.148213	.183155	.74452299	.0060249302	4.2585301	.70598102	0	0	.99557	0	41.360401	.181824	.22243901	.34989399	.23039301	.078264304	3.87814	5.02316	6.4636998	8.27353	.115807	.513574	.285653	7.3301802
MMRF_2097	1	56	1	1525	1	0	.133035	.0143626	.56978101	.048310999	5.7282801	.028425699	.073286697	.80923402	0	.0347289	0	0	.022014201	0	0	0	.0050023799	.202144	.61400598	.043154001	.24688999	0	0	.69212902	.291233	.080595598	.022701301	0	.0126873	10.0349	.128474	.0255087	4.9958801	.53525001	0	1.7384599	2.06336	4.5353198	.36333901	.077139102	0	.084627502	.066816702
MMRF_2098	1	79	3	352	0	.034487199	125.937	.035206798	2.4059701	.065394498	30.222401	.17637999	.249145	2.23754	.031599302	.105452	0	0	.021865699	0	.0193149	0	.028493499	.089922503	.424582	.15437999	.58419102	.0168173	.0050492398	2.7936399	1.5815901	.238169	0	0	0	52.1562	.30438501	.161149	.61612397	.42941001	.026465099	2.1507299	4.05583	.78918302	5.2392902	.485515	0	.223809	.0105578
MMRF_2102	1	76	3	1486	0	0	28.3225	.24062701	126.454	.087515801	3.0936799	2.9279001	.94890702	1.00213	.138612	.127478	.0279436	.134602	.0309685	.055522699	.0105315	.395374	.178353	1.35777	3.1078999	.030692199	.56753498	.100296	.0392185	1.27948	1.55996	.047791	.64938402	.029923299	.036027599	5.6723499	.443216	.093498297	2.02017	.47053799	.075782299	1.18141	1.56809	.97600698	2.78478	.217995	.0583225	.26070899	.094982497
MMRF_2106	1	54	1	344	0	0	28.493	.0045119198	.40937099	.049179699	.034664799	.043194801	.031101	1.76289	.018400099	.0030400101	0	.065674998	0	0	.0152994	.018972499	.0036567301	.098774202	.55780298	.092646196	0	0	0	4.5226998	.59561998	.0135375	0	0	.092645898	11.1924	.194258	.085707702	.219725	.046036299	.0113839	.58902401	3.154	.039018702	.95920199	.27157199	.071180202	.0345576	.60717499
MMRF_2107	0	63	1	1473	1	0	.22838899	.0296553	1.09497	.136838	.26707301	.36139199	1.37497	3.13184	.0158414	.089272603	.023334401	.0054757399	.060326699	0	.016259501	0	.024755901	.131221	.73914599	.049535699	4.9808998	.0311886	0	6.89821	.98825198	.28871301	.535752	0	.061982099	.44047499	.454483	.224401	2.9689801	.68600202	.092928998	11.9117	5.2803302	.75355703	.84215999	.43721399	.0104522	.115798	.036885601
MMRF_2111	0	60	2	1639	1	.0150011	.444179	.0145801	.21098299	.25459999	.066113502	.132227	.203162	1.4762599	.0043667802	.080778703	0	0	.040816601	0	0	0	0	.011328	.81672102	.042986799	1.03406	.096753798	0	.857337	1.07611	.031700298	0	0	.616395	31.2498	.17921799	.044041902	.26214799	.057567	.00918335	.34038499	3.5997	6.1036801	8.0280399	.14747301	.029987101	.154396	.192855
MMRF_2113	1	71	3	465	0	0	45.492901	.00764779	5.59127	.131347	.24384899	.33853999	.29116499	1.89566	.0260545	.085634299	0	.0197626	0	0	.022404401	.0107027	.212714	.54094499	.49553499	.047774602	1.67737	.99893099	.00512747	1.04923	1.30985	.046856999	.12975401	.020490101	0	132.30099	.17434999	.281544	2.0583999	.26503599	.030180199	7.0801101	5.5335398	.36264801	5.4782701	.27309299	.0100813	.418165	.083810799
MMRF_2115	1	66	2	21	0	0	.41125801	.058221702	86.699097	.60109597	18.059299	1.58377	52.099998	7.7386398	.0305498	.185799	0	.323116	.053725298	.246638	.024410799	.0091223298	.121741	.50366199	5.7486501	.081331499	24.4519	.33193299	0	1.91688	1.02637	0	4.18117	0	.056357101	91.0755	.36246601	.202842	1.91585	1.51622	.1114	5.41329	4.98419	1.9484	1.82714	8.8135405	.037235402	.198918	.53919601
MMRF_2116	1	56	1	1798	1	0	.54450399	.042439099	1.77249	.23110899	.064834401	.31749699	.88590699	2.4219601	.0140166	.224123	.034701999	0	.021196	0	.031146901	.0131583	.20992801	.34389099	.65073198	.112316	7.10711	.0136491	0	3.7158999	1.38306	.27736801	.220008	.258448	.14980499	.85261399	1.07471	.24449	.32429701	.63055301	.090120398	8.2239103	4.2582002	.44194299	9.6773195	.14899901	.0128809	.28685501	.076269999
MMRF_2118	1	63	2	1160	1	0	.86683798	.0386292	.67449802	.101029	.057231002	0	.13728499	3.42766	.117458	.0046914201	0	.032308798	.050977901	.096656397	.028401	.0152502	0	.385317	.14262301	.102415	.126289	0	0	2.9135499	1.0858901	0	.137271	.20558301	.29310301	.157482	.44504401	.18483099	.50295901	.447267	.178849	17.3407	6.6329598	25.5588	12.5051	.175761	0	.058345702	.403923
MMRF_2119	0	60	3	934	0	.0108666	5.78932	.022147	2.1308701	.14074001	.16141701	.111155	.214416	1.2232701	.031314801	.037097	0	.0500644	.0124782	0	.029351	.0073372698	.061798401	.14762101	.27356699	.100281	.75978398	.31008601	0	1.4799401	.86444598	.066368498	0	.0131371	.13090999	1.1756001	.28067201	.521128	.444217	1.48729	.14377899	7.9342499	4.2762499	3.8603899	3.43325	.91103101	0	.40827301	.093138002
MMRF_2122	0	67	2	1847	1	0	7.8171701	0	5.0702	.121719	1.7953	.47514999	.42389899	2.5334699	.0053439499	.039141301	0	.046733402	.24344	0	.0995261	.0278126	.0257293	2.1475401	.55712801	.047202699	.076195903	.066596799	.0272067	.37124601	.737562	.23416901	0	.134635	0	56.731098	.54070997	.62753499	10.7716	0	.092351198	3.05583	.92841202	.26843801	11.4032	.0949689	.0481859	.091771401	.22219799
MMRF_2125	1	54	3	1466	1	0	.35084099	.035136901	4.3997302	.20775899	5.7631698	.064041696	.058942299	3.84041	.025165999	.028258501	0	0	.0083679603	0	.026354	0	.028204599	.13176601	1.36391	.063102901	.327797	.0134095	.0118293	8.7940197	1.70028	0	0	.60573	.071306802	6.3708801	.164557	.112542	5.1428199	.34400201	.028933899	2.39271	8.05972	.83851099	10.6686	3.21751	.379168	.119817	.123979
MMRF_2126	1	70	2	566	0	0	.52575898	.017648	16.0952	.26112401	7.2508502	.71997899	.57049203	3.0269101	.241441	.032440301	0	0	.0734936	0	.0126879	0	.089637101	.869636	.95390999	.12375	.34199899	.103483	0	1.6708	.91475201	.13569599	.36219499	.22808599	0	5.2922301	.627823	.74335098	.33789501	.30802101	.115528	2.3610699	9.2103205	.26062801	9.0922604	.28924599	.038481601	.71498799	.078908503
MMRF_2140	0	65	2	1788	1	0	.38345999	0	.17778701	.084651597	.119592	0	.079324603	2.1361599	.026029101	.133149	0	0	.026806099	0	.0078127598	.103563	.14566	.560444	.78899002	.106723	.43248999	.053236701	0	1.01511	.93944597	.15549	.063852496	0	.0609545	1.10944	.92395002	.074004501	27.9517	.068562403	.020088401	.192819	2.91172	1.4154299	.82052797	.47075	.0131046	.077513702	.058880702
MMRF_2141	1	61	2	1766	1	.085075602	1.02983	.055037301	30.6471	.58095998	37.203701	.54904199	5.3783102	5.5882101	.0165371	.705998	.081103101	.044867001	.057571001	.113149	.0423645	.114666	.41593599	2.84058	2.9918399	.16693901	1.44183	0	0	3.67154	3.1024499	2.4174199	.472238	.077762596	.26271099	160.92101	3.6675999	.27395201	32.738098	1.2401299	.0573732	7.6048698	8.74053	7.6546798	22.8636	2.5599699	.44178599	.537471	.310651
MMRF_2143	1	64	2	841	0	0	1.00167	.0282156	35.523399	.18890201	1.9437799	7.7933698	12.2444	1.29377	.0296969	4.4236202	.116818	.013452	.033331599	0	.067754097	.52017301	.45485601	2.3933699	8.3144102	.044909701	132.87801	.25014201	.00664907	27.231001	2.6773601	3.7227299	1.96178	.444368	.031844601	11.2779	1.40925	.026901901	.19300599	4.7240701	.0143178	2.05774	2.7295799	.34303501	4.8945098	2.2764699	.134673	1.33675	.124634
MMRF_2149	1	63	2	454	0	0	.251917	.021772999	3.2235701	.159173	1.3386199	0	.54858297	2.5681701	.021511201	.0254771	0	.037869502	.066197097	0	.0038596401	0	.018832199	.127574	.388859	.077034198	.086286098	.052914102	0	.833956	1.80475	0	.102623	0	.061160799	2.96578	.45190001	.27881199	2.35113	.0685248	.0345015	3.49998	5.7144799	.29997501	5.1350799	.067455299	.0024769199	.107457	.090953998
MMRF_2150	0	71		1807	1	0	1.71255	.027015699	.36206499	0	.055989299	.087461799	.081883699	1.17263	.0086032702	.099676803	0	0	0	0	.00479108	.184324	.053499501	.22471	.33348799	.0436753	.244316	.0261083	0	1.25097	1.96285	.041495301	.0218143	0	.051628299	163.455	.391583	.043893799	.288151	.62708801	0	.276445	2.5743301	.034467898	.096205696	2.4481699	.027652901	.221774	.026072901
MMRF_2151	1	56	3	13	0	0	.39897799	.0311084	3.9950299	.413831	.399021	0	.87416899	2.93554	.031189101	.058945999	.021720801	.0049329102	.041730501	0	.026844099	.0056608701	.14279699	.335614	.24985699	.16269	1.13449	1.70772	0	2.17904	1.80788	.068499997	0	.0328319	.0561404	4.2409101	.21552201	.37191799	13.8362	.31659701	.024994399	6.5760198	7.3775201	1.30015	.91770798	.110834	.0097210295	.106799	.0966153
MMRF_2153	1	78	2	535	1	.074164502	12.9766	.0953122	558.87299	4.91821	3.0894899	58.681999	103.019	2.95049	.14528801	4.70084	.89292198	.32377201	.065065101	.51671398	.24879301	.91155398	2.12217	8.0732603	20.2528	.041666299	98.482803	.21922199	.0076680998	30.566401	6.3260598	4.64186	11.0912	.65280098	.0785404	103.434	5.5093498	.17660899	1.8401099	9.3991299	.86310601	9.3130903	4.7501402	1.32646	13.5724	18.7705	.969396	16.230101	.48506099
MMRF_2168	1	50	1	1724	1	0	.102961	.0074637202	2.3461399	.035906199	2.19821	.44829899	.577959	1.4924901	.013512	.034065701	0	.0072939	.0249059	0	.0104507	0	0	.27232099	2.28813	.126551	2.8136301	.184342	0	1.63773	.52575302	.232217	0	0	.0354206	11.1203	.055711601	.120003	1.30311	.441349	.0107416	3.6062701	3.55426	1.03107	1.31918	.141794	0	.077098101	.0473071
MMRF_2170	0	55	3	1522	0	0	.32988399	.0076462599	.216166	0	.142213	.246158	.42956799	2.3625801	.081984401	.0448438	0	.0149439	0	0	.0107122	.035716798	.105635	.128566	.761702	.072193898	.65163702	.043645401	0	.89233601	.69477701	.0112866	.27293399	.074269898	0	11.7781	.21824101	.0165687	10.9281	.26215899	.024069199	9.3438702	1.8476501	.395854	.0183398	.15704399	.038104601	.101733	.044263601
MMRF_2172	0	72	2	596	0	0	.49542499	.0264218	7.3697	.104561	10.1062	.27517399	2.8697801	1.75625	.56949699	.0295811	0	0	.14770301	0	.024805101	0	.024801699	.118808	1.52581	.042273302	.0604195	.0159996	0	1.50578	.385497	.50923401	.14112601	0	.057286698	143.71001	.43582699	.49711999	61.5075	0	.107244	4.2516298	3.42837	.028652901	.94344199	.115762	.041974299	.215683	.37051499
MMRF_2173	0	75	2	1764	1	.35491699	100.114	.066413797	.71297199	.127727	0	.25366601	.214092	1.10593	.0191954	.098743699	0	0	.025857801	0	.039725199	.026553901	.185086	.089582697	4.3139801	.045694198	.64609098	.894045	0	.99017298	1.68955	0	.0302207	.047138501	0	5.7865901	.292229	.221798	.66022003	11.6135	.0176441	5.3768802	3.90906	2.4030399	4.1669302	.078688398	.072732203	.045566998	.18420701
MMRF_2174	1	85		425	0	0	3.3177099	.0096994899	30.4603	.075522602	.057004798	.108746	.23133001	1.18436	.0122193	.0072059599	0	.0147961	.051504198	.0300979	.0035580001	0	.0040433798	.0425728	5.7344198	.109106	.091906898	.069032602	0	.68359601	.64568597	.0581626	0	.0140805	.023081901	35.6665	.201234	13.9755	.37962401	.075159296	.0097676599	45.166	4.0739498	.0149177	1.6216201	.315364	.038633201	.0062459102	.173573
MMRF_2176	0	44	2	1421	1	0	30.849899	.021455901	.60827899	.147943	38.8097	.12773301	.26238799	1.99192	.0146775	.016767699	0	0	.0105114	0	.0082906	0	.26238799	.87423497	1.0312901	.026090199	.128328	.756163	0	.78716201	.595079	.0188521	.067318499	.31771001	0	48.846901	.76910901	.15191901	1.28688	1.77614	.16531301	.97935998	3.49524	.41436699	1.9895101	.59416002	.0068347598	.059167702	.38062599
MMRF_2180	0	60	2	1466	1	0	.1846	.0164176	2.15641	.101305	.50058198	.073508002	.82684797	1.83611	.0298551	.0266554	0	0	.0117209	.085006401	.0121564	0	.233798	.10707	.28744799	.047152098	.78135699	.087770097	0	1.71065	.303435	.116899	.038156401	0	.0089821704	8.6521101	.54484898	.150736	.338191	.205282	.0258037	3.1481299	3.4055099	1.09986	3.65978	.367183	.057049699	.125956	.060230698
MMRF_2183	0	79		603	0	.019514401	.054595601	.0104978	1.59507	.040111601	.25188199	1.18384	.36506999	.97147298	.0034382499	.0643318	0	0	.0108785	0	.0037329099	.0033758299	.014313	.0147982	.293484	.0126317	1.37342	.0579632	0	.76108003	.206718	.101333	0	.022676701	0	2.3415101	.134036	.076784201	.477835	.75623798	.0193926	1.69542	1.48786	.156804	2.8064301	.093444102	0	.0386982	.040094901
MMRF_2194	1	75	2	1094	0	0	.61913699	.038082801	10.4154	.43791601	.434008	2.98279	1.45441	1.15891	.0151408	.116292	0	0	.017906001	0	.026265601	.229267	.36034501	12.2554	.41608199	.065042302	.213863	.056986	0	.44282001	1.91853	.0569661	5.1278701	.47784001	0	4.0401502	.83588302	.049043	2.5357399	2.88258	.082977504	4.6795402	2.2275701	.082278498	.34781	3.7839	.051824	1.45623	.132544
MMRF_2195	1	69	2	1742	0	0	1.6632	.049039401	107.576	.168451	68.204201	6.7137599	5.7563801	2.84357	.0129872	.49770799	.0302174	.0239603	.0137451	0	.0190647	.33417499	2.0650101	1.18117	2.11549	.10668	1.2739201	.093227498	0	1.23322	3.2085299	.161944	1.67449	.30332601	0	286.62601	1.46603	.22278801	1.9506299	1.26305	.211054	8.09692	2.6410401	4.0714302	21.212	4.7265201	.42103899	.92246199	.42422199
MMRF_2197	1	82		82	1	0	3.3579199	.087205797	304.01801	.94039398	.175207	19.1201	1.4618599	2.31497	.127057	1.07392	.378896	.0160376	.30070201	.31188601	.189338	.53399599	1.31846	6.8315701	1.06767	.080223396	.14197201	0	.038608398	1.66729	4.1338701	.069633901	2.54986	.815781	.091586404	30.815901	5.4358802	.184508	.995583	.766101	.30015001	3.0281701	6.52911	.20494699	.71662998	24.5261	.218208	4.2456899	.38708699
MMRF_2199	0	77	1	1478	1	0	1.0956	.035909299	22.0501	.090709798	1.43458	.51946098	13.7838	5.26757	.040731698	.28864601	0	.00964572	.0515205	.064635098	.038406301	.0285822	.13753299	.651568	6.06148	.023253599	7.3302798	0	0	11.4594	1.36045	.443647	.68309498	0	.260277	5.2754402	.96588498	.037272599	41.3615	4.4245	.052859701	9.3812904	3.3709199	20.1394	.555475	.37954199	.021163801	.227484	.081153803
MMRF_2200	1	58	3	449	0	0	1.9955	.0436907	61.006302	.41462299	30.1462	2.5485401	3.59394	2.1993599	.13176399	.54319203	0	.0151764	.016429801	.191386	.0314123	.144679	1.01328	2.2562799	2.8380101	.094834797	.214634	.031132599	.051347401	.88123101	3.3673999	.260331	1.73928	.74223101	.214862	73.419098	1.65307	.14918301	.53237498	12.4132	.109137	.88688397	8.0313501	.613428	.70050198	4.1065698	1.5424401	2.2629199	.55522901
MMRF_2201	1	75	2	423	0	0	.18674099	.057468802	4.9851298	.225942	.94200498	.67925203	2.91295	1.72373	.111808	.50418001	0	.0132869	0	0	.0186971	0	.0053290199	.261659	5.9591198	.216866	27.526699	0	0	12.7468	1.14878	.95589799	0	.017552201	.063438296	7.8839402	.138079	.27824399	.20104	2.60604	.0297579	.56089598	6.9889302	.14802	.379599	.56898397	.57743901	.076019198	.083873197
MMRF_2203	1	58	1	144	1	0	8.9205503	0	26.957199	.056318201	18.954201	.287361	.19645201	4.80969	.020969501	0	0	0	.025000799	0	.059310202	0	.035912499	.51129699	.37352401	.063267201	.039732601	0	.392903	.58935702	.407821	0	.018761599	.22304399	.074668802	33.508202	.39871201	.45404699	7.4933	.047643401	.072592102	6.85987	2.7105	1.17313	3.0836401	.160836	.024823399	.51718599	2.46334
MMRF_2204	1	82		616	0	0	.33580601	.0137688	35.785999	.152585	50.8568	1.0867	11.9153	3.197	.13939101	.466371	.0688399	.0164026	.0355139	.101331	.024914799	0	.18609899	.62683201	1.37857	.096893199	.43094799	.536488	0	1.63843	1.0911601	1.04715	.39647099	.26996699	.038146101	210.10001	.288021	.60754001	3.10358	.86619997	.0277858	14.0514	4.4219999	4.1870499	17.0235	1.13886	.101556	.72047597	.127722
MMRF_2211	1	45	3	1750	1	0	32.263802	.0249296	1.14323	.066046797	38.5495	.118339	.50367701	.76980001	.0148915	.0570211	0	.128984	.0046853102	0	.0062647099	.020388899	0	.241248	.77171099	.037939001	.059548002	.075523302	0	1.25059	.361406	.00635762	.0145312	0	.0085874395	85.222702	1.52089	.115857	1.37186	8.44872	.054652601	.69161397	2.57426	.365053	.359355	.408838	.0109822	.14654399	.135038
MMRF_2213	0	63	3	1770	1	0	.145906	0	.62601399	.154173	44.361301	.203995	.114427	1.15083	.036861699	0	0	0	.0169234	0	.0063925101	.0090562301	.067481503	.45519099	1.17117	.068443999	1.38007	.142196	0	1.1689399	.70644301	.0805825	.0515154	0	.136777	69.765999	.132185	.247602	1.0446301	.51601303	.0154226	2.75775	4.7221298	13.8636	.073997803	.17730901	.0090344502	.253315	.160549
MMRF_2214	1	75	2	957	0	0	.78084701	.0144904	.65621501	.071907997	.0424853	0	.036458101	1.17846	.0088962298	0	0	0	.101635	0	.0140541	.0053325901	.0038270601	.176653	.236045	.069600701	0	.0096832803	0	.469809	.381594	0	0	0	0	.151926	.72280598	.170821	.171873	.319967	.0234135	.686773	4.1325898	.60165799	49.892799	.0990417	0	.080351003	.16533101
MMRF_2215	1	71	1	1754	1	0	13.3811	.022477301	18.554199	.234713	1.89012	.69167799	2.2820899	2.4352701	.047527499	.36618999	0	.00543383	0	0	.0081818299	.0122193	.428709	.76516098	7.4245901	.067395203	6.4468298	0	.0051211598	5.7165599	1.0221601	.233987	.114552	.0142511	.0096318396	2.3740499	.67315298	.090583898	1.98859	1.30829	.0071602399	7.3346601	2.2431099	7.10602	.41060299	.182704	.042299598	.14755	.13242
MMRF_2216	1	84	3	406	0	0	1.27999	.0159372	10.0298	.115015	1.4463	1.1009901	.93660498	2.5067301	.0136333	.085444301	0	0	.0094977701	0	.0108474	.0104003	.117709	.060375899	.701684	.090580396	11.77	.92342198	0	2.2586401	.71029198	.29179001	.025078099	.035318501	.033615999	2.1552899	.43092	.054197099	.152261	.37881199	.0393834	1.53846	3.3438499	.93347597	9.57337	.17337	.0118739	.193552	.39266199
MMRF_2217	1	60	3	1674	0	0	.13447499	.0167496	5.4397202	.108007	.145264	.28836	1.67702	1.89026	.00535599	.034902301	0	.0041303998	.0096390098	0	.042681199	0	.025208101	.78812701	.80999601	.043019801	.50941801	0	0	1.56872	.58121198	.0147068	.145887	0	.021720299	3.9788699	.25728399	.072056599	1.0927401	.307758	.035475198	7.4621902	5.5805702	9.4983597	.629843	.235438	0	.159051	.167145
MMRF_2220	0	56	2	1464	1	0	.24961799	.0233324	.324837	.099863201	1.52683	.184264	.246371	2.7741399	.026325401	.074718699	0	0	0	0	.0056492798	0	.0142143	.385414	.64937699	.0474898	.78834701	0	0	1.58126	.45777801	.232783	0	.50949502	.0446213	12.7588	.45781699	.096379898	.63360798	.52359903	.096146896	5.0139799	5.38941	3.7416899	17.335899	.56808501	.0104282	.13754299	.0303229
MMRF_2224	1	56	3	1700	1	0	1.47747	.205484	100.095	.43635201	.60709101	2.2204599	1.90622	.964598	.021472299	.54020399	.132502	.065815501	.062441502	.40959299	.095641799	.245685	.93099803	2.09074	8.6640396	.036435802	1.73989	.610901	0	1.1963201	4.4764099	.029391499	1.40873	.27048299	0	8.6576595	1.63272	.305123	122.813	.203003	.13941699	16.2806	2.16991	1.19722	4.6420798	1.89308	.278833	.877307	3.24635
MMRF_2225	0	53	2	782	0	.072716497	5.2321901	.0519877	1531.29	.53254497	.699471	58.428501	18.3433	1.54005	.0226565	.591515	.078482799	.209042	.061021999	6.7320399	.047488701	.287938	.48899099	1.34556	1.9133199	.078485802	.63129801	.250025	0	2.72142	2.12254	.23102801	13.0852	.27108899	.058748499	232.446	1.28951	.329072	32.636398	6.2625098	.575598	10.2797	5.2481799	1.97185	.49927399	24.726999	.102024	4.6177301	20.3585
MMRF_2228	1	61	2	527	0	.0112136	2.34359	.085993603	9.7008305	.31966299	.71904403	.55659199	2.46316	3.76617	.024908099	.062871002	0	.0472068	.076109901	.110922	.047020301	.0064906301	.063579701	.30386901	3.66713	.14140999	.99821699	.18355399	.0031161101	1.19493	2.18975	.097631298	.108208	.0132182	.0275723	3.04793	.273164	.19069301	1.3126	.152317	.117524	5.1643801	5.6483302	1.19296	9.0676804	.477952	.0032293999	.209141	.021943601
MMRF_2229	1	70	1	1369	0	0	12.0425	.0112477	77.664803	.502976	5.07055	2.5801001	1.8678401	1.32608	0	.092230096	0	.032088999	0	0	.0256189	.023327401	.25358999	.31617099	.75443399	.0592473	.48931199	.0902339	.010248	1.58569	1.80252	.487964	.53635597	.202335	0	8.4588099	.840078	.128354	2.4274001	.50541002	.32932001	4.6705399	3.02931	5.1716199	4.7071199	.828376	.023984499	.70682102	.29847699
MMRF_2230	0	67	1	157	1	0	.39425001	.018859699	.55756098	0	11.6277	.15990099	.215358	2.5541899	.035222098	.045100302	0	.00899518	.031384401	0	.0128195	0	0	.0067162998	.786641	.088242501	1.7161	.0174048	0	3.89835	1.1709599	.31039599	0	0	0	13.7559	.112438	.47757801	.37554899	.44633001	.0231853	3.3425601	8.55404	.260014	4.53438	.192293	0	.18524399	.022334
MMRF_2231	0	74	1	1753	1	0	.804851	.029252199	341.366	.66082901	.67082798	8.12749	.17242	2.9539101	.031759299	.108073	0	.392501	.0054728198	0	.021209801	.062693097	.095551401	.40190601	.711501	.062639497	.54865998	.0109875	0	.75954902	1.0499001	.0208687	.020107901	.16105799	.162264	20.284	.271658	.242938	4.4446001	.029631101	.015595	47.898899	5.14393	.094343998	.68374002	.77136701	.0112152	.53367501	.236894
MMRF_2232	0	56	1	1711	1	0	.099882402	.030141801	1.01885	.181361	.60403198	.33664501	.49485001	1.80911	.0394261	.117402	0	0	.029193301	0	.0077242102	0	.0062941099	.23751201	.57361001	.061076399	1.71966	.411327	0	2.64556	.830742	.351206	0	0	.65940201	4.4438	.34670001	.115636	.070365101	3.8064499	.0562912	1.27551	5.0862002	.68228799	6.4193702	.32585099	.0272955	.109808	.029345199
MMRF_2236	0	58	2	827	1	.072202101	.301552	.025247	73.935997	.218679	3.6387801	5.7052798	18.2707	2.23101	.020903399	.55001497	.033915699	.133375	.017557601	.041312899	.027019201	.120153	.158619	1.13861	2.27156	.052695699	58.238701	.53977102	0	8.8618498	1.56885	.83331001	.098199703	.204455	.037226699	4.7255998	1.14986	.21000101	24.978901	6.43015	.055467598	3.85676	2.9465301	1.97016	.90844297	.66371202	.046103101	.17448699	.27884099
MMRF_2238	1	52	3	1777	1	0	66.675903	.049998298	26.312	.266891	15.4916	.75822598	.38987699	2.07797	.035264999	.029943099	0	0	.0092023397	0	.017791901	0	.0066751698	1.10203	.59358501	.13237099	.055192601	.177211	.34417501	1.51673	1.01143	.118154	0	.38226199	.0419279	75.737198	.82584101	.09386	5.2824202	.35463101	.116609	4.2852702	6.3888502	.96841103	13.75	.88371199	.0204792	.32978299	.610461
MMRF_2240	1	67	3	1460	1	0	21.2668	.0958912	31.249201	.047386099	16.914499	1.31682	3.6175699	4.1364498	.0235333	.131338	0	.0196096	.041349001	.1212	.0664289	0	.070276298	.19889501	.67148799	.059033699	2.6377499	1.05729	0	1.5232199	1.66442	.128584	.0382673	0	.043111902	159.078	.228646	.32431901	36.5215	.64128101	.12908	2.4612801	3.9035499	.065499999	6.8381801	.148311	.0053411499	.0567546	.050257299
MMRF_2245	0	77	2	91	1	0	.977799	.0287452	53.606701	.408508	22.7033	3.8053	3.7823701	2.4003501	.016274299	.228534	0	.040334102	.01071	.16731501	.0397989	.238975	.449435	.45436701	.91628498	.11845	1.19312	.212743	0	1.1632	1.15297	.061801299	1.4743201	.090733401	0	254.89101	.525222	.26595801	15.9367	2.4158001	.49965999	17.056299	3.96861	.59140301	.76835299	1.84096	.0373662	.76231599	.46966901
MMRF_2250	0	71	2	1709	1	0	.51148498	0	.92844099	.26503301	11.6505	0	.197779	1.62428	.017550001	0	0	0	0	0	.0169523	0	0	.563016	2.1791601	.038591601	.189596	.35922	0	1.06897	.210155	0	0	.44035301	0	34.0224	.37954301	.100262	1.10063	.082580902	.18474101	.236414	3.3411	.059517201	2.29568	.48133001	.055779099	.15760601	.072833799
MMRF_2251	0	47	3	104	0	0	.099991404	.026003201	.56476599	.0725995	11.9697	0	.24315301	1.16355	.00872277	.0099711102	0	0	.114162	0	.0271086	.00380233	.015830001	6.2248602	7.6146102	.0426093	.023465199	.044400401	0	.38562	.53895801	0	0	0	.0057473499	42.940498	.068112701	.13206901	.88133103	.058933299	.0157302	.44928199	3.2435701	.063333601	.140506	.076724	.0130501	.063035399	.062426101
MMRF_2253	1	61	2	744	0	0	106.357	.0342771	1.68199	.33962801	.93736798	.84859997	.85987598	3.0072501	.033110902	.13109501	0	.0167781	.0100361	.063305601	.044670202	.019433299	.022596	.0119294	.66245401	.098717898	4.4910898	.0168355	.0250871	2.01968	1.0007	.095063902	.0299633	.21007	0	29.2334	.422263	.42877701	11.3501	.41865599	.106538	4.0775599	11.1681	1.39713	1.24637	.75746298	.349415	.057962	.32421699
MMRF_2257	1	67	2	1702	1	0	19.7146	.069435596	366.509	1.14359	1.34636	13.6437	6.1131001	1.8120199	.0552538	10.2875	.46068099	.083905101	.180354	1.1265399	.79772902	2.12749	11.8732	21.9711	4.0436301	.14920799	12.262	.18336	.0088860104	11.8225	17.0483	.90668303	10.4372	1.8148201	0	23.1402	22.3589	.298796	1.98094	2.1307099	1.06268	10.1542	3.8104899	3.92308	16.963499	8.49154	2.5160401	2.60199	.358426
MMRF_2258	0	74	3	1299	0	0	.37175399	.019088799	13.7423	.220489	.0482269	1.3493201	2.79496	.96136802	.0152499	.49465099	.068190597	.0081121204	.077537604	.14160401	.043306399	.071501702	.248037	.49433899	2.32195	0	11.0998	.067716897	0	9.4952097	1.7104599	1.0965199	.55446798	0	0	1.88047	.95912898	.106525	.35881001	3.79598	.029342599	2.05232	2.7702	2.2522399	22.3785	1.64114	.031570401	.91272002	.167253
MMRF_2265	0	67	1	1681	1	0	.43178099	.0334213	1.35999	.24184901	.874295	.169791	.48781601	1.91776	.036439899	.22244	0	0	.036247902	0	.0195331	.0259388	.107345	.47676	.67813599	.140499	3.16571	2.0901101	0	4.0905199	1.11032	.46968299	.19421101	.017379699	.0401197	44.9086	1.16365	.22683799	2.9477999	.482173	.0271718	4.9061399	6.7070398	6.7841101	.41321701	.69911599	1.11725	.22345801	.098410003
MMRF_2266	1	73	2	519	0	0	.117569	.0279382	.095666602	.101377	20.674999	0	.0264792	1.32836	.0229802	0	0	.00478209	.031847	0	.0157132	0	.83998001	1.15873	.48668599	.067547597	.15452901	2.0571899	0	.68886101	.69117498	.121033	.126104	.056739401	0	57.069302	.33994201	.208589	.232806	4.0401402	.121714	12.2336	9.9764795	.085385002	.60617101	.121078	.0097880103	.097287796	.116529
MMRF_2267	0	79	3	1393	1	0	2.87077	.077294998	7.9781699	.1153	.211666	.83794999	2.4561501	.60743999	.0428086	.20804501	0	.052926902	.093484998	0	.053654499	.0096121496	.075877599	.39052999	.84571898	.112603	3.3927	1.6063499	0	3.2853701	.92956197	.36281499	.41420799	0	.070071399	2.8168001	.31994799	9.2708998	.169677	8.3705997	.064691298	.99163502	6.8136802	4.9457698	11.1255	.21321701	0	.147845	.124717
MMRF_2268	1	73	2	1425	1	0	1.02709	.0055987798	3978.52	3.0371699	2.0438499	124.412	63.9375	.31443599	.0142578	1.024	.086960196	.73097599	.032363798	11.1353	.040065199	.26046401	.37801701	.700248	.713287	.048078299	11.3633	.69806701	0	2.7288301	6.6454501	.86208999	37.014	.47194901	0	67.437103	1.2049299	.54839897	2.0069699	10.6402	1.36332	4.2319298	1.0595599	.27430099	1.13779	14.7116	.13023201	6.21873	.17807899
MMRF_2269	0	68	2	1621	1	0	6.8144798	.0184699	3.11588	.153552	.092883997	.118302	.62678403	1.3290401	.199856	.45404401	.0426028	.0096206097	.018358599	.204943	.026603	.13744999	.54781502	1.82708	2.2874899	.124486	2.2223001	.018420501	0	2.25546	5.79496	0	.54165202	.165218	.0171619	6.4123402	3.3784399	.163109	14.3652	.446843	.045886502	2.4138501	3.7999001	.109424	5.7009702	.120831	.23553801	.192766	.13178299
MMRF_2271	0	88	1	1678	1	0	.557419	.0065187798	1.0332299	.387503	.060105301	.029102899	.27533001	1.63846	.213259	.124441	0	.0089092301	.0122839	0	.00911838	.0569514	.116886	.77809697	.34562701	.0080126002	.212891	.98909199	0	2.43731	1.12047	.0086341901	.070751898	.093849003	0	195.116	.335338	.228615	2.0132101	.0612779	.051258601	15.2909	4.4872799	6.23347	.74457097	.413178	4.98312	.161441	.081231996
MMRF_2272	1	57	3	41	0	0	2.6391599	.021671399	2.78074	.15215801	1.79475	.032546401	2.55147	3.7597301	.0332608	0	0	0	.0082387105	.104407	.30603099	.054572001	.088576898	.69043499	.38484001	.091482401	.042786699	.058184601	.0369225	1.1382999	.91135299	.087650299	.046304699	.053382199	.151072	14.9307	.99095798	.19074801	3.78385	.47900099	.056467701	4.42554	3.9051299	.26520899	1.25308	.33063	.33656701	.144714	.77147198
MMRF_2273	0	69		1360	0	0	1.15487	.0122918	158.55299	.55361098	.35066599	9.7674799	3.81005	.55776697	.00387012	.4443	0	.0372709	.0566568	.052940499	.040679902	.086130798	.91123402	1.06415	.48481899	.056505602	2.48435	.037905801	0	2.1614499	3.37184	.17787801	2.6664901	.242107	0	4.71347	1.7960401	.127119	.334077	3.0001299	.48329201	5.68541	2.0824699	3.36168	2.0892899	2.1858499	.129439	.85835701	.054322898
MMRF_2279	1	65	1	1670	1	0	.42755401	.0167243	.443371	.19613899	.0637637	.408126	.367603	1.79002	.013821	.129002	0	.129999	.00710335	0	.0040776902	.0289515	.21612599	.102776	.85102302	.085368603	1.9743	.123582	0	1.9137	1.1611201	.162824	.163903	.129999	.025496099	.18102001	.57529801	.15635	.36282599	.404562	.00729312	2.5009501	4.96804	.32776201	20.2658	.176062	.0145834	.24223	.054903101
MMRF_2286	0	67	2	1069	0	0	.062013801	.0070586102	.301072	.058798701	.081803098	0	.147322	.408057	.031663898	0	0	0	.0134418	0	0	0	.126516	.119104	.161752	.034957498	0	.6286	0	.26412299	.79524601	.10517	0	0	.14268599	99.491997	.20095401	.142928	.16278	.42453101	0	.43225899	.90296203	.0336404	1.78719	.081008799	.030878801	.0192648	.030926701
MMRF_2290	0	79	2	139	0	0	.32734799	.0204244	2.13253	.14620499	.189542	.090924099	.34003001	4.9641399	.0196527	.0563902	.0243067	0	.021597899	0	.0148551	.0124852	.129612	.372648	1.27631	.075667702	.0325532	.040720299	.0141184	.937163	1.2986	.035848401	.373914	.072391503	.00898181	48.8988	.55944502	.127836	5.3610301	.64873397	.023231	1.77727	5.3558002	.053736798	.0191391	.074117102	.0450968	.13866	.134313
MMRF_2291	1	75	1	72	1	.032684699	10.9937	.0110741	113.08	.126212	6.3931699	31.401501	22.290199	2.7479601	.017391499	.72223198	0	.067977197	.0261195	.074334897	.031104101	.32101899	.58739299	.67339402	1.39025	.084954701	203.457	1.93484	0	9.9273195	2.1743901	1.19662	.66553301	.061195798	0	4.51934	.78609699	.159389	1.5623	3.8349199	.022716099	1.5197901	2.7864699	.73600101	6.3676801	.88070899	.0625166	.317752	.110688
MMRF_2293	1	69	1	1611	1	0	1.5725	.113116	16.231199	.60211003	.221515	2.0457499	1.63367	1.74982	.0310151	.53888798	.074922502	.084476903	.0090468498	.0887191	.0554915	.71453601	.95657098	.84917998	3.64182	.051196799	4.6054401	.173025	.028338	2.7945399	2.9614601	.33621699	.56429201	.341768	0	56.240101	2.0300701	.184715	1.11463	.442873	.26216799	2.8243999	4.6815	1.2931499	.227621	1.04642	8.3029804	1.05454	.095951498
MMRF_2297	1	58	2	1715	1	0	4.2972698	.0101126	1.29081	.175126	19.1849	.235002	1.01063	2.9051099	.024644	.077350304	0	0	.0100713	0	.0077495002	0	.0167589	.117442	.85816902	.075294502	3.1482401	.50152802	.036321901	4.15517	.47229001	.736812	0	.84097201	0	231.37601	.327052	.059814502	.670964	.58443201	.072656304	4.03476	4.2821398	4.0706501	4.8424802	.38949999	0	.207375	4.90131
MMRF_2300	1	80	3	66	0	0	.150429	.0511926	32.092999	.232843	.44273299	6.2968102	5.46912	1.63581	.042424899	.064625002	0	0	.0191039	.135176	.0292107	.062588297	.0460262	.243229	.775554	.117512	0	.034116499	0	.79702199	1.59963	.073512301	2.4386899	.52561098	.056770001	16.321301	.272356	.34850201	19.203899	.55431902	.089315698	1.21339	8.4100304	.0544331	.232108	16.819901	.0223759	2.0787599	2.3317201
MMRF_2301	1	62	2	1298	0	0	.051570501	.019754101	.60690802	.056163002	.85356998	.038596202	.16002899	1.68633	.0200075	.0246215	0	.0123023	.00479243	.0305766	.0058875498	.073727898	0	.215409	.119942	.0649103	0	0	0	.53872299	.64324403	0	.087159202	0	0	.280085	.211743	.074594803	.35110301	.0257311	.0237896	1.21794	2.1094301	5.79004	12.0928	.0609935	0	.089697003	.074400596
MMRF_2302	1	77		1681	1	0	.359339	.0258389	3.9278901	.113279	1.38773	.30040601	.43678701	1.76872	.022870099	.0818386	0	.0053884098	.0048639998	0	.0084090997	.015815601	.108243	.28610301	1.17862	.031668901	7.62467	.059843	0	1.8514	.93512499	.27836299	.017468501	0	.028132699	87.921997	.51603901	.115299	.28881699	.392023	.0241655	4.8843002	2.7174301	3.9856999	.247963	.061857902	.021024	.29471901	.074848503
MMRF_2305	1	68	3	888	1	.0289007	4.2788301	.40687001	123.913	.75256097	459.14401	14.4771	10.9568	1.44903	.040859599	2.5713401	.13704801	.038473401	1.74224	.093702003	.140265	2.87748	4.0474701	1.5913399	4.0802202	.0612249	15.6502	.77820998	.049230199	7.56036	6.9450302	.59154099	10.194	.60940498	.13761599	47.4249	4.27145	.47057599	3.24979	3.8390501	.35828501	12.4107	12.6682	5.5081201	3.4655001	7.0407	.53057098	7.7041798	.21867201
MMRF_2306	1	40	2	1681	1	0	.53654999	.075375803	5.8366098	.048619799	.330351	.059551802	.62923402	2.5984199	.134363	.31289801	.0336335	.058778301	.017431499	0	.037591901	.14192601	.396198	.91253197	.91862702	.0617452	1.02878	.0155942	.0083750105	1.43534	2.3603201	.053076498	.31209001	.069111601	.083653301	48.727299	1.69564	.079118498	.7572	0	.017095299	10.1857	2.0952699	.079608902	8.1186304	3.00828	.079553299	.103644	.262119
MMRF_2307	1	66	1	94	1	0	.451713	.054014999	42.3069	.398058	2.0506401	4.06041	3.7484901	1.60236	.057730399	.260524	0	.110533	.021612201	0	.0143237	.032829098	.18587101	4.4390502	.532489	.087159999	.74793202	5.4309201	0	1.51635	2.08161	.520504	1.00705	.15688001	.0120799	3.8185999	.81794399	.494688	1.9913501	1.75669	.29789501	7.0855498	5.5724101	2.00948	25.9576	1.77404	.067197099	2.2999699	.113898
MMRF_2310	1	67	2	849	0	0	.82342899	.067012303	1.11373	.096650802	1.48967	.029635901	.44046301	2.2095799	.0042275898	.0100306	0	0	0	0	.0048417798	0	.017347001	1.05487	.073382199	.081206203	.329285	.222113	0	.92714298	.84227699	.142773	.18470401	.018308301	.036118999	17.0056	.120814	.24219	.45893601	.062914804	.134332	5.0249801	4.3812599	5.1666698	.95575899	.32960901	.13267399	.201983	.37714699
MMRF_2313	1	53	2	1722	1	.032834999	.66356999	.021134401	3.5522399	.135904	48.607201	.24381199	.083793901	1.36488	.00949053	.093297698	0	.0051566199	0	0	.0147566	.28614399	.37627199	.34187999	1.72794	.068371497	.0353003	.0906647	0	.50749499	1.13657	.0674536	.093968399	0	.0255465	31.4179	.22073901	.103918	.52400303	.17116199	.029866099	1.72256	3.1701901	.064354204	.80190599	.097228102	.0350096	.15905	.133526
MMRF_2314	1	59	2	96	0	0	1.19982	.055687498	4.27351	.16245601	.35523301	.406932	.49897999	1.24657	.0258449	.26741299	.0161823	.014178	.0219508	.065050103	.027820799	.29540101	.79222	.769346	1.00798	.058450401	2.0912199	.032237601	.00203113	1.16555	1.9098901	.140922	.46822199	.1166	0	1.30273	1.36374	.123042	.258387	.042764999	.062886298	2.30497	4.10429	1.22375	5.22754	.262045	.089742303	.32235801	.081154197
MMRF_2316	1	64	3	1739	1	0	.46050599	.021674	5.5173898	.043550499	10.009	.19189499	4.4846001	1.46047	.025461599	.40946901	0	0	.392423	.0928936	0	.37016499	.034036901	5.7993999	19.447901	.0086679403	.19454201	0	0	.84539801	.141078	.065290503	0	.31043899	0	43.5979	.127243	.124001	2.5581901	.079074003	.025080601	4.4734802	.69866401	.32171699	12.9721	.141395	.033516899	.184576	.032479301
MMRF_2317	1	75	1	610	1	0	52.400299	.031418201	123.776	1.09162	10.9981	6.3064198	4.5528402	2.3545699	.021406	.485064	.054082301	.090788104	.0236011	.47724101	.085378803	.041749299	.30823699	1.10383	1.5996799	.094409399	.58148003	.020044699	0	1.66868	2.0531199	.135822	2.11465	1.96893	.18344399	209.783	.785703	.85117501	22.562901	.36341	.85952997	5.2286301	5.59516	1.8127	4.2464499	5.5998902	.190742	1.55308	.67126298
MMRF_2325	1	44	1	1689	1	0	.34170201	.0420692	14.677	.174384	.92938298	.369645	.98144799	1.60759	.0210592	.024506699	0	.018656701	0	0	.020709001	0	.057379499	.59643501	1.74062	.073129199	2.33078	1.22035	0	1.66008	1.0028	.099105999	.23424	0	.0119109	5.1003799	.230867	.171572	14.7541	.198708	.0228364	4.0078402	4.2881999	.33206099	1.35779	.110948	.022407601	.14214399	.109406
MMRF_2326	1	72	1	1529	1	0	1.43286	.0083298897	10.0539	.0195012	4.3336701	.42720401	8.5921297	.90667403	.122968	.085094102	0	.049218401	.0409321	0	.0121643	0	.032494899	.0655853	.152299	.020441299	1.39872	.0157289	.13638601	1.84437	.60514402	.204546	0	.90014899	0	57.868301	.125698	.0291612	1.06243	.28384799	.0252505	30.603901	3.9747	4.1903801	2.5362899	.249248	.197835	.0623671	.161336
MMRF_2328	1	66	3	976	0	.017257201	4.1545701	.224233	324.535	.157414	31.9578	11.99	13.178	1.23492	.0050112698	.240549	0	.064892299	0	.25261101	.029191701	.34334701	.46760401	.33574101	.41847199	.020090001	1.45916	.42870799	.031846698	.69515997	1.17206	.0533057	6.0262599	.20494901	0	51.8769	1.88934	.040516201	2.5985	7.2392201	.32866201	.56935102	1.32416	.485612	6.88515	2.2643199	.103145	1.20823	.115037
MMRF_2329	1	72	3	1674	1	.012508	22.7164	.048895299	.73515302	.109722	7.7156301	.21429101	.37032101	1.86976	.0071579302	.087254599	0	0	.0143342	0	.017001299	.018010801	1.51678	.26210099	.436075	.084125802	1.11263	.401968	0	.94200999	1.1140701	.112009	.27635601	.0122849	0	12.8223	.44708499	.166436	.204026	.61030501	.032680899	2.2257199	3.8748801	2.0852301	3.79984	.151998	.022712801	.20436101	.053510401
MMRF_2330	1	58	2	1719	1	0	.545057	.0057595298	3.6807799	.0817663	.80925	.060421702	.432926	1.7363	.017825199	.086419404	0	0	.00609395	0	.0137416	.0265652	.20813499	.219403	.297997	.075405397	1.77622	.011105	0	.66511399	.87246001	.085759602	.58679903	.116523	0	17.197201	.25435299	.39691901	.84337997	.120573	0	5.0978498	2.52685	.116718	.12704401	.221302	.0093696797	.0171204	.020542599
MMRF_2331	0	70	2	1668	1	0	340.60699	.0305441	.39289901	.184522	.063255601	.28451499	.28378999	.87751597	.0158951	.0264921	0	0	.0094263498	0	.0071112602	0	.0400194	.15639301	.27523801	.187231	1.38404	0	0	1.64464	.503227	.70561701	0	.50890499	0	.85455298	.0849213	.143582	.31744599	.28236401	.038396601	8.2489796	3.9658599	2.0034299	13.3025	.15826701	0	.012531	2.62957
MMRF_2335	1	64	3	264	0	.131667	1.24001	1.6664701	26.8512	.33155301	10.0682	1.8547	.832169	.82650501	.0164575	1.18656	0	.42520499	.125448	.080424197	.104705	1.18804	.81461102	1.99572	.86649197	.0500044	15.1348	.70596898	.0824956	2.6991601	2.4522901	.26930499	1.80141	.34310901	.068355396	42.400299	2.1744699	.13462999	12.9657	1.11253	.26488501	7.7638798	3.0921299	3.2911899	10.819	2.1345301	.21300399	.89238799	1.00899
MMRF_2336	0	63	1	1655	1	.0077007101	.26391101	.096599698	42.060799	.19401699	1.44287	2.9949601	.666484	1.31549	0	.090570502	.0160404	.070431799	.0311711	.0257491	.0258296	.139465	.12915	.180209	.52356303	.072058901	.92997903	.032138702	.0092897899	.60748303	.76659203	.0244541	.855138	0	.0173993	6.1162901	.76780999	.115752	8.0360603	.692339	.073069699	8.6471796	1.75703	3.0569401	8.1732597	.40150601	.0265003	.117689	.106951
MMRF_2339	0	53	1	1625	1	.0128339	.56097198	.056000199	.94212198	.12179	.213315	.98514599	.79644197	1.32302	.048449699	.158566	.022977499	0	.027994599	.0734035	.0087108798	.054680899	.25783199	.103183	3.13924	.061396599	5.9049201	.224612	0	5.3741102	1.15381	.22645999	.110746	.53088301	0	.83934599	.31621	.122741	.56541997	.65735698	.031607602	20.037701	5.00738	.082770698	.512725	.22283401	.0555976	.40429601	.086282
MMRF_2341	1	53	2	86	1	.0114153	.28948599	.0574513	3.3993101	.353277	.034265701	.32865	.38926199	2.74997	.017139699	.118728	0	.12184	.0138546	0	.0296077	.00291654	.0558003	.22220699	18.1667	.069884598	1.26753	.48296601	0	2.6386099	1.37279	.139819	.45965499	.0123337	.0541053	1.02459	.108625	.26185	.351971	1.15767	.038200401	4.9955301	6.6273098	.43298399	1.74393	.59490901	.089629702	.252354	.23220199
MMRF_2352	1	60	3	1639	1	.0102762	3.7530899	.0380923	26.872801	.240082	3.7316201	.77962601	1.56362	1.5919501	.25831801	.090529397	.021174701	.17418499	.0308368	0	.021825099	0	.13129	.53584599	.51365602	.098655403	2.36132	.0106472	0	1.4243	1.24804	.074319303	.218678	0	0	12.81	.343649	.18704499	44.998199	.371261	.043549001	6.0358701	4.0732098	1.27256	7.2501001	.47168899	.00311999	.45356101	.087788798
MMRF_2353	1	56	1	1303	1	0	.948695	.0100396	.46626499	.264348	.306849	0	.099512801	2.4191401	.023795201	.073504701	0	0	.054008901	0	.057179298	.029974701	.134489	.339035	.61910301	.066909298	.506841	.178782	0	1.2765	2.5187399	.058671199	.21644101	.2071	.0312047	.58033001	1.2834899	.27360901	.149597	.058713801	.084452003	8.0524197	7.1230302	10.0121	1.80211	.141536	.019205499	.020827901	.132919
MMRF_2362	1	65	2	1669	1	.033881102	251.716	.067100897	95.040604	.38400599	3.6011701	11.3124	8.3864498	2.52194	.023630399	.11945	0	.0130553	.044082701	0	.045427602	.073041901	.064131498	.225989	1.59409	.153291	19.7579	.54010898	0	6.0609598	2.0690501	.50616401	4.4590802	.052156899	.037650101	25.852699	.115383	.67501003	2.80527	1.20789	.055584799	5.52174	11.0676	2.1034801	14.2022	2.0983901	.0040674699	4.73703	.060465802
MMRF_2364	1	51	3	156	0	0	.16225401	.0184326	23.1639	.138023	.28602999	1.56126	7.0749798	1.62099	.0183545	.023753799	.026355499	0	0	.202187	.022210401	.0064681	.061646301	.0905772	.74844497	.088023499	.285698	.47193399	0	.92382997	1.05986	0	.65055197	.082360499	.061011702	4.3338699	.65780002	.090583101	2.08409	.266812	.057754699	5.5777402	2.91347	3.28388	23.9638	.52418202	.026495799	.40511999	.051491
MMRF_2365	0	77	3	165	1	0	2.9442799	.057478301	135.291	.96101201	31.7614	6.2529502	4.3796701	2.69361	.0188345	.81993002	.069848001	.187953	.053517401	.59206599	.158227	.43369499	.96334898	2.02215	.96854502	.102409	1.10359	.072066598	0	2.57549	4.6965599	.25713199	1.8026201	.221843	.034727901	83.299797	1.92172	.33379999	18.025101	1.13581	.400415	5.3713298	6.58746	.199784	1.37484	3.77266	.30802599	2.0155101	.37214199
MMRF_2366	0	75	1	907	1	0	.20348001	.023926999	1.18624	.150637	.207781	0	.43534201	2.5081899	.018462099	.037041999	.033075102	.0070641302	.043733701	.064951703	.0120254	.0081068296	.056413699	.12628999	.99289	.048369899	.049732398	0	0	.62980801	.965069	0	0	.016163301	.0338342	4.3400002	.38806701	.17033	.36382899	.058689699	.0300522	.80851698	6.3926001	.056680199	12.7419	.0657719	.0145103	.0425766	.17347801
MMRF_2367	1	70	1	1549	1	.0125117	8.76264	.083583698	6.3287501	.127124	3.0641	1.47083	1.63085	.59371299	.027183	.72035599	.044737499	.0059313499	.0066646198	0	.059579801	.44692099	.57882398	1.13088	.80586201	.050145	2.44942	.034579702	0	1.73666	1.6763901	.143664	.66638499	.28961301	0	3.71504	2.8958299	.14912499	.33594799	1.24334	.14154901	2.89206	2.35601	2.3650401	.66993499	1.1436	.15087	.60702401	.29375499
MMRF_2368	0	82	3	133	1	0	163.875	.103977	161.009	.19248299	2.9830101	6.2296	2.61886	1.91682	.0504377	.45827499	.151996	.110419	.211271	.88158202	.056240801	.31842801	.64322603	1.53694	1.52728	.114469	2.06796	6.3787799	.0065417802	2.5483301	3.30369	.051112302	2.53686	.46731901	.13845301	11.5721	1.64315	.59016502	76.677803	.51691997	.116983	3.1322899	4.3979902	.24984901	22.3596	2.0279	.144234	.66984099	.161
MMRF_2373	1	67	1	542	0	0	.373467	.051697399	11.1169	.115083	4.3158202	.54606003	5.0155001	2.15148	.0038727501	.20207	.071736597	0	.00754944	.159585	.0116469	.0135748	.248533	.51110399	.566697	.060317799	2.9672101	.39402899	0	3.34196	1.71729	.0484634	.38431001	.80510402	.0102761	126.324	.788535	.30824801	46.6287	.52747798	.042708602	2.8659	4.1542501	.089487098	3.38375	.142244	.080434002	.045357399	.083687797
MMRF_2377	1	62	2	1636	1	0	.37999001	.0197655	.14738999	.107661	0	0	.202785	1.04214	.0117759	.065326303	0	0	.0149827	0	.0244004	.0036662	0	.23806	1.8834	.0325258	.87855703	.415095	0	.60609001	.59141499	.043377899	0	0	0	.0817044	.068255	.096945003	2.35934	.39014	0	.064114802	3.6974399	.57933497	.043942399	.114213	.013661	.23939399	.0617854
MMRF_2378	1	66	1	1621	1	0	.91584998	.0115246	4.8426399	.164277	.82301003	.120631	.48834899	3.08531	.0225225	.025840901	0	.037740301	.0125042	0	.029431	.0107288	.103061	.118517	.237019	.023075201	.22278599	1.39949	0	.68629801	.769687	.0192456	.103915	.051741701	.053479999	37.030102	4.0734901	.0928078	1.77921	2.52158	.02946	.25059399	5.3873801	.041064899	.21788999	.158575	.0057684099	.066782303	.063743196
MMRF_2379	1	79	3	90	0	0	8.0308704	.0053297202	1.2752301	.0139272	.214563	0	.64080602	.880418	.045017298	.035154901	0	0	.0435794	0	.0079221996	.0183079	.111513	.183171	.332719	.097245097	.440842	.0102336	0	.71777099	.94499099	.0592242	.059525099	0	.082041897	84.209099	.91515702	.11374	4.6044302	.039718699	.19326299	16.8011	4.2879601	4.8600302	.31141299	.14648101	.12604301	.120514	.039707899
MMRF_2380	1	69	3	729	1	.020226199	.47741199	.050593801	39.527	.31248701	.40677401	.80535698	6.3740201	1.62288	.027416401	.054629501	.0213724	.049582601	.040148798	.207848	.038017299	0	.0112866	.134523	4.6470299	.14143001	24.7691	0	0	1.18134	1.3772	.035522301	.78669	0	.070376299	14.5856	.067525998	.428543	.84000599	.65438497	.038056102	2.5134499	6.26753	.086481199	.86247098	.93051797	0	.31292099	.196042
MMRF_2384	0	57	2	1180	1	.014083	3.79124	.355546	120.441	.761666	1.5541	6.3519702	2.7869999	1.91703	.044289999	1.57463	.26479	.088384897	.12807401	.086164899	.105717	.79069698	1.7145	4.4108601	4.8380899	.074618898	6.73633	1.1004	.0070365299	2.4347	8.6238403	.0505872	2.52477	.58547801	0	134.536	5.24368	.87086201	16.000099	2.22545	.41273299	7.57762	5.2284698	3.7293501	1.4263901	5.1142201	.60041797	1.65555	.67246199
MMRF_2394	1	66	1	1609	1	.0103951	.29444501	.026196999	7.2322898	.131882	20.8522	.13780899	61.944401	4.7669101	.0032235	.032907799	0	.041356999	.0245529	0	.0116328	.019282401	.0544906	.179938	4.2952099	.0600839	1.28484	0	0	.613756	1.15627	.035551701	0	.132375	.023775799	16.5159	.44044799	.134443	35.607399	10.466	.021111799	2.9867301	3.56493	4.53339	.036569901	.027389999	.00550438	.055708598	.121189
MMRF_2399	1	53	1	1611	1	.019442899	7.5247998	.030655099	20.2465	.162753	1.87792	.43299401	14.6246	3.28076	.023431299	.107072	0	.16	.0097143101	0	.035310701	.033987898	.186864	.198523	1.11199	.094801001	24.938801	.098794103	0	2.6751101	1.0976501	.37033001	0	.234271	0	5.7519898	.50859898	.32113099	2.9590299	.57377702	.0126103	3.4000001	3.1017699	.264164	.81239402	.24907801	.106713	.062847197	.147488
MMRF_2400	1	68	2	620	1	0	.26359099	.0282005	22.7488	.210363	.77801001	.071781598	1.81972	3.29335	.0293252	.0285466	0	.00373142	.019394901	.0327124	.0154026	.0059135002	.0596314	.18940599	.081447102	.108582	1.00147	.024607999	0	.90013897	.53433597	.051963601	.137813	.015418	.075557597	34.325001	.24712799	.49122101	2.4395499	.151924	.055584598	.67500198	6.4583902	.158435	6.8631301	.177755	.0174022	.133929	.117703
MMRF_2401	1	64	3	389	0	0	.60841	.038794901	47.238201	.52042001	32.919498	5.09022	4.8880801	3.71667	.049866799	.133627	.031249201	.065602899	.035811	.294521	.0397975	.222353	.25621501	6.0611401	1.0009	.224034	.26189199	.116954	.158529	2.1912301	2.1419301	.40882799	.98132998	.37935701	.268343	233.099	.50620103	.23312201	6.9068699	2.4900801	.229408	.104889	15.8478	.072045498	.16438501	2.39744	.095782898	1.2173899	1.0914201
MMRF_2404	1	50	3	331	0	.051708199	.44557101	.108713	8.88622	.157516	23.054899	.49091399	3.2256801	1.47435	.021255501	.086042702	0	.00425262	.0267091	.055143699	.0127293	.162866	.108789	.063537002	.33269799	.026834199	1.09491	.070170999	0	.62477797	.633246	.024604499	.061730001	0	.0902059	50.5877	.24170101	.153116	.63353002	.96862501	.0902059	.68589401	4.4039602	.301202	1.66269	.110871	.0097987596	.15942401	.29360601
MMRF_2407	1	45	1	1628	1	.015809599	5.1284299	.0076537398	2.6475301	.093737297	.201362	.066100404	.48670101	1.72142	.022169201	.049145699	.0314009	.0253457	.083901197	0	.012695	.063481197	.034223501	.55651498	3.6570101	.080589101	.40294701	.0155554	0	1.00957	1.12568	.053260099	.0549304	.0953895	.0120502	.626517	.212713	.211008	.66105098	.079616398	.0048501999	15.556	3.96226	2.4490199	18.9168	.109703	0	.071673803	.102464
MMRF_2409	1	66	1	1606	1	0	9.7111502	.0151934	.80095202	.087211102	19.0247	.23237801	.107897	1.46332	.06436	.0108532	0	.0069453199	.129646	0	.016708201	0	.25944	.254453	.66228002	.095630497	.495433	1.31665	0	2.2067499	.77071601	.082443699	0	0	.038147401	38.791199	1.09563	.097842	.12989201	.53811598	.0201126	4.3716402	20.712	.19260401	6.29425	.034478799	0	.049547601	.0555683
MMRF_2412	0	65	3	1569	1	0	.26025599	0	.21609201	.195428	0	.110991	.104851	1.62579	.020304199	.044413701	0	0	.0085997796	0	.0095399804	.00795737	.141892	.23804501	.63365102	.0405639	.77521503	.039071601	0	2.00102	.766316	.15257999	.040872701	.068319403	.011534	.1786	.362663	.154909	1.11387	2.19243	.034331601	21.529699	4.2309499	7.39605	9.0641899	.57770997	.00754529	.19128101	.044354402
MMRF_2413	1	61	3	1239	1	.013713	1.68302	.47131401	121.636	.43240601	11.4718	2.0804	2.6754301	1.59785	.021175699	.68930203	.109996	.109824	.141233	.12888999	.149325	1.4468499	1.4012001	2.18909	1.7277	.118367	1.69024	.43312201	.0183501	2.4082601	3.293	.051438902	.97509402	.28528899	.024707399	54.805599	1.62492	.315759	.90243101	.374136	.106436	3.0996699	4.6760402	.32988399	6.54778	1.24889	.26869801	.67250001	.211465
MMRF_2422	1	62	1	1593	1	0	.052408699	.0384911	1.7052	.046946101	1.72404	.321385	.181756	3.4275701	.027900901	.0485861	0	0	.0101044	0	0	0	.0051639099	.30041301	1.2596101	.0553638	2.8166201	0	0	1.1610301	.68260902	.206211	.034168601	.23996399	0	72.514603	.74834102	.28711301	.71031898	.21828	.0177134	2.8659401	5.0738802	.14831699	.125522	.11924	.070172802	.053701699	.063287102
MMRF_2427	1	64	2	638	0	0	.73365802	.089593403	27.0158	.40783599	.85111398	.46927601	5.1982698	4.29496	.045552101	.142626	.0154136	.028872401	.079654403	.380629	.050386399	.0667959	.26570201	.28194401	.49464899	.19727799	.63092202	.26485899	0	2.33882	1.89978	.050450999	.63198501	.80849397	.131313	11.3323	1.6695	.31340799	1.00817	.34992799	.086392902	.26135701	12.5607	.122067	14.3423	1.79814	.0479603	.31241399	.281306
MMRF_2429	1	69	2	1597	1	0	.218384	.0223582	.98258698	.209759	1.66107	0	.15600701	1.34372	.00665747	.0077375001	0	0	.0111056	0	.0082035596	0	.023404101	.13804001	.27379599	.116443	.137568	0	0	1.64064	.60659599	.074274801	.0373674	0	0	1.4688801	.37878799	.056041799	0	.177522	.0246315	11.9248	13.5284	1.24494	4.90904	.0153782	0	.074804403	.082084201
MMRF_2433	1	53	2	1540	1	.0185377	.126038	.028432099	3.26389	.107293	.35183901	.89063901	1.2685	1.19408	.037568301	.75669497	0	.04081	.167825	0	.021432601	.00539135	.0206561	1.43471	9.96278	.071848102	7.0048099	.0094307102	0	6.6924701	.78327602	.22071899	.115635	0	.0448686	.49359199	.27706301	.17115299	.30254799	.753501	.030652599	1.41364	4.4021401	.434075	20.819201	.413219	.019771799	.089505397	.077582702
MMRF_2436	1	60		1231	1	0	.98592001	.037926301	6.5636501	.30090699	13.1274	.29790401	1.66672	2.9626701	.0246644	.244111	0	.021899199	0	0	.0137755	.0081420103	.112792	.26608199	.453224	.094142899	5.2809501	.20718899	0	1.7559201	1.76565	.129567	.069364898	.088791497	.0127124	238.86099	.422043	.144995	.49531701	.67655402	.039268699	7.6732998	5.5124102	2.24192	8.9768295	.930318	.87479502	.11171	.177727
MMRF_2437	0	71	2	1669	1	0	.58283198	.0105824	21.6738	.27237901	24.2227	2.46369	1.26237	1.87953	.020273	.24558499	0	0	.0101303	0	.0150376	.25526699	.21006399	.86911702	.89397502	.106561	17.398001	.079943404	0	3.9426701	1.43929	.405175	.46861801	0	.040539101	156.91901	.41521499	.18789101	.49101001	1.60008	.0204618	5.2428398	3.3916299	1.96411	3.2541001	.77192497	.068833098	.297221	.34784901
MMRF_2438	0	51	1	1272	0	.0466334	1.34237	.060195599	4.0222802	.247775	6.1445699	2.1478801	2.8832099	1.3647	.018004101	.49011999	.0278969	.067075603	.0081786802	0	.0369615	.0614818	1.90479	.79940099	1.7759	.057397399	9.7817001	.143151	0	9.6889696	2.2704799	.501082	.25277299	.0128205	.074406996	103.581	1.64547	.12593301	.69286799	1.11652	.028410399	3.76491	3.44627	2.6661799	18.062599	1.17381	.112088	.16290601	.16289499
MMRF_2440	1	47	2	1614	1	.0256545	1.52869	.042447198	.25867799	.13722999	0	.21692	.182289	1.09763	.021822199	.00520771	0	.00684109	.037317101	0	.026016001	0	.056093499	.035788201	.69090402	.0517946	.42926601	.0275135	0	1.18593	.51289701	.045319799	0	0	0	.315804	1.3421	.072262399	1.5816801	.336943	.018784299	1.81534	2.8796	15.8128	3.36271	.056879599	.0129741	.185828	.0930795
MMRF_2444	0	81	3	76	0	.143943	2.68542	.045758601	82.421204	.353771	.87938797	4.9688001	9.9857197	.41879201	.0128104	1.13902	.0846591	0	.140982	1.15001	.040771302	1.06454	1.11726	2.37887	.77150398	0	2.1589501	1.05143	.95080698	1.77885	4.6757798	.095707603	2.5352199	.45645499	0	8.2800798	6.1412601	.14385	.073687702	1.63657	.117231	35.0718	2.18085	.66430801	6.1593299	1.47903	.231575	.91837299	1.27123
MMRF_2445	0	64	1	1206	1	0	.57425398	.058419801	13.279	.183018	1.23423	2.1647601	2.69876	6.6908202	.053579599	1.77451	.0230089	.632505	.044421799	0	.0635373	.23738299	.27952099	1.53625	8.7767296	.14395501	42.983501	.032896701	0	18.8381	2.0826099	1.08476	.36242601	.23175301	.072980799	90.014099	1.6308	.216024	3.1830699	2.25985	.073840499	15.0067	4.3433499	4.0321798	3.9249499	1.50465	.239273	.292337	.28926
MMRF_2449	0	56	3	1641	1	0	.160445	.070038602	18.5389	.21744201	2.5157499	.65039402	1.32135	3.80357	.029101999	.19190501	0	.0064274799	.024232401	0	.029996499	.0035816501	.14640599	.0111634	1.05805	.212367	.29202801	.054882299	0	7.0236402	2.4222	.81533402	.079542197	.236122	.034100901	6.8649302	.54988301	.513372	.22684801	1.26445	.226624	11.3649	9.3694	8.3663197	7.4933701	1.45042	.0093900803	.388513	.292023
MMRF_2452	1	64	1	1519	1	.110614	5.2150502	.0416639	182.752	1.38272	28.9123	12.5667	28.3458	1.9707299	.034763001	1.76759	.054764699	.111441	.23189899	1.8188699	.401988	.136576	4.1297402	11.1112	9.8768396	.108748	6.0585599	1.0732599	0	3.6219201	10.6181	.12776799	4.5699	.51917601	0	40.3531	6.5058498	1.16853	9.4643097	2.24839	1.35216	9.6565704	6.8706598	26.955299	7.9295201	7.6005101	.55841398	2.1377699	.092128702
MMRF_2453	0	58	2	1619	1	.401988	32.088799	.44967699	35.847698	.43926001	.89207101	1.35816	4.33851	1.38309	.204092	.74069798	.026660601	.036922999	.088551603	.22208101	.18232501	.682522	6.8336	4.3102198	4.3670101	.19834	19.4914	.34342501	.0166036	3.9576099	6.9138999	.28220701	.176173	.22796001	.074005902	14.1777	2.7523899	.161521	4.4563498	2.7461901	.193049	6.8603001	4.2576599	6.8860002	3.29512	.64357901	.22289	.31010801	5.34163
MMRF_2455	1	63	2	264	0	0	6.6119499	.0222177	1.77036	.21277399	2.82708	.24706399	.44278499	1.73963	.37565899	.00777455	0	.0099932197	0	0	.073986202	0	.0071053398	.179409	1.07925	.16018599	.076801002	.113131	0	.462897	.436452	0	0	0	.0186322	62.630402	.117414	.099015199	.419081	1.04256	.0153187	.445912	4.7441802	.029343201	.089015901	.14095899	.0203612	.179544	.45048299
MMRF_2456	1	70	1	1541	1	0	.25958601	.075875603	.86944801	.386325	.27185199	.13012999	.334328	2.8335099	.0306351	.040594298	0	0	.048355199	0	.040897701	.0289199	.019364901	0	2.4249001	.200601	.125587	.47253701	.0057505998	3.00455	.97062999	.111513	.21460301	.0502479	0	89.0177	.24306799	.74512202	.23225001	1.68244	.0545098	13.654	9.1553898	3.8978	3.6981001	.59091997	.48634601	.105581	.081685796
MMRF_2457	0	52	3	1156	0	0	.19294	.077126101	17.4622	.30068099	1.43761	.15518799	5.78157	3.72068	.034616899	.029426601	0	.0151338	.13980401	.099887602	.00889243	0	0	8.2081099	1.95784	.149211	.038325701	.50546598	0	1.03707	1.24086	0	.021595201	0	.168602	3.9015	.17811801	.36985999	.56629002	1.65654	.047874101	.80049902	7.7123699	.53944099	.264126	.235144	.069834299	.127405	.107819
MMRF_2458	0	61	2	1506	1	.0207342	14.9058	.031752098	1.13966	.193588	1.0453	.23998401	.36607099	1.43485	.044376001	.109848	0	.0099480404	.0114454	0	.015636601	.0054826899	.049563602	.0270586	14.4434	.075589001	5.72332	.57382601	0	22.0842	1.2459199	.38611999	.035367999	.041178599	0	.26333201	.283252	.163609	.10473	.94011402	.041071001	2.39306	7.4983301	12.9663	31.869101	.41725999	.40002599	.133682	.087095797
MMRF_2459	0	66	2	1592	1	0	.34046799	.040695801	.27371401	.35212299	.59915203	0	.34354001	1.14771	0	.0077627301	0	0	.040696301	0	0	.0056302799	0	.016497999	1.5558	.017423701	2.6612401	0	0	1.22197	.37974399	.153133	0	.37691301	0	2.0243399	.54544401	.18211301	.177247	.27481899	.056018699	115.893	4.06076	.227771	11.2467	.14571001	.0178612	.023151901	.052076802
MMRF_2461	0	87	2	1102	0	.020640099	.29995301	.046607401	1308.8101	3.7044499	104.849	40.861301	521.58801	2.2447901	.0226124	.98582298	0	.61587399	.0114301	9.80933	.0244327	.059579201	.037075099	.95443201	2.97176	.135793	53.638199	1.49578	0	6.9320402	1.02545	.82538497	1.59303	.42206699	.048864201	341.29599	.37617201	.23085301	23.0219	8.91432	1.1365401	1.05221	5.2281098	7.4928198	2.3440299	11.0483	.062841997	.38161501	.62059999
MMRF_2464	0	62	2	1606	1	0	.121517	.0651384	1.67416	.26349801	20.339899	.154677	.153192	2.4960201	.037265599	.027784901	.024140401	.0111452	.0115715	0	.0132857	0	.0110158	.68439299	.61906803	.162517	.86900902	.0105268	0	1.05831	1.0360399	.04101	.018663799	0	.020182701	237.177	.35981899	.29535899	.56191802	.2198	.102709	3.2309201	5.8081698	.63040203	23.988899	.085549399	.015957801	.17817201	.165638
MMRF_2465	0	67	2	1639	1	.0378148	1.57698	.19935299	87.1884	.37973401	11.9026	4.5346098	13.0336	2.3139	.060651101	.89701903	.133561	.0449204	.0155035	.66451401	.048965499	.63108802	1.94888	1.17027	1.27564	.097691298	2.9990499	.118832	0	1.68376	5.09375	.19309901	1.83636	.92208898	0	20.2075	4.4864302	.13351201	.46017599	1.0192	.19177499	9.5060196	5.9278498	6.1739602	5.2492299	1.23689	.271593	2.1222501	.271828
MMRF_2468	1	60	3	1534	1	.0136046	7.5353398	.52719301	51.821999	.84781802	3.12537	1.6510201	3.7556	1.4333301	.0215206	1.1720001	.097443998	.0436012	.26264	.103234	.27278799	.72984201	5.8087201	3.5725999	3.0225101	.0224922	10.9931	.498054	.00474715	1.90282	11.088	.28657001	4.4209399	.283499	.170378	24.433701	8.8839102	.19774801	.78402901	1.5881701	.202785	4.5002398	9.4393797	3.9868901	4.1159201	3.2042301	.51381701	.46253899	.22118001
MMRF_2469	1	53	3	1303	1	0	1.03984	.0312478	7.6826301	.153145	9.0058804	.170265	.86119598	1.60325	.0378365	.105369	0	.00735805	.086222701	0	.066297799	0	.0331694	13.124	.363401	.045789599	1.37541	.35398999	0	.864721	1.03558	.15514401	.14284299	0	.078490198	69.103401	.43271399	.161282	3.51002	.35282299	.031540401	.738469	4.6366301	.32379201	.52369398	.450131	.031757601	.074228302	.15007
MMRF_2471	1	71	3	1607	1	.021451799	1.11853	.186478	1.69995	.177858	.053380799	.286443	1.1667	1.54544	.047021002	.97634298	.0464327	.015715601	.063017197	0	.0339205	.87906402	.94719702	.62482601	1.5097899	.17644501	6.32478	.022379899	0	6.3646798	2.2765999	.33998099	.52371103	.115981	.0088643702	2.28071	2.5930099	.33668199	.041286699	.65335399	.0189017	3.2978001	7.1924701	1.29419	74.466599	.67173898	.136485	.320723	.25011501
MMRF_2473	0	74	1	534	1	0	124.377	.053351801	42.0397	.392795	.31240901	.53337002	7.8443599	5.2685299	.055302002	.388816	.068353303	.0620718	.035799202	.16374101	.056997102	.073131099	.37535599	1.20613	7.3950701	.085356504	1.3223	.71573001	.0078346804	2.5211999	4.26267	.142065	.66594201	.15083601	.175338	380.01501	1.11452	.38610101	14.1776	.479359	.027449399	2.30161	13.6398	.869721	10.8808	1.04312	12.2015	.131468	.238813
MMRF_2475	1	47	1	1508	1	0	3.6035299	.054447901	186.161	.455015	3.862	5.25281	3.99595	1.81949	.091153398	.0436274	0	.0089571401	.0657233	0	.0088546397	.11389	.050706401	.043499801	.58579701	.152089	.57236701	.0128024	0	1.17794	1.0618401	.27980399	3.4679599	.113809	.0083754398	18.8221	.60975599	.19673701	1.57622	.170755	.057300299	2.75142	7.86696	3.0169101	2.61467	1.60549	0	2.2356901	.165979
MMRF_2476	1	83	3	525	1	0	.195511	.109303	.95975399	.31948099	.076286502	.0541187	.33283499	2.3710301	.022844801	.0407013	.027073899	0	.125026	0	.0412785	.0177167	.21863	.036337599	.91433197	.14969601	.40105501	.67591703	0	2.10221	1.4353499	.0357279	.041204698	0	.66714698	.267138	.39175799	.62934101	.31525701	4.8899899	.092682697	.436167	8.5050898	.054246299	14.9811	2.2665401	.0257379	.192627	.17741799
MMRF_2478	1	52		1574	1	0	9.0539799	.0299876	20.517	.229204	1.8343	1.10227	6.2839999	1.5397201	.056332301	2.85654	.0218329	.0054399199	.133486	.038480401	.222969	.65056902	5.31354	16.573999	3.0640199	.085799403	10.1347	.49103001	0	5.96349	10.4718	.27724901	4.7771101	.366696	0	13.8391	10.7752	.095478699	.41422299	1.0594	.0286473	6.1998401	2.1840999	.68664598	17.8594	1.11727	.62980098	.86136103	.194269
MMRF_2480	1	63		141	0	0	53.999298	.104729	4.1958699	.332513	.78731501	.19574501	1.25858	2.7406199	.0276551	4.6216402	0	0	.0134281	.083366401	.060913	2.6708901	.87726003	3.45474	11.3445	.14098801	1.9984	.079678401	.0118364	22.6178	4.2596698	.192995	.84276599	.0261217	.116567	4.0615802	4.18363	.233173	1.044	1.28228	.046202298	3.79108	8.0338602	5.9647398	18.070601	1.35116	.56634003	1.74077	.097678199
MMRF_2485	0	60	3	1320	1	.0079636099	1.2110699	.068709001	.78436399	.104037	.024188099	.0549758	.63843501	1.6016999	.011822	.037045602	0	.0034542501	.017252199	0	.018339099	.012046	.0429908	.035090402	.19755299	.095115997	.15608101	.41535699	0	1.91045	1.92047	.021649299	.059629299	0	.023192801	.27664599	.25899899	.22168399	.46786401	.222638	.040901899	1.33619	4.5328398	.51765501	.70194399	.075310998	.0285399	.067639701	.071663901
MMRF_2487	1	63	2	1549	1	0	.236274	.051929299	35.2486	.35522899	39.705101	1.16212	2.0350299	3.1802299	.0125101	.19458599	0	.037092101	.0109004	0	.034091	.0900736	.12990201	.46719399	.60343599	.107708	3.23265	.110659	0	1.7647901	.80934101	.20859499	.282368	.0104959	.083095402	94.707199	.49772999	1.0530699	10.7614	.48361099	.0259484	2.4430101	3.8668499	12.3017	14.4288	.82507902	.065206803	.38593501	.13172901
MMRF_2488	1	52	3	1613	1	.0164044	.83680999	.0189749	752.974	.385575	.46597901	21.8643	7.6240902	1.86224	.019617699	.0515716	.068553902	.31264901	.021890599	7.9078598	.024634801	.362167	.099185802	.071601503	1.15984	.067829698	0	.180324	0	.58945101	.80916798	.136389	3.17453	.151565	.082280897	8.2073402	.19461501	.045601599	.87823999	.64140397	.702829	6.0879302	6.6430802	5.9751101	.55676001	8.7868099	.00875754	2.10516	.162248
MMRF_2489	1	56	1	1607	1	0	.40959999	.028774699	17.0553	.34930399	.647259	.714266	5.3467898	3.23227	.088796198	.105002	0	.0224833	.0127697	0	.0281862	.0168027	.033886399	.21541101	.82438701	.033961799	3.3278201	.0546446	.0031989201	1.56806	.77565002	.149828	.064379498	0	.0546133	.72599697	.213153	.20141099	29.349001	.20227601	.0095632495	3.64747	3.8806901	22.0501	21.069901	1.23334	.00318698	.18784399	.081154503
MMRF_2490	0	81	3	349	0	0	.088379703	.0178125	1.2407	.186194	.237028	.105489	.023541899	2.2518201	.39796799	0	0	.051761199	.057696301	0	.021389499	0	0	.00257057	1.22426	.085508302	.022224201	.0288122	0	.58473003	1.13471	0	.0249888	0	.0155505	3.9416499	.069797099	.203152	.156067	.115262	.033711001	.15215801	10.5141	2.3459799	.0120937	.216656	0	.161036	1.29933
MMRF_2497	0	70	1	1583	1	0	.17775699	.060087301	.43930799	.157701	.0637234	.117906	1.16671	1.98412	.0094553595	.00428613	0	0	.0530384	0	.0486053	0	0	.026755201	3.61817	.14145599	.193235	0	0	.88193297	1.30758	0	.21399	.12424	.0306958	65.858597	3.5227599	.226338	2.8153801	.064860202	.040998999	5.02912	4.7974701	28.800699	.74681097	.18244199	0	.073911197	.051828701
MMRF_2498	1	43	1	1211	1	0	67.657898	.023166301	.16721401	.105456	7.4460802	0	.0494387	1.55734	.022598799	.0112416	0	.0099157104	.0272294	0	0	0	0	.078803301	.364126	.027658099	.0736138	.39721	0	.39662001	.61570901	.032442201	0	0	.0086206896	2.7664599	.135585	.110469	.188484	.112193	.0230128	2.4440899	4.0728502	5.7606101	6.7494102	.122923	.0100902	.098702297	.045903198
MMRF_2499	0	55	1	1624	1	.024865299	.54234201	.0119956	123.97	.083977401	3.62483	5.8536501	59.680199	2.28544	.035686899	.78636497	.052430902	.093303002	.025065999	.97638798	.073380299	.032246999	.297968	.42813501	3.01336	.0435922	14.2923	.097143397	0	10.0863	.90282899	1.0167201	.212065	.32187501	0	8.4679298	.93571699	.16368601	1.4779	3.5783999	.078374103	4.7147698	4.4340401	7.7574902	23.462799	1.3289599	.137053	.33748001	.056507502
MMRF_2501	0	55	2	1599	1	0	.69017601	.0349489	.098246403	.174594	.706958	0	.051557399	1.28706	.038821898	0	0	0	.0309691	0	.058362398	.0088267801	0	.19877499	.73676902	.089334898	0	.190116	0	.772753	1.7448601	0	0	0	.021023899	1.58595	.712865	.38858899	.14146499	1.08319	.140313	2.1672599	6.87991	3.24633	3.96773	.122023	.0119898	.153873	.064970501
MMRF_2505	1	68	2	881	0	0	2.6163599	.090696201	11.0878	.0533095	22.0737	.25588101	2.35603	2.99928	.048187502	.0059355502	0	.13052499	.048276301	.17411099	.042491101	0	0	.267156	.72579497	.093931198	.11667	.0189029	0	.87207103	.85714501	.54075199	.033066601	.0830708	.024317401	103.022	.92864299	.171909	.98159802	.099212997	.28073701	3.8438201	6.2876902	.31598201	7.9136	.61104798	.389294	.43908101	5.5911798
MMRF_2506	1	81	3	1268	1	.0136832	.269651	.035370301	.86429799	.105304	.020692499	.102091	.52038598	1.69039	.0044920198	.0104433	0	0	.040276401	0	.041259699	0	.0446411	.32261601	.26060301	.092523798	.323551	.180142	0	.94170702	1.21981	0	.098681003	0	0	138.14	.190038	.21615399	.120355	3.65996	.018874999	.054718599	4.9141502	3.0565801	.119135	.065318599	.00401934	.20062099	.0731562
MMRF_2507	1	68	3	324	1	0	.11923	.00698971	1.74256	.112574	.65262198	.61857402	.60309899	1.00175	.0156151	.056939799	0	0	.039569002	0	.0054019601	0	.034780301	.57852	.16388699	.0496918	.091158703	.042390499	0	1.3504601	1.2229199	.042217702	0	0	.0311132	6.0934901	.92691398	.340471	.141288	2.52351	.0113413	.289141	6.4583302	.158133	8.05021	.229913	.0118447	.141084	.192313
MMRF_2514	0	63	1	651	1	0	.89685202	.0123735	1.0894001	.18099301	1.93165	.49042499	.25973001	1.98658	.0229616	.050399501	0	.0064129499	.00754131	0	.01826	0	.0130175	.13246299	.83996701	.091482699	1.62632	.0124326	0	1.7429	1.0225101	.096063197	.043189	0	.76624501	46.775299	.28391299	.142185	.128217	.36875701	.078780301	4.5782199	5.0408101	2.3680201	7.7799001	.23317	.0196712	.49997801	.129003
MMRF_2515	0	87	1	1492	1	0	1.20265	.057474501	136.255	.33532801	3.84477	3.0074899	4.5643601	1.51884	.0218376	.53457803	.054222099	0	.021939499	.056405701	.0582528	.25072199	.71684599	.91407698	.93636203	.121137	.71503502	1.83927	0	1.04792	2.29088	4.87608	1.4007601	.087503999	.038555499	30.305099	.841923	.32844201	.146621	1.47618	.077142604	6.9510298	6.2185998	5.0634599	.491469	1.31476	.22688	1.1992199	.12880699
MMRF_2516	1	67	1	1513	1	0	.94444799	.036121801	.85082299	.223638	.138924	.058213498	.114255	1.83076	.0111556	.0471863	0	.019288899	.037638601	0	.0052066301	.029895799	.056791	.152697	.49700999	.118357	.51094699	2.3273201	0	.84010297	.81002897	.154902	.082868703	0	.0099273501	.26505199	.81979501	.343696	.77053201	.196964	.051137801	1.47896	6.2107902	12.0472	4.67735	.0474695	.0097640399	.027833199	.075348303
MMRF_2519	1	67	1	1431	1	0	1.0831	.0546357	30.5891	.17550001	.088850997	.43087	.301056	1.50775	.0116729	.46318799	.0252373	.0057488498	.096326597	0	.077615499	.20715199	.61752898	1.09123	1.01889	.0524983	.672589	.16968299	0	2.32669	2.12201	.035670798	.96203202	.400401	0	6.8283	2.94261	.27832499	1.50009	.0868541	.0310682	1.13476	4.2154002	.685054	13.7837	.70052397	.098730698	.57260197	.090663001
MMRF_2522	0	60	1	1513	1	.0143667	12.2807	.0076317401	1.3319499	.261177	5.0652699	.069191404	.13906901	1.17002	.024234001	0	0	0	.0084583098	0	.032189999	.0050353101	.0284486	.235789	1.8681999	.074420303	.211622	.028681399	0	.76585501	1.65558	0	.179176	0	.076754898	115.709	.25516301	.122727	.71779501	2.7461801	.044350401	4.5610299	6.4720702	3.79737	.34836599	.29032901	0	.022821501	.173787
MMRF_2523	0	55	3	666	0	0	.18527	.022111	.0106693	.14106999	.88520497	0	.035217602	1.08582	.013215	.0093958396	0	0	0	0	.0074634901	.0129215	.334741	.20130301	.22149099	.067644604	.0285055	0	0	.442909	.39119801	.083540604	.0130708	0	.0074386001	10.2669	.32215399	.140764	.081918001	.15578	.030393001	2.65588	3.14873	.29002601	3.98599	.033559401	.00245094	.102693	.100869
MMRF_2524	0	65	2	1520	1	0	42.9104	.061281499	2.6715	.167464	.72760701	.18939701	1.5554301	2.7646999	.0127161	.0232643	0	0	.0229942	0	.0075739999	0	.0074986401	2.21491	.81905597	.122078	3.0018201	1.65389	0	1.41575	1.01068	.13285699	.036607701	0	.055731501	12.4039	.51924002	.30958599	1.17184	.184954	.041517999	15.9478	8.3085003	1.95469	4.7692399	.15811101	.0060091601	.097472101	.100783
MMRF_2525	0	51	2	715	1	0	.239785	.0485126	.111165	.241694	0	0	.095774002	1.63651	.046108399	.026530201	0	.0046848599	.044936299	0	.049197499	.0566638	.088963799	.218054	.046432901	.045887399	.097165003	.428455	0	.97043902	.72843498	.0179896	.227524	0	.050950099	.472853	.62304699	.24495099	.077296197	0	.0117088	7.1807499	5.7779799	24.6385	.045850798	.082739897	.039172798	.0474963	.039276998
MMRF_2526	0	69	2	1499	1	0	.22288799	.013919	22.5884	.232822	.020186801	.326507	.458287	.53051502	.0083968397	.045338798	0	.0290807	.0042871698	.039805502	.0158972	.034037501	.140719	.67318499	8.2624598	.037167698	.166162	.021606799	0	.47688299	.84900701	.0105599	.25209901	.053222999	.064380899	48.527302	.167261	.101228	.71696699	.69697797	.0579708	.42254701	2.7414501	1.5712399	.1705	1.79891	.030177699	.19080199	.063775301
MMRF_2532	1	73	1	1492	1	0	12.8342	.0307572	4.28056	.18085	.345559	.17525201	1.13421	2.3838699	.0183993	.0316207	0	0	.022871001	0	.0127939	0	.030047201	.125113	.418477	.069469303	.84206599	.062772997	0	1.47003	1.3489	.248604	0	.0151185	0	.69126201	.54363	.16582701	.19063599	.199178	.036439098	2.63222	7.86654	4.2460198	62.0116	.211882	.00409343	.186582	.083052099
MMRF_2535	0	46	3	565	0	.049101401	2.5731201	.171847	614.16803	.60034901	3.1681299	8.9558897	4.1887002	1.07901	.022485999	.86738402	.36253899	.028674001	.076520897	1.06183	.124147	1.85	3.3733699	6.7398701	1.2955199	.0317664	3.2720699	.150896	.0086366897	3.3196001	11.7464	.17801499	5.5594902	.48374799	0	64.805496	4.19313	.0253854	2.48312	.77790499	.191083	2.24581	1.48297	.30877399	.46596599	5.2014699	.20007201	.91776502	.51416302
MMRF_2538	1	68	2	1250	1	.0495934	424.64401	.041673701	7.0454202	.16355699	1.17579	1.66036	.75717503	3.1893101	.035811	.111711	0	0	.028031999	0	.055526201	.079574101	.068879299	.365522	.71801102	.146268	5.1306701	.065923601	0	4.3006201	1.51441	.36572799	.11603	.084353603	0	476.08099	.347123	.290198	.416614	1.41904	.057282802	.44400901	6.9987798	.323311	.75147498	.26900399	.0538387	.180479	.36912301
MMRF_2539	0	51	2	1494	1	.046086401	42.611099	.190909	22.1875	.36487001	7.3923402	.59183401	4.0384898	2.1022	.0399515	.190873	0	.32314101	.046114299	0	.0290586	.039134599	.271586	.397726	.41644701	.18685199	4.1047602	0	0	1.42954	2.06235	.31983	.355988	.156918	.101902	13.2514	1.13176	.80816698	35.601501	.22838201	.096209601	3.3055999	6.85216	5.39224	4.0021501	.213338	.0263821	.074878298	.56352699
MMRF_2541	0	57	2	1079	0	0	.46908799	.0247111	.30487999	.212173	.147301	0	.044562198	2.8701401	.026932601	0	0	.094611801	.024882	0	.0109881	.0026954	0	.23892599	.203104	.094612002	.066462196	.020666201	0	.43621999	.63807303	0	0	0	.016423799	12.4934	.164524	.065513201	1.5522701	.082178399	.0153945	.084071703	4.94768	.069456398	.39702401	.093789399	0	.046097402	.52049798
MMRF_2543	1	68	2	1400	0	.077193499	455.492	.34058601	230.71201	1.92706	11.1841	3.8845301	4.1763101	1.91593	.18412501	.65336901	.084781498	.58780599	.032870598	.081116296	.136375	.23171601	.56121802	2.4634099	1.5943201	.115275	45.9095	.043211401	.0172676	1.13896	3.2383101	.092324302	1.74436	.26045999	.033735	34.043499	1.20838	.49501601	21.432899	3.56464	.406423	12.6573	4.90031	3.7856901	9.0276299	3.1475301	.215407	.89095801	5.6140199
MMRF_2548	1	57	1	771	0	0	9.7723503	.0061776498	.039514702	.161874	0	0	.0303463	.56082302	.105385	.0090626599	0	0	0	0	.042727102	0	.026461801	.045812499	.57617998	.076483101	0	.075257599	0	31.8335	2.3137901	0	.089782	.39233199	.0282331	1.20697	.060063101	.123472	2.0926499	.085248098	.0297627	40.453201	7.71872	.47417501	9.4796896	4.3485799	.0282575	.15748601	.167262
MMRF_2549	0	64	3	1119	0	0	.391013	.0556104	.062984601	.17486501	14.3268	.0159902	.41319299	2.1052499	.0253275	.0106042	0	0	.0359415	.032569598	.0213459	.029355301	.158562	.093130499	.42444399	.10117	.29095301	.20075101	0	1.841	1.09361	.094332501	0	.13172001	.064558402	62.751801	5.1271601	.157686	.219888	1.66974	.025604401	2.1719799	9.8413095	5.5576301	1.32418	.182105	.00573983	.132604	.099880502
MMRF_2550	0	62	3	249	1	0	.32671699	.035052601	3.1217201	.16573399	.31506801	.0377784	.722736	5.4193101	.068345301	.0259165	0	.022208201	.067389503	0	.038010102	0	.0061618402	.125864	1.4509799	.124609	.115155	.121478	0	1.09789	.783315	1.74073	0	0	.12891801	261.047	.42710099	.155458	2.4063101	.65103799	.042618699	1.62038	16.407499	3.4429801	1.18015	.164739	.091272198	.096220002	.12745801
MMRF_2554	1	65	1	271	0	.01661	.935435	.0256631	.87329203	.294714	.35926101	0	.092592902	3.1305399	.0456254	.15728199	.0170819	.0078787804	.029099001	0	.0251131	.061662	.162765	.327236	.64855403	.0756782	.30286101	.086462103	.0077838101	1.37226	1.90002	.0218348	.15047801	.026737699	.038860701	2.5821099	.60367399	.29441801	3.72155	.37396801	.00291889	1.8631001	10.5504	.77431399	.102224	.62341499	.064196102	.22577301	.27009699
MMRF_2557	1	83	3	325	0	0	.18390299	.044781402	.19094799	.163508	.034947801	0	.127648	2.34533	.0245678	.0078699496	0	0	.030477401	0	.034603599	.0027717501	0	.112015	.73872799	.122444	0	0	.00303832	1.4357899	.80474001	0	0	0	.037804	.24756201	.69521999	.178241	.132466	0	.0259156	1.47954	9.4600897	4.0770502	.067985602	.0598449	0	.232123	.047562901
MMRF_2559	1	51		1527	1	0	1.66313	.0266921	1.49862	.417164	.68129998	0	.75981098	2.73417	.0118324	.0071642399	0	0	.0307291	0	.0129782	0	.018588999	.210832	.82892299	.149001	.47765201	1.06236	.096483201	.97351402	1.00677	.060894102	0	.13488901	.0177182	8.8435602	.289096	.24428201	14.778	.23859	.21558701	1.30431	2.8280101	1.85978	8.2536097	.237552	.13009401	.134299	.231644
MMRF_2560	1	63		865	1	0	.86098802	.023574499	8.9939404	.31222299	.30773899	.465628	1.40931	3.3738	.0505137	.0145629	0	0	.045641702	0	.0427256	0	.035796698	.143098	.58469498	.095128	2.0810299	.0172216	.0040386198	1.86527	1.86791	.109046	.028048901	0	.147865	1.30906	.76091802	.180144	.90999597	.477072	.041822098	1.1023	7.9188099	2.6350701	26.3235	.143132	.0081159202	.17672101	.093677498
MMRF_2562	1	66	2	1209	0	0	.27149999	.053962801	.317285	.37945801	5.8032098	.097208597	.107305	1.5423	.0129894	.0381089	0	.0052700802	.0169852	0	.041438598	.00628151	.0111524	.104864	.83541101	.108379	.33055201	.0206495	0	1.1937701	.68201703	.0242617	0	.077215999	.018042101	4.7884998	.29177701	.139971	.62639898	.078890197	.023734501	.35477501	8.7725897	.13383301	2.95696	.216322	.093211502	.102874	.143748
MMRF_2564	0	55	1	1171	1	0	.29542401	.025142901	.760607	.097213097	.195867	.068610698	.42749599	2.65171	.024940601	.0059173601	0	0	.0082702301	0	.035097498	0	.00703916	5.3108301	.69708002	.059103802	.79384798	.016016999	0	1.30585	2.51966	.0537818	0	0	0	22.708099	.828888	.29081699	10.3304	3.37763	.046924599	6.2025599	5.56603	3.0959001	.127361	.170105	.048503999	.0085415198	.28980401
MMRF_2567	1	62	2	1473	1	0	.89209503	.098834097	22.9485	.181465	1.00599	.110206	.70355898	2.5908999	.081708297	.155829	.039686099	.0140149	.26628399	.098993197	.0091268001	.098945603	.62207597	.59135097	.92736799	.14895099	.59592301	.037517399	0	1.48915	1.6604	7.49968	.141348	.177284	.122329	6.2719698	4.0032401	.21257301	.34092101	.72190797	.0306862	.81089002	5.22686	.45192701	.232794	.085905097	.039765801	.21793599	.59061003
MMRF_2568	1	69	1	1564	1	.063909702	.154447	.0233176	1.14369	.136323	46.1422	.30618599	.57116997	.96893799	.017230101	.0546863	0	.0135984	.23343	0	.0173267	.0053348299	.0306093	9.1981201	.71475798	.0662793	17.6213	.150426	.065613903	1.3155299	2.89586	.121543	.255768	0	.16150799	11.6849	.13940001	.15557601	1.04607	3.3685999	.070349596	.223593	5.1311598	.161817	.245519	.468633	.0129578	.37464899	.47287899
MMRF_2570	0	61	1	1563	1	0	6.1512299	.0190825	37.0336	.10292	8.8703003	.163689	1.00938	3.9363301	.072513998	.051228698	0	.017042801	.083356999	0	.028015999	.0090868203	.092223302	.72986299	.39390701	.0365518	1.47727	.038265601	.0048571201	1.62687	.98139602	0	.205267	.0304558	0	29.802601	1.52619	.174496	14.6731	.23637	.067625798	10.2005	3.2564099	2.9210701	3.2123201	.148927	.034637298	.078188099	.107061
MMRF_2572	1	75	2	1176	0	0	142.063	.0202794	.71607798	.111466	102.054	.061046999	.0783213	1.2068501	.0121267	.0071594701	0	0	.0052284799	.037144698	.0106277	0	.020954199	.58099997	.34097299	.057394002	0	.038486101	.0131617	.370855	.27931499	.064129703	.060167	0	0	32.132401	.52413797	.083235003	.54784602	.0669365	.025473	.29265901	3.39347	.49476799	7.07616	.112968	.0194941	.11348	.293363
MMRF_2573	1	72	2	1550	1	0	.14306501	.019900201	3.7713799	.29384801	.292492	0	1.25089	1.42852	.019100299	.029716801	0	.0434535	.029639401	0	.0372773	0	.0108972	.162517	.102397	.071863197	1.32594	.54704601	0	1.2846299	.62372202	.0085067702	.88806403	0	.032488	1.02229	.28060001	.083028801	10.517	.086458199	.045557801	14.1088	3.78389	1.0704499	.181152	.149736	.0033096799	.108905	.083816104
MMRF_2574	1	74	2	475	0	0	.193244	.0146201	2.30565	.34215501	.086454399	0	13.1903	2.3450799	.036588099	.0307907	0	0	.031021699	0	.0107473	0	.0271936	.14765701	4.21527	.111022	.097011201	.199036	.0046794899	2.0620601	1.25041	.033075601	0	0	.049777199	171.20599	.156057	.30640799	4.7323198	.464396	.0435265	4.2374802	11.3709	9.7784796	2.38063	.15242501	11.4675	.115321	.043010999
MMRF_2579	1	61	1	1359	1	0	.43311501	.0532212	16.575399	.26004601	.683222	.13584299	.267737	2.60166	.043205999	.091295101	0	.0060296701	.029242899	.068208598	.0405569	.0096554598	.0790108	2.9284599	14.1738	.086645998	.72690701	0	0	2.12342	2.35604	.051597599	0	0	.0110732	.92172903	5.39151	.691728	5.1206698	.058419801	.0051375101	3.3490901	8.5876198	.33330199	4.8502798	.14903601	.0123594	.0203807	.0699545
MMRF_2580	0	80	1	1134	1	0	1.18198	.0078257602	57.937901	.87252802	.059875499	3.0836599	.78294998	1.81183	.028160499	.35235399	0	.023110099	.0100184	0	.033974301	.17569	.70892698	1.80446	1.20388	.115799	3.7732799	.56128103	0	.92938602	2.53076	.110628	1.12403	.065563299	.110663	19.068501	2.2081299	.19166601	.152244	.42254299	.36757299	17.1378	5.1463699	.266094	4.56036	1.91689	.35601601	.95080602	.114365
MMRF_2581	1	72	2	360	0	.0120906	.3545	.047241502	32.459999	.12568501	5.2522302	6.9606299	2.51493	2.1199701	.091670699	.66455698	.0495084	0	.151613	0	.017155999	.050471	.0302357	.79035097	5.3259501	.068770997	31.5133	.082772598	.0049982099	22.392799	1.1900001	2.0480101	.219988	.30031601	0	4.4356599	.720649	.0845185	.34589699	3.8406601	.12800799	.70511299	4.2709699	1.21762	2.2118499	1.1511	.018438799	.46742001	.38310301
MMRF_2587	0	72	1	1422	1	0	.42286599	.043267298	.67556602	.301126	.044460099	.067919701	.052896701	2.9626901	.020824701	.075023301	0	0	.016493401	0	.0054961699	.040136199	.14411201	.393933	1.97623	.145897	0	.057771001	0	.871153	1.38236	0	.154103	.0131095	.0112294	143.106	.86708498	.68907702	13.0681	.098446101	.027815999	3.0151	13.6117	.063192703	.42382801	.19347	24.087099	.265982	.089709297
MMRF_2590	0	72	3	1492	1	.0156057	.356381	.024925999	.44483399	.090002298	.158788	.497518	.212029	1.80165	.0266324	.17862	0	.00982673	.025743401	0	.023327099	0	.149119	.54753703	.25816101	.029953299	.237518	0	0	1.40661	1.26364	.097091898	.0268043	.14867599	.0333465	12.4383	.61040902	.47336799	1.8184	.57258803	3.3914599	19.1248	3.8220699	15.7528	4.6632099	.28955799	.020538401	.038869798	.19028699
MMRF_2595	0	60	2	1213	0	0	.282498	.0354404	.30211401	.087549902	.047584798	.042305298	.092279397	2.04427	.046797998	.069264397	0	0	.018387601	0	.019827699	0	.0734758	.464863	.87087703	.110429	.175814	.24926101	0	1.72692	1.59526	.071077101	.061289601	0	.0455736	1.42211	.91894799	.243434	.76701498	3.4789901	.063907497	12.4187	5.4172301	.082692601	.27221799	.387492	.0054771402	.25544599	.075508699
MMRF_2596	0	73	1	139	0	0	.243578	.0131409	2.12396	.14621	.227547	.31849101	.51587999	2.4574101	.0192794	.087561801	.0273537	.0053290799	0	0	.039633799	.0030561399	.039377	.33559099	.37610099	.047266301	1.13942	.18143401	0	1.10177	.850245	.043907098	.069159701	0	.020777101	19.936399	.39081901	.120019	4.7698498	.194034	.0204491	2.4354	3.4116199	.35907099	12.9503	1.19979	.0309758	.42805299	.063616
MMRF_2597	0	64	1	1477	1	.0143777	.194599	.043938499	2.9545	.168026	154.722	.99158198	.215592	1.23475	.00434341	.0245403	0	0	0	.045427199	.020781901	.073767103	.0329873	.052688599	.28201199	.056817301	.61121398	.014314	0	1.2513601	.68913901	3.64112	0	.34325901	.0351623	347.371	.562442	.105298	.48748299	.73685199	.0090929	7.9246001	7.5865698	22.673599	1.60223	.18331499	.0038310599	.316681	.102909
MMRF_2598	0	82	3	1477	1	0	.219171	.029964	3.6317401	.278685	.062758699	.69206899	.45331901	3.7967401	.022776101	.103901	0	0	.026093399	0	.0624712	.0233416	.0308442	.26194799	2.7808299	.14086001	8.9113102	.0150092	.00393767	4.2179499	1.55755	.23937801	.30937499	.16131499	.036588199	.37309101	.32692701	.47204	.55956799	.63265198	.14501899	1.25325	7.4276199	.86472702	1.63498	.209279	.0040184702	.222436	.081532903
MMRF_2599	0	71	2	1528	1	0	1.19096	.0055329399	13.2805	.126615	.58789802	1.6664799	1.82863	1.25246	.0140301	.086878203	0	.131348	.0185328	.040942699	.0131916	.117782	.0325034	.30952299	.88889003	.0611808	23.967501	.196142	0	3.15117	.68698102	.35936201	0	.134344	.026587	3.38218	.32861	.113448	.317835	.58233702	.032827299	1.33983	3.58726	1.71682	3.56916	.24295101	.075159803	.313214	.059023701
MMRF_2601	0	70	2	1464	1	0	.328024	0	1.18331	.226816	0	.63873899	.030779701	1.72997	0	.0236609	0	0	0	0	0	.070673801	.83583802	.187556	.62914997	.0142206	0	0	0	.844935	1.00902	2.8350301	.409455	.020606199	.13741	48.2001	.36797699	.116294	.19287901	.031986099	.01524	.36907899	3.3107901	5.8590398	6.9415498	.218916	.130915	.24473099	.0308492
MMRF_2605	0	62	1	1342	0	0	.68940198	.0256011	13.2834	.330753	9.81639	.123421	4.6472402	6.32969	.037636101	.104437	.0227389	.048047598	.0070260698	0	.0388062	.021537401	.200104	12.9886	18.316299	.120665	.615071	0	.00341685	.94613302	1.51371	.077834301	.14606801	1.0161099	.176898	352.45499	1.37327	.34517601	30.183901	.11334	.046842799	4.3133602	7.7645302	6.09657	3.7702601	.252249	.19790199	.14654	.170145
MMRF_2606	0	70	2	1522	1	.075641103	10.1201	.14372	110.903	.197329	2.92837	1.76235	1.69725	3.41377	.28695399	1.65307	.13489801	.191563	.048881099	.089204296	.21640401	.93140602	3.22155	5.6234298	2.0794699	.064304598	2.7586501	.069702499	.034099702	3.57582	9.00179	.42566699	1.3440599	.217823	.17314	8.29245	13.5765	.53888702	12.3864	.76180398	.102977	6.5637398	14.5183	1.57163	1.20842	.605474	1.12104	.39864701	.094979502
MMRF_2608	1	67	1	1455	1	0	.89838803	.0059533999	2.35182	.18236101	.035057601	.44219401	.37523201	2.0667901	.072711296	.065999702	0	0	.45740801	0	.0209295	0	.045244001	.037437402	3.4616799	.180326	4.77177	.023111001	0	3.1033599	.88147599	.223285	.038957	.28615499	.027538	.56277299	.087997198	.18649399	2.62221	2.9670601	0	1.29357	10.6625	31.138599	.156844	.37182301	.00329269	.13446499	.103581
MMRF_2611	0	66	2	1481	1	.094296403	.33692899	.0143505	18.9681	.362937	1.0956	2.00561	3.38238	6.4069099	.048576999	.28586501	0	.0051215198	.0195095	0	.020975299	.0058131502	.0332545	.152851	1.20217	.12333	6.37954	.045987599	0	6.2369099	1.45283	.34722501	.344475	.12333	.025989501	23.582001	.35246399	.24519999	1.79959	3.4502499	.233933	2.6126399	10.5994	1.66927	10.1169	8.2897797	.0472623	.278723	.179933
MMRF_2613	0	70	2	621	0	0	.54456598	.016652901	6.7284098	.094314501	15.887	.307601	.33032101	1.2262599	.0610319	.115263	0	.0071216198	.038197599	0	.025897801	.119693	.327268	.762703	.143622	.041352399	.53508502	.071696103	0	.547068	.84024203	.838108	.069569103	.0154128	.0122224	66.165001	.72810602	.107557	.158719	.60304397	.0393438	.75116599	3.9156799	.591223	2.2521	.215992	.0290979	.33622199	.13204999
MMRF_2614	1	58	1	1184	1	0	9.0499897	.0091913696	46.625401	.134967	6.7247901	2.9572001	5.67869	2.63641	.0516892	1.07661	.038604598	.070330299	.078382596	0	.0136204	.063252598	.40787199	.94002301	1.57965	.0617803	8.3749199	.206283	0	20.136299	1.28798	1.19999	.193993	.080896199	0	81.900902	.70779002	.189769	45.571301	3.74015	.0060121999	5.1102099	4.4149599	4.92834	5.0106001	1.63854	.048025399	.15078001	.239246
MMRF_2622	1	59	2	1492	1	.094605602	2.8275001	.0539787	21.4653	.44006401	.061331	1.7532901	1.9337	1.85685	.0523949	1.25458	.064373001	.141619	.028463099	0	.141169	.159637	1.17348	1.8569601	3.65061	.153354	6.65272	.0154479	0	3.3437901	7.11447	.64539403	1.46667	.14882	.048	16.271299	3.70666	.662718	.36513799	5.20821	.159637	9.01161	10.1724	9.9594803	14.917	6.2480502	.28384799	2.6619599	.14796899
MMRF_2692	0	43	2	318	0	0	6.5176501	.028161401	44.286098	.38912901	25.052299	.889898	.58067799	4.6610799	.042685799	.180779	0	.0983418	.0352864	0	.035058498	.13535	1.59315	4.57832	1.0267299	.118481	.30525199	4.6663699	0	4.0684099	5.0064702	.092929497	.25038999	.310637	0	116.961	1.46339	.42977399	3.3844299	.65489799	.051993199	.45206299	8.3743896	.103767	.51917201	.292151	.097519502	.39618999	.30532899
MMRF_2720	0	62	1	291	0	.174343	.25931001	.0251498	1.45047	.248531	.033357501	0	.25045499	5.0022302	.031082699	.0102783	0	.031555399	.24265	.0476906	.0200813	0	.086630397	.77992398	.64590901	.194206	.0253138	.199058	.00213924	.75014502	1.6874	.117725	.046087299	.120693	.095029302	17.8717	.17058399	.120576	1.66378	17.9174	.067160398	2.89731	11.1645	.080701299	.029043199	9.8796797	.00879566	.153079	.68456298
MMRF_2722	1	60	2	292	0	0	.31643501	.0138498	6.8622799	.15219	.93647403	.215436	.61377698	1.79118	.0124466	.0072938502	0	.15158001	.044350199	.0560808	.159328	0	0	.159346	1.51653	.089380801	0	.064010903	0	1.02463	.74383199	.187874	.468297	.274809	.0311496	23.8202	.066769302	.600559	6.56883	.162379	.072502702	.43073601	7.8394699	.079093501	.26573899	.97432297	.50373697	.18226101	4.8834
MMRF_2739	1	43	1	54	0	0	.117963	.038530301	22.6441	.177992	.31702599	4.8378201	.41263101	1.15475	.0085788202	.0128403	0	.0071717501	.0230371	1.33252	.030788301	.0041043102	.0113955	.089954801	14.2242	.137426	.065691203	.366813	0	.54125702	.37163901	0	.16980501	.063725002	0	51.688	.146919	.109905	35.463699	1.05204	.0172235	20.730801	3.39698	.110898	.119656	.249309	.0079732696	.140641	.247502
MMRF_2754	0	65	3	8	0	.0331515	5.0860901	.043266602	437.289	.89505303	1.4886301	2.92553	4.0714598	2.89645	.076402597	1.97615	.14932799	.19904099	.29095	.289675	.176119	.83969897	2.4753599	9.1677999	5.2412801	.111191	4.6430898	2.3766799	0	22.509701	6.5880699	.22011	2.49826	.39855599	.175207	18.5263	9.5579004	.320173	198.515	2.5350299	.164959	6.2866702	7.6673002	.31063899	1.68142	8.4236803	.90615302	2.71896	1.41675
MMRF_2781	0	65	2	208	0	0	.219871	.026183899	6.2381902	.26203999	.13597199	0	.070551202	2.8427501	.025436999	.0144014	0	.025953099	.025225099	0	.016418301	.00356568	.033507001	.075263999	4.3138599	.10928	0	.0235199	0	1.67863	.84755701	0	0	0	.0289852	1.20479	.168338	.27183101	5.86059	.0526959	.035306901	3.6654201	4.7564902	.151944	.26785201	.094052002	.42684999	.061307602	.137631
[truncated: 160 more columns]
