# Supplementary material for: Bone marrow stromal cells induce chromatin remodeling in multiple myeloma cells leading to transcriptional changes
Source: Nat Commun. 2024 May 16;15:4139. doi: 10.1038/s41467-024-47793-5 (PMC11098817; doi:10.1038/s41467-024-47793-5)
Supplement: Supplementary file 9 — Source Data [file 41467_2024_47793_MOESM9_ESM.xlsx]

## Sheet: Figure 1b
Figure 1b
		chr	start	end	peak	log10LR
	Chromatin Accessibility	20	36674489	36674743	control	90.2731
		21	37857842	37858037	control	85.4743
		22	30794362	30794665	control	81.9358
		3	177481393	177481607	control	80.5487
		21	33739959	33740145	control	78.7531
		3	68300852	68300994	control	77.8608
		17	69911241	69911382	control	77.7648
		19	3380728	3380906	control	77.4706
		7	137737447	137737579	control	77.2143
		10	76898895	76899060	control	76.595
		10	99355403	99355628	control	76.5424
		20	15072334	15072543	control	76.1667
		4	42065159	42065348	control	75.1753
		X	21150478	21150609	control	74.593
		7	132368298	132369397	control	74.278
		4	52498774	52498915	control	73.907
		X	73251162	73251343	control	73.5414
		22	30091634	30091798	control	72.8994
		11	11760316	11760444	control	72.8842
		4	119989223	119989391	control	72.7564
		X	100289322	100289534	control	72.5093
		X	28863156	28863300	control	72.274
		9	105967126	105967251	control	72.238
		19	779323	779444	control	72.1003
		19	43841687	43841847	control	71.5023
		16	6296244	6296410	control	71.4434
		4	33929978	33930180	control	70.617
		10	20163854	20164295	control	70.4188
		11	7786692	7786821	control	70.2399
		12	95975020	95975373	control	69.8059
		10	105111979	105112130	control	69.6373
		19	12352221	12352361	control	69.488
		X	102752692	102752814	control	69.3105
		10	121020515	121020650	control	68.1082
		5	130490225	130490353	control	68.0735
		11	43615829	43616009	control	68.043
		22	43695464	43695818	control	67.8264
		18	6337094	6337220	control	67.8209
		15	33978970	33979131	control	67.811
		1	87407727	87407927	control	67.5273
		3	78423071	78423250	control	67.4351
		7	152459990	152460221	control	67.2649
		1	169554013	169554138	control	67.0557
		4	58120536	58120875	control	66.8879
		1	39125190	39125324	control	66.7529
		5	140858620	140858740	control	66.7136
		8	24541670	24541822	control	66.6858
		5	161271684	161271804	control	66.5839
		12	18020789	18020939	control	66.554
		3	66109523	66109653	control	66.2872
		15	24658997	24659183	control	66.1863
		17	12883116	12883584	control	66.1863
		5	42029380	42029504	control	66.1863
		19	36825214	36825336	control	66.0457
		4	110098554	110098815	control	65.8727
		3	84571237	84571445	control	65.7303
		3	60244802	60244993	control	65.568
		19	2913208	2913412	control	65.3125
		4	25736563	25736728	control	65.2564
		6	159459147	159459413	control	65.213
		4	102680078	102680203	control	65.0883
		21	36879814	36879978	control	65.0774
		14	76610095	76610277	control	65.0173
		20	40285568	40285738	control	65.0052
		5	3223707	3223841	control	64.9143
		12	108196686	108196891	control	64.8566
		5	60248732	60249546	control	64.8286
		4	86704099	86704454	control	64.8179
		14	69996744	69996952	control	64.7133
		5	136253706	136253951	control	64.4536
		8	142901624	142901744	control	64.2695
		10	37719909	37720083	control	64.243
		5	77242606	77242726	control	64.1894
		20	47012022	47012323	control	64.0603
		22	47103841	47103987	control	64.0375
		3	94792845	94793025	control	64.0067
		3	162802063	162802220	control	63.9346
		3	151265833	151266398	control	63.9093
		22	26862404	26862558	control	63.7518
		7	154872888	154873059	control	63.6474
		2	211334549	211334698	control	63.6213
		3	35248892	35249062	control	63.4427
		17	50855037	50855181	control	63.4402
		10	130284687	130284885	control	63.4234
		15	73430910	73431057	control	63.1136
		4	74576077	74576232	control	63.1043
		18	51826042	51826204	control	63.0611
		3	103882749	103883125	control	63.0009
		4	60894791	60895009	control	62.8921
		13	78555298	78555424	control	62.8245
		2	99618734	99618887	control	62.8062
		5	57022987	57023232	control	62.7831
		1	202283299	202284004	control	62.7705
		12	68945960	68946141	control	62.5656
		8	138797074	138797235	control	62.4172
		1	68832043	68832177	control	62.2338
		18	49980481	49980601	control	62.0589
		20	56983368	56983540	control	62.0189
		1	90699846	90699971	control	61.8941
		10	68572065	68572189	control	61.8363
		1	222794751	222795715	control	61.6635
		1	178806512	178806676	control	61.5879
		X	145789895	145790023	control	61.5528
		12	126254179	126254302	control	61.3796
		12	48621513	48621698	control	61.3343
		11	59227516	59227684	control	61.3158
		11	41242159	41242317	control	61.3117
		2	80637501	80637674	control	61.3107
		5	13736050	13736215	control	61.3097
		16	50231524	50231769	control	61.2962
		11	38396523	38396711	control	61.1713
		20	11177714	11177879	control	60.9899
		21	36594685	36594830	control	60.9882
		6	106287081	106287264	control	60.9806
		2	26874550	26874699	control	60.8963
		12	43234548	43234672	control	60.8477
		5	35632374	35632498	control	60.7495
		15	43126119	43126269	control	60.5062
		10	92016177	92016314	control	60.4743
		2	238432236	238432369	control	60.4163
		9	120634998	120635135	control	60.2556
		4	87243225	87243397	control	60.1557
		11	37453775	37453905	control	60.1328
		3	179476325	179477147	control	60.0532
		2	41275195	41275357	control	60.0163
		7	64958920	64959829	control	59.996
		2	196742650	196743247	control	59.911
		11	125294009	125294136	control	59.8122
		8	59888195	59888340	control	59.7981
		9	120371517	120371641	control	59.7238
		X	141959298	141959475	control	59.6949
		4	75963627	75963849	control	59.6149
		8	6947782	6947968	control	59.6038
		3	115730038	115730205	control	59.5708
		3	135407833	135408062	control	59.5532
		8	59107678	59107803	control	59.5142
		21	36786702	36786883	control	59.5017
		16	26141854	26142078	control	59.4834
		18	76644506	76644631	control	59.4794
		16	25964707	25964880	control	59.467
		10	73111712	73111838	control	59.4531
		11	99232078	99232241	control	59.3864
		6	99534030	99534156	control	59.3863
		12	110152713	110152877	control	59.3445
		16	2357465	2357631	control	59.3445
		17	12465144	12465301	control	59.3445
		3	99556929	99557088	control	59.3445
		7	4516231	4516363	control	59.3445
		X	126557631	126557753	control	59.3445
		14	59084688	59084848	control	59.2763
		1	19638571	19638699	control	59.1881
		16	10373997	10374129	control	59.184
		4	54955743	54955973	control	59.1807
		19	56518406	56518533	control	59.1578
		1	154011976	154012119	control	59.0754
		6	38499767	38499904	control	59.0456
		8	23730065	23730196	control	59.0212
		X	76039812	76039933	control	58.9804
		X	63073943	63074221	control	58.8776
		12	79579646	79579775	control	58.8672
		4	188539435	188539579	control	58.8653
		9	77653455	77653667	control	58.6679
		X	137064101	137064280	control	58.4852
		21	38816696	38816834	control	58.4802
		11	46355386	46355506	control	58.4691
		8	43231093	43231272	control	58.4344
		21	43578959	43579139	control	58.3881
		15	97320793	97320928	control	58.3733
		13	73189048	73189261	control	58.3263
		X	123212958	123213171	control	58.3263
		21	46417938	46418073	control	58.3166
		1	49516725	49516863	control	58.2867
		17	60954480	60954708	control	58.2856
		19	14666524	14666723	control	58.2601
		4	122292829	122293031	control	58.1655
		8	9069032	9069162	control	58.1358
		16	52388925	52389097	control	58.1269
		3	55955228	55955375	control	58.075
		1	79637871	79638071	control	58.0739
		8	62628289	62628459	control	57.9691
		13	96402007	96402190	control	57.9647
		16	87872696	87872830	control	57.9556
		2	170369168	170369343	control	57.899
		12	90000818	90000951	control	57.8633
		10	35394393	35394546	control	57.8237
		X	56088875	56089024	control	57.6912
		X	68291350	68291512	control	57.6662
		2	81668407	81668610	control	57.6286
		8	34973792	34973926	control	57.6248
		9	97730895	97731059	control	57.5537
		8	92605883	92606518	control	57.4963
		13	65071183	65071305	control	57.4904
		11	133858933	133859100	control	57.4418
		15	45651278	45651406	control	57.4268
		10	96745793	96745958	control	57.4084
		3	42853245	42853470	control	57.3401
		8	38188292	38188442	control	57.3112
		13	98410885	98411040	control	57.1363
		1	92086849	92086999	control	57.0933
		3	31026537	31026671	control	57.0554
		X	71930550	71930699	control	57.0072
		6	3616616	3617220	control	56.98
		4	185703955	185704120	control	56.9621
		4	70218965	70219118	control	56.9229
		8	33450288	33450502	control	56.7434
		4	41321516	41321736	control	56.7261
		8	2721560	2721713	control	56.7234
		X	106723904	106724128	control	56.6867
		18	25062133	25062291	control	56.6422
		14	40414556	40414699	control	56.6417
		18	62699313	62699482	control	56.6414
		20	25599704	25599858	control	56.6142
		12	29907380	29907584	control	56.5802
		3	177478282	177479011	control	56.4494
		1	19535049	19535246	control	56.429
		17	11306402	11306525	control	56.369
		17	59252286	59252515	control	56.3651
		16	12416851	12417050	control	56.3366
		1	29594041	29594234	control	56.2498
		6	145048427	145048559	control	56.2068
		4	19797869	19798002	control	56.0929
		4	4352821	4353052	control	56.0316
		4	62201708	62201878	control	56.0211
		20	55086524	55086855	control	56.0169
		3	57508972	57509110	control	55.9944
		1	162259355	162259489	control	55.9557
		11	18537401	18537553	control	55.9557
		19	44289589	44289737	control	55.9557
		21	40413395	40413561	control	55.9557
		3	35924808	35924933	control	55.9557
		4	13318273	13318402	control	55.9557
		X	146858032	146858175	control	55.9557
		9	84652030	84652151	control	55.9136
		11	11806860	11806997	control	55.882
		19	2885102	2885331	control	55.882
		3	45081070	45081215	control	55.8649
		21	34740827	34740960	control	55.7816
		16	83612980	83613130	control	55.7538
		8	28845397	28845573	control	55.5267
		5	25924447	25924607	control	55.5231
		17	6586807	6586983	control	55.4476
		17	56265762	56265931	control	55.4185
		7	7883406	7883708	control	55.3981
		11	82833992	82834116	control	55.374
		13	80612999	80613128	control	55.1773
		12	43799464	43799685	control	55.1485
		4	68582495	68582631	control	55.148
		9	28405805	28405943	control	55.1326
		6	69670947	69671080	control	55.1205
		X	66352489	66352678	control	55.0989
		18	47110370	47110509	control	55.068
		12	24035299	24035497	control	55.0637
		6	117570843	117571003	control	54.988
		17	29513915	29514082	control	54.9852
		16	26742046	26742277	control	54.923
		3	65412398	65413035	control	54.8918
		3	130994958	130995131	control	54.8848
		8	40998341	40998574	control	54.8758
		X	127755980	127756136	control	54.8647
		3	67306338	67306524	control	54.8028
		1	87296253	87296380	control	54.7419
		4	15264006	15264264	control	54.7381
		7	69041767	69041926	control	54.7243
		7	130572287	130572426	control	54.6178
		4	152290819	152290960	control	54.6084
		2	99371517	99371660	control	54.5485
		8	57299392	57300254	control	54.5234
		3	12616458	12616673	control	54.5067
		19	47652040	47652178	control	54.4448
		12	96024481	96024603	control	54.4083
		19	5527559	5527723	control	54.3619
		1	160314376	160314519	control	54.3259
		5	137706026	137706199	control	54.2761
		1	113595635	113595783	control	54.2641
		11	4827585	4827709	control	54.2567
		4	67423942	67424136	control	54.2558
		4	86082507	86082904	control	54.2493
		7	43549226	43549387	control	54.2405
		20	17477011	17477154	control	54.2016
		6	72534467	72534677	control	54.1501
		2	186665412	186665596	control	54.1117
		6	53997199	53997372	control	54.094
		8	97856571	97857097	control	54.0684
		20	43550823	43550977	control	54.0372
		12	115076801	115077040	control	54.0159
		8	46196025	46196196	control	54.0133
		9	98013374	98013576	control	53.9891
		7	115300951	115301136	control	53.9668
		4	13030763	13030925	control	53.8026
		12	25303078	25303217	control	53.7827
		8	139595766	139595918	control	53.7398
		7	151574263	151574422	control	53.7364
		5	11951464	11951607	control	53.6491
		3	60436728	60436934	control	53.6056
		X	78819077	78819269	control	53.5983
		4	117508459	117508620	control	53.5541
		2	61268982	61269259	control	53.5376
		1	56486423	56486548	control	53.521
		13	111275162	111275456	control	53.5058
		7	53493264	53493399	control	53.5041
		3	129711445	129711568	control	53.4654
		17	76433502	76433632	control	53.4581
		17	48312735	48312864	control	53.3725
		1	6665778	6665949	control	53.352
		22	25551096	25551303	control	53.2624
		13	90432831	90433074	control	53.2605
		22	23026189	23026317	control	53.2525
		4	92532798	92533012	control	53.2467
		10	112919043	112919225	control	53.2438
		5	116209605	116209793	control	53.1985
		X	113485588	113485732	control	53.1741
		20	14246856	14247035	control	53.1678
		11	114210750	114210901	control	53.1351
		4	10518542	10518782	control	53.13
		6	42089405	42089563	control	53.1051
		6	115394876	115395058	control	53.0891
		5	38272783	38272946	control	53.041
		8	41953720	41953927	control	53.0193
		10	76962221	76962379	control	52.9402
		3	42914019	42914142	control	52.9221
		12	91319014	91319211	control	52.8994
		16	88323702	88323856	control	52.8911
		2	117745158	117745295	control	52.8589
		X	148709372	148709508	control	52.8372
		11	70491060	70491249	control	52.8213
		9	88937995	88938196	control	52.8091
		12	59511794	59511972	control	52.7958
		5	55108964	55109098	control	52.7821
		4	109029928	109030110	control	52.7115
		22	35873593	35873734	control	52.6184
		X	71561598	71561849	control	52.6109
		12	49426859	49427031	control	52.5904
		11	21533261	21533450	control	52.5897
		13	22478304	22478443	control	52.5897
		13	47874131	47874303	control	52.5897
		18	55729415	55729604	control	52.5897
		20	25172388	25172585	control	52.5897
		3	127243069	127243190	control	52.5897
		3	140264267	140264483	control	52.5897
		6	116340128	116340260	control	52.5897
		X	130217563	130217699	control	52.5897
		7	36541444	36541599	control	52.5682
		2	57863593	57863799	control	52.54
		10	106527824	106527971	control	52.5158
		4	75353032	75353164	control	52.5076
		6	140118309	140120831	control	52.4698
		1	157003474	157003641	control	52.4418
		13	84975481	84975623	control	52.425
		3	74515451	74515599	control	52.3576
		8	28125446	28125592	control	52.338
		5	64081957	64082119	control	52.3171
		X	139607373	139607560	control	52.3132
		11	88807878	88808060	control	52.3079
		7	43544487	43544657	control	52.2774
		4	43601865	43602095	control	52.2771
		2	218634987	218635130	control	52.2437
		1	20436232	20436462	control	52.2046
		14	20226141	20226267	control	52.1998
		17	30079939	30080064	control	52.1883
		17	3819297	3819435	control	52.1781
		12	42443298	42443447	control	52.1636
		11	127516411	127516697	control	52.0947
		21	44541839	44541985	control	52.0809
		4	65715001	65715249	control	52.0778
		20	44546830	44546950	control	52.0581
		1	14204308	14204434	control	52.0328
		8	129460807	129460928	control	51.9957
		3	44574787	44574987	control	51.9795
		7	127491424	127491673	control	51.8703
		21	34656176	34656443	control	51.8254
		12	23828705	23828847	control	51.8036
		13	29136236	29136366	control	51.7647
		5	136482053	136482203	control	51.7273
		X	49055147	49055272	control	51.723
		3	66585623	66585749	control	51.707
		5	178799073	178799234	control	51.7027
		X	56929501	56929653	control	51.6958
		11	5239641	5239794	control	51.6693
		8	4365301	4365423	control	51.6608
		17	11099075	11099209	control	51.6421
		19	22970438	22970639	control	51.6173
		10	82144752	82144874	control	51.599
		X	112724728	112724853	control	51.5782
		8	54549694	54549895	control	51.5695
		X	15555009	15555129	control	51.5593
		X	42381442	42381609	control	51.5417
		1	83735039	83735188	control	51.5319
		21	33530592	33530724	control	51.5072
		12	89994155	89994281	control	51.488
		13	21075406	21075554	control	51.4753
		3	149243394	149244056	control	51.4363
		7	43411303	43411651	control	51.4304
		4	71039483	71039657	control	51.4016
		19	37529191	37529311	control	51.3497
		13	93546823	93546943	control	51.3087
		2	53464005	53464212	control	51.2715
		20	55288012	55288253	control	51.2209
		3	45719188	45719379	control	51.2176
		19	45844732	45844932	control	51.2159
		12	21777313	21777466	control	51.1747
		8	27245331	27245482	control	51.1562
		20	52005867	52006025	control	51.1494
		19	46942592	46942733	control	51.0681
		X	132845798	132845935	control	51.0411
		10	20568097	20568466	control	51.0367
		3	188281069	188281339	control	51.0171
		11	19697920	19698059	control	50.9318
		10	34515206	34515354	control	50.9229
		20	503678	503890	control	50.8562
		12	50069873	50070008	control	50.8378
		16	63950346	63950477	control	50.8295
		1	105868538	105868718	control	50.7918
		5	26690923	26691165	control	50.7844
		11	39594171	39594305	control	50.7692
		15	27986996	27987145	control	50.7326
		14	65606910	65607057	control	50.729
		14	98325850	98326007	control	50.7166
		X	151685860	151686109	control	50.6514
		7	142681616	142681861	control	50.6417
		21	37790011	37790234	control	50.6206
		19	53045092	53045225	control	50.6144
		21	37699928	37700080	control	50.5868
		7	136927719	136927878	control	50.572
		20	3357509	3357671	control	50.5584
		13	88213937	88214136	control	50.4402
		8	37308476	37308608	control	50.4294
		10	83542013	83542156	control	50.4164
		8	140253733	140253897	control	50.4004
		1	66883820	66883995	control	50.381
		4	29575822	29575942	control	50.3204
		13	79352926	79353051	control	50.27
		2	84118210	84118349	control	50.1725
		10	118582064	118582187	control	50.1504
		5	149280597	149280732	control	50.1456
		7	151946757	151946881	control	50.1218
		8	92555668	92556623	control	50.1186
		2	241998174	241998321	control	50.0615
		X	138035385	138035535	control	50.0382
		5	124056864	124058015	control	50.0066
		19	5615076	5615461	control	49.9701
		9	34785584	34785753	control	49.9136
		X	74607116	74607263	control	49.8778
		5	16942590	16942729	control	49.8737
		1	180964703	180964916	control	49.8649
		X	142398192	142398441	control	49.8453
		16	1396177	1396309	control	49.7805
		2	2887761	2888600	control	49.7569
		10	110243162	110243347	control	49.7516
		11	34030060	34030203	control	49.7448
		4	141743836	141743962	control	49.7381
		17	33743127	33743307	control	49.7101
		7	7873584	7873776	control	49.7001
		18	2553688	2553810	control	49.6588
		1	70274753	70274934	control	49.6414
		9	102855307	102855427	control	49.6298
		18	57106214	57106357	control	49.6267
		4	6053671	6053828	control	49.5885
		1	1521845	1522024	control	49.515
		22	28184215	28184354	control	49.5124
		10	98092688	98092914	control	49.5003
		X	113410547	113410693	control	49.4776
		21	43997087	43997223	control	49.4685
		18	70106019	70106169	control	49.4684
		4	156451534	156451759	control	49.4553
		2	53539451	53539576	control	49.4545
		8	60431182	60431355	control	49.3628
		2	32599873	32599997	control	49.3287
		18	59480778	59480898	control	49.3012
		10	14205385	14205591	control	49.2953
		9	89645245	89645458	control	49.2905
		2	222765870	222766044	control	49.2804
		1	38402008	38402178	control	49.272
		8	24485299	24485440	control	49.2704
		10	71193157	71193282	control	49.2479
		10	105400180	105400307	control	49.2479
		11	44640080	44640254	control	49.2479
		12	24773084	24773237	control	49.2479
		13	95732855	95732977	control	49.2479
		13	107903893	107904019	control	49.2479
		14	103814027	103814331	control	49.2479
		15	23450550	23450732	control	49.2479
		15	38927867	38928026	control	49.2479
		15	68835737	68835918	control	49.2479
		16	20128205	20128352	control	49.2479
		17	19704801	19704952	control	49.2479
		19	48248050	48248229	control	49.2479
		19	56447290	56447412	control	49.2479
		2	2315907	2316070	control	49.2479
		2	27526006	27526164	control	49.2479
		2	70077303	70077447	control	49.2479
		2	129316617	129316806	control	49.2479
		3	74925004	74925139	control	49.2479
		4	99361090	99361300	control	49.2479
		4	130358979	130359134	control	49.2479
		5	84654021	84654142	control	49.2479
		6	138519407	138519532	control	49.2479
		7	42563762	42564161	control	49.2479
		7	94522005	94522138	control	49.2479
		9	10553339	10553481	control	49.2479
		9	22255943	22256070	control	49.2479
		9	69128061	69128184	control	49.2479
		9	89043354	89043516	control	49.2479
		9	108513442	108513595	control	49.2479
		9	119507776	119507906	control	49.2479
		X	82286734	82286967	control	49.2479
		X	102059179	102059389	control	49.2479
		X	126874860	126875146	control	49.2479
		17	71898656	71898819	control	49.2237
		10	25644810	25644972	control	49.209
		11	29987639	29987789	control	49.1942
		11	108603281	108603415	control	49.1818
		10	16593743	16593867	control	49.1813
		2	45673369	45673505	control	49.1664
		1	17991415	17991544	control	49.1568
		4	173358781	173358911	control	49.144
		17	58865526	58865685	control	49.1174
		8	31712047	31712318	control	49.0919
		8	54194093	54194241	control	49.0743
		19	40809176	40809302	control	49.0535
		21	40061856	40062008	control	49.0277
		3	133719666	133719796	control	48.9854
		5	54860224	54860437	control	48.931
		2	176839030	176839229	control	48.9299
		4	8463657	8463841	control	48.9235
		11	16997670	16997811	control	48.9055
		9	96698023	96698164	control	48.9022
		1	162284784	162285728	control	48.8791
		17	78027272	78027434	control	48.8293
		4	45492383	45492598	control	48.8287
		15	45740921	45741055	control	48.8029
		11	97249591	97249713	control	48.6947
		4	126252318	126252454	control	48.6903
		14	86580577	86580786	control	48.6898
		5	123245389	123245533	control	48.6747
		11	74238434	74238709	control	48.6068
		20	9911461	9911609	control	48.6046
		21	31982427	31982571	control	48.5195
		15	33125604	33125734	control	48.4721
		1	74769454	74769652	control	48.471
		15	25731050	25731173	control	48.4669
		13	105806855	105807014	control	48.4656
		7	10509097	10509264	control	48.4466
		12	105671255	105671375	control	48.403
		X	53846219	53846418	control	48.4
		12	96660562	96660763	control	48.3833
		3	29489337	29489618	control	48.382
		5	41595787	41595954	control	48.3432
		X	111047044	111047243	control	48.3012
		16	9251206	9251332	control	48.2691
		2	235148948	235149091	control	48.2054
		10	109067829	109067970	control	48.1881
		2	165503375	165503530	control	48.1659
		7	158172193	158172343	control	48.163
		12	51962665	51962799	control	48.0973
		17	66384752	66384899	control	48.0448
		3	175155304	175155451	control	48.0385
		11	122359464	122359594	control	48.0135
		17	11221835	11221972	control	47.9576
		X	128522735	128522904	control	47.9482
		12	102812071	102812220	control	47.9399
		2	34387143	34387265	control	47.873
		1	58085130	58085295	control	47.8584
		10	2022385	2022542	control	47.8434
		10	120488917	120489111	control	47.8183
		6	140378067	140378233	control	47.7665
		8	77440361	77440490	control	47.7606
		11	104583019	104583161	control	47.7521
		X	133532487	133532680	control	47.7425
		5	153997164	153997303	control	47.713
		3	118741240	118741390	control	47.6253
		13	109411665	109411871	control	47.5579
		16	51002356	51002540	control	47.5577
		13	111667965	111668102	control	47.5106
		3	140278599	140278768	control	47.5066
		2	45316249	45316471	control	47.4941
		20	61787449	61787599	control	47.4365
		1	162597798	162598012	control	47.4147
		9	115775930	115776099	control	47.3854
		15	47202470	47202657	control	47.3653
		22	48235444	48235616	control	47.3159
		21	40456492	40456711	control	47.2634
		X	80706885	80707061	control	47.2408
		X	151180874	151180999	control	47.2273
		5	136911972	136912095	control	47.1963
		12	2079737	2079879	control	47.1512
		10	86513297	86513430	control	47.1244
		X	33183272	33183913	control	47.1033
		6	159831213	159831776	control	47.0943
		20	56818103	56818335	control	47.0891
		13	19103221	19103361	control	47.0804
		1	160843967	160844098	control	47.0758
		18	78210203	78210410	control	47.0476
		7	15874581	15874727	control	47.038
		X	143133842	143134024	control	47.0252
		3	32158120	32158296	control	46.9496
		17	11804908	11805118	control	46.9196
		4	130785741	130785870	control	46.9121
		5	178717035	178717163	control	46.9095
		15	69576960	69577344	control	46.9005
		7	121944896	121945060	control	46.8097
		12	14461308	14461433	control	46.7889
		20	219878	220013	control	46.7861
		2	219092667	219092831	control	46.7781
		20	3374633	3374766	control	46.7653
		X	109666086	109666237	control	46.7608
		1	46755055	46755213	control	46.7387
		1	19378516	19378645	control	46.6939
		16	87010891	87011079	control	46.6131
		15	83136112	83136240	control	46.6114
		13	32601910	32602191	control	46.6057
		17	47161577	47161722	control	46.5941
		14	52311304	52311431	control	46.5488
		X	120000822	120000967	control	46.5327
		12	8858155	8858345	control	46.5259
		X	25356119	25356260	control	46.5043
		2	41759369	41759514	control	46.4804
		X	82855578	82855781	control	46.4759
		5	41988823	41988943	control	46.4758
		11	75118004	75118130	control	46.4638
		21	38619726	38619966	control	46.4139
		4	15322518	15322689	control	46.4105
		4	39070817	39070938	control	46.3673
		1	83520416	83520556	control	46.3553
		5	174700308	174700461	control	46.3541
		2	166064317	166064447	control	46.3337
		11	32351291	32351416	control	46.2902
		15	93663381	93663612	control	46.2873
		22	32731108	32731239	control	46.2696
		6	71564255	71564446	control	46.2247
		11	83792979	83793123	control	46.1909
		11	17036987	17037150	control	46.1625
		2	238045112	238045303	control	46.1601
		12	52783423	52783662	control	46.1515
		13	88351642	88351800	control	46.1096
		5	163898760	163898923	control	46.09
		4	129144489	129144656	control	46.0463
		22	34034580	34034817	control	45.9631
		4	84913907	84914058	control	45.9402
		5	125126840	125126979	control	45.9329
		11	31975936	31976190	control	45.8797
		5	137249508	137249661	control	45.8133
		12	28309564	28309686	control	45.7779
		6	135120617	135120778	control	45.7772
		6	57017126	57017293	control	45.7764
		5	2568965	2569110	control	45.7665
		9	115110615	115110736	control	45.7644
		15	45353454	45353584	control	45.7362
		1	80423064	80423188	control	45.725
		4	48093252	48093417	control	45.725
		14	69557629	69557801	control	45.6895
		6	81594916	81595091	control	45.685
		12	128366408	128366544	control	45.5206
		8	63074604	63074860	control	45.5049
		17	51597647	51597809	control	45.4526
		11	14772117	14772247	control	45.3994
		11	134502094	134502262	control	45.374
		18	55139079	55139214	control	45.3738
		10	128847960	128848122	control	45.3524
		17	197178	197411	control	45.3487
		4	147353223	147353467	control	45.3444
		4	103909395	103909531	control	45.2633
		15	36154472	36154677	control	45.2564
		3	23584404	23584610	control	45.231
		X	3317970	3318181	control	45.163
		10	131739769	131740011	control	45.1619
		4	53740759	53740911	control	45.1306
		10	96172956	96173111	control	45.1111
		15	98711191	98711313	control	45.0745
		17	65044390	65044561	control	45.0394
		X	50195728	50195858	control	45.0213
		9	132092233	132092415	control	45.0175
		10	84678761	84678964	control	45.011
		20	20440592	20440811	control	44.9578
		5	134270869	134271008	control	44.9545
		8	35339215	35339365	control	44.9322
		15	45409656	45409831	control	44.8977
		X	9436317	9436489	control	44.877
		12	58245821	58246013	control	44.869
		2	237724306	237724432	control	44.8489
		2	64701420	64701656	control	44.8404
		13	63573115	63573306	control	44.8292
		2	50213095	50213239	control	44.8233
		2	219767163	219767354	control	44.8074
		7	113478064	113478305	control	44.749
		10	8216656	8216799	control	44.7452
		8	40183217	40183481	control	44.741
		1	229171769	229172474	control	44.7184
		5	51222084	51222276	control	44.6905
		17	69223742	69223863	control	44.6862
		11	59609228	59609390	control	44.6808
		2	19272693	19272821	control	44.6632
		13	100527649	100527798	control	44.6387
		17	15394725	15394858	control	44.6246
		13	75967401	75967616	control	44.6226
		16	50167943	50168183	control	44.5819
		8	11960342	11960500	control	44.5788
		1	90833600	90833818	control	44.5758
		5	67051253	67051485	control	44.5597
		9	73053223	73053355	control	44.5502
		13	47279816	47280016	control	44.4831
		9	128498180	128498326	control	44.444
		3	118306636	118306853	control	44.3282
		4	46008595	46008864	control	44.3135
		1	214067643	214067804	control	44.3032
		8	137833219	137833379	control	44.3018
		11	102710921	102711043	control	44.2777
		19	29923525	29923658	control	44.2716
		17	34959465	34959589	control	44.2614
		4	175853930	175854090	control	44.2613
		19	56307698	56307899	control	44.2299
		22	32239044	32239200	control	44.2278
		9	32536515	32536650	control	44.1879
		1	5502610	5502750	control	44.1403
		X	18687437	18687571	control	44.1271
		4	79179064	79179252	control	44.0762
		10	80423202	80423353	control	44.0575
		2	140006103	140006302	control	44.0346
		17	63660883	63661101	control	43.9856
		11	93951866	93952011	control	43.948
		6	108321976	108322108	control	43.9102
		21	35101350	35101573	control	43.8852
		2	117725135	117725315	control	43.8384
		19	45185454	45185675	control	43.7487
		18	67580272	67580487	control	43.7367
		5	3137245	3137423	control	43.7214
		15	22900300	22900443	control	43.6794
		18	7343962	7344214	control	43.6622
		11	74336772	74336935	control	43.6357
		11	71293042	71293307	control	43.6279
		3	142405860	142406005	control	43.6214
		15	64393999	64394241	control	43.6099
		17	70219472	70219659	control	43.5714
		6	38253312	38253514	control	43.5396
		6	15808679	15808868	control	43.5241
		7	66335739	66335863	control	43.5181
		2	47481717	47481903	control	43.4768
		1	171050378	171050548	control	43.4164
		7	133659066	133659208	control	43.4109
		11	32194985	32195136	control	43.4027
		10	99384561	99384746	control	43.395
		2	21413775	21413920	control	43.3868
		16	7387481	7387669	control	43.3792
		4	156518211	156518346	control	43.3055
		16	82666717	82666842	control	43.2971
		X	110868255	110868454	control	43.2949
		10	73102574	73102724	control	43.2871
		10	112338984	112339350	control	43.2611
		14	100170931	100171138	control	43.2123
		4	7396000	7396141	control	43.2023
		X	27968706	27968892	control	43.1929
		7	105589146	105589673	control	43.1263
		21	34945058	34945221	control	43.1061
		10	104505633	104505780	control	43.0892
		X	14379175	14379318	control	43.0885
		12	28013579	28013712	control	43.0451
		6	22065456	22065609	control	43.0394
		7	32024242	32024475	control	43.0159
		X	124466398	124466578	control	43.0003
		X	137943386	137943587	control	42.9803
		1	72297748	72297897	control	42.9524
		13	101929633	101929754	control	42.9428
		14	97397542	97397755	control	42.9424
		1	145792099	145792275	control	42.9241
		7	6698722	6698899	control	42.8943
		7	30056939	30057080	control	42.8729
		19	43911046	43911216	control	42.8521
		3	118863366	118863696	control	42.8393
		4	53068385	53068638	control	42.8389
		5	55428082	55428240	control	42.8388
		13	43815266	43815428	control	42.8246
		5	3009435	3009644	control	42.7777
		8	52633191	52633320	control	42.6725
		7	20026784	20026916	control	42.6429
		11	2674091	2674222	control	42.6426
		17	58243560	58243706	control	42.5951
		11	25604509	25604665	control	42.5417
		10	87616195	87616321	control	42.5141
		X	128102913	128103043	control	42.5054
		4	108302273	108302406	control	42.4984
		18	41678758	41678881	control	42.493
		2	28464241	28464462	control	42.4738
		17	39529092	39529251	control	42.4631
		22	29797021	29797207	control	42.4585
		7	36999323	36999477	control	42.4541
		3	151695572	151695697	control	42.4433
		10	99033941	99034101	control	42.4408
		X	106041674	106041939	control	42.4363
		2	194104377	194105159	control	42.4285
		21	26392817	26392956	control	42.4235
		18	6182874	6183043	control	42.4052
		6	55151759	55151903	control	42.3808
		21	40004525	40004661	control	42.3648
		9	94998787	94998950	control	42.3341
		3	106850906	106851039	control	42.3314
		X	40490043	40490199	control	42.3253
		1	38565783	38566048	control	42.2744
		1	182274691	182274819	control	42.2704
		1	181784140	181784923	control	42.2454
		2	7053569	7054426	control	42.236
		12	61291115	61291245	control	42.2312
		4	84305538	84305670	control	42.2262
		2	2950194	2951081	control	42.2072
		X	84930790	84930969	control	42.1807
		12	57000420	57000558	control	42.1578
		8	76338978	76339270	control	42.1286
		5	37752440	37752602	control	42.1193
		5	24220254	24220377	control	41.9965
		1	38657595	38657767	control	41.9848
		5	15697161	15697338	control	41.9807
		18	6084713	6084891	control	41.958
		16	22978844	22979014	control	41.9534
		7	25343995	25344221	control	41.9329
		15	31806604	31806880	control	41.9314
		3	67050884	67051042	control	41.931
		2	177927505	177927679	control	41.9247
		13	73129698	73129907	control	41.888
		19	32932136	32932396	control	41.8642
		6	127446860	127447066	control	41.8521
		1	208170264	208170592	control	41.8283
		9	72456231	72456451	control	41.8237
		3	68105565	68105901	control	41.818
		2	52949992	52950160	control	41.8028
		4	83679969	83680107	control	41.7791
		12	106120086	106120214	control	41.7745
		5	51741517	51741647	control	41.7627
		12	65678890	65679076	control	41.7571
		13	104984201	104984820	control	41.7442
		X	68036137	68036326	control	41.6764
		10	63723311	63723463	control	41.6724
		7	70272215	70272347	control	41.6522
		11	134209931	134210245	control	41.6257
		5	80846920	80847112	control	41.6253
		2	239218047	239218220	control	41.622
		12	92836612	92836762	control	41.6197
		4	161138	161285	control	41.6053
		X	132734292	132734586	control	41.5966
		17	68328426	68328646	control	41.5924
		13	39536289	39536503	control	41.5815
		14	35325359	35325630	control	41.5627
		2	208529617	208530622	control	41.547
		1	246782352	246782936	control	41.5019
		5	37164742	37164873	control	41.4944
		X	4840308	4840503	control	41.489
		4	8216548	8216765	control	41.4775
		X	84619773	84619987	control	41.458
		12	100101493	100101673	control	41.3899
		5	136762832	136763034	control	41.3871
		4	1698127	1698253	control	41.3661
		11	94708027	94708165	control	41.3266
		7	152164756	152164924	control	41.3245
		10	4615231	4615396	control	41.3225
		3	54583545	54583666	control	41.3014
		13	40468966	40469249	control	41.2599
		15	83916205	83916398	control	41.2437
		3	180842818	180842976	control	41.2
		9	101279312	101279450	control	41.1906
		7	98797360	98797556	control	41.1401
		8	1160949	1161298	control	41.1286
		5	35290781	35290904	control	41.118
		12	100768486	100768610	control	41.1031
		5	122700426	122700605	control	41.0961
		18	47114137	47114329	control	41.071
		2	23364404	23364537	control	41.065
		11	133721400	133721529	control	41.0625
		10	108695033	108695232	control	41.0586
		3	10789444	10789638	control	41.0391
		8	47927921	47928176	control	41.0209
		9	68604714	68604860	control	41.015
		3	77552817	77552985	control	40.9855
		9	86819177	86819368	control	40.9734
		4	83573549	83573669	control	40.9461
		X	107136617	107136743	control	40.945
		8	81958453	81958633	control	40.9443
		2	100707325	100707712	control	40.9336
		2	50565079	50565215	control	40.9327
		15	83929129	83929330	control	40.9184
		21	33973464	33973588	control	40.9138
		9	119473139	119473402	control	40.8932
		5	146047415	146048130	control	40.842
		10	130925425	130925645	control	40.837
		1	38440063	38440243	control	40.7765
		11	126983305	126983560	control	40.7729
		7	49992979	49993132	control	40.7545
		8	145045046	145045215	control	40.7427
		11	3936909	3937045	control	40.7347
		X	20040466	20040634	control	40.6984
		6	43359161	43359313	control	40.6971
		17	79623277	79623529	control	40.6886
		22	43729131	43729559	control	40.6768
		4	59637206	59637365	control	40.6605
		4	38540283	38540468	control	40.6538
		19	42165354	42165659	control	40.6282
		8	9201241	9201420	control	40.6212
		15	27578647	27578843	control	40.6165
		2	100509080	100509268	control	40.598
		21	39143504	39143705	control	40.5679
		11	121630911	121631054	control	40.5554
		8	26734921	26735062	control	40.5443
		18	4597623	4597772	control	40.5396
		12	42212950	42213358	control	40.5392
		3	94023868	94024018	control	40.4614
		9	71857659	71857784	control	40.4517
		20	37658479	37658609	control	40.4513
		4	152194936	152195090	control	40.4354
		4	100520907	100521199	control	40.4229
		10	5560812	5560965	control	40.421
		9	83486400	83486620	control	40.4047
		6	92802185	92802316	control	40.378
		3	166444291	166445211	control	40.3703
		17	63735471	63735686	control	40.3619
		19	19042230	19042350	control	40.3601
		13	70543998	70544192	control	40.3186
		5	31102025	31102210	control	40.3123
		5	9528974	9529478	control	40.3019
		12	2016662	2016832	control	40.2831
		22	26189970	26190218	control	40.2763
		7	157714468	157714642	control	40.2626
		11	18599046	18599167	control	40.2547
		11	13035169	13035296	control	40.2387
		15	73530119	73530350	control	40.2348
		4	66778269	66778397	control	40.2072
		7	28594099	28594253	control	40.2008
		13	35802616	35802998	control	40.1973
		11	43248253	43248492	control	40.1844
		1	153737205	153737346	control	40.1425
		2	45800353	45800533	control	40.1145
		13	33435757	33435984	control	40.0921
		5	180260581	180260714	control	40.0757
		8	52490216	52490468	control	40.0711
		4	1736893	1737045	control	40.046
		X	147705483	147705626	control	40.0036
		14	100088501	100088747	control	39.9803
		X	111004994	111005176	control	39.9436
		9	95204434	95204602	control	39.9391
		19	47150802	47150982	control	39.8961
		6	5900726	5900854	control	39.8904
		10	34912218	34912349	control	39.8511
		7	4130470	4130602	control	39.825
		20	3774697	3774886	control	39.8139
		8	19951471	19951615	control	39.7851
		8	49295532	49295659	control	39.7779
		9	80983638	80983832	control	39.7733
		1	112330502	112330686	control	39.7567
		21	26452145	26452355	control	39.7159
		1	147713525	147713696	control	39.7075
		9	84515998	84516123	control	39.6748
		21	32413821	32413951	control	39.668
		5	137206054	137206206	control	39.6613
		3	19322967	19323137	control	39.6599
		20	1086247	1086448	control	39.6233
		4	15354749	15354876	control	39.6173
		19	18874360	18874573	control	39.6089
		20	59281147	59281322	control	39.5931
		2	143440833	143440954	control	39.5873
		5	66787986	66788131	control	39.5772
		3	197133358	197133541	control	39.5703
		16	21172829	21172954	control	39.5639
		3	106621427	106621592	control	39.5625
		12	55527591	55527803	control	39.5527
		3	14762548	14762686	control	39.5508
		12	28376144	28376284	control	39.5405
		3	7220688	7220826	control	39.5381
		8	142339452	142339970	control	39.5164
		14	77569251	77569531	control	39.5151
		2	108057746	108057962	control	39.4996
		8	52176634	52176812	control	39.4898
		17	72323021	72323194	control	39.4831
		2	23250412	23250556	control	39.4631
		1	91252970	91253132	control	39.4464
		20	15484823	15485045	control	39.4364
		16	59696937	59697165	control	39.4212
		18	47709549	47710012	control	39.4087
		7	147301931	147302080	control	39.3596
		19	13459544	13459664	control	39.3399
		18	11408773	11408916	control	39.3206
		19	6074465	6074640	control	39.3172
		5	121444672	121444916	control	39.2841
		21	23627472	23627612	control	39.2645
		5	106795799	106796071	control	39.2595
		17	3384585	3384717	control	39.2586
		6	44469900	44470495	control	39.2466
		14	55087616	55087742	control	39.2409
		7	4936450	4936589	control	39.2227
		3	30155560	30155723	control	39.2175
		2	22683521	22683677	control	39.2152
		16	53599620	53599807	control	39.2018
		9	94585685	94585805	control	39.2
		3	74808254	74808444	control	39.1268
		1	171609699	171609832	control	39.0794
		12	43309747	43310018	control	39.0622
		2	220050296	220050474	control	39.0523
		3	12068938	12069091	control	39.0506
		4	165377318	165377514	control	39.0482
		8	63471259	63471497	control	39.0377
		7	33881723	33881845	control	39.0205
		18	31666887	31667125	control	39.0052
		13	57791925	57792046	control	38.9982
		4	19275864	19276002	control	38.9842
		3	126974394	126974520	control	38.9522
		X	15020568	15020903	control	38.9449
		12	17058232	17058440	control	38.9357
		X	42494866	42495661	control	38.9275
		5	111774348	111774924	control	38.9005
		5	82911038	82911211	control	38.8898
		2	118056162	118056487	control	38.8889
		7	36023160	36023290	control	38.878
		2	5049044	5049239	control	38.8399
		1	48770220	48770391	control	38.8331
		9	5094005	5094168	control	38.8292
		6	51904069	51904204	control	38.7921
		3	70998771	70999076	control	38.7873
		X	69993374	69993711	control	38.777
		13	103240603	103240725	control	38.7641
		9	29133423	29133628	control	38.7629
		6	141704238	141704394	control	38.7542
		16	16176776	16177081	control	38.7531
		12	73861952	73862085	control	38.75
		6	14617392	14617521	control	38.722
		7	90172832	90172960	control	38.7217
		5	108692468	108692592	control	38.7088
		7	97290493	97290658	control	38.6874
		10	29273353	29273507	control	38.6787
		8	131303070	131303257	control	38.6764
		22	38241425	38241556	control	38.6711
		3	186312200	186312390	control	38.6687
		8	54211545	54211728	control	38.6637
		8	71147226	71147429	control	38.6536
		7	54557588	54557769	control	38.6384
		3	130590909	130591043	control	38.6237
		7	128281390	128281588	control	38.56
		2	149928061	149928494	control	38.5526
		18	58502489	58503320	control	38.5445
		6	123391639	123391915	control	38.4934
		2	21980263	21980387	control	38.4884
		2	180749891	180750134	control	38.4811
		1	239202785	239202973	control	38.4711
		4	59864453	59864592	control	38.4499
		12	9139425	9139715	control	38.4463
		8	43026805	43026935	control	38.4224
		1	168807068	168807206	control	38.4197
		7	97355129	97355342	control	38.4083
		5	59623953	59624180	control	38.3762
		12	60602875	60602996	control	38.3637
		8	66882567	66882694	control	38.3567
		16	31737841	31738070	control	38.3426
		18	51448920	51449317	control	38.3275
		4	97847682	97847836	control	38.3265
		15	83517920	83518180	control	38.3101
		19	39800865	39801047	control	38.3078
		4	182120476	182120599	control	38.28
		4	187144847	187145033	control	38.2767
		10	130474908	130475052	control	38.2389
		6	67838813	67839048	control	38.2251
		X	53377247	53377504	control	38.2168
		8	116261255	116261692	control	38.2136
		14	55012487	55012659	control	38.191
		8	66979500	66979645	control	38.1832
		7	106177516	106178055	control	38.1551
		11	41479252	41479398	control	38.1231
		13	92925051	92925179	control	38.1099
		12	88748435	88748687	control	38.1093
		13	49985224	49985495	control	38.1064
		16	17169284	17169474	control	38.1059
		14	59229715	59229837	control	38.0522
		4	117544820	117544962	control	38.0493
		3	55613217	55613349	control	38.0035
		X	9395294	9395523	control	37.9766
		15	43063860	43064138	control	37.9761
		4	84625522	84625778	control	37.9654
		1	115178852	115179031	control	37.9377
		22	49872420	49872564	control	37.8907
		10	103338827	103338988	control	37.8633
		11	33673727	33673878	control	37.8498
		3	16447702	16447961	control	37.7738
		3	135706843	135707079	control	37.7321
		9	93536040	93536266	control	37.7194
		11	65750589	65750728	control	37.7105
		1	68076200	68076393	control	37.7073
		11	15052272	15052410	control	37.7042
		7	69296867	69297002	control	37.7038
		13	50649006	50649135	control	37.6851
		8	70758099	70758236	control	37.673
		4	2376777	2376979	control	37.6428
		9	83394390	83394544	control	37.6288
		10	85894158	85894331	control	37.6212
		8	43259012	43259165	control	37.6179
		10	110980349	110980483	control	37.6106
		5	170560029	170560504	control	37.5469
		1	162468731	162468902	control	37.5453
		9	83733600	83733777	control	37.5103
		8	609553	609678	control	37.5054
		10	84956545	84956749	control	37.5002
		19	34633116	34633287	control	37.4939
		10	106938726	106938898	control	37.4851
		6	130006791	130006928	control	37.4261
		2	88893138	88893297	control	37.4219
		14	90160292	90160431	control	37.3954
		20	42707652	42708136	control	37.3943
		22	26699840	26699973	control	37.3734
		10	33561389	33561547	control	37.349
		17	3192356	3192615	control	37.3266
		11	1156620	1156848	control	37.3222
		22	35952331	35952509	control	37.3077
		2	186068264	186068827	control	37.3074
		3	20790101	20790268	control	37.277
		4	14109877	14110068	control	37.2205
		11	40688669	40688804	control	37.218
		9	105205576	105205702	control	37.1952
		13	30892861	30893011	control	37.1789
		7	81460413	81461089	control	37.1789
		10	83791794	83791999	control	37.1148
		2	101137384	101137613	control	37.1114
		4	16803055	16803191	control	37.0852
		1	84802359	84802483	control	37.0683
		2	29050165	29050311	control	37.0681
		8	38321218	38321504	control	37.0659
		18	11273201	11273366	control	37.0602
		6	146301084	146301256	control	37.0468
		12	71869079	71869234	control	37.0427
		7	126515023	126515163	control	36.9972
		X	86756613	86756753	control	36.9883
		15	27654712	27654852	control	36.9839
		4	164536725	164536920	control	36.9763
		18	22425986	22426177	control	36.9761
		8	101178633	101178762	control	36.9755
		7	47186280	47186659	control	36.9698
		12	34328064	34328246	control	36.9401
		17	64758785	64758915	control	36.9217
		8	88293648	88293846	control	36.92
		9	8693504	8693698	control	36.9059
		6	142561534	142561665	control	36.9043
		21	36567235	36567361	control	36.9007
		10	58210091	58210235	control	36.8964
		7	121170988	121171124	control	36.8885
		2	197577224	197577505	control	36.8873
		7	143205779	143206388	control	36.8852
		1	163021173	163021298	control	36.8751
		2	76783738	76783904	control	36.8467
		4	169880566	169880798	control	36.8414
		8	37947502	37947701	control	36.8332
		20	10499254	10499443	control	36.8243
		X	111289763	111289978	control	36.8194
		1	23971837	23972192	control	36.8086
		2	191931727	191931986	control	36.808
		7	87230987	87231550	control	36.8023
		20	52243702	52243904	control	36.776
		18	72298628	72298787	control	36.7628
		6	62009793	62009950	control	36.7582
		X	87074797	87074921	control	36.7463
		11	19700931	19701114	control	36.7442
		7	23614351	23614491	control	36.7369
		3	64385353	64385512	control	36.7297
		8	8447017	8447233	control	36.729
		17	55914065	55914187	control	36.7231
		16	50988429	50989446	control	36.721
		5	21772560	21772823	control	36.6663
		3	156423875	156424022	control	36.6629
		7	103009592	103010558	control	36.6588
		15	98357586	98357795	control	36.6099
		20	19593818	19593975	control	36.5963
		20	11698722	11698870	control	36.5509
		X	145473744	145473949	control	36.5451
		8	57259469	57260881	control	36.5433
		18	30389981	30390178	control	36.5429
		17	5268523	5268719	control	36.5345
		X	35546870	35546995	control	36.4771
		10	67652417	67652578	control	36.4325
		15	53837078	53837665	control	36.425
		8	54257091	54257317	control	36.4237
		10	61485842	61485969	control	36.4148
		9	83468138	83468260	control	36.4137
		7	120225080	120225210	control	36.4126
		1	76520686	76520820	control	36.3934
		6	121103701	121103838	control	36.3871
		11	7376113	7376313	control	36.3661
		8	57499742	57499993	control	36.3373
		7	107430738	107430914	control	36.3241
		6	79763993	79764131	control	36.316
		10	30996607	30996755	control	36.3138
		3	132768893	132769015	control	36.3077
		1	24524751	24525116	control	36.2903
		12	54939880	54940013	control	36.2804
		3	16457443	16457650	control	36.2716
		10	81691158	81691279	control	36.264
		4	33647500	33647629	control	36.2449
		5	133907230	133907502	control	36.1935
		X	145370697	145370846	control	36.193
		11	40494962	40495123	control	36.1924
		2	108234950	108235099	control	36.1921
		3	129712661	129712837	control	36.154
		19	31191725	31191897	control	36.1472
		X	92179941	92180109	control	36.1412
		6	87198514	87198728	control	36.1265
		5	85406396	85406517	control	36.1118
		12	55234130	55234355	control	36.1019
		4	23071611	23071773	control	36.0744
		5	10238247	10238493	control	36.067
		22	28077059	28077230	control	36.0649
		5	74690906	74691060	control	36.0581
		1	208462368	208462519	control	36.0548
		7	7895171	7895372	control	36.0527
		2	28538386	28538546	control	36.0491
		5	66363283	66363412	control	36.029
		7	26554358	26554556	control	36.0238
		5	6255753	6255978	control	36.0121
		13	99159189	99159526	control	36.009
		16	12304418	12304607	control	35.993
		4	55250495	55250666	control	35.993
		20	42293135	42293272	control	35.9753
		14	55870281	55870405	control	35.9698
		X	109029726	109029854	control	35.9658
		10	119125345	119125475	control	35.9656
		4	77287155	77287277	control	35.9616
		7	110003266	110003424	control	35.918
		22	22992733	22992969	control	35.9148
		16	12380137	12380270	control	35.9063
		3	72050150	72050416	control	35.9048
		8	27015070	27015266	control	35.8953
		11	123003402	123003727	control	35.8786
		1	157436755	157436900	control	35.8596
		15	68035703	68035861	control	35.8596
		7	8403547	8403692	control	35.8449
		19	31648134	31648263	control	35.8444
		8	2500865	2501090	control	35.8177
		5	108176286	108176461	control	35.8152
		3	110425190	110425358	control	35.8027
		12	124112718	124112889	control	35.7906
		1	226444987	226445384	control	35.7615
		10	16227860	16228009	control	35.7493
		12	5198520	5198640	control	35.7489
		10	58832095	58832249	control	35.7455
		X	55894020	55894185	control	35.7449
		22	49062332	49062463	control	35.7429
		3	68871754	68871909	control	35.7291
		X	81235934	81236076	control	35.721
		7	13008516	13008770	control	35.7094
		8	139450326	139450462	control	35.6694
		14	68850254	68850381	control	35.664
		8	129377048	129377319	control	35.6535
		14	67094865	67095073	control	35.6525
		8	84082953	84083134	control	35.6279
		11	70769153	70769297	control	35.614
		2	20608807	20609278	control	35.6064
		6	36173484	36173715	control	35.598
		3	38989049	38989223	control	35.5866
		8	18220627	18220907	control	35.5821
		4	79605032	79605176	control	35.572
		1	162371963	162372767	control	35.5495
		1	88945004	88945130	control	35.5361
		1	224581635	224581828	control	35.5236
		4	95431416	95431562	control	35.5179
		12	1862905	1863096	control	35.4983
		3	19389302	19389496	control	35.4944
		6	169045551	169045846	control	35.4904
		6	141146713	141146965	control	35.4885
		7	16046909	16047039	control	35.4848
		5	25340102	25340385	control	35.4763
		1	193917069	193917198	control	35.4664
		20	49838896	49839209	control	35.4539
		4	125709394	125709517	control	35.4427
		1	59676046	59676187	control	35.4325
		21	35805422	35805626	control	35.3878
		8	62534635	62534770	control	35.3859
		9	124881295	124881554	control	35.3744
		10	122895307	122895431	control	35.3438
		2	88163920	88164059	control	35.3269
		15	37733948	37734077	control	35.3028
		X	70503688	70503809	control	35.3027
		2	218970903	218971354	control	35.2668
		3	97070728	97070909	control	35.2514
		5	59923082	59923308	control	35.2509
		21	37615822	37616109	control	35.241
		X	86012227	86012541	control	35.239
		7	46316958	46317267	control	35.2278
		9	21465132	21465905	control	35.2128
		3	31485053	31485602	control	35.2115
		11	96926531	96926770	control	35.2064
		3	15934398	15934549	control	35.1987
		5	96310426	96310584	control	35.1878
		10	91669890	91670015	control	35.1785
		19	46869208	46869331	control	35.1747
		12	12599948	12600143	control	35.1597
		13	27324711	27324937	control	35.1549
		5	102713287	102714129	control	35.1462
		19	8793317	8793501	control	35.1276
		12	94495871	94496037	control	35.1206
		4	2338799	2339006	control	35.1206
		1	20062895	20063034	control	35.1182
		12	124261681	124261804	control	35.0811
		2	188187556	188188146	control	35.0807
		20	42594661	42594839	control	35.0802
		12	85211193	85211439	control	35.0752
		12	44666908	44667044	control	35.0708
		5	116409511	116410354	control	35.0063
		11	31719293	31719481	control	35.0039
		8	142902239	142902421	control	34.9995
		3	101283470	101283626	control	34.9967
		17	76211800	76211939	control	34.9943
		10	118229111	118229343	control	34.9849
		X	39252005	39252532	control	34.9811
		5	150515000	150515262	control	34.952
		4	5402479	5402636	control	34.9363
		7	131853592	131853712	control	34.9265
		12	29052747	29052924	control	34.9257
		7	138178748	138178911	control	34.9248
		11	103978110	103978278	control	34.9226
		9	132597454	132597616	control	34.9218
		16	52065708	52065976	control	34.8853
		X	129111837	129111976	control	34.8624
		8	142331009	142331206	control	34.8505
		4	35689236	35689408	control	34.8497
		8	54666133	54666265	control	34.8409
		3	123074547	123074689	control	34.8327
		2	109473918	109474410	control	34.8257
		3	177077796	177077975	control	34.8216
		7	135326784	135327179	control	34.82
		9	28363894	28364032	control	34.7728
		5	35458825	35459098	control	34.7498
		10	105760832	105760952	control	34.7347
		17	36856600	36856785	control	34.7326
		4	101075546	101075768	control	34.7241
		16	80359702	80359899	control	34.72
		1	184686495	184686872	control	34.7083
		13	108199244	108199366	control	34.6954
		6	107432544	107432864	control	34.68
		8	43050239	43050402	control	34.663
		14	91902208	91902346	control	34.6273
		15	34791705	34791826	control	34.6267
		8	66246908	66247045	control	34.6053
		12	51625249	51625384	control	34.5914
		18	36232259	36232457	control	34.5903
		4	113597103	113597323	control	34.5885
		12	65567959	65568420	control	34.5463
		21	45962923	45963083	control	34.5398
		18	52008848	52009005	control	34.5324
		9	36443388	36443508	control	34.5205
		3	52177433	52177617	control	34.5187
		17	28463892	28464057	control	34.5115
		4	89504269	89504433	control	34.5113
		9	34792077	34792288	control	34.4963
		6	103079503	103080197	control	34.4862
		2	104976399	104977090	control	34.481
		4	10069360	10069484	control	34.478
		9	4602630	4602813	control	34.4773
		11	26218334	26218464	control	34.4771
		3	17607680	17607827	control	34.4728
		7	49007488	49007643	control	34.4726
		4	80220187	80220426	control	34.4646
		8	31430622	31430941	control	34.4616
		12	3591810	3591946	control	34.4612
		21	24406198	24406406	control	34.4464
		6	150859160	150859301	control	34.4425
		4	169853270	169853467	control	34.4177
		8	30009662	30009794	control	34.4038
		3	36628893	36629045	control	34.385
		7	122404865	122405018	control	34.3809
		2	216721483	216721692	control	34.3673
		17	32355009	32355142	control	34.3634
		6	6565610	6565768	control	34.3577
		10	119226346	119226599	control	34.3542
		2	49278622	49278793	control	34.3447
		10	25270380	25270523	control	34.3384
		3	72927196	72927316	control	34.3271
		X	94655380	94655513	control	34.317
		8	70411280	70411513	control	34.316
		1	57088711	57088984	control	34.3156
		2	172767563	172767695	control	34.3149
		5	142869823	142870296	control	34.3083
		3	77883540	77883745	control	34.2917
		1	214525049	214526012	control	34.2745
		1	28288087	28288307	control	34.2601
		6	40640827	40640948	control	34.2351
		X	80228889	80229060	control	34.223
		7	146539235	146540367	control	34.1985
		7	131856485	131856700	control	34.1973
		19	18470685	18470813	control	34.1879
		1	174068056	174068397	control	34.1617
		19	30293706	30293933	control	34.1585
		5	133730844	133731058	control	34.146
		6	76039953	76040098	control	34.1424
		9	10333754	10333955	control	34.1258
		18	59093072	59093216	control	34.0994
		7	155570554	155570996	control	34.0839
		8	33102360	33102544	control	34.0793
		1	227744597	227745322	control	34.0696
		4	71052879	71053164	control	34.0508
		21	44569434	44569583	control	34.0243
		9	23741546	23741721	control	33.998
		1	155585657	155585889	control	33.9921
		3	153179710	153179868	control	33.9909
		10	1815649	1815856	control	33.9861
		8	1645755	1645959	control	33.9837
		20	20492106	20492246	control	33.9817
		X	139781854	139781990	control	33.9752
		16	26258943	26259127	control	33.9673
		1	225152096	225152242	control	33.9636
		22	48780927	48781052	control	33.9603
		1	30285190	30285340	control	33.9205
		7	94494722	94494860	control	33.9186
		10	111395795	111396012	control	33.913
		21	38228585	38228757	control	33.8908
		12	128969470	128970317	control	33.8745
		5	71718056	71718180	control	33.8599
		8	129255878	129256091	control	33.8439
		4	28831926	28832141	control	33.8323
		6	80114465	80114699	control	33.8281
		5	161326510	161326780	control	33.8177
		2	117034746	117034913	control	33.8141
		1	84313097	84313235	control	33.7996
		8	42825550	42825722	control	33.7968
		6	40912153	40912623	control	33.7924
		3	120590737	120590903	control	33.786
		19	35569594	35569727	control	33.7838
		7	110522121	110522956	control	33.78
		18	25787777	25787901	control	33.7721
		5	44846542	44846731	control	33.7714
		4	173298311	173298508	control	33.7708
		7	81231816	81232688	control	33.7621
		4	45873351	45873555	control	33.7577
		12	29529403	29529600	control	33.7484
		4	90767796	90767951	control	33.7436
		22	39854665	39854809	control	33.7419
		4	83969441	83969636	control	33.7385
		9	71083243	71083405	control	33.7323
		17	38957616	38957800	control	33.7225
		12	67397381	67397552	control	33.7221
		16	50602662	50602883	control	33.7211
		11	58084866	58085098	control	33.7106
		7	149645361	149645513	control	33.7027
		6	27733155	27733374	control	33.701
		11	72147435	72147606	control	33.6921
		14	87893508	87893635	control	33.6915
		8	17715197	17715396	control	33.6881
		17	7357778	7357937	control	33.6816
		13	20317902	20318040	control	33.6644
		3	43130151	43130285	control	33.6449
		X	127130170	127130369	control	33.6307
		21	45724116	45724267	control	33.6213
		11	77432995	77433169	control	33.6156
		14	57617060	57617183	control	33.6086
		20	36700155	36700304	control	33.6077
		19	6672242	6672376	control	33.5785
		X	114710432	114710700	control	33.5671
		13	96449840	96449976	control	33.5426
		7	92494004	92494150	control	33.5381
		2	6552959	6553120	control	33.5186
		14	77171297	77171417	control	33.5163
		8	102146825	102147002	control	33.5119
		7	50923185	50923466	control	33.5103
		9	118700963	118701153	control	33.5073
		17	31651701	31651908	control	33.5071
		15	39019973	39020122	control	33.5028
		19	46254925	46255094	control	33.4985
		21	34259599	34259800	control	33.4953
		6	68329011	68329148	control	33.4859
		X	128680461	128680667	control	33.4614
		7	11955311	11955452	control	33.4594
		8	68981728	68981865	control	33.4533
		17	2764376	2764595	control	33.4151
		8	55454495	55454687	control	33.4051
		4	643468	643630	control	33.401
		2	230195040	230195227	control	33.3912
		7	4108863	4108992	control	33.3887
		6	101838530	101838682	control	33.3838
		2	15755832	15756037	control	33.376
		13	59273635	59273764	control	33.3585
		17	54854404	54854527	control	33.3486
		5	10834508	10834817	control	33.3313
		1	147611701	147611886	control	33.3166
		3	74399746	74399921	control	33.3157
		9	89635355	89636090	control	33.3122
		3	100010881	100011023	control	33.2693
		X	138586379	138586538	control	33.2483
		10	35439950	35440081	control	33.2439
		9	108493103	108493250	control	33.2193
		8	130691130	130691331	control	33.2154
		20	47374319	47374440	control	33.2125
		1	60149194	60149682	control	33.2071
		11	111292038	111292212	control	33.2016
		8	74075966	74076101	control	33.1958
		22	31691229	31691423	control	33.1703
		10	14202729	14202985	control	33.1619
		5	102481171	102481405	control	33.1565
		1	226443078	226443331	control	33.1517
		4	85328875	85329013	control	33.1357
		4	21632674	21632928	control	33.1313
		20	5335367	5335501	control	33.1297
		3	59611214	59611386	control	33.1272
		4	186996192	186996371	control	33.1234
		4	145791983	145792137	control	33.1084
		4	86732735	86732907	control	33.1013
		5	132731502	132731637	control	33.1005
		X	111449368	111449562	control	33.0495
		1	166788896	166789021	control	33.0263
		12	22839305	22839465	control	33.0262
		8	9725298	9725471	control	33.0133
		X	87490001	87490133	control	32.9882
		8	59246107	59246353	control	32.9699
		5	71850351	71850516	control	32.9601
		18	8900213	8900456	control	32.9528
		2	103979884	103980097	control	32.9471
		22	35506753	35506933	control	32.945
		13	69544912	69545173	control	32.9339
		20	52416291	52416510	control	32.9329
		16	30140125	30140334	control	32.9303
		3	47244851	47245006	control	32.913
		1	196689438	196689633	control	32.9106
		6	160069117	160069691	control	32.9076
		4	181657229	181657349	control	32.9069
		1	33717849	33718036	control	32.8999
		18	11771201	11771454	control	32.8985
		15	33780368	33780799	control	32.8918
		2	239128034	239128154	control	32.8755
		5	53654704	53654838	control	32.8708
		20	49091891	49092072	control	32.8656
		20	60421009	60421171	control	32.8555
		12	91136911	91137051	control	32.8525
		2	44370749	44370886	control	32.8293
		9	118052496	118052622	control	32.8209
		X	111818286	111818438	control	32.8209
		X	42274092	42274213	control	32.814
		20	6226593	6226786	control	32.8029
		4	187299062	187299271	control	32.8003
		14	74350931	74351260	control	32.7974
		6	148995753	148996264	control	32.7944
		7	48452842	48453005	control	32.7912
		1	232959608	232959876	control	32.7881
		8	137941674	137941872	control	32.7402
		1	45293442	45293615	control	32.7264
		3	183044580	183045060	control	32.7264
		X	67956203	67956401	control	32.7107
		22	31667406	31667720	control	32.705
		1	224392819	224392999	control	32.7033
		7	132164597	132164794	control	32.703
		1	106735181	106735349	control	32.6946
		10	126966993	126967114	control	32.6907
		4	123363755	123364034	control	32.685
		16	58722738	58722959	control	32.6802
		X	38451439	38451624	control	32.6778
		16	15504644	15504850	control	32.6719
		2	167818835	167818981	control	32.6661
		10	86127113	86127831	control	32.6612
		1	213288805	213289019	control	32.6405
		3	71563659	71564339	control	32.6216
		15	32114220	32114355	control	32.6181
		16	26577349	26577514	control	32.6156
		20	9334735	9334869	control	32.5866
		4	15472761	15473011	control	32.5842
		7	7462720	7462907	control	32.5778
		11	85131654	85131828	control	32.5688
		4	61182652	61182952	control	32.5602
		8	18205184	18205675	control	32.5448
		22	17437576	17437781	control	32.5404
		2	173698750	173698884	control	32.5271
		9	15374181	15374785	control	32.5174
		7	69938249	69938473	control	32.5101
		1	82674846	82674982	control	32.5072
		6	95870828	95870955	control	32.4853
		1	245487656	245487846	control	32.4804
		3	104293292	104293498	control	32.4761
		12	22891476	22891661	control	32.4654
		1	62101111	62101338	control	32.457
		9	74441490	74441635	control	32.4493
		8	14046629	14046866	control	32.4454
		6	67607820	67607973	control	32.4247
		1	49319413	49319562	control	32.4206
		7	95372065	95372237	control	32.4141
		12	5959181	5959303	control	32.4125
		11	34839260	34839388	control	32.4063
		4	75049121	75049267	control	32.3983
		1	4376941	4377150	control	32.3901
		10	131196110	131196304	control	32.3828
		3	22874688	22874974	control	32.3823
		3	44520893	44521060	control	32.3721
		12	41744631	41744776	control	32.3705
		4	65416714	65417361	control	32.3695
		5	29820251	29820539	control	32.3568
		2	190862955	190863123	control	32.3458
		11	86900308	86900701	control	32.3433
		1	229057940	229059098	control	32.3228
		X	80109127	80109250	control	32.3108
		8	18309132	18309286	control	32.3107
		1	165025148	165025294	control	32.3058
		X	72247576	72247890	control	32.2938
		1	229324893	229325046	control	32.2831
		6	33184808	33184966	control	32.278
		16	24877334	24877530	control	32.2551
		20	16301310	16301611	control	32.2461
		19	36182359	36182621	control	32.2437
		3	33048144	33048849	control	32.2379
		11	59070442	59070647	control	32.2297
		5	127480552	127480685	control	32.2115
		21	40220597	40220775	control	32.2004
		5	161850854	161851012	control	32.1874
		4	47369017	47369163	control	32.1839
		16	50946887	50947077	control	32.1765
		17	19968806	19968941	control	32.1724
		18	28713096	28713301	control	32.1639
		8	25506827	25506952	control	32.1397
		1	68623059	68623270	control	32.1252
		10	69032581	69032759	control	32.1141
		9	25785061	25785264	control	32.1076
		7	72367763	72367926	control	32.1054
		X	110543455	110543612	control	32.1048
		7	38788905	38789132	control	32.0961
		11	24141516	24141710	control	32.0908
		8	19786459	19786582	control	32.0776
		17	33758180	33758449	control	32.0683
		13	69593833	69594008	control	32.0422
		3	186859157	186859327	control	32.0127
		22	26344558	26344705	control	32.008
		17	36773534	36773766	control	31.9944
		21	37125837	37125967	control	31.9823
		4	6857573	6857812	control	31.9813
		8	700589	700717	control	31.9608
		12	40572120	40572259	control	31.9584
		3	2628972	2629107	control	31.9427
		6	17867942	17868250	control	31.931
		1	17083795	17083950	control	31.9135
		12	42193355	42193609	control	31.9075
		8	52896496	52896620	control	31.9017
		1	29816787	29816921	control	31.8856
		5	141732815	141733024	control	31.8823
		1	18763027	18763237	control	31.8763
		4	79813050	79813171	control	31.8758
		12	23613578	23613835	control	31.8713
		1	207348640	207348883	control	31.8673
		4	10124983	10125202	control	31.8609
		3	97305991	97306171	control	31.8549
		10	81684796	81685152	control	31.847
		1	24284916	24285043	control	31.8258
		4	189014948	189015073	control	31.8179
		X	138163386	138163508	control	31.8144
		12	77304724	77304885	control	31.8069
		8	73436790	73436960	control	31.8006
		21	32271258	32271520	control	31.7845
		10	113515924	113516060	control	31.7773
		7	2953753	2953877	control	31.7494
		9	12387800	12388078	control	31.7469
		17	6613782	6613969	control	31.7266
		22	22488330	22488716	control	31.7155
		4	147060045	147060262	control	31.7103
		X	95458231	95458351	control	31.7069
		8	58506211	58506369	control	31.7057
		3	154537714	154537834	control	31.7037
		15	36696305	36696526	control	31.6876
		4	85840163	85840459	control	31.6747
		3	127062149	127062272	control	31.6673
		19	58350271	58350475	control	31.663
		7	134050883	134051419	control	31.6585
		11	79387351	79387739	control	31.6364
		2	81784753	81784908	control	31.636
		5	157481318	157481765	control	31.6065
		1	229608840	229609096	control	31.6008
		8	117251851	117252050	control	31.5879
		22	49697821	49698081	control	31.5876
		3	25453569	25453807	control	31.5849
		5	90301057	90301802	control	31.558
		10	78277818	78277961	control	31.5574
		6	151934076	151934247	control	31.549
		5	60205146	60205419	control	31.5075
		2	29060706	29060843	control	31.4966
		3	174540202	174540651	control	31.496
		22	21807031	21807189	control	31.4804
		7	24036518	24036638	control	31.4768
		7	141387720	141388362	control	31.4697
		8	57493819	57493965	control	31.465
		4	28181306	28181505	control	31.4545
		1	173409728	173409899	control	31.4355
		4	182512913	182513149	control	31.4335
		20	51880078	51880334	control	31.4322
		1	228043309	228043730	control	31.4308
		2	126878426	126878593	control	31.4234
		21	38488376	38488496	control	31.4187
		6	115210041	115210171	control	31.3908
		1	14191646	14191788	control	31.3837
		17	32749228	32749410	control	31.3795
		11	61086729	61086877	control	31.3702
		3	134045848	134045973	control	31.3684
		17	4674179	4674377	control	31.36
		20	33050295	33050507	control	31.3558
		17	57560677	57560987	control	31.3381
		8	140288304	140288441	control	31.3326
		6	56339236	56339386	control	31.3306
		9	95884166	95884351	control	31.3168
		12	101173071	101173709	control	31.305
		9	72489915	72490073	control	31.2711
		3	78135624	78135842	control	31.2666
		18	47725369	47725673	control	31.2409
		2	17037595	17037715	control	31.227
		1	157236782	157236943	control	31.2227
		11	55608996	55609141	control	31.219
		1	193479221	193479639	control	31.211
		9	424654	424778	control	31.191
		8	27627690	27627844	control	31.1898
		X	150136076	150136369	control	31.1869
		16	65054638	65054801	control	31.1861
		17	32720293	32720454	control	31.1757
		17	46710672	46710951	control	31.1578
		8	51875080	51875242	control	31.1422
		13	84114702	84114914	control	31.1084
		13	82379728	82379855	control	31.1004
		16	30115281	30115735	control	31.0951
		4	170143067	170143320	control	31.0946
		12	8920982	8921170	control	31.0821
		13	47798292	47798495	control	31.0797
		3	111773302	111773461	control	31.0762
		5	63392310	63392491	control	31.066
		5	3794221	3794349	control	31.0656
		1	12779211	12779415	control	31.0633
		1	164809707	164809829	control	31.0507
		20	57524285	57524467	control	31.0459
		2	72322031	72322209	control	31.0172
		7	68380564	68380743	control	30.9759
		13	112535468	112535710	control	30.9712
		3	38548036	38548609	control	30.9644
		5	77623106	77623366	control	30.9573
		7	51744211	51744334	control	30.9445
		5	54492058	54492536	control	30.9359
		5	7463305	7463455	control	30.9235
		21	37485019	37485255	control	30.9232
		4	55432369	55432528	control	30.9225
		3	141200829	141201039	control	30.9161
		3	57418948	57419203	control	30.9159
		2	218368542	218368667	control	30.9087
		11	76094997	76095157	control	30.9086
		3	180799198	180799386	control	30.8925
		16	22882091	22882259	control	30.8913
		10	13816833	13816954	control	30.8771
		12	18884722	18884861	control	30.8735
		7	41591460	41591689	control	30.8711
		12	6434728	6434866	control	30.8635
		4	18510057	18510187	control	30.859
		2	45891720	45892152	control	30.8547
		7	104605047	104605247	control	30.8418
		5	171630702	171631077	control	30.8359
		3	40381881	40382021	control	30.8229
		12	87977305	87977442	control	30.8141
		10	10553388	10553524	control	30.784
		4	34164423	34164551	control	30.7832
		3	125161546	125161720	control	30.7801
		12	131529702	131529855	control	30.7617
		8	96574111	96574974	control	30.7416
		9	123456584	123456797	control	30.7253
		1	167738117	167738268	control	30.7074
		6	97016907	97017051	control	30.6986
		7	55274131	55274430	control	30.6964
		10	44661652	44661858	control	30.6915
		2	102882753	102882996	control	30.689
		4	96681225	96681456	control	30.6813
		10	126810895	126811076	control	30.675
		11	15496207	15496371	control	30.6655
		2	96255168	96255461	control	30.6554
		15	43801974	43802173	control	30.6426
		X	38238177	38238332	control	30.6364
		1	23206370	23206578	control	30.633
		17	33565578	33565787	control	30.6328
		15	81280699	81281128	control	30.6239
		5	29939826	29939983	control	30.6119
		10	107680644	107680764	control	30.5881
		2	216849901	216850312	control	30.5806
		7	132489884	132490254	control	30.5772
		2	235672733	235672865	control	30.5676
		16	77082334	77082499	control	30.5653
		X	86988056	86988232	control	30.5511
		4	76272996	76273163	control	30.5277
		5	97734442	97734608	control	30.5229
		2	83394149	83394305	control	30.5222
		16	23457503	23457692	control	30.5095
		10	35435814	35435944	control	30.4787
		11	24293092	24293277	control	30.4593
		6	150182231	150182354	control	30.459
		11	12763945	12764115	control	30.4418
		2	83346233	83346436	control	30.4266
		11	116761912	116762091	control	30.4049
		17	55570571	55570787	control	30.4034
		3	70165005	70165235	control	30.3974
		6	138335571	138335699	control	30.3895
		9	121244509	121244721	control	30.3809
		3	32965959	32966101	control	30.3797
		5	55134895	55135085	control	30.3789
		21	42764184	42764366	control	30.367
		7	95324199	95325022	control	30.364
		10	79275195	79275335	control	30.363
		2	123760573	123760725	control	30.3518
		6	29605066	29605233	control	30.3316
		7	131477198	131477355	control	30.3173
		7	124146346	124146475	control	30.3095
		1	101448056	101448189	control	30.2991
		5	5988691	5988880	control	30.2912
		4	47198049	47198169	control	30.2799
		2	175886804	175887060	control	30.2666
		7	37852780	37852931	control	30.2636
		13	102929882	102930034	control	30.2156
		2	214669553	214669717	control	30.2086
		21	41661412	41661618	control	30.1907
		8	130855650	130855900	control	30.1798
		13	31230971	31231112	control	30.165
		1	174201463	174201626	control	30.1522
		5	75541558	75541780	control	30.1511
		5	28425429	28425639	control	30.1443
		17	38810200	38810392	control	30.1392
		8	10957600	10957941	control	30.1367
		16	52022196	52022338	control	30.1365
		6	91419754	91420101	control	30.1169
		19	10684475	10684678	control	30.1083
		13	98460569	98460780	control	30.1033
		4	141296945	141297092	control	30.0996
		10	1112265	1112405	control	30.0963
		X	66838243	66838435	control	30.0939
		19	32358987	32359216	control	30.0782
		15	86705873	86706034	control	30.0774
		3	88019096	88019284	control	30.0748
		6	96420070	96420775	control	30.0708
		7	138432000	138432196	control	30.0707
		1	227821460	227821627	control	30.0589
		8	10479805	10480065	control	30.0499
		1	9369698	9369819	control	30.0494
		2	220046459	220046637	control	30.0432
		3	53600907	53601069	control	30.0327
		13	109291504	109291772	control	30.0107
		10	112099649	112099870	control	30.0073
		22	49608162	49608291	control	29.996
		12	13833784	13833930	control	29.9723
		2	100174367	100174500	control	29.9636
		8	46336037	46336180	control	29.9579
		19	57307190	57307329	control	29.9512
		10	29230472	29230649	control	29.9509
		6	66751539	66752313	control	29.9411
		10	56411542	56411950	control	29.933
		1	44526937	44527063	control	29.9321
		12	125021971	125022145	control	29.9255
		5	85043783	85043972	control	29.9125
		8	100573041	100573201	control	29.911
		15	67930522	67930644	control	29.9047
		2	230638052	230638178	control	29.9036
		11	131109156	131109428	control	29.9033
		3	14661726	14661963	control	29.9032
		22	35268663	35268819	control	29.896
		11	68864395	68864537	control	29.8882
		20	14705001	14705147	control	29.8754
		16	8650446	8650586	control	29.8637
		6	88468575	88468799	control	29.8575
		20	41266003	41266191	control	29.8546
		16	54177913	54178132	control	29.8493
		1	26651019	26651249	control	29.8349
		7	118553774	118553938	control	29.8248
		1	158897463	158897615	control	29.8199
		6	118724984	118725107	control	29.8187
		2	84757593	84757776	control	29.8055
		8	11631617	11631864	control	29.8001
		8	30470247	30470422	control	29.7962
		12	119145853	119146002	control	29.7961
		4	127492200	127492384	control	29.7926
		2	66416647	66416803	control	29.7913
		13	103000635	103000830	control	29.785
		18	11450346	11450529	control	29.7825
		5	116492052	116492654	control	29.7675
		2	119566377	119566528	control	29.7612
		5	36489019	36489235	control	29.7565
		5	173476287	173476496	control	29.7397
		17	16942136	16942293	control	29.7385
		12	90341679	90341823	control	29.7266
		6	77406659	77406923	control	29.7251
		6	83566892	83567027	control	29.7245
		3	123881838	123882073	control	29.7143
		4	90688173	90688333	control	29.7044
		3	59324055	59324208	control	29.6959
		3	67308141	67308344	control	29.6946
		13	25853670	25853864	control	29.6919
		10	18798043	18798165	control	29.6884
		8	117970211	117970356	control	29.6635
		1	181179938	181180282	control	29.6584
		2	122136590	122136740	control	29.6555
		5	124034983	124035300	control	29.6442
		13	71287981	71288101	control	29.6233
		8	34568584	34568775	control	29.619
		5	97836048	97836207	control	29.618
		10	56765092	56765278	control	29.6136
		17	47367102	47367273	control	29.6046
		X	152085700	152085826	control	29.5913
		4	163256493	163257245	control	29.5861
		8	142044276	142044489	control	29.5845
		1	164078367	164078507	control	29.5751
		5	77575850	77576073	control	29.5427
		5	122459627	122459799	control	29.5382
		13	32940079	32940263	control	29.5367
		15	86058688	86058944	control	29.523
		12	128633287	128633422	control	29.5057
		20	11886005	11886160	control	29.4927
		15	29687171	29687842	control	29.4533
		17	40410489	40410619	control	29.4456
		4	146732651	146732786	control	29.4452
		2	45454145	45454395	control	29.4366
		12	69879036	69879521	control	29.4203
		20	24064873	24065045	control	29.4171
		5	117433855	117434703	control	29.4145
		14	56573438	56573714	control	29.4029
		9	91606014	91606167	control	29.3627
		21	14778806	14778943	control	29.3582
		16	9231022	9231227	control	29.3351
		17	2419446	2419601	control	29.335
		8	28143486	28143718	control	29.3274
		1	157841782	157841957	control	29.3237
		8	92610846	92610991	control	29.3229
		18	32760456	32760982	control	29.3186
		7	4828401	4828523	control	29.3108
		18	36159160	36159443	control	29.3083
		17	79534459	79534688	control	29.3047
		9	35242370	35242507	control	29.295
		6	75931791	75932042	control	29.2869
		X	85650212	85650429	control	29.2799
		4	22871288	22871556	control	29.2789
		14	100822085	100822305	control	29.2525
		7	2137524	2137665	control	29.245
		2	103555427	103555569	control	29.2419
		8	138782891	138783056	control	29.2386
		3	66361077	66361282	control	29.2077
		6	75334061	75334317	control	29.1992
		11	14127533	14127681	control	29.1968
		2	22902838	22902961	control	29.1924
		9	103420302	103420462	control	29.1718
		X	68176660	68176820	control	29.1679
		1	12749302	12749478	control	29.1651
		12	21385346	21385512	control	29.1647
		6	102042933	102043059	control	29.1618
		3	101400986	101401173	control	29.1576
		17	80094433	80094563	control	29.1552
		3	177281995	177282608	control	29.1532
		7	144038310	144038482	control	29.1507
		7	1924477	1924607	control	29.1454
		2	105100119	105100399	control	29.1385
		13	80881258	80881448	control	29.1363
		2	60840711	60841527	control	29.1319
		1	209177005	209177612	control	29.1313
		21	41992092	41992223	control	29.0986
		8	67510266	67510502	control	29.0949
		9	69959197	69959347	control	29.0893
		8	14005022	14005225	control	29.0822
		4	163267466	163267776	control	29.0748
		10	101661191	101661391	control	29.0714
		6	87523938	87524066	control	29.0613
		21	35394736	35394867	control	29.0135
		4	102285650	102285827	control	29.0122
		1	63942590	63942723	control	29.0094
		7	127396263	127396562	control	29.0086
		3	44327505	44327783	control	29.0019
		3	138009786	138009934	control	28.9788
		3	140269325	140269521	control	28.9768
		5	89426719	89426971	control	28.9565
		4	80578243	80578474	control	28.9425
		5	177151593	177151724	control	28.9318
		17	11212966	11213102	control	28.9303
		3	10337123	10337685	control	28.9273
		10	96306578	96306859	control	28.9044
		3	68803528	68803771	control	28.899
		15	70355951	70356556	control	28.8956
		21	20390700	20390855	control	28.8853
		10	69667054	69667191	control	28.8694
		11	12735734	12735906	control	28.8449
		16	27708536	27708766	control	28.8372
		11	61933803	61933923	control	28.8295
		4	32630051	32630254	control	28.8036
		5	17326780	17326924	control	28.7934
		13	48728225	48728571	control	28.7894
		16	89058652	89058845	control	28.7724
		3	147258	147436	control	28.7623
		2	135148903	135149086	control	28.7579
		X	123043600	123043763	control	28.7497
		9	8655195	8655344	control	28.7491
		16	4083981	4084148	control	28.7445
		10	53664975	53665100	control	28.7416
		21	38163141	38163402	control	28.7412
		2	71214778	71214898	control	28.7409
		11	99436454	99436584	control	28.7398
		17	4135068	4135268	control	28.7328
		12	27930687	27930822	control	28.7299
		9	87136724	87136854	control	28.7248
		3	110385129	110385258	control	28.714
		11	27543096	27543242	control	28.6998
		8	140084193	140084367	control	28.6893
		2	113216415	113216665	control	28.6841
		10	33293753	33293881	control	28.6831
		16	72712031	72712225	control	28.6796
		4	181281279	181281428	control	28.6771
		3	52982294	52982434	control	28.6767
		14	61224304	61224542	control	28.6698
		9	127308281	127308511	control	28.6675
		18	60448060	60448326	control	28.6415
		3	124381993	124382219	control	28.6262
		16	12259694	12259841	control	28.61
		X	127912578	127912700	control	28.5947
		1	207420974	207421477	control	28.5896
		1	225502329	225502485	control	28.5817
		14	55382338	55382538	control	28.5776
		21	44546225	44546378	control	28.573
		16	55350667	55350839	control	28.5642
		9	28944123	28944346	control	28.5504
[truncated: 165,099 more rows]

## Sheet: Figure 1d
Figure 1d
		ENCODE	GeneHancer	Hacer	Common
	Database Overlap	366532/926535	28685/218117	209700/1684328	2541

## Sheet: Figure 2e
Figure 2e
		0 CREs	1+ CREs
	DGE + DCA Enrichment	154/23342	70/3622

## Sheet: Figure 2f
Figure 2f
		Up	Down
	DGE + DCA Overlap	AIM2	GPRC5D-AS1
		AKAP12	LNC-AUH-2
		APCDD1L	MYLK4
		ARAP3	SOCS2-AS1
		ARHGEF10
		ARSJ
		BDKRB2
		BICC1
		BMPER
		CA12
		CCL2
		CCL20
		CLMP
		COL12A1
		COL1A2
		COL3A1
		COL4A1
		COL4A2
		CXCL8
		DNER
		EN1
		FAP
		FLRT2
		FOXE1
		FSCN1
		FST
		FSTL1
		GADD45A
		HAS2
		HTRA1
		IER3
		IL1B
		IL6
		KCNJ2
		KYNU
		LIF
		LPAR1
		LY6K
		MEDAG
		MMP1
		MMP14
		MMP3
		MYOF
		NAV3
		NNMT
		NTM
		NTN1
		OSMR
		P3H2
		PAMR1
		PDLIM4
		PDPN
		PID1
		PPP1R3C
		PTK2
		SERPINB2
		SERPINB3
		SERPINB7
		SLC22A3
		SOCS3
		STC1
		TBX18
		TNC
		TSHZ3
		TWIST2
		VCAN
		VNN3
		ZEB2

## Sheet: Figure 3c
Figure 3c
		Cell	UMAP1	UMAP2
	Single-cell Clustering	AAACAGCCAGCCTGCA-1	-3.46282	-1.46692
		AAACAGCCAGGCTTGT-1	7.59244	0.733185
		AAACATGCACAGGATG-1	5.82911	0.940781
		AAACATGCAGCAAGGC-1	-2.05733	-3.13232
		AAACATGCAGGACCTT-1	6.32168	3.03752
		AAACCAACAAACTGTT-1	-5.42508	1.89239
		AAACCAACAAGGTGCA-1	-5.76083	0.720289
		AAACCAACAATCGCAC-1	-4.16998	2.94584
		AAACCAACAGGTTAAA-1	5.10206	0.121591
		AAACCGAAGGGACGCA-1	-2.72529	0.262988
		AAACCGCGTACCGTAA-1	4.79833	-1.17632
		AAACCGCGTGTTTGCT-1	1.70608	-2.58192
		AAACCGCGTTTAGTCC-1	-4.44238	-1.08399
		AAACCGCGTTTCAGGA-1	-5.9407	1.38743
		AAACCGGCAAGCTTAT-1	-6.14442	0.67564
		AAACCGGCAATTAACC-1	0.175993	-1.46818
		AAACCGGCACAAGCCT-1	5.32627	1.43641
		AAACCGGCATGAGCAG-1	7.0881	2.8706
		AAACGCGCAACACTTG-1	-0.251867	-1.69201
		AAACGCGCAACATAAG-1	5.96513	-0.320192
		AAACGCGCACTTAGGC-1	-4.3336	-2.02683
		AAACGCGCATAATCCG-1	-0.136748	-2.37345
		AAACGGATCAAGACTC-1	4.73883	1.70304
		AAACGGATCACACAGT-1	5.44444	-1.22409
		AAACGGATCATGGTGT-1	5.31216	2.86478
		AAACGGATCCACCCTG-1	4.77596	0.625196
		AAACGTACAAGTAAGC-1	-2.09696	-1.61618
		AAACGTACACAAAGAC-1	-6.2558	1.33415
		AAACGTACATCGCTCC-1	-3.48809	-1.08688
		AAAGCAAGTAAGTCGC-1	-4.49828	-0.800394
		AAAGCAAGTATTGGTG-1	-2.61403	-1.31913
		AAAGCAAGTCTAGCTT-1	-6.15568	-0.192314
		AAAGCAAGTGTCCAGG-1	-1.43134	-2.26453
		AAAGCAAGTTGAAGCC-1	-3.47873	-2.15637
		AAAGCACCACAATGTT-1	6.17879	1.87519
		AAAGCACCACTGACCG-1	-6.15922	-0.311261
		AAAGCCCGTGAAGCCT-1	1.03988	-1.24678
		AAAGCCCGTGGAGCAA-1	-1.49726	-2.27802
		AAAGCCCGTTAGCCAA-1	2.2434	-0.902474
		AAAGCCCGTTGACTTC-1	-2.78654	1.37949
		AAAGCCGCACACAATT-1	-4.79777	2.65962
		AAAGCCGCAGCCTGCA-1	-4.97964	-0.907621
		AAAGCCGCAGGAACAT-1	5.17532	1.29056
		AAAGCCGCAGGCAAGC-1	4.90762	2.11046
		AAAGCCGCATAGGCGA-1	4.28285	1.15953
		AAAGCGGGTTTCAGGA-1	-3.72847	0.293569
		AAAGCTTGTGTCCAAA-1	1.13858	-2.92939
		AAAGCTTGTTCCAGGG-1	4.66345	-0.818022
		AAAGGACGTACGGGTT-1	-3.71007	-1.46376
		AAAGGACGTAGGTTGC-1	-1.37044	-2.9677
		AAAGGACGTATTTGCC-1	-4.22804	1.7086
		AAAGGACGTCTCACTG-1	-4.69905	-1.34078
		AAAGGACGTTGGATAT-1	-4.40004	0.218154
		AAAGGAGCAATTGAGA-1	-4.52162	1.44443
		AAAGGAGCACCTATAG-1	5.6494	2.15578
		AAAGGAGCACTGGCTG-1	-3.80921	-2.14806
		AAAGGAGCACTTAACG-1	-3.3889	0.0744352
		AAAGGAGCATAACGGG-1	5.6173	2.05413
		AAAGGTTAGCCTGTTC-1	-0.684006	-1.52283
		AAAGGTTAGCTTTGTT-1	5.31693	0.434953
		AAAGGTTAGGAAGTAT-1	-3.14785	-0.435966
		AAAGGTTAGGACGTAA-1	4.15428	-1.16607
		AAAGGTTAGGTGCTGC-1	0.878603	-1.70404
		AAATCCGGTACGCGCA-1	-1.92015	-1.43198
		AAATCCGGTACTTAGG-1	-0.659462	-2.81535
		AAATCCGGTGCTAGAC-1	6.1359	2.0805
		AAATCCGGTGTTGCAA-1	-3.05678	-1.96829
		AAATGCCTCACTAGGT-1	-3.02588	-2.02505
		AAATGCCTCCATTACT-1	-4.67685	-0.935162
		AAATGCCTCTTGCATT-1	5.14739	2.37077
		AAATGGCCAACGTGCT-1	1.27826	-2.02883
		AAATGGCCAATAGTCT-1	-4.81648	1.48374
		AAATGGCCAATCCTGA-1	6.27588	1.20657
		AAATGGCCACCCACCT-1	-5.22837	1.97532
		AAATGGCCACGTAAGG-1	6.19054	0.961148
		AAATGGCCAGGAACAT-1	4.20483	1.02673
		AAATGGCCATGCTCCC-1	-4.75253	-1.88853
		AAATGGCCATTAAGCT-1	6.91798	2.30171
		AACAAAGGTAATCGGC-1	-0.165973	-2.86093
		AACAAAGGTATGGTGC-1	4.99473	1.17781
		AACAAAGGTCTAACCT-1	6.29984	0.390767
		AACAAAGGTGTGTCCC-1	-6.54128	0.654868
		AACAAAGGTGTTAAAC-1	-2.87519	1.58751
		AACAAAGGTTACCTGT-1	7.12415	1.94042
		AACAAAGGTTCATCTA-1	-4.09634	-2.52319
		AACAAGCCAATTAGGA-1	7.64575	1.11772
		AACAAGCCAATTGAAG-1	-4.90798	0.8726
		AACAAGCCACATACTG-1	-5.61729	0.690636
		AACAAGCCACCTCGCT-1	4.85172	1.25797
		AACAAGCCAGGATGGC-1	6.75354	1.59249
		AACAAGCCAGGCGAGT-1	-3.01432	-2.80409
		AACAAGCCATTGTTGG-1	4.62244	0.321343
		AACAGATAGCTTCTCA-1	-4.56933	-0.995625
		AACAGATAGGAATAAC-1	2.24901	-2.41087
		AACAGATAGGTCGAGG-1	4.74188	1.11535
		AACAGCAAGCCACATG-1	-3.01769	-1.68432
		AACAGCAAGGCGCATC-1	0.737317	-2.60663
		AACAGCAAGGTGCGGA-1	-5.18267	-1.04951
		AACAGCAAGTACCGCA-1	-2.71946	0.138958
		AACAGGATCCCGCCTA-1	-2.36943	0.307843
		AACAGGATCCGCACAA-1	6.43772	-0.361153
		AACAGGATCCTCCCTC-1	5.15381	2.60458
		AACAGGATCGCACAAT-1	-3.21616	-1.70302
		AACAGGATCGTCATTT-1	-4.13148	2.08551
		AACAGGATCGTTTCCA-1	4.76482	0.949415
		AACATAGCAGTTAGCC-1	-5.01526	-0.00716027
		AACATAGCATCTTGAG-1	-5.51104	-0.813245
		AACATCATCAATCTCT-1	4.13172	1.42359
		AACATCATCACTAGGT-1	-2.83813	-2.93138
		AACATCATCAGGAACA-1	-4.11804	0.942348
		AACATCATCCAACTGG-1	-5.29026	0.170748
		AACATCATCCCGCCTA-1	-4.89087	1.27802
		AACATCATCTAATCTC-1	-5.6652	0.389071
		AACATTGTCTCGCCCA-1	-4.30179	-0.435784
		AACCCGCAGATAACCC-1	-6.13649	1.03326
		AACCCGCAGCTGTACG-1	3.54836	-1.77932
		AACCCGCAGTCAGGCC-1	-2.41048	0.739707
		AACCGGCTCACGCGGT-1	-5.7823	0.714497
		AACCGGCTCATTGCGG-1	5.66669	1.51045
		AACCGGCTCGGTCATG-1	4.92422	1.65544
		AACCGGCTCGGTTAGT-1	-5.18096	-0.49506
		AACCGGCTCGTAATCA-1	2.33817	-1.969
		AACCTAATCAAGCCTG-1	-3.03691	-1.58551
		AACCTAATCCAAGTGT-1	-2.55711	-2.34407
		AACCTAATCCTAAGTA-1	5.31767	2.53687
		AACCTAATCGCTATGG-1	-3.13262	-1.48353
		AACCTAATCTGCAAGT-1	-0.216682	-2.34487
		AACCTCACAACCCTAA-1	7.24784	2.59254
		AACCTCACACAATGCC-1	-4.43692	1.40307
		AACCTCACACCTCAGG-1	-4.42636	1.03822
		AACCTCACAGCCAGAA-1	-3.69518	0.0911912
		AACCTCACATAGACTT-1	-4.21002	0.602193
		AACCTCCTCAGCACCA-1	5.1395	2.07015
		AACCTCCTCAGTATTG-1	7.33331	1.32512
		AACCTCCTCATCCTAT-1	6.62602	2.28568
		AACCTCCTCCTACCTA-1	5.12196	1.43003
		AACCTCCTCTACCTGC-1	-2.18153	-0.707435
		AACCTTAAGACACTTA-1	6.29892	2.02493
		AACCTTAAGCATCCAG-1	-1.32983	-2.98449
		AACCTTAAGCCTGACA-1	0.974677	-2.74282
		AACCTTAAGCTAATCA-1	-5.60537	0.740857
		AACCTTGCACAATGCC-1	3.34395	-1.61833
		AACCTTGCATGGCCTG-1	-3.81005	2.53736
		AACGACAAGACCATAC-1	-2.28624	-2.37578
		AACGACAAGATGCCTG-1	5.3564	2.65311
		AACGACAAGGAACACA-1	-3.61592	-1.57556
		AACGACAAGGCTCATG-1	-2.80003	0.294829
		AACGACAAGGTTAGAG-1	-5.78949	2.06757
		AACGACAAGGTTAGCT-1	-0.041594	-2.25857
		AACGACAAGTGAGGGT-1	7.34229	1.82595
		AACGACAAGTTAACCA-1	1.34104	-2.13048
		AACGCCCAGCGCAATT-1	4.01008	-1.12506
		AACGCCCAGGACCTCA-1	-3.16659	-1.40357
		AACGCCCAGGTCCTAG-1	-5.4703	1.46943
		AACGCCCAGTAGAGGC-1	6.19178	2.33509
		AACGCCCAGTTACTTC-1	5.77043	-0.923993
		AACGCTAGTAACGGGA-1	7.56045	1.33065
		AACGCTAGTAGTTAAC-1	-3.30101	-0.640268
		AACGCTAGTGTCCAAA-1	4.40229	-0.0691591
		AACGCTAGTGTTAAAC-1	-1.96715	-0.160987
		AACGCTAGTTAAGCCA-1	-6.05802	1.30584
		AACGCTAGTTGACTTC-1	1.01494	-1.96698
		AACGGTAAGAGGAGTC-1	-1.72998	-0.737099
		AACGGTAAGCCGGTAC-1	4.84997	-0.0917664
		AACGGTAAGCCTGACA-1	3.63693	0.533967
		AACGGTAAGCTTATGA-1	-5.00572	0.348825
		AACGGTAAGTTAGCCG-1	-3.07672	0.971531
		AACTACTCAAACCCTA-1	-3.89151	1.17483
		AACTACTCAAACTCAT-1	-5.96616	0.957406
		AACTACTCACAATGTT-1	6.33446	-0.0712081
		AACTACTCACAGAAAC-1	-5.16201	-0.479663
		AACTACTCATTAAGCT-1	6.41304	0.910379
		AACTAGCTCACTAAGC-1	-1.88903	-0.613216
		AACTAGCTCCCGTTTA-1	2.65768	-1.37425
		AACTAGCTCTTGGACG-1	-3.52837	1.1469
		AACTAGTGTTACTAGG-1	7.02483	2.00126
		AACTAGTGTTATGTGG-1	0.788572	-2.50799
		AACTCACAGACCATAC-1	-5.23603	1.95257
		AACTCACAGAGAGGAG-1	7.12771	-0.0829855
		AACTCACAGTATTGGC-1	4.94776	0.117836
		AACTCACAGTTTGCGG-1	6.07622	0.80763
		AACTGTTCAAGCGAGC-1	-3.86139	-0.661889
		AACTGTTCAAGGTCGA-1	3.77693	-1.16581
		AACTGTTCACCTCAGG-1	-4.48785	0.0586895
		AACTTAGTCACCAATA-1	5.48251	2.03352
		AACTTAGTCACGAATC-1	2.96588	-0.798812
		AACTTAGTCATTACTC-1	7.30476	0.848559
		AACTTAGTCATTAGTG-1	6.21257	0.862034
		AACTTAGTCCAGGTTG-1	6.05587	1.67278
		AACTTAGTCCTAAGTA-1	1.93482	-1.37063
		AACTTAGTCCTGTTCA-1	3.96258	-0.534063
		AACTTAGTCGCTTGCT-1	-4.03278	3.23673
		AAGAACAGTAGCTGGT-1	-5.0298	0.532191
		AAGAACAGTATGGTGC-1	-2.88703	1.28958
		AAGAACAGTCCACAAA-1	7.17881	1.29557
		AAGAACAGTTAAGGCC-1	-6.30756	0.610739
		AAGAACAGTTAGGACC-1	-2.93294	1.82868
		AAGAACAGTTGCTGGG-1	4.28027	1.30881
		AAGAACAGTTTGGGTA-1	-5.08401	-0.526269
		AAGAATCAGGAGTCGG-1	0.430466	-1.90634
		AAGAATCAGTCTCACC-1	-6.6318	0.758242
		AAGACAAGTAACTACG-1	-3.00162	-2.11158
		AAGACAAGTAGCTAAT-1	-3.97106	0.971671
		AAGACAAGTCCCGGAA-1	2.35609	-0.692758
		AAGACAAGTTAAGCCA-1	2.49254	-2.09568
		AAGACAAGTTTATCGC-1	6.44877	2.54669
		AAGACATAGCCGCAAC-1	0.264592	-2.47091
		AAGACCAAGCTGGACC-1	4.88192	3.13109
		AAGACCAAGGAACCAA-1	-4.90953	0.787889
		AAGACCAAGGCATTGT-1	3.54602	-1.29595
		AAGACCAAGTCGCTAG-1	-3.99491	-1.48745
		AAGCAAGTCAGGTTTA-1	-3.51582	-0.859965
		AAGCAAGTCCACCTGT-1	7.64277	1.38578
		AAGCAAGTCCTGAATA-1	-2.62424	-1.11771
		AAGCATGAGACCATAC-1	-0.398566	-2.69303
		AAGCATGAGGAAACTG-1	-4.66335	2.30225
		AAGCATGAGGGTTAGA-1	-0.627274	-1.98846
		AAGCCACGTATTTGGG-1	-4.4237	-1.49186
		AAGCCACGTCAATACG-1	4.45518	0.205271
		AAGCCACGTTTCCACG-1	5.62871	1.5796
		AAGCCTCCAATTGAAG-1	-2.33688	-2.57932
		AAGCCTCCAGAAATGC-1	-4.63211	2.79765
		AAGCCTCCATTAAGCT-1	4.64039	2.52611
		AAGCCTGTCACGCATG-1	-3.98503	-0.326782
		AAGCCTGTCCAAATCA-1	5.55403	2.14603
		AAGCCTGTCCTTCAAT-1	-4.75935	1.64772
		AAGCCTTAGACAGGTA-1	3.61967	-0.463905
		AAGCCTTAGCAAACCT-1	3.46769	-0.390472
		AAGCCTTAGCGGTTAT-1	3.33301	-1.20722
		AAGCCTTAGGAGGGTT-1	-5.73084	2.4803
		AAGCCTTAGGAGTCTT-1	1.68259	-0.916834
		AAGCCTTAGGTAACGA-1	3.38566	-1.74598
		AAGCGAATCAATACGC-1	6.64792	0.539994
		AAGCGAATCAGCAAGA-1	4.70729	0.144864
		AAGCGAATCCTCACTA-1	-0.00525522	-3.10791
		AAGCGAATCCTCGATC-1	-2.10982	-1.74106
		AAGCGAGGTACAAAGA-1	-2.25422	0.291047
		AAGCGAGGTTGTTGCT-1	5.8142	2.41814
		AAGCGCTGTCAATACG-1	-2.00946	-1.89791
		AAGCGCTGTGAGGTGA-1	-5.26025	-0.146388
		AAGCGCTGTGGACATC-1	1.68024	-2.47514
		AAGCGCTGTGGGAACA-1	1.41258	-2.77238
		AAGCGCTGTGTGCAAC-1	5.84957	2.08241
		AAGCGCTGTTGTTGGA-1	-2.59003	-1.52436
		AAGCGGGTCAGGTTTA-1	-3.49874	0.404531
		AAGCGGGTCATGGTGT-1	-2.94598	-1.29284
		AAGCGGGTCCTCACAC-1	-3.155	-0.916354
		AAGCGGGTCGCATTAA-1	-2.78594	-1.86441
		AAGCGGGTCGTGCTAG-1	4.54833	1.52714
		AAGCGTTTCACCATTT-1	5.96083	0.815635
		AAGCGTTTCCAAGTGT-1	-5.07903	-0.355641
		AAGCGTTTCCTAATAG-1	-3.74267	-0.604242
		AAGCGTTTCCTAGTAA-1	-4.56519	0.919196
		AAGCGTTTCCTTCAAT-1	1.87586	-2.08294
		AAGCGTTTCGAGGAAC-1	-2.97948	0.99494
		AAGCGTTTCTGGCATG-1	1.58732	-1.86994
		AAGCTAGAGAGGAGGA-1	7.57167	1.7327
		AAGCTAGAGCAGGTTT-1	7.8312	1.30521
		AAGCTAGAGCCATCAG-1	-2.90052	-1.57866
		AAGCTAGAGCTCCCTG-1	-1.69581	-1.13169
		AAGCTAGAGGAAGCAC-1	-4.48621	2.17456
		AAGCTAGAGGAGGGTT-1	-4.89417	2.10824
		AAGCTATGTACCGTTT-1	-5.77425	0.393295
		AAGCTATGTTGTTCAC-1	6.43115	-0.113255
		AAGCTCCCAAGCTTTG-1	-2.84855	-0.936574
		AAGCTCCCACTAAGCC-1	7.03703	1.055
		AAGCTTGGTCATGCAA-1	-3.46583	-1.28119
		AAGCTTGGTGCGCGTA-1	3.49906	0.747278
		AAGGAAGCAAATGCCC-1	5.56808	-0.73131
		AAGGATCCAATCCTGA-1	3.93574	0.317685
		AAGGATCCAGAGAGCC-1	7.18799	2.55792
		AAGGATCCAGGCAAGC-1	-5.1873	-1.94141
		AAGGATCCATAATTGC-1	4.79235	-0.520821
		AAGGATGTCACGCATG-1	4.96191	-1.34684
		AAGGATGTCACGCGGT-1	-6.11271	1.50312
		AAGGATGTCATGGCCA-1	4.33649	0.482657
		AAGGATGTCCTTGAGG-1	-4.85077	1.26076
		AAGGATGTCGAGCTAT-1	-1.56372	-2.37238
		AAGGATGTCGATTCTT-1	6.77279	2.8691
		AAGGATTAGAGGATAT-1	-2.40913	-2.93926
		AAGGATTAGCTTCCCG-1	-3.61092	2.26655
		AAGGATTAGGAGTAAT-1	-4.11242	-0.411888
		AAGGATTAGTCATTAG-1	-2.69132	1.67504
		AAGGCCCTCATAGCCG-1	-4.42179	-0.620509
		AAGGCCCTCATGCGTG-1	4.55379	0.481421
		AAGGCCCTCCTCAGCT-1	5.09672	-0.293047
		AAGGCCCTCTGGCATG-1	5.32747	0.958162
		AAGGCCCTCTTTGAGA-1	-1.06383	-2.3776
		AAGGTATAGCAAGGGT-1	-2.00354	-0.892549
		AAGGTATAGCACAGAA-1	7.48425	1.44397
		AAGGTATAGGAAGTAT-1	-3.08507	-1.54802
		AAGGTATAGGCTAAGA-1	-1.27019	-2.85366
		AAGGTATAGGGACCTC-1	5.29995	-0.460477
		AAGGTATAGTCCTGAG-1	-1.15711	-2.66446
		AAGGTCAAGAGCCGCT-1	-2.20055	-0.472697
		AAGGTCAAGCACCACA-1	6.82855	1.9096
		AAGGTCAAGCAGGCCT-1	1.21743	-1.30042
		AAGGTCAAGCGGTTAT-1	5.2645	-0.455937
		AAGGTCAAGCTTGCTC-1	5.723	0.373512
		AAGGTCAAGGACCGCT-1	-4.14649	-2.38874
		AAGGTCAAGGCTAGAA-1	-2.71704	-2.06627
		AAGGTCAAGGGATTAG-1	6.15746	-0.424777
		AAGGTGCAGAGCCGGA-1	-0.610852	-1.62206
		AAGGTGCAGCTCAAAC-1	-5.6618	0.538127
		AAGGTGCAGGCACAGG-1	-3.49245	-0.316534
		AAGTAGCCAACTGGGA-1	4.72633	2.00615
		AAGTAGCCAAGGGTTG-1	-0.861975	-2.57191
		AAGTAGCCAATATGGA-1	-1.68249	-2.7402
		AAGTAGCCACGTAAGG-1	3.76873	-2.18759
		AAGTAGCCAGCTACGT-1	-3.72745	-0.549441
		AAGTAGCCATGTCAAT-1	-3.23381	-2.24133
		AAGTAGCCATTGTGCA-1	-4.16208	1.83205
		AAGTCTATCAATCATG-1	-5.87221	0.613192
		AAGTCTATCAGGCTAT-1	5.07399	1.0298
		AAGTCTATCCGCCAAA-1	2.52596	-1.22578
		AAGTGAAGTACCGAAC-1	7.12596	-0.00817164
		AAGTGAAGTGATTTGG-1	-1.81013	-2.34087
		AAGTGAAGTGTCCTGC-1	4.59699	1.77574
		AAGTGCAAGCATGACT-1	-2.75287	0.0366191
		AAGTGCAAGCCTGATG-1	-2.66322	-1.97568
		AAGTGCAAGGAGCAAC-1	-2.7579	1.1231
		AAGTGTTGTACCGAAC-1	5.81634	2.6891
		AAGTGTTGTCAATACG-1	6.71045	0.927709
		AAGTGTTGTCGTTACT-1	5.31294	1.55746
		AAGTGTTGTTAGGTGC-1	-4.86655	0.412645
		AAGTGTTGTTGTAAAC-1	-1.38741	-2.21539
		AAGTGTTGTTTGAGCA-1	4.22177	-0.877027
		AAGTTACGTTCATTTG-1	-4.03517	0.813271
		AAGTTAGCACCAGCAT-1	6.00882	1.61317
		AAGTTAGCAGCATGGA-1	-3.96067	0.00846282
		AAGTTAGCAGCCAGTT-1	-3.52577	1.14861
		AAGTTAGCAGGAACCA-1	5.06777	2.3688
		AAGTTTGTCGATTTGA-1	1.33438	-1.57193
		AAGTTTGTCGCTCACT-1	6.90778	-0.125259
		AAGTTTGTCTAGCTAA-1	-4.2218	0.308911
		AATAACCGTAAACAAG-1	-3.36292	-0.790537
		AATAACCGTCCTAGTT-1	-4.62883	-1.00322
		AATAACCGTTACATCC-1	1.20158	-1.84158
		AATAACCGTTGGTGAC-1	5.00893	-0.125489
		AATACCGGTCATAACG-1	4.44994	0.740076
		AATACCGGTGCTGTAA-1	0.4694	-2.70718
		AATACCGGTTAGCATG-1	-3.18264	-0.674408
		AATAGAGGTACTTAGG-1	-3.49994	1.74038
		AATAGAGGTATTTGCC-1	-4.49947	1.04685
		AATAGAGGTTGGTTGA-1	5.69451	1.72153
		AATAGAGGTTTACGTC-1	6.66438	1.90597
		AATAGCTGTAATGGCC-1	-5.04534	-0.563293
		AATAGCTGTCATTGAG-1	5.40743	1.69129
		AATAGCTGTTGCCTCA-1	-4.40933	-0.751421
		AATATCCCACTATGGC-1	-6.45035	0.467321
		AATATCCCATGATTGT-1	-3.4634	-0.518654
		AATATCCCATTATGCG-1	7.08375	2.86827
		AATCAGGAGCGAGCGA-1	3.56487	-1.32767
		AATCAGGAGGAAACTG-1	5.23483	-0.315148
		AATCAGGAGGAACCGG-1	6.68877	0.0289101
		AATCAGGAGGTTAGCT-1	-5.02765	-0.45807
		AATCAGGAGTCAGTAC-1	-3.07533	-0.231036
		AATCATCCAAATTCGT-1	5.6201	2.18127
		AATCATCCAACCCTCC-1	-0.249335	-2.16553
		AATCATCCAGCTAACC-1	-5.89761	1.56562
		AATCATCCAGGAACTG-1	3.95528	0.759756
		AATCATCCAGTTTCTC-1	-3.40547	0.306593
		AATCATGTCATTAGGC-1	-3.48703	-0.832769
		AATCATGTCCGCCAAA-1	-4.79848	1.70465
		AATCCATCAAGCTTTG-1	6.47516	3.02756
		AATCCATCAAGGTAAC-1	5.07601	0.907559
		AATCCATCAGAAATGC-1	7.03625	1.30519
		AATCCCTGTAGTTGGC-1	-4.0889	-1.4329
		AATCCCTGTGGTGAGA-1	-5.93138	1.35862
		AATCCCTGTGTCACGG-1	-4.99733	0.919296
		AATCCCTGTTGAATCG-1	-1.20777	-2.78423
		AATCCCTGTTTCGCCA-1	-1.55834	-0.0197411
		AATCCGTAGCAATAGG-1	6.975	2.96693
		AATCCGTAGGATTTGC-1	-1.76487	-2.47389
		AATCCGTAGGGATGCG-1	2.13793	-1.37022
		AATCCTAAGCGAGCGA-1	-0.994458	-2.07941
		AATCCTAAGGCTGTGC-1	-2.9806	-1.86518
		AATCCTAAGGTTACGT-1	-4.76676	1.08449
		AATCGCCCAACCCTCC-1	-5.85706	2.12416
		AATCGCCCACAACCTA-1	-0.360804	-1.12406
		AATCGCCCAGCTAACC-1	6.34002	2.74591
		AATCGCCCAGGCGAGT-1	-3.83034	-0.419892
		AATCTCAAGCTAATTG-1	0.89479	-2.62382
		AATCTCAAGTCACTCC-1	-3.88837	2.55955
		AATCTCAAGTTTGCGG-1	7.19081	0.926844
		AATCTTGAGCTTTGTT-1	-2.09816	-2.1328
		AATCTTGAGGAAGTAT-1	-4.34626	0.0815128
		AATCTTGAGGTACCGC-1	5.4329	0.437401
		AATCTTGAGTGAACAG-1	4.87633	-0.668209
		AATGAAGGTCATAACG-1	-3.06766	-0.797384
		AATGAAGGTCATAAGT-1	4.0882	1.84708
		AATGAAGGTGATGAGG-1	-3.23788	1.54202
		AATGAAGGTGGAGCAA-1	6.02228	1.00482
		AATGCAACACAGGATG-1	-4.58587	1.016
		AATGCAACAGCATGAG-1	-4.74607	1.03073
		AATGCATGTGCCGCAA-1	0.525238	-2.4498
		AATGCATGTGCCTCAC-1	-3.0528	-0.517442
		AATGCATGTTCATTTG-1	-4.45922	2.31053
		AATGCATGTTCGCGCT-1	-2.53953	-2.30966
		AATGCGCGTAATCCCT-1	-3.09678	-0.904976
		AATGCGCGTACAATGT-1	6.29977	0.652071
		AATGCGCGTCATAAGT-1	-4.67906	0.0639238
		AATGCGCGTCTAACAG-1	7.45558	0.839671
		AATGCGCGTGTGTCCC-1	-2.90627	-1.60157
		AATGCGCGTTACTTCA-1	-2.06788	-2.62783
		AATGCGCGTTGGTTAG-1	4.98684	1.86775
		AATGCGCGTTTGCGAA-1	-2.63892	-2.58032
		AATGGCGCAATGAAGC-1	1.44606	-1.69921
		AATGGCGCACAACAGG-1	-3.10693	-0.776627
		AATGGCGCACGTAAGG-1	-5.5293	0.391123
		AATGGCGCAGGAACAT-1	-2.96414	0.552114
		AATGGCGCAGTTTACG-1	4.72077	0.0189613
		AATGGCGCATGGCCTG-1	7.28955	0.458172
		AATGTCATCAATTGGC-1	0.541488	-2.57019
		AATGTCATCATAACGC-1	-4.26047	1.42796
		AATGTCATCATAGCCG-1	-3.80784	1.71874
		AATGTCATCATGTGGT-1	6.49856	2.44466
		AATGTCATCCTAATTC-1	-4.48919	-0.223583
		AATGTCATCCTCACAC-1	5.97096	2.14108
		AATGTCATCCTTCAAT-1	3.82093	-0.115481
		AATGTCCAGCCGGTAC-1	5.27712	0.347673
		AATGTCCAGCTTATGA-1	-5.3879	2.26299
		AATGTCCAGGCATGAA-1	-6.16812	0.115015
		AATGTCCAGTTATTCC-1	1.53252	-1.64722
		AATGTCCAGTTGCGTG-1	-2.68696	-0.516009
		AATTACCCAATTAACC-1	-3.06687	-0.69482
		AATTACCCACCCTCAC-1	-2.1465	-1.3463
		AATTACCCAGGAAGCC-1	6.86107	2.72337
		AATTACCCAGTTATCG-1	-5.22429	1.39883
		AATTACCCATGAAATG-1	-5.27593	-1.86125
		AATTAGCGTACCGTAA-1	-4.74301	-0.592356
		AATTAGCGTCATAACG-1	-4.23823	-1.05437
		AATTAGCGTGGGAACA-1	3.59745	-1.06174
		AATTAGCGTGTTTGAG-1	-1.47996	-2.70821
		AATTAGGCAATTTGGT-1	5.98497	-0.698929
		AATTAGGCACTTACAG-1	4.58761	-0.47768
		AATTAGGCAGTAAGTA-1	-5.16423	1.51004
		AATTAGGCATCCGTAA-1	5.55801	0.819404
		AATTCGTCATAGCTGC-1	-3.51725	2.16217
		AATTCGTCATCAGCAC-1	-4.81861	2.94196
		AATTGACGTACCTTAC-1	-3.38857	2.15618
		AATTGACGTCAAACTG-1	-3.75373	-0.488105
		AATTGACGTGTTTGAG-1	4.08128	1.16018
		AATTGACGTTAACACG-1	5.87887	1.84179
		AATTGCCAGATTGAGG-1	2.72881	-0.849673
		AATTGCCAGTTATGGC-1	-4.8703	2.41859
		AATTGCTCACTAAATC-1	-2.58011	-0.370299
		AATTGCTCAGCACGTT-1	-3.61183	-1.78858
		AATTGCTCAGGCGATA-1	-3.9757	-1.31564
		AATTGCTCAGTAATAG-1	-4.99441	-0.660522
		AATTGCTCATAATCAC-1	-5.12294	0.598977
		AATTGGACACCTAAGC-1	-3.91317	0.889978
		AATTGTGTCATGTGGT-1	2.98914	-0.986865
		AATTGTGTCCCGAAGC-1	-3.64396	-1.21684
		AATTTCCTCAAACCGT-1	-5.15518	1.42936
		AATTTCCTCATGCTAA-1	5.11191	-0.391779
		AATTTCCTCCTCACAC-1	-5.44237	2.48914
		AATTTCCTCTATTGTC-1	-3.63466	-1.95237
		AATTTCCTCTCACTAT-1	5.35276	-0.0469962
		AATTTGCCATAGCTTG-1	-3.74512	-0.0869675
		AATTTGGTCACAGGAA-1	-2.6211	1.40771
		AATTTGGTCGCCTAAG-1	-3.86677	1.99941
		ACAAACTGTAATCGGC-1	-5.90227	-0.10504
		ACAAACTGTCCTAATC-1	6.18929	0.796503
		ACAAACTGTCTTTATG-1	5.76588	0.948685
		ACAAACTGTTCAAGAT-1	-3.53749	-0.639136
		ACAAAGGTCAAACCGT-1	1.49468	-1.59642
		ACAAAGGTCACACAGT-1	3.71206	0.0348453
		ACAAAGGTCACGCATG-1	-2.62308	-1.73512
		ACAAAGGTCAGGCTAT-1	2.95394	-1.12613
		ACAAAGGTCATAACGC-1	-3.63474	-0.286216
		ACAAAGGTCCAATTAG-1	-4.53954	2.81724
		ACAAAGGTCGACCTGA-1	7.10982	-0.293769
		ACAACAACACATTGCA-1	5.59284	1.1581
		ACAACACTCATTTGTC-1	-4.82321	1.31995
		ACAACACTCGGTCAAT-1	6.55578	2.37081
		ACAACACTCTATCGCC-1	-2.00599	-1.93124
		ACAACAGAGGATCCGC-1	-3.97715	1.87887
		ACAACAGAGTTAGCTA-1	-4.50018	2.00946
		ACAACATGTCGACTAA-1	-2.00077	1.12621
		ACAACATGTTAATGAC-1	6.15014	-0.748004
		ACACAATGTCATGCAA-1	5.12495	1.50718
		ACACAATGTGGAGCAA-1	-5.98327	-0.259083
		ACACCTTGTCACTCGC-1	-5.49103	1.9403
		ACACCTTGTCTATCGT-1	6.10323	-0.337062
		ACACCTTGTTGAGGTC-1	-3.65556	-0.819864
		ACACGGACAACTCGCG-1	2.93386	-0.429144
		ACACGGACACAAGCCT-1	-1.74017	-1.97459
		ACACGGACACCGGTAT-1	5.95024	2.50218
		ACACTAATCAGCAAAG-1	-0.0402125	-2.05037
		ACACTAATCCTAAGTA-1	7.12175	2.60939
		ACACTAATCGAGCTAT-1	5.07368	1.12212
		ACACTAATCGTTAAGC-1	4.17331	-0.380951
		ACACTAATCTCAATGA-1	-1.93126	-1.40092
		ACACTAGGTAACTACG-1	-4.57212	1.09163
		ACACTAGGTAAGGTTT-1	4.12282	1.65834
		ACACTAGGTCAATACG-1	0.874199	-1.62167
		ACACTAGGTGGAGCAA-1	6.19458	-0.532212
		ACACTAGGTGGATGTC-1	7.31517	1.02813
		ACACTAGGTGTAACCA-1	2.04532	-1.72409
		ACACTAGGTGTTTGAG-1	5.90736	1.17124
		ACACTAGGTTAAATGC-1	-5.28184	-0.436725
		ACACTAGGTTGGATAT-1	-2.73817	-2.01379
		ACACTAGGTTGGATCA-1	5.58426	2.56923
		ACACTAGGTTTCCTCC-1	-3.64939	0.804852
		ACACTTAAGGACCTGC-1	4.88232	0.25742
		ACACTTAAGTTGCCTC-1	-3.1807	2.28315
		ACACTTGCAACAGGAT-1	5.94765	-0.349986
		ACACTTGCAAGCTAAA-1	6.65161	0.663565
		ACACTTGCATTAAAGG-1	-3.28377	-1.07775
		ACAGCCGGTACGGTAC-1	-1.12212	-2.9156
		ACAGCCGGTAGGTTGC-1	5.16732	1.00346
		ACAGCCGGTCACCAAA-1	-2.40615	-2.01688
		ACAGCCGGTCAGTAAT-1	-4.36348	-1.47901
		ACAGCCGGTGTCCTGC-1	-4.16696	0.169619
		ACAGCCGGTTGTCCAT-1	4.2524	-1.20958
		ACAGCGCTCGTTCACC-1	-1.67599	-2.64123
		ACAGGAATCATTGTTC-1	3.82617	0.0583848
		ACAGGAATCCAATTAG-1	-2.79807	-1.186
		ACAGGAATCTGCAACG-1	-4.10703	-1.31341
		ACAGGATCAAGCTAAA-1	0.172613	-3.21496
		ACAGGATCACGTAAGG-1	4.50383	1.14212
		ACAGGATCAGATAGAC-1	-5.69808	1.951
		ACAGGCTGTAGCCTCC-1	-5.68781	1.53445
		ACAGGCTGTCATGAGC-1	-5.0858	0.447863
		ACAGGCTGTCATTACC-1	-3.36026	0.194476
		ACAGGCTGTCGTAAAT-1	4.72202	1.19348
		ACAGGCTGTGACCTGG-1	4.23272	1.36816
		ACAGGCTGTTAGTTGG-1	-3.06	-1.22312
		ACAGGCTGTTGCATCT-1	-4.51909	-1.99481
		ACAGGCTGTTGGCGTG-1	-2.55445	-0.902555
		ACAGGTAAGGAACCAA-1	-4.00236	0.152313
		ACAGTATGTATTGAGT-1	4.94581	1.27046
		ACAGTATGTCGAAGTC-1	-6.09283	0.34921
		ACAGTATGTGCTAGCG-1	4.40095	-1.6645
		ACAGTATGTGGTGAGA-1	4.99765	0.903943
		ACAGTATGTGTTGCTT-1	1.31456	-2.29881
		ACAGTATGTTCATTTG-1	-4.64237	0.652077
		ACAGTATGTTTGGTTC-1	-4.7272	1.22038
		ACATAGCTCAGCAAGA-1	3.83362	-1.3333
		ACATAGCTCATCAGTA-1	4.53424	0.668277
		ACATAGCTCCTAAGGT-1	7.48184	0.911656
		ACATAGCTCCTGCGAA-1	2.04021	-2.06768
		ACATAGCTCCTTAATC-1	6.65008	0.828336
		ACATAGCTCGTACCGA-1	1.00828	-1.90061
		ACATAGCTCTTGTTCG-1	-2.1443	-1.71213
		ACATCAATCATAACGC-1	-5.64802	1.30555
		ACATCAATCCCTCAAC-1	-3.50048	-2.28972
		ACATCAATCCCTGATC-1	6.16401	1.6412
		ACATCAATCGCTAGTG-1	-2.18464	-2.94853
		ACATCAATCGGTTCCT-1	5.11145	-0.578255
		ACATCAATCTAATCAG-1	-5.67989	0.398672
		ACATCAATCTCAATAG-1	-3.75105	0.718815
		ACATCATCAATCGCAC-1	-5.37124	2.49398
		ACATCATCACCCACAG-1	-5.55434	1.82445
		ACATTAGTCCTCCCTC-1	5.98023	-0.35814
		ACATTAGTCGGTCAAT-1	-1.52543	-2.59108
		ACATTAGTCTGCAAAC-1	-3.23199	1.63879
		ACATTGCAGAAACTGG-1	7.35031	0.456103
		ACATTGCAGACAGGCG-1	-4.92904	-0.454988
		ACATTGCAGATACTTG-1	-5.5177	2.7502
		ACATTGCAGGACGTAA-1	-2.29113	-0.189484
		ACATTGCAGTAGCCAT-1	-1.70014	-2.72664
		ACATTGCAGTTTAACG-1	4.38488	-0.317694
		ACCAAACTCAAGTGTC-1	6.94919	0.403492
		ACCAAACTCGTTTCTG-1	1.86147	-1.78417
		ACCAAGCGTCACAGAC-1	-3.52326	2.03956
		ACCAAGCGTCATAGAT-1	-5.46981	1.79465
		ACCAAGCGTCATGCCC-1	-0.765724	-2.31731
		ACCAAGCGTGGACATC-1	-2.4318	-1.76032
		ACCAAGCGTTAGGCGT-1	-2.26204	-1.38758
		ACCAAGCGTTGGTTAG-1	1.53277	-2.75982
		ACCAAGCGTTTAAAGC-1	-5.29945	1.85439
		ACCAAGTTCACCAATA-1	7.13037	0.857487
		ACCAAGTTCCGGCTAA-1	5.49351	0.508228
		ACCAAGTTCCTAGTTT-1	5.90467	2.93261
		ACCAAGTTCCTCACAC-1	-6.56171	1.49022
		ACCAAGTTCGGTCAGC-1	0.656459	-2.42363
		ACCAAGTTCTCCATGC-1	-1.84694	-2.3841
		ACCAAGTTCTTAGGGT-1	-1.99157	-1.59496
		ACCAATATCACCGGTA-1	4.75036	2.38722
		ACCAATATCAGCACGC-1	-2.35672	-1.99863
		ACCAATATCATGCTCC-1	-4.33692	2.20191
		ACCAATATCCGCCTAT-1	-2.5145	-0.930014
		ACCAATATCGCACACA-1	6.08656	2.77099
		ACCACACCAAACTGTT-1	-4.63088	1.97796
		ACCACACCAAATATCC-1	-3.89534	0.122528
		ACCACACCACTAAGTT-1	-5.6712	1.29497
		ACCACACCAGGACCTT-1	-5.17237	0.922749
		ACCACATAGTAACCAC-1	4.01683	-0.131515
		ACCACATAGTTCCTGC-1	-6.50006	0.590145
		ACCAGCTCAACATAAG-1	-5.39105	0.216054
		ACCAGCTCATTCCTGT-1	5.62057	0.770135
		ACCAGGACAAGGTAAC-1	5.0306	-0.672014
		ACCAGGACAATTGAAG-1	4.16012	-0.759036
		ACCAGGACAGGCATGA-1	-3.04193	-0.882571
		ACCAGGACAGGCGATA-1	6.74486	-0.252996
		ACCAGGCTCATAGCCG-1	5.44144	-1.05825
		ACCAGGCTCCATAAGC-1	-5.96362	1.0861
		ACCAGGCTCGTTACAA-1	-6.23547	0.977379
		ACCAGGCTCTACCTGC-1	-6.28374	0.538596
		ACCAGGCTCTAGCTAA-1	6.73557	1.89973
		ACCAGGCTCTGTTGCC-1	7.08045	1.19989
		ACCAGGCTCTTAGCGG-1	-6.36604	0.945631
		ACCAGGGAGAGCAAGC-1	-5.58428	-0.800105
		ACCAGGGAGCAAGGAC-1	-5.72505	1.23866
		ACCAGGGAGTGCACGC-1	-2.88697	0.47781
		ACCAGGGAGTTGGATC-1	-5.6459	-0.212201
		ACCATAATCAACCAAC-1	-5.02436	1.54855
		ACCATAATCATCCTGC-1	-3.64188	2.84506
		ACCATAATCCTCATGC-1	-2.67089	0.0305685
		ACCATAATCGATAACC-1	3.4136	-1.09656
		ACCATAATCTTGAGCG-1	6.8229	1.42512
		ACCATTAAGGCCTGGT-1	-3.00817	0.456006
		ACCATTAAGTCAGTAC-1	-4.31411	-0.897615
		ACCCAACCAAGCTTAT-1	0.994206	-2.09657
		ACCCAACCACGGTTTA-1	0.684764	-1.29106
		ACCCAGGGTACTGATG-1	-1.39182	-2.85373
		ACCCAGGGTAGTTGGC-1	-4.8129	0.343037
		ACCCAGGGTGAGCGAA-1	-3.29558	1.50643
		ACCCAGGGTGATCATG-1	1.62187	-2.3639
		ACCCAGGGTGCTAGCG-1	-4.6677	1.385
		ACCCGCTGTAGCCATA-1	6.60011	1.98161
		ACCCGCTGTCTTGCAT-1	-4.66538	-1.83359
		ACCCGCTGTGTCCTGC-1	7.06527	2.65807
		ACCCGCTGTTTGCTGT-1	-3.17436	1.16705
		ACCCGGTAGAACCTAC-1	-3.94045	1.539
		ACCCGGTAGCCGCAGT-1	6.15076	-0.313182
		ACCCGGTAGCGGGCAA-1	1.75743	-1.50651
		ACCCGGTAGGACAACA-1	-5.2734	1.72884
		ACCCGGTAGGTAAGGC-1	-3.40759	1.38711
		ACCCGGTAGTGAGCGG-1	3.00597	-0.802224
		ACCCGGTAGTTATGGC-1	4.88748	1.46796
		ACCCGGTAGTTTGGGT-1	-5.5443	0.650538
		ACCCGTAAGCATCCAG-1	2.06495	-2.18985
		ACCCTCCCAGCACGAA-1	0.305386	-2.3733
		ACCCTCCCAGGTATTT-1	-4.51588	2.67789
		ACCCTCCCAGTTGCGT-1	-4.00579	2.89066
		ACCCTCCCATAATCCG-1	-5.34296	0.559031
		ACCCTCCCATCAATCG-1	-2.9354	-0.0971356
		ACCCTGTTCAAGTGAG-1	-4.5836	-0.955801
		ACCCTGTTCAATGACC-1	5.57228	1.34748
		ACCCTGTTCATCCTCA-1	-5.25397	1.6585
		ACCCTGTTCCAAATCA-1	4.60513	2.1368
		ACCCTGTTCGGGACCT-1	-4.03374	-1.68425
		ACCCTGTTCGGTTTGG-1	4.62545	1.72007
		ACCCTGTTCGTGCTTC-1	-1.36853	-1.20968
		ACCCTGTTCTTTAAGG-1	2.41854	-0.610574
		ACCGAAGCAGGCCTTG-1	-5.30573	0.363549
		ACCGCAATCAAACACC-1	-3.19921	2.19498
		ACCGCAATCAAGCTTA-1	4.19642	1.30624
		ACCGCAATCAGTTCCC-1	4.33763	1.88659
		ACCGCAATCATTTGCT-1	-5.69352	1.29009
		ACCGCAATCCTCACAC-1	0.699206	-2.52741
		ACCGCAATCGAGGTGG-1	4.6055	2.41443
		ACCGCAATCGTTTCCA-1	-3.93461	1.39438
		ACCGGCTAGAAAGGAA-1	-5.93172	1.89853
		ACCGGCTAGGTTTACA-1	4.72894	2.10176
		ACCGGTTCAAACGGGC-1	5.72419	0.109148
		ACCGGTTCAATCCCTT-1	7.45224	1.21446
		ACCGGTTCACTAAGTT-1	-0.823605	-0.964563
		ACCGGTTCAGCATGAG-1	-2.69116	-1.75759
		ACCGGTTCATAATCAC-1	-4.09224	0.579096
		ACCGGTTCATCCAGGT-1	4.32189	-0.497623
		ACCTAAATCCAAGTTA-1	4.88652	2.1705
		ACCTAAATCCCGCATT-1	-5.46598	0.990363
		ACCTAAATCGTCATTT-1	4.98541	2.70836
		ACCTAAATCTCCTCTT-1	-0.58964	-2.99711
		ACCTAAGGTCCTGATT-1	5.10272	-1.12125
		ACCTAAGGTTTGGGCG-1	-3.93354	1.63144
		ACCTACCTCAGTTCCC-1	-4.04666	0.0568251
		ACCTACCTCCGCATGA-1	-3.40175	1.26893
		ACCTCACTCCAGGGAG-1	-1.57382	-2.34234
		ACCTCACTCCCGAAGC-1	5.64297	0.199759
		ACCTCACTCTTGCAGG-1	-1.67323	-2.49467
		ACCTGGATCATAAGCC-1	-4.19941	-1.75138
		ACCTGGATCCTAATAG-1	-4.11618	0.720148
		ACCTGGATCCTTAATC-1	-4.16315	0.846378
		ACCTGGATCGCACACA-1	-4.12317	2.24025
		ACCTGGATCTTTGTAC-1	-5.57042	2.1722
		ACCTGGTCAAGGCCAA-1	3.54705	-0.982104
		ACCTGGTCACAGGATG-1	1.63775	-1.34063
		ACCTGGTCACTGACCG-1	-2.4884	-1.89189
		ACCTGGTCATTATGGT-1	-5.30989	1.00096
		ACCTGTTGTACGTTTC-1	-3.27378	1.75348
		ACCTGTTGTATCTGGA-1	7.29947	1.21744
		ACCTGTTGTCAAGTAT-1	6.80761	0.629812
		ACCTTCATCAATGAGG-1	6.04982	1.31538
		ACCTTCATCATTGCAA-1	-5.18944	-0.541966
		ACCTTCATCCCATAAA-1	-3.94696	-0.291895
		ACCTTCATCCGGTTAG-1	3.15501	-0.715412
		ACCTTCATCCTCGATC-1	5.50641	2.6338
		ACCTTCATCGATTTGA-1	7.29086	1.59791
		ACCTTCATCGTAACGT-1	-3.90005	-0.304837
		ACCTTCCAGCATTTCT-1	-6.51734	0.78481
		ACCTTCCAGCCGCAGT-1	-2.57129	-0.628634
		ACCTTCCAGGCCGGAA-1	-0.714749	-2.95872
		ACCTTGCTCCACCCTG-1	-5.77043	1.79609
		ACCTTGCTCCAGCACA-1	4.07021	-0.123159
		ACCTTGCTCCGTGACA-1	2.25901	-1.12405
		ACCTTGCTCGATTTGA-1	-4.40928	1.97955
		ACCTTGCTCGCTTCTA-1	-1.55149	-1.49849
		ACCTTGTGTCCCGAAG-1	-3.00012	0.515356
		ACCTTGTGTGCGCAAT-1	6.12369	-0.469268
		ACCTTGTGTGGGTACT-1	-4.78039	0.113371
		ACCTTGTGTTACATCC-1	-4.59883	-1.53043
		ACCTTGTGTTATCCGT-1	4.90187	-1.08578
		ACGAACAAGAACCTGT-1	4.25333	0.748011
		ACGAACAAGGAGCAAC-1	-3.78356	-0.0982118
		ACGAACAAGGCTAAGA-1	-0.983614	-2.40091
		ACGAACAAGGGCTTTG-1	7.36794	0.941362
		ACGAAGTCAACTAACT-1	5.31606	1.91045
		ACGAAGTCAAGGTCCT-1	6.21692	1.78773
		ACGAAGTCAATAATCC-1	-5.02764	0.567276
		ACGAAGTCAATACTGT-1	5.15072	0.820082
		ACGAAGTCACAGGGAC-1	-1.58983	-1.45681
		ACGAAGTCAGGATGGC-1	-5.58526	-0.727713
		ACGAAGTCATAATGTC-1	-2.16638	-1.40998
		ACGAAGTCATTAGCCA-1	3.35923	0.147802
		ACGAATCTCAATCTAG-1	-3.31192	-2.50783
		ACGAATCTCCTAAATG-1	-2.6034	-1.47822
		ACGAATCTCGCACAAT-1	-4.16211	1.74579
		ACGAATCTCTCATCAT-1	-4.7639	0.177141
		ACGACAAAGCACAGGG-1	-4.76347	-0.704019
		ACGACAAAGCCTGTTC-1	-0.550131	-2.88365
		ACGACAAAGGTTTACA-1	2.40259	-1.6059
		ACGACAAAGTCAATCA-1	4.03555	-1.13667
		ACGACAAAGTTTGTCT-1	-3.67998	1.89315
		ACGACTTAGACTAAGG-1	-2.74638	-0.82929
		ACGACTTAGCGAGTAA-1	4.80966	1.74878
		ACGACTTAGGACTTAC-1	5.53719	2.17771
		ACGACTTAGGCTAATC-1	-6.07017	1.2426
		ACGACTTAGGTACCGC-1	4.92274	-0.0181251
		ACGACTTAGGTGAAAT-1	5.27952	2.52584
		ACGACTTAGTCATTTC-1	6.28178	0.301365
		ACGACTTAGTTAGAGG-1	-2.67544	-2.57899
		ACGACTTAGTTATTCC-1	-5.01	0.931518
		ACGAGTAAGCGTGCAC-1	-0.933085	-1.73021
		ACGAGTAAGGGCTTAT-1	-3.82461	-0.795306
		ACGAGTAAGTTTCCTG-1	4.54464	-0.678508
		ACGATTCAGGCTATGT-1	-5.00621	-1.2548
		ACGATTCAGTTGTCAA-1	-2.16215	-1.66298
		ACGCAAGCAAACTGTT-1	4.15583	1.03149
		ACGCAAGCAAGTCGCT-1	6.53237	-0.719706
		ACGCAAGCAATTGAGA-1	-5.15351	-0.288532
		ACGCAAGCACATTAAC-1	1.44886	-1.89644
		ACGCAAGCACCTATAG-1	-4.24948	-1.82191
		ACGCAAGCAGCCGCTA-1	-1.41674	-1.11575
		ACGCACGGTCATGCAA-1	-4.31842	-0.228843
		ACGCACGGTCCGTGAG-1	-5.27704	0.844288
		ACGCACGGTGCTCACC-1	4.25723	1.77375
		ACGCACGGTTAAGCCA-1	-2.30295	-2.55737
		ACGCACGGTTGTCATC-1	-5.23051	1.6887
		ACGCCACAGTTATCTC-1	3.37532	-1.28597
		ACGCCTAAGAAACTGG-1	6.43835	2.23685
		ACGCCTAAGACTATTG-1	-3.41861	-0.497064
		ACGCCTAAGCTTTGGG-1	4.33703	2.2169
		ACGCCTTTCACTAATG-1	3.75601	0.153779
		ACGCCTTTCTAATTGG-1	-5.10824	2.09069
		ACGCCTTTCTTGTTCG-1	-2.75857	-1.23652
		ACGCTTGAGCACTTGG-1	-3.56844	-1.26339
		ACGCTTGAGCGGGCAA-1	6.4656	0.943881
		ACGCTTGAGCTCCCTG-1	-2.393	0.878792
		ACGCTTGAGCTGCACA-1	-4.76952	-0.386339
		ACGCTTGAGCTGGACC-1	-2.40791	-0.474533
		ACGCTTGAGGAACACA-1	6.07133	2.55854
		ACGCTTGAGGAGGCAT-1	7.04359	0.498344
		ACGGGAAGTACCGAAC-1	-4.96149	1.23716
		ACGGGAAGTCATAGAT-1	-2.80207	-1.13552
		ACGGGAAGTCGCGCAA-1	5.12879	0.207083
		ACGGGAAGTCTCAGCC-1	2.15834	-0.956216
		ACGGGAAGTGTCCTGC-1	-3.5688	-1.11585
		ACGGGAAGTGTTGCAA-1	1.10314	-1.89291
		ACGGGAAGTTACTTGC-1	5.2569	0.543432
		ACGGGAAGTTAGCATG-1	4.8473	1.38296
		ACGGGAAGTTTGGCTT-1	-0.842451	-1.21952
		ACGGTACGTAAGTCGC-1	3.6961	-0.403987
		ACGGTACGTACAAAGA-1	-1.98376	-0.717027
		ACGGTACGTGCATTAG-1	5.51818	-0.118332
		ACGGTACGTTACTTGC-1	-5.56024	0.193046
		ACGGTTAGTGAGCGAA-1	5.96961	-0.125801
		ACGGTTTAGCCTAATA-1	3.54126	1.08869
		ACGGTTTAGCTAAAGG-1	-4.3146	-1.66682
		ACGGTTTAGGTACCGC-1	-4.28827	-1.75159
		ACGGTTTAGTAATCCA-1	-4.95569	1.98322
		ACGGTTTAGTTGTCTT-1	0.130183	-3.07398
		ACGTACCCAATCCCTT-1	-5.95588	1.06603
		ACGTACCCAGGGAGGA-1	1.38143	-2.23863
		ACGTACCCAGGTTCAC-1	-3.50677	-2.15914
		ACGTACCCATGTTGGC-1	-5.52417	2.31831
		ACGTCAAGTACCTTAC-1	-2.88822	-2.04458
		ACGTCAAGTGTTTGTC-1	5.75278	3.05664
		ACGTCAAGTTAGGCGT-1	-5.06764	2.5553
		ACGTCAAGTTATTGCC-1	4.12395	0.71163
		ACGTCAAGTTCCTGTG-1	-5.43396	-0.0275513
		ACGTCAAGTTTGAGGC-1	-4.10926	-0.861049
		ACGTCCAAGCTTAGTA-1	-3.30252	0.10481
		ACGTCCAAGGCGGATG-1	-2.97756	-0.857576
		ACGTCCAAGTAAACCC-1	-5.70599	-0.221973
		ACGTCCAAGTGAGAGC-1	-2.41532	0.984172
		ACGTCCTTCCTAATTC-1	-4.53501	-0.0609475
		ACGTCCTTCGCATCCT-1	-2.27705	-1.48369
		ACGTCCTTCGCTAGAT-1	-2.58506	-2.61358
		ACGTCCTTCTAATCAG-1	-4.63796	0.250453
		ACGTTACAGCACAGCC-1	7.81137	0.889465
		ACGTTACAGCGATAAG-1	-1.80052	-2.61177
		ACGTTACAGGGACTAA-1	-5.29541	-1.45448
		ACGTTACAGGGATGAC-1	-4.56461	-0.597006
		ACGTTACAGGTGAAGC-1	-1.69093	-1.4387
		ACGTTGTAGCTAATTG-1	-4.59004	2.65194
		ACGTTGTAGGCATGTT-1	5.12012	2.07013
		ACGTTGTAGGCCCAGT-1	1.45357	-2.49802
		ACGTTGTAGGCGCTAC-1	6.78173	0.457665
		ACTAAAGCAATAGCCC-1	4.63947	0.404389
		ACTAAAGCATAATCCG-1	-2.87266	-1.89846
		ACTAAAGCATAGACCC-1	7.60745	1.3452
		ACTAACCAGATAGACG-1	6.04917	2.53501
		ACTAACCAGTAACAGG-1	-5.52121	-0.254816
		ACTAACCAGTAGCGGG-1	6.41012	2.03774
		ACTAACCAGTCCTGAG-1	5.27098	0.23326
		ACTAACCAGTTTCCGC-1	-2.08579	-1.6833
		ACTAACGGTGGCTTCC-1	-2.91034	-2.63111
		ACTAACTCAACCTAAT-1	6.84358	0.97786
		ACTAACTCACTAAGCC-1	6.61938	2.71835
		ACTAACTCATGAGCAG-1	6.44014	-0.43571
		ACTAATCCAATAGTCT-1	-5.91309	2.13309
		ACTAATCCACCAACCG-1	0.145793	-2.45094
		ACTAATCCACTAGGTC-1	-0.41171	-2.78824
		ACTAATCCACTGACCG-1	-4.22674	-0.437925
		ACTAATCCAGCCTAAC-1	6.41102	0.196909
		ACTAATCCATAGCTTG-1	-2.27321	1.23839
		ACTAATCCATTGTGGC-1	6.6909	-0.0379229
		ACTAGGCGTCGACTAA-1	-5.25797	-1.34918
		ACTAGGCGTGATCAGC-1	-2.15572	-0.746897
		ACTAGGCGTGATGAGG-1	-4.08382	-0.619485
		ACTAGGCGTTTAGTCC-1	5.24047	0.854422
		ACTATCCGTACGTTTC-1	-3.56205	1.97332
		ACTATCCGTGATGATT-1	-6.12218	0.162545
		ACTATCCGTGCGCAAT-1	0.563667	-1.18544
		ACTATCCGTGGAGCAA-1	0.660493	-2.85798
		ACTATCCGTGTGAGAG-1	3.77017	1.28008
		ACTATCCGTTAGCATG-1	-5.51881	2.34348
		ACTATCCGTTATAGCG-1	-5.6892	0.761822
		ACTATGTCATAGACTT-1	1.03685	-2.66774
		ACTATGTCATTAAAGG-1	4.79096	-0.766623
		ACTCACCTCACCTGTC-1	3.65578	0.400691
		ACTCACCTCAGTGAAG-1	1.93869	-1.65503
		ACTCACCTCATTTGCT-1	3.43886	-1.392
		ACTCACCTCGTTTCGC-1	-3.56447	-1.17273
		ACTCACCTCTTAGTCT-1	-3.79681	-0.0640994
		ACTCACTGTCACACCC-1	-5.59792	1.01546
		ACTCACTGTCGTTACT-1	0.62128	-2.09407
		ACTCACTGTGCGCATG-1	-4.71632	2.69146
		ACTCACTGTGGATTGC-1	-4.55992	1.07061
		ACTCACTGTTGGTTAG-1	7.20896	2.40019
		ACTCAGTAGCCAAATC-1	-3.16455	0.184944
		ACTCAGTAGCCAGGTC-1	5.41773	1.47217
		ACTCAGTAGCTATTGA-1	-5.9876	1.48214
		ACTCAGTAGCTGTACG-1	3.96197	-0.569969
		ACTCAGTAGGATAAAC-1	-3.22984	-0.732671
		ACTCAGTAGGATCCGC-1	-2.91143	-1.52521
		ACTCAGTAGTTTGCGG-1	-4.12899	1.79908
		ACTCCTCAGCTTAACA-1	-4.72635	0.281573
		ACTCCTCAGTCCTTCA-1	-2.26171	0.00594369
		ACTCCTCAGTGAGGGT-1	-6.22524	0.886312
		ACTCGCGCAATAATGG-1	-3.75024	-0.996095
		ACTCGCGCAATGAGGT-1	-3.54908	2.67152
		ACTCGCGCAGAGGCTA-1	-2.5364	1.10646
		ACTCGCGCATACTCCT-1	6.82115	0.00920049
		ACTCGCGCATGCAACC-1	-3.15351	-1.01173
		ACTCGCGCATGGAGGC-1	7.03971	1.61843
		ACTCGCTTCCATAAGC-1	-3.79671	-1.99391
		ACTCGCTTCCTGATGG-1	6.03337	-0.0910788
		ACTCGCTTCGATATTG-1	-1.71427	-2.505
		ACTCGCTTCGCATTAA-1	-5.49509	1.9221
		ACTCGCTTCGCTCACT-1	-4.11978	-0.920026
		ACTCGCTTCGGTTAGT-1	7.51954	1.3826
		ACTGAAACAGCTACGT-1	3.00713	-1.34771
		ACTGAAACATATAACC-1	2.52306	-1.02826
		ACTGAATGTAAGGTTT-1	-3.96605	-1.38428
		ACTGAATGTCATTAGG-1	-5.23997	0.72625
		ACTGAATGTGCTCCAC-1	7.45847	1.46351
		ACTGAATGTGTAACCA-1	5.11673	2.73131
		ACTGAATGTTAGAGGG-1	-2.66087	1.7687
		ACTGAATGTTCAAGAT-1	-3.49616	1.05443
		ACTTACAAGACAGGTA-1	-4.1741	0.69345
		ACTTACAAGGCTGTCA-1	3.36463	0.636125
		ACTTACAAGTGACCTG-1	0.870801	-1.70455
		ACTTACTTCCAACTGG-1	-3.78823	-1.76802
		ACTTACTTCCATCAGG-1	-4.92346	-0.749765
		ACTTAGGGTCTAACAG-1	-4.7727	1.7388
		ACTTAGGGTCTAACCT-1	1.28821	-2.29322
		ACTTAGGGTGAGAAAC-1	-1.86573	-2.51457
		ACTTAGGGTTGCAATG-1	6.9194	2.19287
		ACTTAGGGTTGTTGCT-1	0.78954	-2.5504
		ACTTAGGGTTTACGTC-1	4.4521	1.43754
		ACTTAGTCAACGTGCT-1	-0.0773215	-3.11102
		ACTTAGTCAAGGTATA-1	-3.33026	0.262316
		ACTTATGAGTCTCACC-1	-4.88609	0.181425
		ACTTATGAGTGAACCT-1	-5.35227	1.63541
		ACTTCGCTCAATGTGC-1	-4.45019	2.41787
		ACTTCGCTCATCAGTA-1	-3.09195	0.964332
		ACTTCGCTCCAGCACA-1	-3.45859	1.53832
		ACTTGAATCACTAATG-1	-5.97217	1.73704
		ACTTGAATCATAGCCG-1	7.26683	1.98844
		ACTTGAATCCGTTAAA-1	-1.1655	-2.84451
		ACTTGAATCCTAACGG-1	-5.76147	2.0475
		ACTTGAATCCTCAGCT-1	-4.13308	0.114538
		ACTTGAATCGTTAGTA-1	6.51978	0.503849
		ACTTGAATCTAAATCG-1	-5.15992	2.01844
		ACTTGCACAGTATGTT-1	4.81857	0.874127
		ACTTGCACAGTTTACG-1	-4.09305	2.16486
		ACTTGCACATAATCGT-1	0.039743	-2.32599
		ACTTGCACATTGACAT-1	-5.70523	0.448852
		ACTTGCACATTTAAGC-1	6.32117	1.83497
		ACTTGTAAGCGATACT-1	-3.94843	-1.71718
		ACTTGTCGTAACGGGA-1	1.11549	-2.47913
		ACTTGTCGTCAATGTG-1	-3.81757	-2.00144
		ACTTGTCGTCAGGCCA-1	1.21071	-2.10574
		ACTTGTCGTGTCCAAA-1	-4.98692	0.623157
		ACTTGTCGTTCCTGAT-1	-5.34363	-0.621077
		ACTTTGTTCAGAAACG-1	5.74236	-0.440928
		ACTTTGTTCATTGCGG-1	4.76068	-0.524735
		ACTTTGTTCCTAGTCC-1	-6.58943	0.896625
		ACTTTGTTCGGGATTT-1	4.38167	1.70967
		AGAAACCCAGCCGCTA-1	6.8477	-0.127549
		AGAAACCCATGCTATG-1	2.26264	-2.03006
		AGAAACCCATGGTTAT-1	-3.90095	1.06258
		AGAAACTAGATTGAGG-1	-3.19	1.74463
		AGAAACTAGCATGCAT-1	4.15511	0.426721
		AGAAACTAGCGGTTAT-1	4.9019	1.05086
		AGAAACTAGGCTACAT-1	7.42279	1.68714
		AGAAACTAGTAACCCG-1	6.62803	2.75045
		AGAAACTAGTAACGAG-1	-4.21922	0.0554141
		AGAAACTAGTTGGCCA-1	-3.69493	-0.499878
		AGAAAGGCAAACAACA-1	6.22809	0.138856
		AGAAAGGCACATTAAC-1	-3.8216	-0.0652958
		AGAAAGGCACCTATAG-1	-5.37968	2.01342
		AGAAAGGCATGGCCTG-1	6.23983	1.49678
		AGAACAAGTCCTAATC-1	-2.26807	-1.49076
		AGAACAAGTGCAATGC-1	-2.76072	-0.0721904
		AGAACAAGTTACAACG-1	-4.08935	0.00279323
		AGAACCAAGGACCTGC-1	4.38269	1.72447
		AGAACCAAGGAGGCAT-1	4.63067	-0.232279
		AGAACCAAGTAACCAC-1	0.353443	-2.42159
		AGAACCAAGTAAGGGC-1	1.04177	-2.7376
		AGAACCGCAAATATCC-1	-1.41473	-0.806556
		AGAACCGCAATTGAAG-1	-5.31478	1.59977
		AGAACCGCAGATTCAT-1	-4.52178	1.01794
		AGAACCGCATTATGCG-1	-3.47632	-1.02938
		AGAAGGTGTCTTACTA-1	7.14527	2.98187
		AGAAGGTGTGCTTAGA-1	-1.18435	-1.23569
		AGAAGGTGTGGATTAT-1	4.75831	-0.670445
		AGAAGGTGTTAAGGCC-1	-2.19547	-2.52186
		AGAAGGTGTTCACCCA-1	4.75242	3.08229
		AGAAGGTGTTCGCTTG-1	-4.93946	-0.0261212
		AGAATCGAGACTCGCA-1	1.60698	-1.57299
		AGAATCGAGCAAGGAC-1	6.42659	1.5838
		AGAATCGAGCACGATT-1	-4.07698	0.956445
		AGAATCGAGCAGGTGG-1	5.68645	2.13135
		AGAATCGAGCAGGTTT-1	6.82158	1.09756
		AGAATCGAGGAGCATA-1	-4.93822	1.48017
		AGAATCGAGGCATGTT-1	6.04859	0.461731
		AGAATCGAGGGTGAAC-1	-3.21451	-1.38353
		AGAATCTGTCGTAAAT-1	-3.89133	-1.52025
		AGAATCTGTCTAACCT-1	-4.46695	-2.16861
		AGAATCTGTGCTAGCG-1	-2.82775	0.311306
		AGACAATAGCCTTAAA-1	3.60428	1.00782
		AGACAATAGCTTTGGG-1	-5.23298	-1.17511
		AGACAATAGTTGCGTG-1	1.02625	-1.82512
		AGACACGCAACGTGCT-1	-1.99557	-1.81826
		AGACACGCATAGCGAG-1	-3.04612	-2.6031
		AGACACGCATGCTTAG-1	-3.27719	-1.03978
		AGACCCGGTATTGTCC-1	-2.17102	-1.56475
		AGACCCGGTCTTGCTG-1	7.79746	1.47496
		AGACCCGGTTAGAGCC-1	-2.82338	-2.86619
		AGACCCGGTTGGTTCT-1	-1.03193	-2.45604
		AGACTATGTCTAACAG-1	-5.1273	1.13584
		AGACTATGTCTATCGT-1	7.71299	1.87326
		AGACTATGTGCGCAAT-1	7.33468	0.357923
		AGACTATGTGTGCAAC-1	-1.20518	-1.90979
		AGACTATGTTGGATAT-1	-2.97421	-1.2702
		AGACTATGTTTCCACG-1	-4.46686	0.689186
		AGAGAAGCAAGCCAGA-1	-2.49478	-0.686099
		AGAGAAGCACATGCTA-1	5.132	-1.30435
		AGAGAAGCAGAAACGT-1	-3.75563	-0.237845
		AGAGAAGCAGCACGTT-1	-2.26885	1.10659
		AGAGAAGCAGGCCATT-1	-5.5312	-0.694878
		AGAGAAGCATCATGGC-1	-1.89195	-1.40499
		AGAGAAGCATTGTTGG-1	7.07702	-0.222987
		AGAGAGGAGCAAACCT-1	-3.97689	-2.3926
		AGAGAGGAGCTTAACA-1	-2.08019	-2.921
		AGAGAGGAGTAACGGA-1	-4.07084	1.54142
		AGAGAGGAGTTAGTTG-1	6.05674	1.50803
		AGAGATTAGGATTGCT-1	6.66192	0.751686
		AGAGATTAGGTGAAAT-1	-4.54709	1.96602
		AGAGATTAGTATGTGC-1	3.53244	-0.974664
		AGAGATTAGTCCTTCA-1	6.31337	2.3548
		AGAGGAACACACTAAT-1	6.79143	-0.0913616
		AGAGGAACACCAACCG-1	1.15697	-1.69099
		AGAGGAACACTCGCTC-1	0.358442	-2.37538
		AGAGGAACAGAATGAC-1	1.95747	-1.19281
		AGAGGAACATTGTGGC-1	4.18154	-0.679767
		AGAGGATGTAAAGCGG-1	-1.94157	1.12717
		AGAGGATGTAGGTGTC-1	-5.73337	1.15688
		AGAGGATGTGGAAGGC-1	-0.548171	-2.44732
		AGATGAAGTCACAGCG-1	4.31892	-0.623402
		AGATGAAGTCGTTATC-1	4.88772	1.53172
		AGATGAAGTTAGGACC-1	-3.72477	-0.33705
		AGATGAAGTTGAATCG-1	3.88215	-0.239578
		AGATGCTTCAATTGGC-1	-3.93869	-1.01281
		AGATGCTTCATAGCCG-1	-4.46957	-0.0646139
		AGATGCTTCATTTGCT-1	0.852668	-1.62711
		AGATGCTTCCCTCAAC-1	5.85567	3.17025
		AGATGCTTCCCTGGTT-1	-2.25487	-1.64986
		AGATGCTTCCTCAGTC-1	-1.07161	-1.71017
		AGATGCTTCGCTAAGT-1	-0.546335	-2.75763
		AGATGCTTCGTTCACC-1	6.21926	0.0161714
		AGCAAATAGCCGCTTT-1	6.42029	0.541958
		AGCAAATAGCGAGTAA-1	-5.31516	1.59836
		AGCAAATAGCTAATTG-1	3.99309	0.531108
		AGCAAATAGTTCCCAC-1	-2.99316	-0.521949
		AGCAACAAGCAAGACA-1	6.85413	1.81662
		AGCAACAAGGCAACAA-1	-4.75833	0.939463
		AGCAACAAGGCTGTGC-1	4.55279	2.43685
		AGCAAGGGTACGCGCA-1	4.59708	-1.23943
		AGCAAGGGTAGCCTCC-1	4.38952	-0.243853
		AGCAAGGGTAGGATTT-1	-4.50826	1.36448
		AGCAAGGGTAGGTTTG-1	6.96003	2.40317
		AGCAAGGGTATACTGG-1	-3.22105	-1.58146
		AGCAAGGGTATCTGGA-1	1.68757	-1.64681
		AGCAAGGGTCACGGAT-1	4.98943	-1.38671
		AGCAAGGGTCATGAGC-1	-2.76937	0.835853
		AGCAAGGGTGGAGCAA-1	5.49022	-0.275568
		AGCAAGGGTGTTTGTC-1	-4.16944	-0.629707
		AGCAAGGGTTCCATTA-1	2.75987	-1.56308
		AGCAATACAGGCTAAG-1	-6.21231	1.19096
		AGCAATACAGTTTGGC-1	-5.55988	-0.695491
		AGCAATTGTAATGGCC-1	-4.51562	1.06313
		AGCAATTGTCAAACTG-1	1.86646	-2.47234
		AGCAATTGTCCCGGAA-1	5.87088	2.34794
		AGCAATTGTTAGAGGG-1	2.31134	-1.07361
		AGCAATTGTTGGCGTG-1	-4.6307	1.8782
		AGCAATTGTTTCAGGA-1	-4.62064	-1.971
		AGCACAGCAACTGGGA-1	-5.02257	2.71686
		AGCACAGCAGAACCGA-1	-2.8529	-2.77766
		AGCACAGCAGGCCTTG-1	-3.5917	-1.87388
		AGCACAGCAGTCTATG-1	-4.2306	1.65682
		AGCACAGCATGTTGCA-1	-0.327334	-2.59205
		AGCACTAGTATTGAGT-1	2.62617	-0.932523
		AGCACTAGTCTAACAG-1	-2.48154	-2.37162
		AGCACTAGTTAATCGG-1	-2.66374	-1.36211
		AGCACTAGTTCGGGAT-1	-1.67704	-0.536075
		AGCACTTAGCACCACA-1	-1.62949	-1.75451
		AGCACTTAGGTCTTGG-1	6.50566	0.683978
		AGCAGGTAGATGCCTG-1	4.5916	2.32226
		AGCAGGTAGCACTAGT-1	-3.60902	-1.95682
		AGCAGGTAGGGACGCA-1	2.53496	-1.23418
		AGCAGGTAGTAAACCC-1	1.96339	-2.0792
		AGCAGGTAGTCAATTG-1	-4.21013	0.370272
		AGCAGGTAGTGATTCA-1	4.13192	-1.05778
		AGCAGGTAGTTGTCTT-1	-5.24482	1.06528
		AGCATCCCACCTGCTC-1	6.35949	2.83129
		AGCATCCCATTGCGTA-1	7.63366	0.972409
		AGCATTTCAAGGACCA-1	7.08319	0.204486
		AGCATTTCACAATGCC-1	5.54014	-0.0822416
		AGCATTTCACGTTACA-1	6.10661	2.17353
		AGCATTTCAGAAATTG-1	2.87949	-0.859127
		AGCATTTCAGTAATAG-1	-5.74665	0.659097
		AGCATTTCATAAGGAC-1	1.01199	-2.39238
		AGCATTTCATGGCCTG-1	-4.92918	-1.22791
		AGCATTTCATTATGCG-1	3.82926	0.282714
		AGCATTTCATTTGCTC-1	-3.79914	-1.35427
		AGCCAGTGTATTTGCC-1	-4.22371	1.17053
		AGCCAGTGTCGCAATA-1	-5.03688	0.85315
		AGCCAGTGTGACCTGG-1	4.43332	-1.4611
		AGCCGCTAGAGAGGCT-1	4.94266	0.582672
		AGCCGCTAGCATTTCT-1	-4.54883	-0.790886
		AGCCGCTAGGCTACAT-1	-3.087	-0.197606
		AGCCGGTTCAAACCTA-1	-1.74821	-1.06084
		AGCCGGTTCAAACTCA-1	-4.0398	-0.172212
		AGCCGGTTCAAGTGTC-1	6.46382	1.54071
		AGCCGGTTCCTACCTA-1	-4.12502	-1.46024
		AGCCGGTTCCTGAGTG-1	-5.0064	0.284662
		AGCCGGTTCCTTTACG-1	-5.44374	2.48975
		AGCCGGTTCGGTCAGC-1	-2.50853	-0.742487
		AGCCGGTTCGGTTTCC-1	4.33025	-0.955787
		AGCCTAAGTAATCGGC-1	-2.82477	-1.79908
		AGCCTAAGTCCGTAGG-1	-5.76768	0.889387
		AGCCTAAGTCTAACAG-1	5.2211	-0.305911
		AGCCTAAGTGCTAGAC-1	7.39884	2.35725
		AGCCTAAGTGTGCACG-1	-2.16514	-0.199635
		AGCCTAGTCAGGTTTA-1	4.59665	2.1055
		AGCCTAGTCCACCCTG-1	1.22961	-1.60501
		AGCCTAGTCCTCCATA-1	-6.45682	0.0351266
		AGCCTAGTCTGCAACG-1	7.06355	2.19467
		AGCCTCCGTAACCAGC-1	4.89603	2.39801
		AGCCTCCGTCTAACCT-1	-1.7826	-2.28637
		AGCCTCCGTGGTTCCC-1	1.80663	-1.54719
		AGCCTCCGTGTTTGTC-1	-5.67694	2.55035
		AGCCTCCGTTAAGCCA-1	5.44363	0.419475
		AGCCTCCGTTATCCGT-1	5.4773	-0.587503
		AGCCTCCGTTTGCAGA-1	4.79011	0.466732
		AGCCTGGGTAAAGCGG-1	2.94084	-1.77796
		AGCCTGGGTTATGTGG-1	5.54981	-0.495454
		AGCCTGGGTTCACCAT-1	-4.69518	2.23257
		AGCCTGGGTTGGATCA-1	6.57451	2.30407
		AGCGATTTCTAGCTTT-1	4.86598	0.0831598
		AGCGATTTCTGCAAGT-1	5.43936	0.997756
		AGCGATTTCTGTGCAG-1	1.12705	-2.22832
		AGCGCCTAGACTAAGG-1	6.44767	1.51695
		AGCGCCTAGCACTTGG-1	-6.64939	0.599479
		AGCGCCTAGCTCGCTT-1	-4.46276	-0.719463
		AGCGCCTAGGCACAGG-1	-5.58229	1.8098
		AGCGCCTAGGTCCAAT-1	5.28337	0.313471
		AGCGCCTAGTCACGAT-1	-3.66567	-1.46516
		AGCGCCTAGTCATTGA-1	6.81596	0.249628
		AGCGCTCAGACAGGCG-1	1.31556	-2.28549
		AGCGCTCAGAGGATAT-1	-3.94818	1.2141
		AGCGCTCAGCAGCTAT-1	-2.03827	1.06746
		AGCGCTCAGCCTGATG-1	2.98324	-0.507394
		AGCGCTCAGCCTGTTC-1	3.7288	-0.0464187
		AGCGCTCAGCTTATGA-1	-1.16725	-2.82259
		AGCGCTCAGGAAACTG-1	4.88905	-0.38403
		AGCGCTCAGGGCCATC-1	4.07581	-0.694364
		AGCGGACCACCCTCAC-1	-5.47495	-0.357814
		AGCGGACCAGCACCAT-1	1.23716	-1.29792
		AGCGGATAGCACTAGT-1	-2.79412	-1.74639
		AGCGGATAGGATCCGC-1	5.63764	2.94545
		AGCGGATAGGTTTGAC-1	-2.74372	-0.741142
		AGCGGATAGTCAGGCC-1	5.62021	-1.15509
		AGCGTGCTCAATCTCT-1	5.42933	-1.08076
		AGCGTGCTCTGTAATG-1	-3.54301	0.440103
		AGCGTGCTCTGTTGCC-1	6.19541	-0.55657
		AGCTAAACAAATTGCT-1	-3.08842	-0.734103
		AGCTAAACAGGCCATT-1	-5.4466	1.96488
		AGCTAAACATAGGCGA-1	-5.46858	2.26005
		AGCTAAACATCATGGC-1	-3.20818	1.403
		AGCTAACTCATGTTTC-1	1.72726	-1.42115
		AGCTAACTCCGCAAGC-1	-2.73057	-0.224221
		AGCTAACTCGGTTCCT-1	-4.91358	-1.40622
		AGCTAACTCGTAACGT-1	-0.947052	-1.23902
		AGCTAACTCTAATCCT-1	-4.69096	0.0435981
		AGCTACGTCATAAGCC-1	-2.81466	-1.63014
		AGCTACGTCCAACTGG-1	4.64357	-1.32527
		AGCTACGTCCCGAAGC-1	-1.50632	-1.16611
		AGCTACGTCCCGCCTA-1	-2.68594	-2.27313
		AGCTACGTCTACCTAT-1	-4.71139	2.71796
		AGCTACGTCTAGCTTT-1	-2.37851	-0.601601
		AGCTACGTCTCACTAT-1	-4.84099	0.998562
		AGCTAGTTCATAGCCG-1	5.58928	1.8535
		AGCTAGTTCATGAGCT-1	-4.22864	0.327804
		AGCTAGTTCGCACACA-1	-5.17852	1.11606
		AGCTAGTTCTTAGTGA-1	-5.81752	0.880474
		AGCTATATCAAACCGT-1	1.03996	-2.62437
		AGCTATATCATGGCCA-1	-5.13749	-1.88209
		AGCTATATCCAGGTTG-1	4.14145	-0.667052
		AGCTATATCTCGACCT-1	5.96557	0.0511774
		AGCTCATAGAAACTGG-1	-3.00156	-1.81236
		AGCTCATAGACAGGCG-1	5.81332	-0.704689
		AGCTCATAGATTGAGG-1	-1.94068	-2.71619
		AGCTCATAGCTATATG-1	-4.35678	-0.882438
		AGCTCATAGGAAGCTA-1	-2.3468	0.340112
		AGCTCATAGGAAGTAT-1	0.248875	-2.8562
		AGCTCATAGGCGCTTA-1	-5.28818	-1.51
		AGCTCATAGGGACTAA-1	1.1661	-2.88397
		AGCTCATAGTCATCCC-1	4.34621	1.27326
		AGCTCATAGTTGCCTC-1	6.16236	0.937462
		AGCTGCTCAATAGCCC-1	5.47938	2.24889
		AGCTGCTCACAAAGCG-1	4.52105	1.08034
		AGCTGCTCACAACAGG-1	-3.40717	-1.48481
		AGCTGCTCACAATTAC-1	-3.48587	2.24392
		AGCTGCTCACCTCAGG-1	6.56724	2.63608
		AGCTGCTCAGCAACCT-1	0.79471	-1.639
		AGCTGCTCAGCACCAT-1	-3.30466	-1.36055
		AGCTGCTCAGCATGAG-1	-6.04873	1.12614
		AGCTGCTCAGGACACA-1	5.56292	1.97404
		AGCTGCTCATCGCTCC-1	7.2669	0.287002
		AGCTTAATCATAACCA-1	-2.82	-1.24076
		AGCTTAATCTGTGCCT-1	-5.52677	2.41331
		AGCTTAATCTTTAAGG-1	4.94241	2.15315
		AGCTTAATCTTTAGGA-1	-2.01023	-0.808458
		AGCTTCCTCACTAAGC-1	-3.63033	-1.85405
		AGCTTCCTCACTTTAC-1	-3.4106	2.5828
		AGCTTCCTCCAGGGAG-1	-4.80286	0.0252952
		AGCTTGGTCACTCGCT-1	-3.719	1.9977
		AGCTTGGTCATCCACC-1	-5.58856	0.414306
		AGCTTGGTCCTAAATG-1	-1.47499	-2.3895
		AGCTTGGTCGTACCGA-1	-2.88724	1.0909
		AGCTTGGTCTAATTGG-1	6.35081	1.84725
		AGCTTGGTCTCTAGCC-1	-4.46333	1.23928
		AGCTTGGTCTTACTCG-1	-5.85858	-0.559369
		AGCTTTAAGAATCGCT-1	-4.19375	2.68568
		AGCTTTAAGATAGACG-1	-4.50696	1.55448
		AGCTTTAAGCCAGTAT-1	-5.25136	0.104288
		AGCTTTAAGCGGATAA-1	-4.94711	-0.805165
		AGGAAACGTAGCCATA-1	-3.00158	-2.32509
		AGGAAACGTCCACAAA-1	-2.69757	-0.724908
		AGGAAACGTTCCGCAC-1	4.40893	-1.03629
		AGGAACCAGACAAAGT-1	2.84407	-0.218887
		AGGAACCAGCAAGGGT-1	7.23656	-0.196
		AGGAACCAGCATTAGC-1	-5.59957	0.895639
		AGGAACCAGTTGCCTC-1	-4.428	-1.01354
		AGGAACGGTCCCGGAA-1	-3.74683	-1.98904
		AGGAACGGTGGAAACG-1	3.61996	-1.41502
		AGGAACGGTGTCCTGC-1	6.15381	1.32045
		AGGAACGGTTCAAGAT-1	-3.63785	1.03384
		AGGACGTAGATAAAGC-1	0.0591844	-2.57775
		AGGACGTAGCACAGCC-1	1.17675	-1.82971
		AGGACGTAGGCCAATT-1	-4.39555	2.44283
		AGGACGTAGTATCGCG-1	3.30904	-0.645658
		AGGACTAAGAGAAGGG-1	-0.514879	-2.29948
		AGGACTAAGAGGAAGG-1	-3.31872	2.35321
		AGGACTAAGGGACCTC-1	-4.78591	1.6443
		AGGACTAAGGGCTTTG-1	-0.756493	-2.8057
		AGGACTAAGTAACCCG-1	1.45232	-2.10157
		AGGACTAAGTATTGTG-1	-5.02358	0.201292
		AGGACTAAGTCTATGA-1	-0.252693	-2.0582
		AGGACTAAGTTCCTCA-1	-4.88202	2.2153
		AGGACTAAGTTCCTGC-1	5.59826	-0.149941
		AGGAGCTAGACAAACG-1	-2.65783	-0.67677
		AGGAGCTAGCAAGGGT-1	-4.07704	1.36254
		AGGAGCTAGCTGCACA-1	4.20874	1.98852
		AGGAGCTAGTCACCAG-1	1.19861	-1.84795
		AGGATATAGCAAGGGT-1	-4.70867	-0.909155
		AGGATATAGCCTGAGC-1	-4.11212	0.366292
		AGGATATAGCGGATTT-1	-3.20138	1.03311
		AGGATATAGGAGCAAC-1	6.02924	1.1591
		AGGATATAGTAGCGGG-1	6.85842	1.42557
		AGGATATAGTATTGCA-1	-2.94983	-1.72567
		AGGATATAGTTGGGCC-1	-5.9835	1.75127
		AGGATCCGTAACCACA-1	6.23505	2.31556
		AGGATCCGTACCGAAC-1	-6.26023	-0.0242034
		AGGATCCGTGCTTAGA-1	6.71741	-0.0965901
		AGGATCCGTGTCCAAA-1	-3.25168	-0.880312
		AGGATGCAGCATGCAT-1	6.66157	3.1821
		AGGATGCAGGAGTCTT-1	5.78881	2.11553
		AGGATGCAGGCGCACT-1	6.7904	2.97437
		AGGATGTCAAGGATTA-1	-3.09268	1.32754
		AGGATGTCAGAAATGC-1	3.55014	0.746669
		AGGATGTCAGCGCTTG-1	3.42952	-0.883045
		AGGATTGAGAGGGACT-1	-4.85404	-1.3851
		AGGATTGAGCTAGAAG-1	-4.07862	-0.105518
		AGGATTGAGCTTACTT-1	-2.82842	-2.34255
		AGGATTGAGGACAATG-1	5.14456	2.44171
		AGGATTGAGGCTGGCT-1	3.23977	-1.16156
		AGGATTGAGTCATTAG-1	5.61067	1.16939
		AGGCAATCAATTGAAG-1	6.49653	0.279968
		AGGCAGGTCCCAGTAG-1	6.94724	2.3392
		AGGCAGGTCCTCAGCT-1	3.36226	-0.823984
		AGGCCCAGTAGGTTTG-1	6.5397	2.83889
		AGGCCCAGTCCTCCAA-1	-5.46412	-0.367649
		AGGCCCAGTTATAGCG-1	2.86313	-0.25191
		AGGCCCAGTTGTTGCT-1	-6.49919	1.10003
		AGGCCCAGTTTGTGGA-1	-4.16001	0.263852
		AGGCGGATCAGCAAGA-1	4.92625	2.52761
		AGGCGGATCATGGCCA-1	-5.3358	1.0115
		AGGCGGATCCAGGAAA-1	-6.12363	-0.328165
		AGGCGGATCCTTCTAG-1	0.465257	-2.75935
		AGGCGGATCGGGACTC-1	5.48334	0.912603
		AGGCTAAAGACAAGTG-1	0.331243	-1.85884
		AGGCTAAAGCCTGGTA-1	7.1047	-0.218408
		AGGCTAAAGCTTTGTT-1	4.23037	1.42586
		AGGCTAGCAAACCCTA-1	-2.07789	-0.185938
		AGGCTAGCAAATATCC-1	-4.48632	1.09611
		AGGCTAGCACCGGTAT-1	4.4506	-0.552405
		AGGCTAGCAGCTAACC-1	6.87314	2.41923
		AGGGCCTTCCAAACAC-1	-2.45885	0.052391
		AGGGCCTTCCAGGAAA-1	-3.50957	-0.543749
		AGGGCCTTCCGTCCAT-1	0.585665	-2.8294
		AGGGCCTTCGATCAGT-1	6.2147	0.118414
		AGGGCCTTCTACCTCA-1	5.62517	2.38508
		AGGGCTACACCAAAGG-1	5.47181	1.65731
		AGGGCTACAGGCTGTT-1	3.37729	-0.0997997
		AGGGCTACATTGTTGG-1	-0.540016	-3.0637
		AGGGTTGCAAGGTGGC-1	5.1325	-0.794801
		AGGGTTGCACATGCTA-1	4.3993	0.60489
		AGGGTTGCACTCAACA-1	-3.43831	-0.79443
		AGGGTTGCATATTGAC-1	-4.71795	-1.10856
		AGGTAACCAAGGTAAC-1	-4.33933	-0.920923
		AGGTAACCAATTGACT-1	-5.69922	2.11179
		AGGTAACCACAGACTC-1	3.59114	-0.842517
		AGGTAACCAGCAGGTA-1	4.17487	1.89983
		AGGTAACCAGCCTAAC-1	5.91274	0.432154
		AGGTAACCAGGTTACC-1	4.82425	0.255259
		AGGTAACCAGTTAGCC-1	-4.99499	-1.40731
		AGGTACGCAAACTGTT-1	-2.08271	0.0414414
		AGGTACGCAACAGGTG-1	3.97386	1.13362
		AGGTACGCAATATACC-1	-4.34563	-2.31227
		AGGTACGCAATGCCCG-1	-5.71617	0.909755
		AGGTACGCAGTGAACG-1	-5.71413	-0.433458
		AGGTACGCATAAGTTC-1	-4.227	0.821658
		AGGTATTGTTATAGCG-1	3.23648	-1.12393
		AGGTATTGTTGTTGGA-1	2.87586	-1.14926
		AGGTATTGTTTGAGGC-1	-3.38221	-1.33063
		AGGTCAAAGCCTGGTA-1	3.31001	-0.63775
		AGGTCAAAGGCATTAC-1	4.82655	-0.406392
		AGGTCAAAGTCACGAT-1	-5.96766	0.967788
		AGGTCAAAGTCAGGCC-1	7.04941	0.595016
		AGGTCATTCCCTGACT-1	4.9326	-0.14141
		AGGTCATTCCTAATGA-1	4.54962	1.79715
		AGGTCATTCTGGTCCT-1	-3.76421	1.1064
		AGGTCCGGTAAGCTTG-1	6.56158	-0.614758
		AGGTCCGGTCAATACG-1	-3.62585	-1.07731
		AGGTCCGGTGGAGCAA-1	-5.55615	1.53982
		AGGTCCGGTTGCACAA-1	-2.08402	-2.86946
		AGGTCTTAGCAAGACA-1	3.43	-0.976955
		AGGTCTTAGCTGGCTA-1	5.6583	-0.27629
		AGGTCTTAGTGGACAA-1	-3.94438	0.408383
		AGGTCTTAGTTATGGC-1	4.28917	1.15193
		AGGTGAATCCTTGCAC-1	-1.04686	-2.51343
		AGGTGAGGTAATCGCA-1	-3.46847	0.224564
		AGGTGAGGTACTTCAC-1	-5.68773	-0.695355
		AGGTGAGGTCCGGTTC-1	-2.71596	0.991383
		AGGTGAGGTCGTAATG-1	5.24296	1.49009
		AGGTGAGGTTAAGTGT-1	-3.29145	-1.94947
		AGGTGAGGTTACATCC-1	-2.47645	-2.24519
		AGGTGAGGTTTCCGGC-1	0.950065	-1.73534
		AGGTTAACACTTACAG-1	-4.26447	-0.80411
		AGGTTAACAGGATGGC-1	-2.94554	-2.12442
		AGGTTAACATAGACTT-1	4.88998	0.339074
		AGGTTAACATGTCAAT-1	5.7159	1.82935
		AGGTTAACATTGCGGT-1	-2.21369	0.0929832
		AGGTTACTCAGCAAAG-1	4.81302	-1.37703
		AGGTTACTCAGCTAAC-1	-5.60973	-0.834925
		AGGTTACTCATTACGA-1	4.02637	-1.59795
		AGGTTAGAGACAACGA-1	-3.85982	1.85964
		AGGTTAGAGAGCCGCT-1	6.96355	2.30923
		AGGTTAGAGGGCTTAT-1	4.56564	1.15447
		AGGTTAGAGTATTGCA-1	-3.37929	1.7476
		AGGTTGCGTACGGTAC-1	-1.6407	0.0859727
		AGGTTGCGTCAACAAT-1	3.10597	-1.0645
		AGGTTGCGTCTAACCT-1	7.13647	1.44168
		AGGTTGCGTGAGCACT-1	-3.96064	-2.5314
		AGGTTGCGTTCCATTA-1	4.83873	1.20925
		AGGTTTATCAATCATG-1	-1.89991	-0.298642
		AGGTTTATCAGGGCCT-1	-2.18416	-1.56308
		AGGTTTGGTAACGGGA-1	2.69599	-2.32201
		AGGTTTGGTCATGCAA-1	1.24738	-2.38715
		AGGTTTGGTCCGCTGT-1	-0.222466	-2.62251
		AGGTTTGGTGTAACCA-1	5.54436	1.39664
		AGGTTTGGTTAGTACG-1	5.9673	0.403028
		AGGTTTGGTTCACCAT-1	-4.21596	2.00786
		AGGTTTGGTTGCGTAA-1	-3.56514	0.468239
		AGTAAACAGCACTAGT-1	-4.34166	2.76138
		AGTAAACAGCATTAGC-1	6.47508	0.809966
		AGTAAACAGGATTGAG-1	-3.99301	0.516996
		AGTAAACAGTTCCCAC-1	3.85944	-0.779169
		AGTAACACAAGACTCC-1	-4.74553	0.846014
		AGTAACACAAGGTAAC-1	-5.24657	2.24566
		AGTAACACACTGACTA-1	-2.95925	-0.796081
		AGTAACACAGATAGAC-1	-2.56173	0.653137
		AGTAACACATATTGAC-1	4.96643	0.895911
		AGTAACACATGAATCT-1	-4.03845	0.760413
		AGTAACACATTGCGAC-1	-4.27109	-1.99138
		AGTAACCTCAAGGACA-1	6.92468	0.481764
		AGTAACCTCACGCCAA-1	6.98129	2.16771
		AGTAACCTCATTCATC-1	-2.47234	-1.42686
		AGTAACCTCCTGATTT-1	-3.25324	1.76701
		AGTAACCTCCTTCGTA-1	-4.145	0.693676
		AGTAACCTCGCAAACT-1	-0.103094	-2.60967
		AGTAACCTCTATTGTC-1	-0.393113	-1.8805
		AGTAACCTCTTGTTCG-1	-0.924383	-2.40921
		AGTAACGAGATGCCTG-1	-3.50412	-2.55762
		AGTAACGAGCCGGTAC-1	4.57598	2.44589
		AGTAACGAGCCTGTGA-1	-4.71663	-1.07456
		AGTAACGAGCGATAAG-1	-0.984124	-2.54318
		AGTAACGAGCTGGAAA-1	-6.36236	0.0493111
		AGTAAGTAGAGAGCCG-1	-6.08777	0.910075
		AGTAAGTAGCCATCAG-1	-6.03017	-0.565438
		AGTAAGTAGCGTGCAC-1	3.25074	0.697395
		AGTAAGTAGTAGGCGG-1	-2.05817	0.175199
		AGTAAGTAGTGACCTG-1	2.97168	-1.39326
		AGTAAGTAGTTATTCC-1	4.76872	2.58204
		AGTAAGTAGTTGCCTC-1	-5.30401	1.21679
		AGTAATCGTAACGAGG-1	-5.7683	1.10662
		AGTAATCGTACGATTG-1	-4.38674	0.910953
		AGTAATCGTCCTAATC-1	-4.80422	2.5631
		AGTAATCGTGTAACCA-1	1.61162	-2.29012
		AGTAATGCAGGCATCT-1	-5.19513	0.0829176
		AGTACGCGTGAAACAA-1	6.65307	2.68762
		AGTACGCGTTATCCGT-1	-0.792873	-2.82229
		AGTACGCGTTTAACGG-1	-3.44201	1.61286
		AGTAGCTTCAGGCTAT-1	-4.67397	0.479587
		AGTAGCTTCATAACTG-1	-5.65838	0.212495
		AGTAGCTTCCCGTTTA-1	-5.19205	1.41968
		AGTAGCTTCGAAGTGA-1	0.6125	-2.49757
		AGTAGGATCAATCTAG-1	5.2388	1.16123
		AGTAGGATCATGCAAC-1	-3.57095	0.603798
		AGTAGGATCCACCCTG-1	4.69692	0.0982217
		AGTAGGATCCACCTTA-1	5.69465	-0.799975
		AGTAGGATCGAAGTGA-1	5.63135	2.60125
		AGTAGGATCGGCCATA-1	-1.55659	-1.99044
		AGTAGGATCGGTTTGG-1	-4.44647	1.13421
		AGTATAGCAGTATGTT-1	5.52037	-0.835102
		AGTATAGCATATTGAC-1	-3.4424	-2.7254
		AGTCAAGAGCGCCTTT-1	1.81023	-1.24537
		AGTCAAGAGGAAACTG-1	5.27853	1.36695
		AGTCAAGAGGGCTAAA-1	-0.653052	-2.27971
		AGTCAAGAGTCTCACC-1	5.40291	1.77769
		AGTCAAGAGTTATCTC-1	-2.1435	-2.59095
		AGTCAATGTAACTACG-1	3.1284	-1.83836
		AGTCAATGTACCCACC-1	5.17688	-0.474347
		AGTCAGGCAATAATGG-1	-2.90446	1.66031
		AGTCAGGCACAAACTT-1	2.93796	-0.847646
		AGTCAGGCAGGCATCT-1	2.14338	-1.05838
		AGTCAGGCAGTTTGGC-1	-3.28784	-2.03487
		AGTCCTGAGACACTTA-1	4.39349	-0.365183
		AGTCCTGAGACTTATG-1	-4.03811	-0.000141225
		AGTCCTGAGCGAGCGA-1	6.56987	1.38955
		AGTCCTGAGCGGGCAA-1	1.97047	-1.44791
		AGTCCTGAGGGACTAA-1	-3.6373	0.611144
		AGTCCTGAGGTCAAAG-1	3.80971	-1.07357
		AGTCCTGAGTAACCAC-1	-0.926862	-2.04923
		AGTCCTTGTAGACAAA-1	-1.92515	-0.83634
		AGTCCTTGTAGCCTCC-1	4.18307	-0.981645
		AGTCCTTGTATTGAGT-1	-3.12541	-0.447338
		AGTCCTTGTATTTGCC-1	7.4776	2.26452
		AGTCCTTGTTCGCGCT-1	-0.80753	-2.41004
		AGTCCTTGTTTACCGT-1	-3.27277	-2.01098
		AGTCTTGCAAGGTCCT-1	7.57602	1.14819
		AGTCTTGCAATCATGT-1	-0.746066	-2.2424
		AGTCTTGCAGGCGAGT-1	4.67081	-0.957257
		AGTGAACCACAAACTT-1	7.47443	0.379557
		AGTGAACCACCAGCAT-1	-4.79614	1.8592
		AGTGAACCAGAACCGA-1	-0.700839	-2.97147
		AGTGAACCAGCTTACA-1	-4.98714	2.69103
		AGTGAACCATTATGGT-1	-0.742094	-2.93661
		AGTGAACCATTCCTGT-1	-2.70535	-1.79759
		AGTGAACCATTGTGAT-1	6.07685	0.100487
		AGTGAGTCAATAATCC-1	4.75941	1.8068
		AGTGAGTCAATTAACC-1	6.81041	3.10174
		AGTGAGTCACCTACTT-1	2.32617	-2.37579
		AGTGAGTCAGCAAGGC-1	4.77637	1.72358
		AGTGAGTCAGCTCAAC-1	-2.97819	-1.68345
		AGTGATGAGCACAGGG-1	-3.0914	0.011846
		AGTGATGAGCCGCAAC-1	-4.15684	1.94356
		AGTGATGAGTGATTCA-1	7.08463	-0.0971933
		AGTGATGAGTGTGATC-1	-4.32116	2.75237
		AGTGCACGTCCACAAA-1	2.68137	-0.286076
		AGTGCACGTGACCTGG-1	4.63652	-1.04638
		AGTGCCGGTGTTTGAG-1	-4.88823	1.21307
		AGTGCCGGTTGTAAAC-1	7.1992	1.91523
		AGTGCCGGTTTAACGG-1	-4.0627	1.00066
		AGTGCGGAGCCAGGTC-1	4.72974	1.67292
		AGTGCGGAGGCTATGT-1	-5.95824	1.66723
		AGTGCGGAGGGTTAGA-1	5.19942	-0.204847
		AGTGCGGAGGTTACGT-1	5.34823	0.428424
		AGTGGACAGCTATTGA-1	-5.63534	1.86301
		AGTGGACAGGAAACTG-1	-1.3021	-2.11763
		AGTGGACAGGGATGAC-1	5.64646	-0.523894
		AGTGGACAGGTTAGCT-1	-3.25289	1.14012
		AGTGGACAGTTATCCT-1	7.71389	1.72203
		AGTGTGGCAAGGTGCA-1	-3.87433	1.77152
		AGTGTGGCACCCACAG-1	-5.79172	2.03655
		AGTGTGGCATCCGTAA-1	5.61295	0.32742
		AGTGTTTCAACTAGCC-1	-4.60286	0.546786
		AGTGTTTCAGATTCAT-1	-4.06352	-1.9587
		AGTGTTTCAGCAACCT-1	5.32771	0.114792
		AGTGTTTCAGTGAACG-1	-6.35964	1.54104
		AGTTACATCAAATCGC-1	6.74554	1.2705
		AGTTACATCAGCACGC-1	6.86136	0.968951
		AGTTACATCATGGCTG-1	-1.97812	-2.61689
		AGTTACATCCCTGTTA-1	6.87703	0.571499
		AGTTACATCCGCTAGA-1	-0.048342	-2.2745
		AGTTACATCCTCACAC-1	-3.46201	-1.66176
		AGTTACATCCTCGATC-1	5.02598	-0.64515
		AGTTACATCGTTAACA-1	0.537311	-1.52994
		AGTTACATCTTGAGCG-1	1.96671	-1.23609
		AGTTACTCAAATTCGT-1	5.36289	1.96373
		AGTTACTCAATAACGA-1	2.12103	-0.741412
		AGTTACTCACCCACCT-1	6.89494	2.54506
		AGTTACTCATCGCTTT-1	-3.39941	-1.42538
		AGTTATGTCAATCTAG-1	4.62272	1.60951
		AGTTATGTCCTCCTAA-1	6.5955	0.47308
		AGTTGCAGTATACTGG-1	6.10276	0.147703
		AGTTGCAGTCATTGAG-1	2.71969	-0.896009
		AGTTGCAGTCGCAAAC-1	4.73663	-0.871851
		AGTTGCAGTCTATCGT-1	-4.88439	2.80032
		AGTTGCAGTTAGCTGA-1	-4.98856	-0.347513
		AGTTGCGTCATTCATC-1	-2.29151	-1.42156
		AGTTGCGTCGAAGTAG-1	-4.12731	0.434008
		AGTTGCGTCGTAACGT-1	1.91972	-2.47184
		AGTTGGCGTGACATGC-1	-2.75035	-2.26541
		AGTTGGCGTGTCCAGG-1	-3.95134	0.663688
		AGTTGTCAGAGGGACT-1	2.33715	-1.28733
		AGTTGTCAGGATAAAC-1	-6.02943	0.208784
		AGTTGTCAGGCCGGAA-1	-3.01071	-1.32655
		AGTTGTCAGGGCTTTG-1	7.42748	0.187978
		AGTTGTCAGTCAGGCC-1	4.81874	0.580079
		AGTTGTCAGTTATCTC-1	6.35165	0.889812
		AGTTTGATCAAACCGT-1	-6.09971	-0.349352
		AGTTTGATCCCATAGG-1	4.31037	-1.33309
		AGTTTGATCGCATTAA-1	-3.06253	1.8536
		AGTTTGCAGCTCATAA-1	5.4642	2.17857
		AGTTTGCAGCTGGACC-1	-3.82842	1.93386
		AGTTTGCAGCTGGCTA-1	-6.20113	0.940085
		AGTTTGCAGGACACTT-1	4.5131	1.27599
		AGTTTGCAGGGACTAA-1	-1.66758	-0.252317
		AGTTTGCAGGGTGAGT-1	2.29907	-2.05721
		AGTTTGCAGGGTTAGA-1	0.823349	-2.89885
		AGTTTGCAGGTAAGCA-1	2.50856	-1.77113
		AGTTTGCAGTCATTTC-1	0.19844	-2.62965
		ATAACGACACAATGTT-1	-5.37692	0.743376
		ATAACGACAGCACCAT-1	-2.86054	-2.15275
		ATAACGACAGTTAGCC-1	-5.59551	0.578108
		ATAAGCCTCATGGCCA-1	-5.8406	0.687283
		ATAAGCCTCCTCAGCT-1	-3.68336	-1.6633
		ATAAGTCGTATGGTGC-1	-4.61609	2.72602
		ATAAGTCGTCAAGACC-1	-2.84636	-2.79015
		ATAAGTCGTCCAAATG-1	-2.29555	-2.92841
		ATAATGGCACAGGAAT-1	0.52436	-2.50763
		ATAATGGCAGAGAGCC-1	-3.70236	-1.64049
		ATAATGGCAGCATTAT-1	-5.29937	2.04561
		ATAATGGCAGGAACAT-1	-4.98098	1.08481
		ATACCGGTCCCTCAGT-1	5.95452	1.84157
		ATACCGGTCCTAGTAA-1	0.020343	-1.73876
		ATACCGGTCGATTATG-1	-0.329901	-2.19151
		ATACCGGTCTAAATCG-1	-4.34136	1.51101
		ATACCTGCATGGAGGC-1	5.11984	2.56684
		ATAGATGCAATAGCAA-1	1.05159	-2.73821
		ATAGATGCAATCATGT-1	2.49222	-1.35254
		ATAGATGCACAAAGCG-1	5.40095	1.93612
		ATAGATGCACTAAGTT-1	-2.44062	-1.07776
		ATAGATGCAGTAGCCT-1	-3.69696	-1.07636
		ATAGATGCAGTTATGT-1	-3.76717	0.81792
		ATAGATGCATGGCCCA-1	-5.07915	1.38064
		ATAGCATGTCACCTAT-1	6.69631	2.33645
		ATAGCATGTCCTTAGT-1	-1.96738	-2.70548
		ATAGCATGTTGCTGGG-1	-3.6241	0.890029
		ATAGCATGTTGGTGAC-1	-0.930568	-2.34005
		ATAGCATGTTTCCACG-1	7.03237	1.54569
		ATAGGTACAAAGGCCA-1	4.30028	0.330043
		ATAGGTACACAACAGG-1	-2.59169	-2.99738
		ATAGGTACAGCACCAT-1	-2.9301	-1.00253
		ATAGGTACATTGTTGG-1	2.34882	-1.31794
		ATATAGGCAAATACCT-1	2.10929	-2.2383
		ATATAGGCAAGATTCT-1	2.21886	-1.11049
		ATATAGGCACCTCAGG-1	-2.40286	-1.79554
		ATATAGGCATAAGTTC-1	-4.50946	0.472824
		ATATAGGCATAGTCAT-1	7.19506	0.646662
		ATATGCATCCGTCCAT-1	6.21832	0.0884389
		ATATGCATCGGTTTCC-1	7.42102	1.90808
		ATATGCATCGTCCTTA-1	5.66833	-1.07566
		ATATGCTCAAGACTCC-1	-0.239542	-2.80179
		ATATGCTCAATACTGT-1	1.87819	-1.32893
		ATATGCTCATAGACCC-1	5.72577	2.76036
		ATATGGTGTGGTTATG-1	3.27409	-0.551621
		ATATGTCCAAAGCGGC-1	6.29597	-0.0300823
		ATATGTCCAACTAGGG-1	6.26964	1.37669
		ATATGTCCACAACCTA-1	7.21319	1.82687
		ATATGTCCATTGTCAG-1	-3.31895	-0.255774
		ATCAAGACACACAATT-1	-2.76023	0.958119
		ATCAAGACAGCGCTTG-1	5.76211	2.55709
		ATCAAGACATGAATCT-1	-2.95086	-2.37845
		ATCAAGACATGTTGCA-1	-6.26153	0.837685
		ATCAAGCTCGCTCCAT-1	6.78929	2.42729
		ATCAATCCAACTCGCG-1	-4.56341	-1.46805
		ATCAATCCAATAAGCA-1	5.36569	1.4057
		ATCAATCCAATATACC-1	-4.89089	0.469342
		ATCAATCCACTATGGC-1	-2.49835	-0.638136
		ATCAATCCAGGACCTT-1	-3.62213	-1.44176
		ATCAATCCAGGTTTGC-1	-4.92699	1.96822
		ATCAATCCATCATGTG-1	-4.76297	2.28218
		ATCACACAGCGCAATT-1	-3.38925	-2.77976
		ATCACACAGGCATTAC-1	-3.86839	1.74197
		ATCACACAGGTCAAAG-1	3.39212	0.234053
		ATCACACAGGTTACAC-1	0.808113	-2.77852
		ATCACACAGTAGCCAT-1	-4.95525	-0.963787
		ATCACACAGTATGTGC-1	4.24555	-1.82175
		ATCACACAGTTGTCCC-1	5.47701	0.0724734
		ATCACACAGTTTCCTG-1	0.0464056	-2.37578
		ATCACCCTCGCAACAT-1	-2.96019	-1.98239
		ATCACTAAGACTTATG-1	-4.27588	-1.39788
		ATCACTAAGGCCATCA-1	5.19282	2.58719
		ATCACTAAGGCGCTAC-1	-5.41548	-1.08858
		ATCACTAAGGCTGTGC-1	3.20895	-1.57802
		ATCACTAAGGGTCCAC-1	-5.33385	-0.185401
		ATCACTAAGTAAGAAC-1	-4.37108	1.33824
		ATCAGGTTCCTGGCTT-1	0.768741	-1.93899
		ATCAGGTTCGCATTAA-1	-4.46444	1.65412
		ATCAGGTTCGTCATTT-1	-0.0309095	-2.13813
		ATCATCAAGAATCGCT-1	-5.63208	-0.907899
		ATCATCAAGCGATAGA-1	5.4398	2.02347
		ATCATCAAGCGGATTT-1	-1.4628	-2.10339
		ATCATCAAGCTTGCTC-1	4.31061	0.387772
		ATCATCAAGGACAACA-1	-2.85162	-2.64605
		ATCATCAAGGATTGAG-1	-4.42134	-1.6545
		ATCATGTCAAGTCGCT-1	-5.35674	-0.341216
		ATCATGTCAATGCCCG-1	7.45414	2.70808
		ATCATGTCAGTAAGTA-1	5.12782	2.48115
		ATCCAACAGCAGCTCA-1	6.31834	0.348839
		ATCCAACAGCCACAAT-1	-4.23092	-2.01251
		ATCCAACAGGAGGGTT-1	6.70897	1.08906
		ATCCAACAGGCGGATG-1	-5.30379	2.55488
		ATCCAACAGGTGAGAC-1	-3.82041	0.0949201
		ATCCACCTCAAGCGCC-1	-5.46296	2.40368
		ATCCACCTCCGGTATG-1	-2.38921	-2.49781
		ATCCACCTCGAGGTGG-1	3.22875	0.366915
		ATCCACCTCGATTTGA-1	-4.59481	-1.56736
		ATCCACCTCGCACAAT-1	-5.3447	1.99171
		ATCCACCTCGCTATGG-1	-2.22701	-2.49535
		ATCCACCTCGTTAGTA-1	3.50684	-1.59758
		ATCCACCTCTTAGTGA-1	6.97456	2.52665
		ATCCATAAGTCAGTAC-1	4.72183	-0.95575
		ATCCCGCGTCATCCTG-1	-3.60392	-2.04412
		ATCCCGCGTCCTAATC-1	5.93847	0.892023
		ATCCCGCGTTATCCTA-1	6.41747	-0.132402
		ATCCGTGAGGCATGAA-1	2.14308	-1.14108
		ATCCGTGAGGCTTAAC-1	-4.13512	0.044196
		ATCCGTGAGTGAACCT-1	-2.31135	-2.11249
		ATCCTCATCACATTGA-1	-3.89634	-0.107065
		ATCCTCATCATTTGTC-1	6.87801	0.441996
		ATCCTCATCCTAACGG-1	-4.23	-0.603547
		ATCCTCATCGTTTCTG-1	-1.53493	-2.31457
		ATCCTCATCTTACTCG-1	-4.37384	-1.05327
		ATCCTGACAAAGGCCA-1	-5.4701	-0.0353042
		ATCCTGACAATCCTGA-1	-5.49198	1.76624
		ATCCTGACAGCAGGTA-1	6.83573	2.2852
		ATCCTGACAGGATGGC-1	-3.78306	-1.10376
		ATCCTGACAGGCTTGT-1	4.96031	-1.38521
		ATCCTTAGTAAAGCGG-1	-1.55142	-1.86051
		ATCCTTAGTCATGAGC-1	-4.25244	0.228022
		ATCCTTAGTTAACAGT-1	-2.80794	-1.89666
		ATCGCCCGTAATGACT-1	6.29182	0.866419
		ATCGCCCGTCTTACTA-1	-3.47091	-0.0898033
		ATCGCCCGTGAACAAA-1	7.03823	2.95382
		ATCGCCCGTTCGCGCT-1	-1.75043	-1.7118
		ATCGCTTGTAGTTACG-1	4.43253	0.0805339
		ATCGCTTGTGGTTATG-1	-3.33257	-0.132785
		ATCGCTTGTTAGGCTA-1	1.27269	-1.99349
		ATCGCTTGTTGCGCGA-1	1.19556	-1.53164
		ATCGGCCAGGCCCAGT-1	-4.60564	-1.31879
		ATCGGCCAGTTACCGG-1	-5.0523	0.360776
		ATCGGCCAGTTGTCCC-1	5.04426	0.337893
		ATCTATGAGTGAGCAA-1	-2.47578	0.509039
		ATCTATGAGTTTGAGC-1	-3.81557	1.87241
		ATCTTTGGTACCAGGT-1	-3.09635	-1.11948
		ATCTTTGGTCTATCGT-1	-4.76915	1.21594
		ATCTTTGGTTAGAGCC-1	-3.07904	-2.73056
		ATGAAGCCAAAGCGGC-1	-1.27149	-1.58475
		ATGAAGCCAAGGGTTG-1	-4.24155	-0.591463
		ATGAAGCCATAAGCAA-1	2.71151	-1.55366
		ATGAAGCCATAGCAGG-1	-4.49612	1.51318
		ATGAAGTAGCTAAAGG-1	-0.666968	-2.54118
		ATGAAGTAGCTGGAAA-1	0.948002	-2.83389
		ATGAATGCAAGCTACC-1	-0.992184	-2.61623
		ATGAATGCACAGACTC-1	7.37893	0.930816
		ATGAATGCATAGTCAT-1	-3.99403	-1.08337
		ATGACAACAAAGCGGC-1	-3.44436	1.57774
		ATGACAACAATATAGG-1	-3.33465	-0.383277
		ATGACAACACGAATCC-1	6.9829	0.585755
		ATGACAACATAGCGGA-1	7.1995	2.00554
		ATGACAACATGGCCCA-1	5.70544	1.43751
		ATGACAACATTGTGGC-1	-4.68643	2.66682
		ATGACCAGTATGGTGC-1	2.65773	-1.10324
		ATGACCAGTCACAGAC-1	-3.29614	-0.843683
		ATGACCAGTCATAACG-1	-5.70912	1.30162
		ATGACCAGTCATGCAA-1	-5.58645	0.601979
		ATGACCAGTGCGCATG-1	6.20452	1.35216
		ATGACCAGTGGAGCAA-1	-2.24008	-1.20901
		ATGACCAGTTCGGTAA-1	7.60897	2.10239
		ATGACGAAGAAAGGAA-1	-4.22194	-2.00201
		ATGACGAAGTATTGCA-1	-4.45563	1.49816
		ATGACTCAGCACCACA-1	-3.35411	0.367065
		ATGACTCAGGGTTAGA-1	6.56406	1.91873
		ATGAGCCGTAAGCTTG-1	-3.96739	1.33471
		ATGAGCCGTAGCTGGT-1	4.93467	-1.24237
		ATGAGCCGTCGTAAAT-1	-2.16586	0.204833
		ATGAGCCGTTTAAAGC-1	-1.64514	-1.59771
		ATGATGACATCTTGAG-1	7.62638	1.92258
		ATGATGGAGACCATAC-1	6.98657	0.642252
		ATGATGGAGTACTGGT-1	5.23105	1.41998
		ATGCAAACAACTAACT-1	3.2575	-1.26408
		ATGCAAACAAGGATTA-1	-3.97861	1.99472
		ATGCAAACAGAAATTG-1	-0.292975	-1.43293
		ATGCAAACAGTCTAAT-1	-2.23405	1.23028
		ATGCAAACATGTCGCG-1	6.40616	1.97193
		ATGCAGGCAACCCTCC-1	-4.58514	-1.31662
		ATGCAGGCAAGGTCGA-1	-0.50309	-2.78441
		ATGCAGGCAATTGCGC-1	-5.68646	1.87911
		ATGCAGGCACAATGCC-1	5.52889	0.983775
		ATGCAGGCACTCAACA-1	6.93828	-0.482601
		ATGCAGGCATACCCGG-1	6.17946	1.56253
		ATGCAGGCATTCCTCG-1	-4.48997	0.201334
		ATGCATTCAATAATCC-1	3.94553	-0.997405
		ATGCATTCAGTCTAGC-1	6.063	2.21838
		ATGCATTCATACCCGG-1	4.27574	1.69826
		ATGCATTCATGTCGCG-1	4.64208	1.94462
		ATGCCTGAGGATCACT-1	1.00313	-1.49428
		ATGCCTGAGTAACCCG-1	-2.18618	-0.699009
		ATGCCTGAGTTATCCT-1	-6.03425	1.10686
		ATGCGATTCCTCAGTC-1	4.5623	1.75099
		ATGCTTAAGCGATACT-1	6.15757	2.09
		ATGCTTAAGCTCCTTA-1	-2.52043	0.376678
		ATGCTTAAGGAGGTTA-1	7.03831	0.783364
		ATGCTTAAGGCATGTT-1	1.39223	-1.32932
		ATGCTTAAGTCACCAG-1	-5.64865	2.16142
		ATGCTTAAGTCGCTAG-1	-4.13569	-1.22714
		ATGGACAAGCACAGCC-1	-1.21457	-0.153227
		ATGGACAAGGAAGCAC-1	-2.76624	0.749291
		ATGGACAAGGCGGGTA-1	5.09768	2.74354
		ATGGCCCAGCACGTTG-1	-5.13263	-0.445699
		ATGGCCCAGGCTACAT-1	6.2216	0.391657
		ATGGCCCAGGTGAAAT-1	-5.55837	1.91321
		ATGGCCCAGTCAATTG-1	6.85923	0.222094
		ATGGCCGGTCGCGCAA-1	-3.34231	-0.791083
		ATGGCCGGTTAGGTGC-1	-3.94827	-2.55869
		ATGGCTAGTACAAAGA-1	-3.49338	-0.236337
		ATGGCTAGTATTGAGT-1	-3.05664	0.136697
		ATGGCTAGTCCTTCTC-1	-6.03224	1.80064
		ATGGCTAGTCGACTCC-1	-3.85064	-0.288519
		ATGGCTAGTCTAACAG-1	-4.5078	1.28663
		ATGGCTAGTTCAAGAT-1	-3.63861	-0.364199
		ATGGCTAGTTGAATCG-1	3.73069	-1.37445
		ATGGCTGTCAATTACG-1	-3.20502	0.280379
		ATGGCTGTCATAGCCG-1	-5.3985	-0.226852
		ATGGCTGTCGGTTTGG-1	4.94553	1.70368
		ATGGCTGTCTAAGTCA-1	-0.489547	-2.43162
		ATGGCTGTCTTGAGGT-1	-5.43749	0.663374
		ATGGCTTAGAACCTGT-1	5.79167	0.277802
		ATGGCTTAGAGAGCCG-1	-4.24378	2.96174
		ATGGCTTAGCGCCTAA-1	-4.08258	0.732489
		ATGGCTTAGGAACGGT-1	-2.05592	-0.768224
		ATGGCTTAGGAAGCAC-1	-3.16229	0.115328
		ATGGCTTAGTAAGGGC-1	4.15651	-0.301207
		ATGGCTTAGTATTGTG-1	-2.28662	-1.76927
		ATGGTCTAGATGGACA-1	4.81942	1.96556
		ATGGTCTAGATTGAGG-1	-5.80115	0.0182718
		ATGGTCTAGCCTGTGA-1	-6.64042	0.466679
		ATGGTCTAGTTCCCAC-1	6.82042	-0.313327
		ATGGTGCGTAGTCAAT-1	5.90748	2.33833
		ATGGTGCGTGCTTTAC-1	1.97662	-1.72853
		ATGGTGCGTTTATCGC-1	7.64275	0.883746
		ATGGTGCGTTTGCGAA-1	-2.65113	-0.688691
		ATGGTTATCATAACTG-1	-2.20222	-1.73974
		ATGGTTATCCCGTTTA-1	-2.87091	0.470113
		ATGGTTATCCGCCTCA-1	-5.22403	1.88141
		ATGGTTATCGGTTTGG-1	7.00708	2.23917
		ATGGTTATCTAGCGAT-1	6.57902	1.1684
		ATGTAACGTAAGTCGC-1	5.72216	0.919185
		ATGTAACGTCGCATAA-1	-5.11688	2.62506
		ATGTAACGTGATGATT-1	-4.02241	0.560791
		ATGTAACGTGGATTAT-1	0.385718	-1.32644
		ATGTAACGTTACTTGC-1	-4.79891	2.44517
		ATGTAACGTTCCAGGG-1	6.91477	2.09124
		ATGTAACGTTCGCTTG-1	-5.01959	2.5983
		ATGTAAGCACAACAGG-1	-4.06109	0.832147
		ATGTAAGCACCAGCAT-1	5.94437	0.692325
		ATGTAAGCATTGCAGC-1	6.25971	2.31034
		ATGTAAGCATTGGGAG-1	-4.52209	1.18461
		ATGTCAATCAGCAAGA-1	3.55351	0.968071
		ATGTCAATCCGCCAAA-1	-4.71325	0.460291
		ATGTCAATCTAGCGAT-1	6.05611	2.53145
		ATGTCAATCTGTGCCT-1	7.21105	1.56877
		ATGTCATCAGGGAGGA-1	-4.58304	0.5871
		ATGTCATCATCGCTCC-1	-6.29802	0.322411
		ATGTCATCATTATGGT-1	-0.592189	-3.02826
		ATGTCCACACCACAAC-1	-2.36205	-2.56029
		ATGTCCACACCTATAG-1	-4.17255	2.27809
		ATGTCCACAGAGGCTA-1	-4.83392	-1.70571
		ATGTCCACATGATTGT-1	7.39526	1.43279
		ATGTGAGAGAGGAAGG-1	5.57606	2.76634
		ATGTGAGAGCCACATG-1	1.64894	-2.62116
		ATGTGAGAGCTAATTG-1	-5.78222	0.852371
		ATGTGAGAGGGTCTAT-1	-3.39284	-1.43532
		ATGTGAGAGGTCCGTA-1	-0.606515	-2.67355
		ATGTGAGAGGTGCTGC-1	4.49012	0.527457
		ATGTGAGAGTGCTGTG-1	6.3426	-0.988844
		ATGTTCAAGATAAAGC-1	2.97129	-0.488417
		ATGTTCAAGCGATAGA-1	2.50588	-0.540754
		ATGTTCAAGCTGAGGG-1	2.60701	-1.14505
		ATGTTCAAGGTTAGAG-1	4.56259	0.992345
		ATGTTCAAGTCAATTG-1	-4.14568	1.53063
		ATGTTGTCAATGAAGC-1	-4.73146	0.94049
		ATGTTGTCAGAGAGCC-1	6.19067	0.801411
		ATGTTGTCAGCATGTC-1	6.02794	2.63544
		ATGTTTGAGAGCCGCT-1	5.35045	1.87609
		ATGTTTGAGGAGGCAT-1	6.87985	-0.522197
		ATGTTTGAGGGTTATC-1	-4.60795	1.86056
		ATGTTTGAGGTATTGC-1	5.17109	-1.09309
		ATTAACCCAAATATCC-1	-2.62855	0.216504
		ATTAACCCAATTAAGG-1	-2.98312	-1.21964
		ATTAACCCACAGAAAC-1	-5.28797	-0.181175
		ATTAACCCAGGCAAGC-1	-2.20754	-2.35903
		ATTAACCCAGTAAGTA-1	-4.84897	2.58772
		ATTACCCGTAAGGTTT-1	-4.64517	0.816142
		ATTACCCGTATTGAGT-1	6.24089	1.99704
		ATTACCCGTTGCATCT-1	4.44858	2.19099
		ATTACCGCAAGGTACG-1	4.67397	0.761571
		ATTACCGCAAGTGAAC-1	-2.41876	-2.33633
		ATTACCGCAATAGTCT-1	3.82359	-1.07988
		ATTACCGCACAAACTT-1	7.69628	1.53846
		ATTACCGCACGTGCTG-1	-2.39085	0.716047
		ATTACCGCAGTTATGT-1	-0.0598922	-2.21038
		ATTACCGCATGTCGCG-1	5.35516	2.32463
		ATTACGTCAAACCCTA-1	1.81102	-1.28595
		ATTACGTCAAATGCCC-1	-2.10924	-1.83476
		ATTACGTCAATAGCAA-1	-4.78575	2.89627
		ATTACGTCACATAGCC-1	6.57344	0.418977
		ATTACGTCAGCAAGAT-1	-4.24479	2.34199
		ATTACGTCAGCAAGTG-1	2.965	-0.928709
		ATTACGTCAGTTTGTG-1	7.0458	0.115325
		ATTACGTCATATTGAC-1	0.792628	-2.31094
		ATTACGTCATGTCGCG-1	0.537083	-1.85372
		ATTACTGAGGAGGTTA-1	1.4867	-1.9557
		ATTACTGAGGCTTAGT-1	2.40011	-1.36434
		ATTAGCGGTCAATACG-1	4.88014	2.66911
		ATTAGCGGTGGATTAT-1	6.50583	0.00629131
		ATTAGCGGTTAGTTGG-1	2.87732	-1.93115
		ATTAGCTCACCAACCG-1	5.40887	2.10692
		ATTAGCTCAGACAAAC-1	7.25554	0.642274
		ATTAGCTCAGCAAATA-1	-2.52603	-2.49065
		ATTAGCTCAGGCTACT-1	-5.57637	-0.925638
		ATTAGCTCATAGCGGA-1	-3.82989	-0.0300775
		ATTAGGTGTATTGAGT-1	-5.91631	1.53945
		ATTAGGTGTCATGCAA-1	-4.37849	0.428378
		ATTAGGTGTGCACGCA-1	-2.71943	1.6092
		ATTAGGTGTTCACCCA-1	-3.66165	-0.546356
		ATTAGTCCAAACTGCC-1	-3.02464	1.95996
		ATTAGTCCAAGACTCC-1	-3.89695	-2.52123
		ATTAGTCCAGCTTAAT-1	6.29306	0.0792774
		ATTAGTCCAGGCATCT-1	7.10578	-0.209605
		ATTAGTCCATACCCGG-1	-3.9532	-1.01283
		ATTAGTCCATAGCGAG-1	7.50669	1.37841
		ATTAGTCCATTAGCCA-1	-1.76466	-1.50115
		ATTAGTCCATTTAAGC-1	6.15857	-0.43619
		ATTAGTCCATTTGCTC-1	-2.87659	-1.0047
		ATTATCCTCCATCAGG-1	-3.83857	1.85146
		ATTATCCTCGGTCAAT-1	4.29766	0.649959
		ATTATCCTCTCACAAA-1	5.89538	1.52165
		ATTATCCTCTGCAAGT-1	-3.47918	0.0386871
		ATTATCCTCTTACTCG-1	-4.07477	-1.00573
		ATTATGGTCAAACCGT-1	-5.16419	1.75129
		ATTATGGTCATAACGC-1	-2.98645	1.80216
		ATTATGGTCATAAGCC-1	-3.57904	2.32865
		ATTATGGTCATCCTGC-1	0.262943	-2.3881
		ATTATGGTCATGAAGG-1	-6.4748	0.832536
		ATTATGGTCGTTTCGC-1	-2.06042	-2.41633
		ATTCAACCACACCAAC-1	4.69762	1.45244
		ATTCAACCACAGGATG-1	-5.12092	-0.967171
		ATTCAACCACGTAAGG-1	7.4224	0.590154
		ATTCAACCACTAAGAA-1	-1.55678	-2.54152
		ATTCAACCAGTAGGTG-1	-2.43149	-1.56098
		ATTCAACCATGAAGTA-1	-3.35057	1.51724
		ATTCAACCATGCATAT-1	-5.54276	0.228828
		ATTCAACCATTGTGGC-1	6.86234	2.0528
		ATTCACTTCCACCCTG-1	-4.72636	2.19759
		ATTCACTTCGCAATCG-1	-3.16435	-1.36071
		ATTCACTTCGTACCGA-1	3.66891	0.289153
		ATTCACTTCTCAATTC-1	-2.71992	0.419475
		ATTCATGAGCAAGGGT-1	4.72863	1.94221
		ATTCATGAGCCTGTTC-1	3.52271	-0.118693
		ATTCATGAGCTGAGGG-1	0.596749	-2.29119
		ATTCATGAGGCACAGG-1	-4.4061	-1.21694
		ATTCATGAGTCTGGGC-1	3.7259	-1.31592
		ATTCATGAGTGTTGCG-1	-1.12188	-3.01096
		ATTCCGGAGAATCGCT-1	0.0802735	-2.81391
		ATTCCGGAGCAACATC-1	-3.40814	-0.168878
		ATTCCGGAGCACTAGT-1	-5.4555	0.257218
		ATTCCGGAGGAGCATA-1	-3.702	0.57133
		ATTCCGGAGTAACCCG-1	-5.91779	0.334421
		ATTCCGGAGTCACTCC-1	6.38232	0.215471
		ATTCCTAGTCTTTGAC-1	-3.30253	-1.17833
		ATTCCTAGTGCATCGG-1	7.04076	1.30995
		ATTCCTAGTTTGGCTT-1	-0.32673	-2.88123
		ATTCCTCCAAACCCTA-1	-4.21255	1.79379
		ATTCCTCCAAATACCT-1	4.83861	2.44884
		ATTCCTCCAACCTGGT-1	-4.76106	-0.251947
		ATTCCTCCAATTAGCT-1	5.8167	0.29753
		ATTCCTCCACGGTACT-1	-4.78672	-0.371815
		ATTCCTCCATAATCGT-1	-4.11917	0.198605
		ATTCCTCCATTAGGTT-1	6.01135	3.26105
		ATTCCTCCATTGTGGC-1	2.79328	-1.74281
		ATTCGTTTCCTACCTA-1	-6.0607	0.826867
		ATTCGTTTCCTCACTA-1	-5.6632	0.305202
		ATTCGTTTCCTTTACG-1	-4.7504	2.81317
		ATTCGTTTCGAAGCGG-1	-4.53153	2.3887
		ATTGAAGCAACCTAAT-1	5.64647	0.533036
		ATTGAAGCAAGTAAGC-1	-1.93735	-0.594987
		ATTGAAGCACGGTTTA-1	7.15307	2.86348
		ATTGAAGCATCATGTG-1	7.10254	1.68005
		ATTGACTCAAGTGAAC-1	-3.18314	1.41104
		ATTGACTCACCGGTAT-1	6.12429	0.312261
		ATTGCACAGGCGTAAA-1	-4.86801	-0.787185
		ATTGCACAGTCATGCG-1	-6.35556	0.866604
		ATTGCAGGTCGACTAA-1	-5.0765	-0.429335
		ATTGCAGGTGGACATC-1	2.26366	-1.24116
		ATTGCAGGTTCCATTA-1	-5.44065	1.48885
		ATTGCAGGTTCCTCCT-1	-4.36427	2.36522
		ATTGCGCCATCATGTG-1	4.39871	0.104159
		ATTGCGCCATTGCGGT-1	3.8453	0.600418
		ATTGCGCCATTGTCAG-1	5.28046	2.51479
		ATTGCTCGTAACCACA-1	-4.16665	-1.44745
		ATTGCTCGTCGACTCC-1	5.3114	2.6879
		ATTGCTCGTGAGCAAG-1	-0.361444	-2.4853
		ATTGCTCGTGCTTAGA-1	-1.70128	-2.72227
		ATTGCTCGTGTTAGCA-1	5.45097	1.60811
		ATTGCTCGTTAGGACC-1	4.42036	-0.721227
		ATTGCTCGTTGTAAAC-1	-4.76386	1.78394
		ATTGGCTAGCTCAAAC-1	7.12843	2.06535
		ATTGGCTAGGACAACA-1	6.61102	1.09694
		ATTGGCTAGTCAATCA-1	-4.556	-0.493568
		ATTGGTTCAGCTTAGC-1	-6.39248	0.941726
		ATTGGTTCAGGCAAGC-1	-5.19945	1.10312
		ATTGGTTCATGGTTAT-1	5.82765	1.37867
		ATTGTCCGTAACGGGA-1	-4.00657	2.54676
		ATTGTCCGTAGCTGGT-1	5.58569	2.6069
		ATTGTCCGTATTGCAG-1	-4.14206	2.046
		ATTGTCCGTGCTAGCG-1	6.55194	1.73455
		ATTGTCCGTGCTCACC-1	2.63824	-1.78126
		ATTGTCCGTTAGCGTA-1	5.09895	1.77055
		ATTGTGATCAAGCGCC-1	-3.17824	-2.04798
		ATTGTGATCACTAATG-1	6.96757	0.581117
		ATTGTGATCAGCACCA-1	4.44424	1.19328
		ATTGTGATCAGGAAGC-1	-1.92117	0.0189747
		ATTGTGATCATCCACC-1	-3.29218	-2.85078
		ATTGTGATCATGTCAA-1	4.14033	0.832026
		ATTGTGATCCGCACAA-1	-2.2403	-2.3673
		ATTGTGATCGTAATCA-1	-4.20792	1.31105
		ATTTAGCCAAAGCGGC-1	3.10312	-0.671433
		ATTTAGCCAAGCCACT-1	5.47134	0.449485
		ATTTAGCCACTGGCTG-1	-4.00616	0.769034
		ATTTAGCCAGTATGTT-1	-5.76959	0.627971
		ATTTAGCCATGCATAT-1	6.9219	1.35817
		ATTTAGCCATTAAGCT-1	3.03898	-0.986365
		ATTTAGGTCAAGTGAG-1	6.72243	1.93534
		ATTTAGGTCACAGCCA-1	2.44379	-1.38635
		ATTTAGGTCATCACTT-1	-0.301656	-2.89995
		ATTTAGGTCATGGCCA-1	4.99331	1.1087
		ATTTAGGTCGGCCATA-1	-1.98102	-2.08074
		ATTTAGGTCGTCAAGT-1	4.21863	-0.827693
		ATTTAGGTCTCCATGC-1	-4.95097	1.19277
		ATTTAGGTCTGGCATG-1	2.50752	-1.24448
		ATTTGCAAGCTAGAAG-1	-2.84139	-0.930611
		ATTTGCAAGGCAGGTG-1	6.54893	1.84151
		ATTTGCAAGTAAAGGT-1	3.277	-0.0642267
		ATTTGCGCAAATGCCC-1	6.10292	-0.207009
		ATTTGCGCACGCAACT-1	5.05896	-0.391114
		ATTTGCGCAGGCATCT-1	-2.92244	-1.61917
		ATTTGCGCATGACTAT-1	-3.70905	2.58692
		ATTTGTGAGCCTGAGC-1	-1.46788	-1.4512
		ATTTGTGAGGAAACTG-1	-4.33529	-0.17884
		ATTTGTGAGGAGGCAT-1	-0.764536	-2.99445
		ATTTGTGAGGCGCACT-1	-2.56024	-2.50411
		ATTTGTGAGTTATCCT-1	-3.16401	1.98678
		ATTTGTGAGTTGGCCA-1	-2.2599	-0.996544
		ATTTGTGAGTTGTCCC-1	4.05381	0.709262
		CAAACAACAACCGCCA-1	1.83315	-1.49768
		CAAACAACAGAAATGC-1	2.46807	-0.970598
		CAAACAACATCGCTTT-1	6.28731	1.2594
		CAAACAACATGTCGCG-1	5.64357	3.24518
		CAAACAACATTAAACC-1	-3.95466	-1.42088
		CAAACAACATTATGCG-1	1.02406	-1.575
		CAAACACTCAGCACCA-1	5.76159	0.952438
		CAAACACTCCTTTACG-1	5.55382	2.64842
		CAAACACTCGATTTGA-1	7.67313	1.77414
		CAAACACTCGGTTTCC-1	5.98283	1.36293
		CAAACACTCTCAATGA-1	7.45177	1.20449
		CAAACACTCTTACTCG-1	-4.30933	-1.0678
		CAAACATGTAGCCTAA-1	-4.36707	0.605114
		CAAACATGTGCTCCGT-1	-4.49863	1.88369
		CAAACATGTGTCCTGC-1	-4.42124	2.54278
		CAAACATGTTACTTCA-1	6.3637	1.08146
		CAAACATGTTCATTTG-1	1.48069	-1.26905
		CAAACATGTTTGACCT-1	-1.46918	-3.04329
		CAAACCGTCAATAGCC-1	-3.41712	0.698886
		CAAACCGTCATGGCCA-1	7.37048	0.289429
		CAAACCGTCCCTGGTT-1	2.20916	-0.847196
		CAAACCGTCGAGGAAC-1	5.06385	2.11105
		CAAACCGTCGGTCAAT-1	-5.09798	0.744286
		CAAACCGTCTGCAAAC-1	1.09182	-1.47242
		CAAACCGTCTGTGCAG-1	-4.7539	2.3581
		CAAACGCGTGGAAGGC-1	2.41399	-1.7046
		CAAACGCGTTCCGGCT-1	-1.32394	-1.67595
		CAAACGCGTTCGCGCT-1	-2.72865	-2.1683
		CAAACGCGTTGTCATC-1	3.05757	-0.892796
		CAAACGCGTTTGGGTA-1	-2.48058	-2.03971
		CAAACTGGTCTAACCT-1	6.72924	0.472313
		CAAACTGGTGCTGGTG-1	6.46413	0.0336126
		CAAACTGGTGGATTGC-1	6.41342	1.40641
		CAAAGCGCAAGCCAGA-1	-4.03563	-0.747016
		CAAAGCGCACAATGTT-1	-4.87769	2.32746
		CAAAGCGCACAGACTC-1	3.7267	-1.36872
		CAAAGCGCAGCTAACC-1	-2.48367	-1.29961
		CAAAGCGCATAATGTC-1	-3.94192	0.270504
		CAAAGCGCATAGCTTG-1	6.6262	-0.402146
		CAAAGGATCCCTTGCG-1	-1.98998	-2.0095
		CAAAGGATCCTTGTTG-1	-5.36884	0.00227872
		CAAAGGATCGCACAAT-1	-4.29337	-0.717447
		CAAAGGATCGTCAAGT-1	-5.31936	2.02237
		CAAAGGATCGTTATCT-1	-2.85714	0.194239
		CAAAGGATCTCGCCCA-1	4.16545	2.00912
		CAAAGTGAGATACTTG-1	-3.26478	-1.22643
		CAAAGTGAGCAAGGTA-1	3.2677	-0.194749
		CAAAGTGAGCGGCTGT-1	-1.47544	-3.04692
		CAAAGTGAGGCGAAAC-1	5.91888	-1.05823
		CAAAGTGAGGCGCTTA-1	-0.545552	-2.58909
[truncated: 6,295 more rows]

## Sheet: Figure 5a
Figure 5a
		gene	freq	grp0	grp1	p	fdr
	Mutational Frequencies	KRAS	0.294014	0.338028	0.25	0.475331	1
		NRAS	0.224095	0.126761	0.321429	0.0401093	1
		FAM46C	0.205734	0.197183	0.214286	1	1
		DIS3	0.120724	0.0985915	0.142857	0.500162	1
		BRAF	0.0958249	0.084507	0.107143	0.709596	1
		DUSP2	0.0958249	0.084507	0.107143	0.709596	1
		KMT2C	0.0850101	0.0985915	0.0714286	1	1
		CCND1	0.0817404	0.056338	0.107143	0.400038	1
		SP140	0.0817404	0.056338	0.107143	0.400038	1
		ATRX	0.0779678	0.084507	0.0714286	1	1
		RB1	0.0746982	0.0422535	0.107143	0.346884	1
		UBR5	0.0709256	0.0704225	0.0714286	1	1
		ARID2	0.0676559	0.028169	0.107143	0.135521	1
		KDM6A	0.0676559	0.028169	0.107143	0.135521	1
		MAF	0.0676559	0.028169	0.107143	0.135521	1
		TP53	0.0671529	0.0985915	0.0357143	0.434641	1
		CYLD	0.0633803	0.126761	0	0.0572932	1
		EGR1	0.056841	0.0422535	0.0714286	0.619623	1
		HIST1H1E	0.056841	0.0422535	0.0714286	0.619623	1
		FGFR3	0.0530684	0.0704225	0.0357143	0.672228	1
		PRKD2	0.0530684	0.0704225	0.0357143	0.672228	1
		ZNF292	0.0530684	0.0704225	0.0357143	0.672228	1
		RASA2	0.0497988	0.028169	0.0714286	0.316759	1
		RFTN1	0.0497988	0.028169	0.0714286	0.316759	1
		C8orf34	0.0492958	0.0985915	0	0.186222	1
		IDH1	0.0460262	0.056338	0.0357143	1	1
		IRF4	0.0460262	0.056338	0.0357143	1	1
		TET2	0.0460262	0.056338	0.0357143	1	1
		DNMT3A	0.0427565	0.0140845	0.0714286	0.191994	1
		HUWE1	0.0389839	0.0422535	0.0357143	1	1
		KLHL6	0.0389839	0.0422535	0.0357143	1	1
		MAFB	0.0389839	0.0422535	0.0357143	1	1
		SETD2	0.0389839	0.0422535	0.0357143	1	1
		SF3B1	0.0389839	0.0422535	0.0357143	1	1
		TRAF3	0.0389839	0.0422535	0.0357143	1	1
		ARID1A	0.0357143	0	0.0714286	0.0779221	1
		CDKN1B	0.0319416	0.028169	0.0357143	1	1
		CDKN2C	0.0319416	0.028169	0.0357143	1	1
		FUBP1	0.0319416	0.028169	0.0357143	1	1
		MAX	0.0319416	0.028169	0.0357143	1	1
		NF1	0.0319416	0.028169	0.0357143	1	1
		SAMHD1	0.0319416	0.028169	0.0357143	1	1
		ACTG1	0.028169	0.056338	0	0.574872	1
		CREBBP	0.028169	0.056338	0	0.574872	1
		XBP1	0.028169	0.056338	0	0.574872	1
		NFKBIA	0.0248994	0.0140845	0.0357143	0.487734	1
		ATM	0.0211268	0.0422535	0	0.556389	1
		LTB	0.0211268	0.0422535	0	0.556389	1
		ZFP36L1	0.0211268	0.0422535	0	0.556389	1
		ABCF1	0.0178571	0	0.0357143	0.282828	1
		KDM5C	0.0140845	0.028169	0	1	1
		KMT2B	0.0140845	0.028169	0	1	1
		MAML2	0.0140845	0.028169	0	1	1
		NCOR1	0.0140845	0.028169	0	1	1
		PTPN11	0.0140845	0.028169	0	1	1
		TRAF2	0.0140845	0.028169	0	1	1
		EP300	0.00704225	0.0140845	0	1	1
		IDH2	0.00704225	0.0140845	0	1	1
		NFKB2	0.00704225	0.0140845	0	1	1
		PIK3CA	0.00704225	0.0140845	0	1	1
		TGDS	0.00704225	0.0140845	0	1	1
		MAN2C1	0	0	0	1	1
		PRDM1	0	0	0	1	1

## Sheet: Figure 5c
Figure 5c
		ASI-	ASI+
	Early Resistance (All Regimens)	66/398	38/152
	Early Resistance (VRd only)	15/156	12/55
